# Supplementary material for: Wnt-regulated lncRNA discovery enhanced by in vivo identification and CRISPRi functional validation
Source: Genome Med. 2020 Oct 22;12:89. doi: 10.1186/s13073-020-00788-5 (PMC7580003; doi:10.1186/s13073-020-00788-5)
Supplement: Supplementary file 2 — Additional file 2: Table S1. 1503 Wnt-regulated lncRNAs. [file 13073_2020_788_MOESM2_ESM.xlsx]

## Sheet: Table S1
Table S1: 1,503 Wnt-regulated lncRNAs.
	Ensembl gene_id	gene_symbol	chr	start	end	strand	padj from LRT	Wnt-dependence	gene_biotype	Upregulated in No. cancers	Downreulated in No. cancers
1	ENSG00000227082	CH17-437K3.1	chr1	121396754	121463129	+	2.36049e-101	Wnt-Activated	lincRNA	2	9
2	ENSG00000261685	RP11-401P9.4	chr16	50645809	50649249	+	3.85128e-81	Wnt-Activated	lincRNA	2	10
3	ENSG00000258867	LINC01146	chr14	88024550	88097619	+	3.37163e-71	Wnt-Repressed	lincRNA	6	4
4	ENSG00000274979	RP11-1143G9.5	chr12	69326574	69331882	-	7.04028e-68	Wnt-Activated	lincRNA	4	3
5	ENSG00000277199	CH17-125A10.2	chr1	144627192	144642372	-	1.57898e-67	Wnt-Activated	lincRNA	0	1
6	XLOC_017401	XLOC_017401	chr13	22790885	22793640	-	2.49878e-67	Wnt-Activated	novel_lncRNA	NA	NA
7	ENSG00000273038	RP11-479G22.8	chr10	32887255	32889311	-	2.66332e-64	Wnt-Repressed	lincRNA	6	3
8	XLOC_052457	XLOC_052457	chr5	54660151	54703412	-	3.19575e-51	Wnt-Repressed	novel_lncRNA	NA	NA
9	XLOC_053662	XLOC_053662	chr5	159484128	159511744	-	9.0901e-48	Wnt-Repressed	novel_lncRNA	NA	NA
10	ENSG00000214039	RP11-474D1.3	chr12	130033454	130045057	-	1.25615e-47	Wnt-Activated	lincRNA	6	2
11	ENSG00000227066	RP3-340N1.2	chr1	20154338	20160568	+	1.29404e-47	Wnt-Repressed	lincRNA	8	1
12	ENSG00000229334	AC046143.3	chr3	194632923	194645401	+	1.88464e-45	Wnt-Repressed	antisense	4	3
13	ENSG00000232445	RP11-132A1.4	chr7	101308346	101310985	+	9.29167e-45	Wnt-Activated	antisense	9	3
14	XLOC_002765	XLOC_002765	chr1	206927440	206951737	+	7.99554e-44	Wnt-Repressed	novel_lncRNA	NA	NA
15	ENSG00000237517	DGCR5	chr22	18970514	19031242	+	8.69372e-43	Wnt-Activated	antisense	9	2
16	ENSG00000273132	RP11-350J20.12	chr6	149852462	149853192	+	9.99642e-42	Wnt-Repressed	antisense	7	3
17	ENSG00000251602	RP11-521B24.3	chr14	105416884	105419739	-	4.43222e-39	Wnt-Activated	antisense	5	1
18	ENSG00000223764	RP11-54O7.3	chr1	916865	921016	-	5.49852e-39	Wnt-Activated	lincRNA	2	8
19	ENSG00000231607	DLEU2	chr13	49982552	50125720	-	7.62914e-39	Wnt-Activated	antisense	9	0
20	XLOC_002769	XLOC_002769	chr1	206977014	206983093	+	2.46997e-38	Wnt-Repressed	novel_lncRNA	NA	NA
21	ENSG00000258655	ARHGAP5-AS1	chr14	32074946	32076793	-	6.09869e-38	Wnt-Repressed	antisense	1	5
22	ENSG00000227640	SOX21-AS1	chr13	94712716	94716246	+	8.55286e-37	Wnt-Repressed	lincRNA	6	2
23	XLOC_052899	XLOC_052899	chr5	87767600	87876217	-	1.87387e-36	Wnt-Repressed	novel_lncRNA	NA	NA
24	XLOC_045229	XLOC_045229	chr3	30180116	30184916	-	4.31969e-36	Wnt-Repressed	novel_lncRNA	NA	NA
25	ENSG00000213981	AC007277.3	chr2	170618628	170695374	-	4.7407e-35	Wnt-Activated	antisense	5	6
26	ENSG00000272079	LA16c-380H5.5	chr16	3006120	3007388	+	4.98939e-35	Wnt-Repressed	lincRNA	4	5
27	ENSG00000276851	RP5-875H18.9	chr17	50094065	50094647	+	1.12382e-34	Wnt-Repressed	lincRNA	3	2
28	ENSG00000278291	RP11-172H24.4	chr13	20699307	20703718	-	2.16603e-34	Wnt-Activated	antisense	7	2
29	ENSG00000234840	LINC01239	chr9	22646200	22824213	+	5.7517e-34	Wnt-Repressed	lincRNA	1	8
30	ENSG00000223960	AC009948.5	chr2	178413939	178440243	+	8.28236e-33	Wnt-Activated	antisense	0	5
31	ENSG00000257167	TMPO-AS1	chr12	98512973	98516422	-	5.23534e-32	Wnt-Activated	antisense	11	0
32	ENSG00000272622	RP11-395N3.2	chr2	226800146	226811029	+	6.38827e-32	Wnt-Repressed	lincRNA	2	6
33	ENSG00000236039	AC019117.2	chr7	17434477	17460672	-	7.58411e-32	Wnt-Repressed	lincRNA	6	3
34	ENSG00000225434	LINC01504	chr9	72305430	72343210	+	1.21081e-31	Wnt-Repressed	lincRNA	2	8
35	XLOC_057259	XLOC_057259	chr6	144882664	144895391	-	3.92212e-31	Wnt-Repressed	novel_lncRNA	NA	NA
36	XLOC_013631	XLOC_013631	chr12	49943229	49946914	+	2.08041e-28	Wnt-Repressed	novel_lncRNA	NA	NA
37	ENSG00000258175	RP11-412H8.2	chr14	28592223	28613623	-	1.60015e-27	Wnt-Repressed	lincRNA	0	1
38	ENSG00000184809	B3GALT5-AS1	chr21	39597147	39612821	-	3.66888e-27	Wnt-Repressed	antisense	1	10
39	ENSG00000250770	RP5-1063M23.1	chr12	3296202	3300224	-	6.79605e-26	Wnt-Activated	lincRNA	3	2
40	XLOC_015014	XLOC_015014	chr12	20574135	20822474	-	4.49017e-25	Wnt-Activated	novel_lncRNA	NA	NA
41	ENSG00000186594	MIR22HG	chr17	1711493	1717174	-	4.94224e-25	Wnt-Repressed	lincRNA	0	13
42	ENSG00000256050	RP11-982M15.6	chr14	104681146	104684932	+	4.95879e-25	Wnt-Repressed	lincRNA	8	0
43	ENSG00000126005	MMP24-AS1	chr20	35216462	35278131	-	5.35626e-25	Wnt-Repressed	antisense	2	5
44	XLOC_009140	XLOC_009140	chr10	131080341	131085902	-	8.20543e-25	Wnt-Activated	novel_lncRNA	NA	NA
45	ENSG00000226419	SLC16A1-AS1	chr1	112956415	112999496	+	8.64311e-25	Wnt-Activated	antisense	8	1
46	ENSG00000261416	RP11-455F5.5	chr16	30183505	30184957	-	2.75649e-24	Wnt-Repressed	antisense	4	2
47	ENSG00000253414	RP11-150O12.6	chr8	37516410	37517021	-	1.29889e-23	Wnt-Activated	sense_intronic	8	2
48	ENSG00000231713	AF064860.7	chr21	39727755	39730680	+	1.9768e-23	Wnt-Repressed	lincRNA	1	6
49	ENSG00000274414	RP5-965G21.4	chr20	25239007	25245229	-	3.49255e-23	Wnt-Repressed	lincRNA	9	2
50	XLOC_044944	XLOC_044944	chr3	195625359	195625906	+	5.45702e-23	Wnt-Repressed	novel_lncRNA	NA	NA
51	ENSG00000262160	ENSG00000262160	chr16	68225969	68229145	-	1.36975e-22	Wnt-Repressed	antisense	NA	NA
52	ENSG00000261061	RP11-303E16.2	chr16	81030770	81031485	+	1.60736e-22	Wnt-Activated	sense_intronic	12	1
53	XLOC_006262	XLOC_006262	chr1	233696261	233707693	-	1.79469e-22	Wnt-Repressed	novel_lncRNA	NA	NA
54	ENSG00000262001	DLGAP1-AS2	chr18	3603000	3608336	+	2.46852e-22	Wnt-Activated	antisense	9	1
55	ENSG00000280798	LINC00294	chr11	33076149	33079454	+	2.9738e-22	Wnt-Repressed	lincRNA	1	7
56	ENSG00000260711	RP11-747H7.3	chr14	91752856	91759798	-	3.15888e-22	Wnt-Repressed	sense_intronic	3	5
57	ENSG00000259768	RP5-991G20.1	chr16	72665170	72791624	+	3.48409e-22	Wnt-Activated	antisense	8	3
58	ENSG00000234684	SDCBP2-AS1	chr20	1325405	1378734	+	5.7144e-22	Wnt-Activated	antisense	0	6
59	ENSG00000261613	RP11-20I23.13	chr16	2554060	2556060	-	6.51514e-22	Wnt-Repressed	antisense	2	0
60	ENSG00000223552	RP11-24F11.2	chr3	46364955	46407059	-	1.03589e-21	Wnt-Repressed	antisense	7	3
61	XLOC_052542	XLOC_052542	chr5	61290656	61304761	-	1.6002e-21	Wnt-Repressed	novel_lncRNA	NA	NA
62	ENSG00000272851	ENSG00000272851	chr2	207753872	207754435	-	2.34599e-21	Wnt-Repressed	antisense	NA	NA
63	ENSG00000276672	RP11-142E9.1	chr13	33846190	33850825	+	6.46047e-21	Wnt-Activated	sense_intronic	7	1
64	ENSG00000230266	XXYLT1-AS2	chr3	195147871	195152790	+	6.48504e-21	Wnt-Repressed	antisense	1	7
65	ENSG00000269416	LINC01224	chr19	23399233	23416075	-	7.93908e-21	Wnt-Activated	lincRNA	6	4
66	XLOC_062627	XLOC_062627	chr8	142676115	142678579	+	1.17546e-20	Wnt-Repressed	novel_lncRNA	NA	NA
67	ENSG00000232527	RP11-14N7.2	chr1	144227030	144250288	-	1.45356e-20	Wnt-Activated	lincRNA	6	6
68	XLOC_010304	XLOC_010304	chr11	69818928	69828540	+	1.76268e-20	Wnt-Activated	novel_lncRNA	NA	NA
69	XLOC_003233	XLOC_003233	chr1	246528749	246538256	+	1.82679e-20	Wnt-Repressed	novel_lncRNA	NA	NA
70	XLOC_045230	XLOC_045230	chr3	30183434	30183931	-	2.28464e-20	Wnt-Repressed	novel_lncRNA	NA	NA
71	ENSG00000238164	RP3-395M20.8	chr1	2549920	2557031	-	2.4103e-20	Wnt-Repressed	antisense	5	5
72	ENSG00000238045	AC009133.12	chr16	29808636	29821252	-	3.24439e-20	Wnt-Repressed	antisense	9	2
73	ENSG00000231683	RP1-27K12.2	chr6	53561289	53617171	-	3.89164e-20	Wnt-Activated	lincRNA	3	5
74	ENSG00000240541	TM4SF1-AS1	chr3	149377778	149386583	+	4.80519e-20	Wnt-Repressed	antisense	9	5
75	ENSG00000254615	RP11-395G23.3	chr8	106270144	106272899	+	6.1912e-20	Wnt-Repressed	lincRNA	5	7
76	ENSG00000273478	RP11-465N4.5	chr1	201995696	201996352	-	6.49704e-20	Wnt-Repressed	antisense	11	0
77	ENSG00000231013	AC013275.2	chr2	119476448	119487346	+	1.56873e-19	Wnt-Repressed	antisense	4	6
78	ENSG00000236833	AC024560.2	chr3	197660565	197665757	-	1.64653e-19	Wnt-Repressed	lincRNA	4	3
79	ENSG00000269974	RP11-932O9.10	chr15	30648797	30649529	+	1.68831e-19	Wnt-Activated	lincRNA	14	0
80	ENSG00000228705	LINC00659	chr20	62774128	62775412	-	2.0552e-19	Wnt-Activated	antisense	7	4
81	XLOC_011085	XLOC_011085	chr11	128290285	128293961	+	2.18335e-19	Wnt-Repressed	novel_lncRNA	NA	NA
82	XLOC_041428	XLOC_041428	chr21	41164133	41167187	-	2.69974e-19	Wnt-Activated	novel_lncRNA	NA	NA
83	ENSG00000237945	LINC00649	chr21	33915534	33977691	+	3.42778e-19	Wnt-Repressed	antisense	5	6
84	ENSG00000260401	RP11-800A3.4	chr11	73238975	73242335	+	3.68945e-19	Wnt-Repressed	sense_overlapping	3	6
85	XLOC_025295	XLOC_025295	chr16	51982169	51994722	-	3.82787e-19	Wnt-Repressed	novel_lncRNA	NA	NA
86	ENSG00000277639	RP11-295M3.4	chr16	53043066	53044216	-	1.1246e-18	Wnt-Activated	lincRNA	1	10
87	XLOC_040910	XLOC_040910	chr21	41664381	41675118	+	1.20796e-18	Wnt-Repressed	novel_lncRNA	NA	NA
88	ENSG00000226496	LINC00323	chr21	41141493	41148133	-	1.40125e-18	Wnt-Activated	antisense	4	5
89	ENSG00000251059	ENSG00000251059	chr4	81164940	81193395	+	1.87912e-18	Wnt-Repressed	antisense	NA	NA
90	ENSG00000257252	RP11-486A14.2	chr12	93317135	93377736	-	2.01844e-18	Wnt-Repressed	antisense	1	4
91	ENSG00000232931	LINC00342	chr2	95807118	95816215	-	2.36433e-18	Wnt-Repressed	lincRNA	8	1
92	ENSG00000249279	CTC-436P18.3	chr5	61201309	61264929	-	2.89708e-18	Wnt-Repressed	lincRNA	0	4
93	ENSG00000250271	RP11-64D22.5	chr3	151797484	151808249	+	3.57709e-18	Wnt-Repressed	lincRNA	4	1
94	XLOC_042831	XLOC_042831	chr22	37486914	37487325	-	4.9843e-18	Wnt-Repressed	novel_lncRNA	NA	NA
95	ENSG00000261266	CTD-2196E14.5	chr16	23687049	23687689	-	6.35382e-18	Wnt-Repressed	antisense	2	0
96	XLOC_044946	XLOC_044946	chr3	195627633	195627931	+	1.30672e-17	Wnt-Repressed	novel_lncRNA	NA	NA
97	ENSG00000254827	SLC22A18AS	chr11	2887780	2903740	-	1.33305e-17	Wnt-Repressed	antisense	4	7
98	XLOC_043923	XLOC_043923	chr3	94646917	94658029	+	1.56245e-17	Wnt-Activated	novel_lncRNA	NA	NA
99	ENSG00000230753	ZNF341-AS1	chr20	33787373	33811097	-	1.68096e-17	Wnt-Repressed	antisense	1	4
100	ENSG00000242147	RP13-463N16.6	chr10	5594991	5596118	-	1.98755e-17	Wnt-Repressed	lincRNA	9	1
101	ENSG00000234883	MIR155HG	chr21	25561909	25575168	+	2.5919e-17	Wnt-Activated	lincRNA	4	3
102	XLOC_044945	XLOC_044945	chr3	195627056	195627345	+	2.5919e-17	Wnt-Repressed	novel_lncRNA	NA	NA
103	ENSG00000248019	FAM13A-AS1	chr4	88709789	88730103	+	2.62161e-17	Wnt-Repressed	antisense	3	4
104	ENSG00000276136	RP11-50I19.2	chr12	32000375	32001222	+	2.75507e-17	Wnt-Repressed	lincRNA	2	5
105	XLOC_006051	XLOC_006051	chr1	221488809	221491435	-	2.94219e-17	Wnt-Repressed	novel_lncRNA	NA	NA
106	ENSG00000227036	LINC00511	chr17	72323123	72640472	-	5.04834e-17	Wnt-Activated	lincRNA	11	1
107	ENSG00000273415	RP11-702B10.2	chr11	128180427	128183554	+	5.21445e-17	Wnt-Repressed	lincRNA	2	0
108	ENSG00000236740	RP11-411K7.1	chr6	53930022	53997667	+	6.7934e-17	Wnt-Repressed	lincRNA	3	5
109	ENSG00000273162	RP11-108L7.15	chr10	101060029	101061005	-	8.0938e-17	Wnt-Activated	lincRNA	9	1
110	ENSG00000236384	LINC00479	chr21	41711520	41715775	-	9.56612e-17	Wnt-Repressed	lincRNA	4	4
111	XLOC_068271	XLOC_068271	chrX	104423157	104438516	+	9.62152e-17	Wnt-Repressed	novel_lncRNA	NA	NA
112	ENSG00000245248	USP2-AS1	chr11	119381778	119526664	+	1.19293e-16	Wnt-Activated	antisense	1	3
113	ENSG00000188242	PP7080	chr5	466124	473098	-	1.37719e-16	Wnt-Activated	antisense	5	4
114	ENSG00000253669	KB-1732A1.1	chr8	102805517	102809971	+	1.60868e-16	Wnt-Activated	lincRNA	5	5
115	XLOC_016453	XLOC_016453	chr12	130195828	130199728	-	1.713e-16	Wnt-Activated	novel_lncRNA	NA	NA
116	ENSG00000228742	RP5-884M6.1	chr7	106775011	106795564	+	1.86449e-16	Wnt-Activated	lincRNA	7	0
117	ENSG00000255121	RP11-110I1.12	chr11	118994824	118998004	-	2.34401e-16	Wnt-Activated	lincRNA	0	3
118	ENSG00000253649	PRSS51	chr8	10482878	10547585	-	2.41754e-16	Wnt-Activated	antisense	6	2
119	ENSG00000179859	AC025335.1	chr17	7913324	7915953	-	3.38109e-16	Wnt-Activated	antisense	5	4
120	ENSG00000261888	AC144831.1	chr17	83104255	83106910	+	5.92165e-16	Wnt-Repressed	lincRNA	0	12
121	ENSG00000253552	HOXA-AS2	chr7	27107777	27134302	+	7.84169e-16	Wnt-Activated	antisense	2	7
122	ENSG00000280693	SH3PXD2A-AS1	chr10	103745966	103755423	+	8.60807e-16	Wnt-Repressed	antisense	11	1
123	ENSG00000254290	RP11-150O12.3	chr8	37597480	37599858	-	1.38387e-15	Wnt-Activated	lincRNA	3	4
124	ENSG00000251169	AC005355.2	chr5	134506552	134509229	+	1.41908e-15	Wnt-Repressed	lincRNA	6	6
125	ENSG00000254614	AP003068.23	chr11	65177606	65181834	-	1.46341e-15	Wnt-Repressed	antisense	5	4
126	ENSG00000262188	RP11-353N14.4	chr17	79919357	79925462	+	2.44655e-15	Wnt-Repressed	lincRNA	12	1
127	ENSG00000261490	RP11-448G15.3	chr4	10068089	10073019	-	2.73002e-15	Wnt-Repressed	sense_overlapping	0	7
128	ENSG00000260461	RP11-541N10.3	chr10	103877374	103879761	-	3.29854e-15	Wnt-Repressed	sense_overlapping	1	9
129	ENSG00000186615	KTN1-AS1	chr14	55499278	55580110	-	3.47714e-15	Wnt-Activated	antisense	6	3
130	ENSG00000229656	RP11-462L8.1	chr10	32958845	33082102	+	9.0069e-15	Wnt-Repressed	lincRNA	7	0
131	XLOC_001140	XLOC_001140	chr1	68419083	68419395	+	9.39897e-15	Wnt-Repressed	novel_lncRNA	NA	NA
132	ENSG00000225826	LINC00626	chr1	168786939	168792886	+	1.68458e-14	Wnt-Activated	lincRNA	5	3
133	ENSG00000268362	CTD-2017D11.1	chr19	24033445	24066909	+	2.40595e-14	Wnt-Repressed	lincRNA	2	4
134	ENSG00000261373	VPS9D1-AS1	chr16	89711856	89718165	+	2.45591e-14	Wnt-Activated	antisense	11	0
135	XLOC_015301	XLOC_015301	chr12	47411860	47415078	-	2.49975e-14	Wnt-Repressed	novel_lncRNA	NA	NA
136	ENSG00000276995	RP11-321A17.6	chr17	29071124	29071594	-	3.02007e-14	Wnt-Repressed	lincRNA	0	6
137	ENSG00000269680	CTD-3128G10.6	chr19	6748293	6751467	-	3.8014e-14	Wnt-Repressed	antisense	6	4
138	ENSG00000267940	RP11-290F24.6	chr11	6201901	6203253	-	4.0884e-14	Wnt-Repressed	lincRNA	1	4
139	XLOC_053924	XLOC_053924	chr6	1283726	1288872	+	4.50094e-14	Wnt-Activated	novel_lncRNA	NA	NA
140	XLOC_038019	XLOC_038019	chr2	174039472	174054220	-	5.76646e-14	Wnt-Activated	novel_lncRNA	NA	NA
141	ENSG00000227039	ITGB2-AS1	chr21	44921051	44929678	+	6.33368e-14	Wnt-Repressed	antisense	5	3
142	ENSG00000203499	FAM83H-AS1	chr8	143734140	143746337	+	1.51793e-13	Wnt-Activated	lincRNA	12	2
143	ENSG00000278035	RP11-234K24.6	chr20	36233851	36234297	+	1.52754e-13	Wnt-Repressed	lincRNA	3	7
144	XLOC_013945	XLOC_013945	chr12	67666694	67669027	+	1.6108e-13	Wnt-Repressed	novel_lncRNA	NA	NA
145	ENSG00000267015	RP11-800A18.4	chr18	79340258	79343972	-	2.00916e-13	Wnt-Activated	antisense	2	2
146	ENSG00000258920	FOXN3-AS1	chr14	89417354	89419793	+	2.12336e-13	Wnt-Activated	antisense	4	5
147	ENSG00000254343	RP11-760H22.2	chr8	120052180	120056201	+	2.1341e-13	Wnt-Repressed	lincRNA	1	11
148	ENSG00000254109	RBPMS-AS1	chr8	30382119	30385401	-	2.13965e-13	Wnt-Repressed	antisense	3	6
149	ENSG00000255468	RP11-867G23.8	chr11	66347950	66364804	+	2.19573e-13	Wnt-Activated	antisense	2	7
150	ENSG00000234678	RP11-465N4.4	chr1	202000094	202010353	-	3.01674e-13	Wnt-Repressed	antisense	10	0
151	ENSG00000244733	RP11-506M13.3	chr10	79660891	79677996	+	3.90238e-13	Wnt-Repressed	lincRNA	1	8
152	XLOC_057700	XLOC_057700	chr7	16977709	17021687	+	5.74708e-13	Wnt-Repressed	novel_lncRNA	NA	NA
153	ENSG00000214353	VAC14-AS1	chr16	70755098	70773251	+	6.10774e-13	Wnt-Repressed	antisense	11	0
154	XLOC_005901	XLOC_005901	chr1	206748637	206752509	-	6.62859e-13	Wnt-Activated	novel_lncRNA	NA	NA
155	XLOC_020023	XLOC_020023	chr14	53685008	53704662	-	6.63544e-13	Wnt-Repressed	novel_lncRNA	NA	NA
156	ENSG00000278730	RP11-147L13.11	chr17	68126666	68129586	+	7.90939e-13	Wnt-Activated	lincRNA	5	3
157	ENSG00000228630	HOTAIR	chr12	53962308	53974956	-	8.21983e-13	Wnt-Activated	antisense	8	2
158	ENSG00000274245	RP11-357P18.2	chr1	207372559	207373252	+	1.06096e-12	Wnt-Repressed	lincRNA	1	5
159	ENSG00000225484	NUTM2B-AS1	chr10	79663088	79826594	-	1.17489e-12	Wnt-Repressed	antisense	2	3
160	XLOC_012209	XLOC_012209	chr11	69891316	69893133	-	1.34302e-12	Wnt-Repressed	novel_lncRNA	NA	NA
161	XLOC_016133	XLOC_016133	chr12	108617981	108619029	-	1.43491e-12	Wnt-Repressed	novel_lncRNA	NA	NA
162	ENSG00000261379	RP11-395N3.1	chr2	226804036	226805061	+	1.50576e-12	Wnt-Repressed	sense_intronic	4	2
163	ENSG00000226598	AC017060.1	chr7	17463445	17558909	-	1.75636e-12	Wnt-Repressed	lincRNA	6	2
164	ENSG00000259974	LINC00261	chr20	22547671	22578642	-	2.04124e-12	Wnt-Activated	lincRNA	1	6
165	ENSG00000228395	RP11-216B9.6	chr9	128528901	128552410	-	2.08078e-12	Wnt-Repressed	antisense	0	7
166	ENSG00000259953	RP11-4O1.2	chr9	112032555	112037730	-	2.17653e-12	Wnt-Repressed	sense_overlapping	7	4
167	ENSG00000233589	RP4-694A7.2	chr1	68479129	68483539	+	2.20382e-12	Wnt-Repressed	antisense	5	0
168	XLOC_005718	XLOC_005718	chr1	192806317	192808757	-	2.24051e-12	Wnt-Repressed	novel_lncRNA	NA	NA
169	ENSG00000249007	RP11-510N19.5	chr1	202011370	202015657	+	2.42301e-12	Wnt-Repressed	sense_intronic	8	2
170	XLOC_006787	XLOC_006787	chr10	32992521	32993661	+	2.55271e-12	Wnt-Repressed	novel_lncRNA	NA	NA
171	XLOC_061695	XLOC_061695	chr8	37693474	37695369	+	3.3866e-12	Wnt-Activated	novel_lncRNA	NA	NA
172	ENSG00000272836	RP3-402G11.27	chr22	50205585	50206062	-	3.64184e-12	Wnt-Repressed	antisense	1	2
173	XLOC_022562	XLOC_022562	chr15	59608019	59610161	-	4.09484e-12	Wnt-Repressed	novel_lncRNA	NA	NA
174	ENSG00000272666	CTA-384D8.35	chr22	50542305	50542906	-	4.64113e-12	Wnt-Repressed	lincRNA	9	0
175	ENSG00000278996	CH507-513H4.1	chr21	8197620	8227646	+	4.7532e-12	Wnt-Repressed	lincRNA	4	1
176	ENSG00000235663	SAPCD1-AS1	chr6	31764310	31765588	-	4.96823e-12	Wnt-Repressed	antisense	3	8
177	ENSG00000276116	FUT8-AS1	chr14	65411170	65412690	-	5.37558e-12	Wnt-Repressed	antisense	5	2
178	ENSG00000204876	AC021218.2	chr7	155962632	155966343	+	5.66378e-12	Wnt-Repressed	lincRNA	5	4
179	ENSG00000261662	RP5-1042I8.7	chr1	119909255	119910613	-	5.87112e-12	Wnt-Repressed	sense_overlapping	1	9
180	ENSG00000233621	LINC01137	chr1	37454879	37474411	-	7.95512e-12	Wnt-Repressed	antisense	4	2
181	ENSG00000247572	CKMT2-AS1	chr5	81204084	81301560	-	8.00257e-12	Wnt-Repressed	antisense	0	9
182	ENSG00000271862	RP11-343L5.2	chr5	83049376	83050964	-	8.12564e-12	Wnt-Repressed	lincRNA	3	3
183	ENSG00000272068	RP11-284F21.9	chr1	156637783	156641004	-	8.31608e-12	Wnt-Activated	lincRNA	7	2
184	XLOC_047196	XLOC_047196	chr4	11442197	11445013	+	9.69771e-12	Wnt-Repressed	novel_lncRNA	NA	NA
185	ENSG00000260877	RP11-211G23.2	chr11	69371463	69372511	+	9.91686e-12	Wnt-Repressed	lincRNA	11	1
186	ENSG00000253522	CTC-231O11.1	chr5	160468268	160487426	+	1.0106e-11	Wnt-Activated	lincRNA	6	3
187	ENSG00000266258	RP11-41O4.1	chr18	70335439	70352459	+	1.2469e-11	Wnt-Repressed	lincRNA	3	5
188	ENSG00000212694	LINC01089	chr12	121795267	121803906	-	1.31884e-11	Wnt-Repressed	lincRNA	3	2
189	ENSG00000250343	CTC-255N20.1	chr5	147180204	147234859	-	1.50796e-11	Wnt-Activated	antisense	4	7
190	ENSG00000233919	ENSG00000233919	chr3	41162287	41168547	-	1.77332e-11	Wnt-Repressed	lincRNA	NA	NA
191	XLOC_011069	XLOC_011069	chr11	128095721	128178495	+	1.80192e-11	Wnt-Repressed	novel_lncRNA	NA	NA
192	ENSG00000267128	RP11-449J21.5	chr17	76140556	76154650	+	1.91695e-11	Wnt-Activated	antisense	6	4
193	ENSG00000240498	CDKN2B-AS1	chr9	21994778	22121097	+	1.9964e-11	Wnt-Repressed	antisense	7	2
194	XLOC_006782	XLOC_006782	chr10	32987925	32988676	+	2.37241e-11	Wnt-Repressed	novel_lncRNA	NA	NA
195	ENSG00000260604	RP1-140K8.5	chr6	3904920	3911979	-	2.68274e-11	Wnt-Activated	lincRNA	7	3
196	ENSG00000235884	LINC00941	chr12	30795681	30802711	+	3.27851e-11	Wnt-Activated	lincRNA	10	2
197	ENSG00000263325	LA16c-325D7.1	chr16	2857898	2859726	+	3.4629e-11	Wnt-Repressed	antisense	9	2
198	ENSG00000224152	AC009506.1	chr2	159615296	159617082	+	3.61307e-11	Wnt-Activated	antisense	0	11
199	ENSG00000236824	BCYRN1	chr2	47331060	47344517	+	3.62426e-11	Wnt-Activated	lincRNA	5	3
200	XLOC_014205	XLOC_014205	chr12	96131550	96145213	+	3.84099e-11	Wnt-Activated	novel_lncRNA	NA	NA
201	ENSG00000234771	SLC25A25-AS1	chr9	128108581	128118693	-	4.48866e-11	Wnt-Repressed	antisense	4	3
202	ENSG00000224081	LINC01057	chr1	94638461	94820281	-	4.94942e-11	Wnt-Repressed	lincRNA	5	1
203	ENSG00000261786	RP4-555D20.2	chr3	44117299	44122365	+	6.49464e-11	Wnt-Repressed	lincRNA	1	8
204	ENSG00000261068	RP11-7K24.3	chr6	42092233	42094259	-	7.60732e-11	Wnt-Repressed	lincRNA	6	4
205	XLOC_008395	XLOC_008395	chr10	50989600	50991613	-	8.94019e-11	Wnt-Repressed	novel_lncRNA	NA	NA
206	ENSG00000256894	RP11-283G6.3	chr12	26125155	26126617	-	8.98969e-11	Wnt-Repressed	antisense	4	5
207	ENSG00000177133	LINC00982	chr1	3059615	3068437	-	9.07242e-11	Wnt-Activated	antisense	1	12
208	ENSG00000250786	SNHG18	chr5	9546200	9550609	+	9.34665e-11	Wnt-Activated	lincRNA	1	7
209	ENSG00000215256	DHRS4-AS1	chr14	23938731	23988839	-	1.03971e-10	Wnt-Activated	antisense	2	5
210	ENSG00000253738	OTUD6B-AS1	chr8	91059909	91070189	-	1.07989e-10	Wnt-Repressed	antisense	2	6
211	ENSG00000265787	CYP4F35P	chr18	14337423	14342525	+	1.18984e-10	Wnt-Repressed	lincRNA	3	6
212	ENSG00000261468	RP11-1024P17.1	chr3	30697661	30699576	+	1.21154e-10	Wnt-Repressed	sense_overlapping	1	7
213	ENSG00000226332	RP11-157P1.4	chr20	62305432	62306325	-	1.27931e-10	Wnt-Repressed	antisense	8	2
214	XLOC_001137	XLOC_001137	chr1	68398805	68399885	+	1.3597e-10	Wnt-Repressed	novel_lncRNA	NA	NA
215	ENSG00000170919	TPT1-AS1	chr13	45341345	45393413	+	1.36776e-10	Wnt-Repressed	antisense	3	4
216	ENSG00000234171	RNASEH1-AS1	chr2	3558492	3561745	+	1.38425e-10	Wnt-Activated	antisense	5	3
217	XLOC_044948	XLOC_044948	chr3	195818434	195818907	+	1.56892e-10	Wnt-Repressed	novel_lncRNA	NA	NA
218	ENSG00000273257	RP11-177J6.1	chr4	55387949	55388271	+	1.63152e-10	Wnt-Repressed	lincRNA	7	0
219	ENSG00000277938	RP5-965G21.3	chr20	25229150	25231933	+	1.66376e-10	Wnt-Repressed	lincRNA	6	5
220	ENSG00000254548	RP11-429J17.5	chr8	143718246	143718891	-	1.91389e-10	Wnt-Repressed	antisense	9	0
221	ENSG00000230438	SERPINB9P1	chr6	2854657	2881407	-	1.92569e-10	Wnt-Repressed	lincRNA	5	5
222	ENSG00000223812	RP11-197K6.1	chr3	191557324	191590356	+	2.01414e-10	Wnt-Activated	lincRNA	1	1
223	ENSG00000257048	RP11-476M19.2	chr12	3367833	3371346	+	2.1307e-10	Wnt-Activated	lincRNA	1	3
224	ENSG00000227502	LINC01268	chr6	113868013	113873351	-	2.29721e-10	Wnt-Repressed	lincRNA	4	9
225	ENSG00000261087	KB-1460A1.5	chr8	101166805	101169629	-	2.36624e-10	Wnt-Repressed	lincRNA	5	3
226	ENSG00000260941	LINC00622	chr1	119597702	119599271	-	2.55149e-10	Wnt-Activated	sense_overlapping	4	6
227	ENSG00000259330	INAFM2	chr15	40325216	40326715	+	3.05761e-10	Wnt-Activated	antisense	2	9
228	XLOC_006785	XLOC_006785	chr10	32990632	32991693	+	3.09417e-10	Wnt-Repressed	novel_lncRNA	NA	NA
229	ENSG00000263470	RP11-160O5.1	chr17	65100812	65111058	+	3.34152e-10	Wnt-Activated	lincRNA	4	6
230	XLOC_060917	XLOC_060917	chr7	130905724	130908161	-	3.36999e-10	Wnt-Repressed	novel_lncRNA	NA	NA
231	ENSG00000258498	DIO3OS	chr14	101552221	101560431	-	4.16807e-10	Wnt-Activated	lincRNA	0	11
232	ENSG00000257764	ENSG00000257764	chr12	69353493	69354225	-	4.39655e-10	Wnt-Activated	antisense	NA	NA
233	ENSG00000251450	RASGRF2-AS1	chr5	80947697	80960907	-	4.93246e-10	Wnt-Activated	antisense	2	5
234	ENSG00000253161	RP11-150O12.1	chr8	37421341	37554183	-	5.61853e-10	Wnt-Activated	lincRNA	5	1
235	XLOC_036144	XLOC_036144	chr2	8627087	8628629	-	5.83932e-10	Wnt-Activated	novel_lncRNA	NA	NA
236	ENSG00000262468	LINC01569	chr16	4245825	4253789	-	6.40674e-10	Wnt-Activated	lincRNA	9	1
237	XLOC_045761	XLOC_045761	chr3	80592775	80771016	-	6.52762e-10	Wnt-Repressed	novel_lncRNA	NA	NA
238	ENSG00000272405	RP11-284F21.10	chr1	156641666	156644887	-	6.59313e-10	Wnt-Activated	antisense	11	2
239	ENSG00000246273	SBF2-AS1	chr11	9758292	9811319	+	7.29917e-10	Wnt-Activated	antisense	5	2
240	ENSG00000261175	CTD-2015G9.2	chr16	86722091	86741059	+	8.54868e-10	Wnt-Repressed	lincRNA	6	2
241	ENSG00000233532	LINC00460	chr13	106376563	106378217	+	9.04838e-10	Wnt-Activated	lincRNA	10	0
242	ENSG00000250508	RP11-757G1.6	chr11	68870664	68874542	+	9.22665e-10	Wnt-Repressed	lincRNA	1	9
243	ENSG00000249042	CTD-2015H6.3	chr5	80482293	80488063	-	9.29158e-10	Wnt-Activated	antisense	6	4
244	XLOC_049356	XLOC_049356	chr4	83088758	83089428	-	9.4583e-10	Wnt-Repressed	novel_lncRNA	NA	NA
245	XLOC_060333	XLOC_060333	chr7	76080163	76080604	-	9.72654e-10	Wnt-Repressed	novel_lncRNA	NA	NA
246	XLOC_003103	XLOC_003103	chr1	233672683	233680564	+	1.02163e-09	Wnt-Repressed	novel_lncRNA	NA	NA
247	ENSG00000259985	RP11-549B18.1	chr18	31685655	31686823	+	1.0413e-09	Wnt-Activated	antisense	6	4
248	ENSG00000249631	RP11-281P23.2	chr4	11625714	11813958	+	1.07701e-09	Wnt-Repressed	lincRNA	3	5
249	ENSG00000206417	H1FX-AS1	chr3	129315392	129326225	+	1.24666e-09	Wnt-Activated	antisense	4	5
250	XLOC_002548	XLOC_002548	chr1	193472190	193547973	+	1.27568e-09	Wnt-Repressed	novel_lncRNA	NA	NA
251	XLOC_051259	XLOC_051259	chr5	120073026	120073751	+	1.35303e-09	Wnt-Repressed	novel_lncRNA	NA	NA
252	ENSG00000253187	HOXA10-AS	chr7	27168619	27171915	+	1.83697e-09	Wnt-Activated	antisense	5	1
253	ENSG00000267519	CTD-3252C9.4	chr19	13834516	13836289	-	2.38021e-09	Wnt-Repressed	lincRNA	3	7
254	ENSG00000230606	AC159540.1	chr2	97416165	97433527	-	2.52088e-09	Wnt-Repressed	lincRNA	10	0
255	XLOC_035294	XLOC_035294	chr2	176429179	176589906	+	2.65019e-09	Wnt-Repressed	novel_lncRNA	NA	NA
256	ENSG00000271781	CTD-2589H19.6	chr5	675826	676616	+	2.72544e-09	Wnt-Activated	antisense	10	1
257	ENSG00000170846	AC093323.3	chr4	6673451	6676047	+	2.73109e-09	Wnt-Activated	lincRNA	3	1
258	XLOC_044857	XLOC_044857	chr3	187500444	187558228	+	3.04537e-09	Wnt-Repressed	novel_lncRNA	NA	NA
259	XLOC_057728	XLOC_057728	chr7	17016337	17017198	+	3.14889e-09	Wnt-Repressed	novel_lncRNA	NA	NA
260	ENSG00000272502	RP11-713M15.2	chr8	120812219	120813359	+	3.24396e-09	Wnt-Activated	antisense	7	4
261	XLOC_058075	XLOC_058075	chr7	46976309	46977705	+	3.55147e-09	Wnt-Repressed	novel_lncRNA	NA	NA
262	ENSG00000229719	AP001187.9	chr11	64889560	64893449	-	3.55895e-09	Wnt-Repressed	lincRNA	3	4
263	XLOC_056714	XLOC_056714	chr6	79628841	79630848	-	4.49924e-09	Wnt-Repressed	novel_lncRNA	NA	NA
264	ENSG00000226472	RP11-551L14.4	chr12	30978308	31006010	-	4.88362e-09	Wnt-Repressed	antisense	7	2
265	ENSG00000261650	RP11-474D1.4	chr12	130024493	130044956	-	5.07317e-09	Wnt-Activated	lincRNA	2	0
266	ENSG00000255874	LINC00346	chr13	110863987	110870251	-	5.53629e-09	Wnt-Repressed	lincRNA	5	3
267	XLOC_008747	XLOC_008747	chr10	91306963	91350867	-	5.77378e-09	Wnt-Repressed	novel_lncRNA	NA	NA
268	ENSG00000233030	RP11-196G18.3	chr1	149785659	149793020	-	6.08128e-09	Wnt-Activated	antisense	11	0
269	ENSG00000259153	RP6-65G23.3	chr14	70810205	70815403	+	7.47705e-09	Wnt-Repressed	lincRNA	8	2
270	ENSG00000247400	DNAJC3-AS1	chr13	95648733	95676925	-	7.60241e-09	Wnt-Repressed	lincRNA	2	4
271	ENSG00000263874	LINC00672	chr17	38925168	38928057	+	7.74103e-09	Wnt-Repressed	lincRNA	4	6
272	XLOC_046391	XLOC_046391	chr3	146185356	146188405	-	7.84541e-09	Wnt-Repressed	novel_lncRNA	NA	NA
273	ENSG00000177640	CASC2	chr10	118046279	118210153	+	8.21724e-09	Wnt-Activated	antisense	2	6
274	ENSG00000273015	RP11-352M15.2	chr12	45718046	45727775	-	8.25117e-09	Wnt-Repressed	lincRNA	0	10
275	ENSG00000269918	AF131215.9	chr8	11104691	11106704	-	8.441e-09	Wnt-Repressed	sense_intronic	2	8
276	ENSG00000280832	ST3GAL4-AS1	chr11	126340889	126355587	-	8.57269e-09	Wnt-Activated	antisense	9	1
277	ENSG00000242516	LINC00960	chr3	75672391	75679303	+	8.74851e-09	Wnt-Repressed	lincRNA	2	4
278	ENSG00000224746	AC015987.1	chr7	135926455	135932881	+	8.7937e-09	Wnt-Repressed	antisense	8	1
279	XLOC_022655	XLOC_022655	chr15	66333821	66336121	-	9.72781e-09	Wnt-Activated	novel_lncRNA	NA	NA
280	ENSG00000255031	RP11-802E16.3	chr11	68050740	68053762	+	9.84691e-09	Wnt-Repressed	antisense	6	2
281	ENSG00000272505	RP11-981G7.6	chr8	10486807	10489666	+	1.01876e-08	Wnt-Repressed	lincRNA	1	5
282	ENSG00000267288	RP13-890H12.2	chr17	45168800	45171584	-	1.1919e-08	Wnt-Repressed	antisense	8	2
283	ENSG00000263718	RP11-285E9.6	chr17	77257737	77281897	-	1.2511e-08	Wnt-Repressed	lincRNA	4	4
284	XLOC_001857	XLOC_001857	chr1	150532101	150537203	+	1.27305e-08	Wnt-Activated	novel_lncRNA	NA	NA
285	ENSG00000247796	CTD-2366F13.1	chr5	53109842	53115126	+	1.43891e-08	Wnt-Activated	antisense	2	6
286	ENSG00000256940	RP11-783K16.5	chr11	64245964	64248217	+	1.51125e-08	Wnt-Repressed	antisense	13	0
287	ENSG00000267481	CTC-559E9.5	chr19	19788755	19790531	-	1.51125e-08	Wnt-Repressed	sense_intronic	3	4
288	XLOC_055761	XLOC_055761	chr6	1308604	1311696	-	1.52004e-08	Wnt-Repressed	novel_lncRNA	NA	NA
289	XLOC_062628	XLOC_062628	chr8	142675442	142675992	+	1.69366e-08	Wnt-Repressed	novel_lncRNA	NA	NA
290	XLOC_058076	XLOC_058076	chr7	46978425	46978860	+	1.74295e-08	Wnt-Repressed	novel_lncRNA	NA	NA
291	ENSG00000278709	RP5-1059L7.1	chr20	57710183	57712780	+	1.86718e-08	Wnt-Activated	antisense	9	1
292	ENSG00000275025	RP5-875H18.10	chr17	50098460	50098899	-	1.94487e-08	Wnt-Repressed	antisense	1	5
293	ENSG00000227695	DNMBP-AS1	chr10	99927010	99958381	+	1.98799e-08	Wnt-Repressed	antisense	2	8
294	ENSG00000245573	BDNF-AS	chr11	27506838	27698174	+	2.40154e-08	Wnt-Activated	antisense	0	11
295	ENSG00000273143	RP11-525A16.4	chr10	110428840	110496204	-	2.49214e-08	Wnt-Repressed	lincRNA	6	3
296	XLOC_042997	XLOC_042997	chr22	45606301	45607505	-	2.76035e-08	Wnt-Repressed	novel_lncRNA	NA	NA
297	ENSG00000226029	RP4-798A10.2	chr1	16460948	16468481	+	2.78933e-08	Wnt-Repressed	lincRNA	3	2
298	ENSG00000261357	RP11-626G11.1	chr16	19065991	19066694	+	3.01899e-08	Wnt-Repressed	lincRNA	4	2
299	ENSG00000244479	OR2A1-AS1	chr7	144251264	144356181	-	3.14188e-08	Wnt-Repressed	antisense	0	7
300	ENSG00000261578	RP11-21L23.2	chr11	76800364	76804555	+	3.15962e-08	Wnt-Repressed	sense_overlapping	4	6
301	ENSG00000268858	RP4-591C20.9	chr20	63861212	63864293	-	3.16465e-08	Wnt-Repressed	antisense	6	0
302	XLOC_035800	XLOC_035800	chr2	219739920	220013888	+	3.24638e-08	Wnt-Activated	novel_lncRNA	NA	NA
303	ENSG00000245466	CTD-2540L5.6	chr14	70608798	70641298	-	3.25693e-08	Wnt-Repressed	lincRNA	3	0
304	ENSG00000265666	RARA-AS1	chr17	40340867	40343136	-	3.35158e-08	Wnt-Repressed	antisense	1	7
305	XLOC_042354	XLOC_042354	chr22	50307986	50309124	+	3.38825e-08	Wnt-Repressed	novel_lncRNA	NA	NA
306	ENSG00000273297	RP11-38M8.1	chr7	134416290	134432453	-	3.58404e-08	Wnt-Activated	lincRNA	6	2
307	ENSG00000236137	RP11-27K13.3	chr1	117025482	117059490	-	3.60266e-08	Wnt-Activated	antisense	6	3
308	XLOC_058079	XLOC_058079	chr7	46988012	46988359	+	3.66431e-08	Wnt-Repressed	novel_lncRNA	NA	NA
309	ENSG00000237187	NR2F1-AS1	chr5	93409359	93585648	-	3.74954e-08	Wnt-Repressed	antisense	1	9
310	ENSG00000242861	RP11-285F7.2	chr1	225840883	225846522	-	3.81556e-08	Wnt-Repressed	antisense	6	3
311	ENSG00000253824	KB-173C10.2	chr8	100381260	100414459	-	3.98636e-08	Wnt-Repressed	lincRNA	3	0
312	ENSG00000236081	ELFN1-AS1	chr7	1738630	1742291	-	4.15552e-08	Wnt-Activated	lincRNA	8	3
313	ENSG00000281406	BLACAT1	chr1	205434886	205437879	-	4.41202e-08	Wnt-Repressed	lincRNA	10	4
314	ENSG00000178977	LINC00324	chr17	8220642	8224043	-	4.46327e-08	Wnt-Repressed	lincRNA	2	5
315	ENSG00000275239	RP11-157L3.12	chr9	41657708	41699072	-	4.47809e-08	Wnt-Repressed	lincRNA	0	2
316	ENSG00000232956	SNHG15	chr7	44983023	44986961	-	4.53208e-08	Wnt-Activated	lincRNA	10	1
317	ENSG00000262903	RP11-235E17.6	chr17	3655621	3658092	-	4.55478e-08	Wnt-Repressed	antisense	8	1
318	ENSG00000244300	GATA2-AS1	chr3	128489212	128502348	+	4.55616e-08	Wnt-Activated	antisense	7	5
319	ENSG00000227744	FLJ43879	chr2	238919302	238926269	-	4.57818e-08	Wnt-Activated	lincRNA	0	3
320	ENSG00000228192	RP11-342M1.3	chr1	42834681	42846422	-	4.67293e-08	Wnt-Activated	antisense	2	4
321	ENSG00000277268	RP11-445F12.1	chr17	36861674	36936661	-	4.76837e-08	Wnt-Repressed	antisense	0	4
322	XLOC_064137	XLOC_064137	chr8	143165859	143168752	-	4.88067e-08	Wnt-Repressed	novel_lncRNA	NA	NA
323	ENSG00000258404	RP11-1029J19.5	chr14	101634454	101731108	-	4.94296e-08	Wnt-Repressed	lincRNA	4	0
324	ENSG00000224739	AC016735.1	chr2	43001355	43006060	-	4.97513e-08	Wnt-Repressed	lincRNA	4	4
325	ENSG00000277511	CTD-2095E4.5	chr17	32127595	32128454	+	5.34271e-08	Wnt-Activated	lincRNA	5	3
326	ENSG00000255737	AGAP2-AS1	chr12	57726271	57728356	+	5.35731e-08	Wnt-Activated	antisense	10	2
327	ENSG00000272269	RP11-500C11.3	chr6	17706257	17707344	+	5.40195e-08	Wnt-Activated	antisense	5	2
328	ENSG00000260792	RP11-982M15.8	chr14	104661120	104665558	-	6.35981e-08	Wnt-Repressed	lincRNA	7	0
329	ENSG00000229180	GS1-124K5.11	chr7	66526088	66542624	-	6.94675e-08	Wnt-Repressed	lincRNA	4	2
330	XLOC_011080	XLOC_011080	chr11	128162626	128163180	+	7.05917e-08	Wnt-Repressed	novel_lncRNA	NA	NA
331	XLOC_001139	XLOC_001139	chr1	68417690	68418001	+	7.13228e-08	Wnt-Repressed	novel_lncRNA	NA	NA
332	ENSG00000272669	RP3-508I15.21	chr22	38742625	38743115	+	7.19413e-08	Wnt-Repressed	antisense	6	1
333	XLOC_014773	XLOC_014773	chr12	3345684	3346716	-	7.60057e-08	Wnt-Activated	novel_lncRNA	NA	NA
334	ENSG00000225969	ABHD11-AS1	chr7	73735038	73736054	+	7.87247e-08	Wnt-Repressed	antisense	9	3
335	ENSG00000255050	RP11-661A12.9	chr8	143573490	143577397	+	7.89145e-08	Wnt-Repressed	antisense	9	1
336	ENSG00000281332	LINC00997	chr7	32760279	32762924	+	7.89145e-08	Wnt-Repressed	lincRNA	4	4
337	ENSG00000272141	RP11-465B22.8	chr1	1169357	1170343	+	8.25939e-08	Wnt-Repressed	lincRNA	9	4
338	XLOC_053612	XLOC_053612	chr5	154817515	154818208	-	8.87165e-08	Wnt-Repressed	novel_lncRNA	NA	NA
339	ENSG00000257556	RP11-44N21.1	chr14	105093609	105099004	+	9.63328e-08	Wnt-Activated	lincRNA	4	2
340	ENSG00000258689	LINC01269	chr14	70698698	70712153	+	1.01887e-07	Wnt-Repressed	lincRNA	9	0
341	ENSG00000260000	RP3-467N11.1	chr6	100881471	100882987	+	1.04272e-07	Wnt-Repressed	antisense	3	2
342	ENSG00000248810	RP11-362F19.1	chr4	141319450	141332618	-	1.04421e-07	Wnt-Repressed	lincRNA	1	10
343	XLOC_044530	XLOC_044530	chr3	151803931	151805788	+	1.14254e-07	Wnt-Repressed	novel_lncRNA	NA	NA
344	ENSG00000222033	LINC01124	chr2	170712451	170714567	-	1.14515e-07	Wnt-Activated	lincRNA	4	5
345	ENSG00000185168	LINC00482	chr17	81303771	81309248	-	1.16938e-07	Wnt-Repressed	lincRNA	2	5
346	ENSG00000223482	NUTM2A-AS1	chr10	87203875	87342612	-	1.25482e-07	Wnt-Repressed	antisense	0	5
347	ENSG00000259459	RP11-321G12.1	chr15	63390136	63438320	+	1.33839e-07	Wnt-Activated	lincRNA	2	8
348	ENSG00000262769	RP11-1113L8.1	chr17	19560111	19597922	-	1.40594e-07	Wnt-Repressed	antisense	3	5
349	ENSG00000235269	AL162759.1	chr14	53768942	53850882	-	1.41096e-07	Wnt-Repressed	lincRNA	4	4
350	ENSG00000246263	KB-431C1.4	chr8	102239394	102253333	+	1.52346e-07	Wnt-Activated	antisense	2	4
351	ENSG00000261254	RP4-714D9.5	chr1	100030566	100035637	+	1.68346e-07	Wnt-Repressed	sense_overlapping	1	4
352	ENSG00000251136	RP11-37B2.1	chr8	89609409	89757727	-	1.78408e-07	Wnt-Repressed	lincRNA	10	0
353	ENSG00000239467	AC007405.6	chr2	170771113	170778148	+	1.84011e-07	Wnt-Activated	lincRNA	5	5
354	XLOC_006786	XLOC_006786	chr10	32991794	32992375	+	1.93077e-07	Wnt-Repressed	novel_lncRNA	NA	NA
355	XLOC_028202	XLOC_028202	chr17	40461069	40462045	-	2.02218e-07	Wnt-Activated	novel_lncRNA	NA	NA
356	ENSG00000231172	AC007099.1	chr2	75524068	75542706	+	2.08475e-07	Wnt-Activated	antisense	3	2
357	XLOC_037155	XLOC_037155	chr2	95707618	95711100	-	2.37771e-07	Wnt-Repressed	novel_lncRNA	NA	NA
358	ENSG00000261455	LINC01003	chr7	152463786	152465549	+	2.40962e-07	Wnt-Repressed	lincRNA	3	4
359	ENSG00000269397	CTB-92J24.2	chr19	23927788	23929287	+	2.53347e-07	Wnt-Activated	sense_intronic	7	4
360	ENSG00000250413	RP11-448G15.1	chr4	10006482	10009725	+	2.58301e-07	Wnt-Repressed	antisense	2	9
361	ENSG00000236914	RP11-1008C21.2	chr15	38069481	38072959	-	2.62037e-07	Wnt-Repressed	lincRNA	0	8
362	ENSG00000274383	CTD-2017F17.2	chr15	64950916	64951435	-	2.73498e-07	Wnt-Repressed	antisense	8	3
363	XLOC_042999	XLOC_042999	chr22	45609638	45611153	-	2.75554e-07	Wnt-Repressed	novel_lncRNA	NA	NA
364	ENSG00000226380	AC058791.1	chr7	130876809	130913310	-	2.86783e-07	Wnt-Activated	lincRNA	3	4
365	ENSG00000225302	RP11-539I5.1	chr10	116828761	116850205	-	2.8701e-07	Wnt-Activated	antisense	0	5
366	XLOC_027413	XLOC_027413	chr17	198696	204383	-	2.96453e-07	Wnt-Repressed	novel_lncRNA	NA	NA
367	ENSG00000233930	KRTAP5-AS1	chr11	1571353	1599184	+	3.00522e-07	Wnt-Activated	antisense	7	2
368	XLOC_057746	XLOC_057746	chr7	17073721	17079752	+	3.0911e-07	Wnt-Repressed	novel_lncRNA	NA	NA
369	ENSG00000171889	MIR31HG	chr9	21455642	21559669	-	3.14261e-07	Wnt-Activated	sense_overlapping	4	4
370	ENSG00000249746	RP11-254I22.3	chr5	96213346	96215075	-	3.2214e-07	Wnt-Repressed	lincRNA	3	4
371	ENSG00000271930	RP11-44N12.5	chr8	98943595	98944098	+	3.2815e-07	Wnt-Activated	lincRNA	3	5
372	ENSG00000226137	BAIAP2-AS1	chr17	81029130	81034881	-	3.55975e-07	Wnt-Repressed	lincRNA	6	4
373	XLOC_043001	XLOC_043001	chr22	45612631	45613875	-	3.85128e-07	Wnt-Repressed	novel_lncRNA	NA	NA
374	ENSG00000261572	RP11-384L8.1	chr3	32236688	32238578	-	3.91297e-07	Wnt-Activated	sense_intronic	3	6
375	ENSG00000269893	SNHG8	chr4	118278709	118279823	+	4.22579e-07	Wnt-Activated	lincRNA	4	2
376	XLOC_024134	XLOC_024134	chr16	68236577	68237250	+	4.37512e-07	Wnt-Repressed	novel_lncRNA	NA	NA
377	ENSG00000256802	RP11-680F8.1	chr15	29674990	29680957	+	4.41074e-07	Wnt-Repressed	antisense	4	6
378	XLOC_061564	XLOC_061564	chr8	25426487	25427865	+	4.59664e-07	Wnt-Repressed	novel_lncRNA	NA	NA
379	XLOC_037785	XLOC_037785	chr2	155984345	156255001	-	4.68416e-07	Wnt-Repressed	novel_lncRNA	NA	NA
380	ENSG00000277763	CTD-2588E21.1	chr14	56117316	56117990	-	4.69549e-07	Wnt-Repressed	lincRNA	0	11
381	XLOC_053453	XLOC_053453	chr5	141748554	141756710	-	4.84037e-07	Wnt-Repressed	novel_lncRNA	NA	NA
382	ENSG00000257354	RP11-631N16.2	chr12	62602752	62622213	+	4.98189e-07	Wnt-Repressed	lincRNA	2	3
383	ENSG00000231025	RP11-175O19.4	chr10	96992450	96995959	+	5.23272e-07	Wnt-Repressed	antisense	6	1
384	ENSG00000249923	XXbac-B444P24.8	chr22	20198729	20204918	-	5.5188e-07	Wnt-Repressed	antisense	1	8
385	ENSG00000229512	AC068580.5	chr11	1763009	1763749	-	5.54085e-07	Wnt-Repressed	sense_intronic	9	0
386	ENSG00000223392	CLDN10-AS1	chr13	95479444	95533910	-	5.73592e-07	Wnt-Repressed	antisense	4	5
387	ENSG00000276278	ENSG00000276278	chr15	84622015	84623237	-	5.94231e-07	Wnt-Repressed	antisense	NA	NA
388	XLOC_006784	XLOC_006784	chr10	32990089	32990480	+	6.04865e-07	Wnt-Repressed	novel_lncRNA	NA	NA
389	ENSG00000238120	CTA-941F9.9	chr22	45604432	45605621	-	6.18413e-07	Wnt-Activated	antisense	1	9
390	ENSG00000272825	LL21NC02-1C16.2	chr21	44936303	44936954	+	6.21842e-07	Wnt-Repressed	antisense	1	2
391	ENSG00000227959	RP11-276H7.2	chr1	16155211	16157329	+	6.45118e-07	Wnt-Repressed	antisense	2	7
392	ENSG00000180861	LINC01559	chr12	13371089	13387167	-	6.50672e-07	Wnt-Repressed	lincRNA	7	3
393	ENSG00000275632	RP5-967N21.11	chr20	6000418	6000941	+	6.57937e-07	Wnt-Activated	lincRNA	9	2
394	ENSG00000244625	MIATNB	chr22	26672767	26780207	+	7.16408e-07	Wnt-Repressed	lincRNA	4	3
395	XLOC_018915	XLOC_018915	chr14	65747812	65753725	+	7.38244e-07	Wnt-Repressed	novel_lncRNA	NA	NA
396	ENSG00000267034	RP11-384O8.1	chr2	222317242	222318653	-	7.95637e-07	Wnt-Repressed	lincRNA	2	8
397	XLOC_019886	XLOC_019886	chr14	42959992	42967389	-	8.21611e-07	Wnt-Repressed	novel_lncRNA	NA	NA
398	ENSG00000263826	RP11-573D15.9	chr3	186781780	186784179	-	8.50905e-07	Wnt-Repressed	antisense	2	5
399	ENSG00000224945	RP11-82L18.2	chr9	89088604	89109934	-	8.88508e-07	Wnt-Activated	sense_intronic	5	5
400	XLOC_039943	XLOC_039943	chr20	25245392	25247988	-	8.96438e-07	Wnt-Repressed	novel_lncRNA	NA	NA
401	ENSG00000259375	ENSG00000259375	chr15	85579046	85580178	-	9.14741e-07	Wnt-Repressed	antisense	NA	NA
402	ENSG00000274002	RP11-66N24.6	chr14	23619201	23620012	+	9.46845e-07	Wnt-Activated	lincRNA	3	7
403	ENSG00000258168	RP11-588H23.3	chr12	70468080	70543040	+	9.48195e-07	Wnt-Repressed	antisense	0	9
404	ENSG00000267259	CTD-2008P7.9	chr17	28232590	28235281	-	9.62003e-07	Wnt-Repressed	lincRNA	1	9
405	ENSG00000248538	RP11-10A14.5	chr8	9189011	9202854	+	9.72523e-07	Wnt-Repressed	lincRNA	8	0
406	XLOC_029246	XLOC_029246	chr18	14333703	14335279	+	1.02276e-06	Wnt-Repressed	novel_lncRNA	NA	NA
407	ENSG00000261804	RP11-44F14.2	chr16	53373493	53384745	+	1.02521e-06	Wnt-Repressed	lincRNA	9	3
408	ENSG00000234350	AC007405.4	chr2	170723086	170770768	-	1.03222e-06	Wnt-Activated	lincRNA	6	6
409	ENSG00000248323	LUCAT1	chr5	91303029	91314402	-	1.04211e-06	Wnt-Activated	lincRNA	10	1
410	ENSG00000263335	AF001548.5	chr16	15726674	15732993	+	1.04496e-06	Wnt-Activated	antisense	3	2
411	ENSG00000278192	RP5-1056H1.2	chr20	6065966	6067897	-	1.07198e-06	Wnt-Activated	lincRNA	8	7
412	ENSG00000255310	AF131215.2	chr8	11107788	11109726	-	1.1622e-06	Wnt-Repressed	sense_intronic	1	10
413	ENSG00000267919	RP11-256I23.3	chr2	219645090	219645631	+	1.17133e-06	Wnt-Activated	lincRNA	1	1
414	ENSG00000277459	RP11-732A21.3	chr11	102109827	102110457	-	1.18366e-06	Wnt-Activated	lincRNA	3	4
415	ENSG00000270820	RP11-355B11.2	chr2	61471188	61484130	+	1.19621e-06	Wnt-Repressed	antisense	1	11
416	ENSG00000261338	RP11-378A13.1	chr2	218255319	218257366	+	1.2256e-06	Wnt-Repressed	sense_overlapping	0	9
417	ENSG00000226476	RP11-776H12.1	chr1	60540249	60640491	-	1.24081e-06	Wnt-Repressed	lincRNA	9	2
418	ENSG00000258944	RP4-647C14.3	chr14	73272182	73274081	-	1.29913e-06	Wnt-Repressed	antisense	2	2
419	ENSG00000276122	RP11-143E21.3	chr12	130138693	130140768	+	1.30493e-06	Wnt-Activated	lincRNA	4	1
420	XLOC_010393	XLOC_010393	chr11	72794094	72795095	+	1.32868e-06	Wnt-Repressed	novel_lncRNA	NA	NA
421	ENSG00000254988	CTD-2547H18.1	chr11	76955417	76978619	-	1.33374e-06	Wnt-Repressed	antisense	3	3
422	ENSG00000233393	AP000688.29	chr21	36104881	36109690	+	1.33604e-06	Wnt-Activated	lincRNA	1	8
423	ENSG00000241469	LINC00635	chr3	107840228	107882000	-	1.43441e-06	Wnt-Repressed	lincRNA	2	1
424	XLOC_004131	XLOC_004131	chr1	47378745	47380004	-	1.50237e-06	Wnt-Activated	novel_lncRNA	NA	NA
425	ENSG00000246982	RP1-179N16.6	chr6	36146698	36197205	-	1.51442e-06	Wnt-Activated	antisense	8	1
426	ENSG00000271936	RP11-443B20.1	chr2	24825610	24826717	+	1.51996e-06	Wnt-Activated	antisense	11	1
427	ENSG00000228106	RP11-452F19.3	chr1	222815022	222837384	+	1.66571e-06	Wnt-Repressed	lincRNA	5	2
428	ENSG00000228140	RP3-467K16.4	chr1	15402979	15409433	-	1.73357e-06	Wnt-Repressed	lincRNA	2	2
429	ENSG00000275216	RP11-54H7.4	chr13	109269634	109273838	+	1.74114e-06	Wnt-Repressed	lincRNA	6	1
430	ENSG00000273137	RP3-402G11.28	chr22	50208461	50209542	-	1.78212e-06	Wnt-Repressed	antisense	1	3
431	ENSG00000235513	RP4-756G23.5	chr22	41209122	41217627	-	1.82656e-06	Wnt-Repressed	antisense	1	6
432	XLOC_012443	XLOC_012443	chr11	85689751	85691561	-	1.83849e-06	Wnt-Repressed	novel_lncRNA	NA	NA
433	XLOC_044458	XLOC_044458	chr3	146506685	146509543	+	1.95251e-06	Wnt-Repressed	novel_lncRNA	NA	NA
434	ENSG00000258919	RP11-1029J19.4	chr14	101628984	101632530	-	1.98691e-06	Wnt-Repressed	lincRNA	8	1
435	ENSG00000251562	MALAT1	chr11	65497762	65506516	+	2.04018e-06	Wnt-Repressed	lincRNA	5	2
436	ENSG00000232679	RP11-400N13.3	chr1	222041705	222064763	-	2.07608e-06	Wnt-Repressed	lincRNA	7	0
437	ENSG00000255455	RP11-890B15.3	chr11	130866254	130870247	-	2.07913e-06	Wnt-Repressed	lincRNA	3	8
438	XLOC_002888	XLOC_002888	chr1	218612930	218615771	+	2.09966e-06	Wnt-Repressed	novel_lncRNA	NA	NA
439	ENSG00000175147	TMEM51-AS1	chr1	15111815	15152464	-	2.21045e-06	Wnt-Repressed	antisense	6	3
440	ENSG00000250899	RP11-253E3.3	chr12	3041437	3044950	+	2.25307e-06	Wnt-Activated	lincRNA	4	8
441	ENSG00000265688	MAFG-AS1	chr17	81927829	81930753	+	2.2541e-06	Wnt-Activated	antisense	11	2
442	ENSG00000235978	AC018816.3	chr3	4814294	4887293	-	2.26659e-06	Wnt-Repressed	antisense	4	1
443	XLOC_038808	XLOC_038808	chr20	3173671	3190125	+	2.27328e-06	Wnt-Repressed	novel_lncRNA	NA	NA
444	ENSG00000272482	RP11-474O21.5	chr1	12618900	12619244	-	2.31304e-06	Wnt-Repressed	lincRNA	2	7
445	XLOC_054465	XLOC_054465	chr6	32903931	32908512	+	2.31719e-06	Wnt-Activated	novel_lncRNA	NA	NA
446	XLOC_006206	XLOC_006206	chr1	229248588	229253386	-	2.3523e-06	Wnt-Activated	novel_lncRNA	NA	NA
447	ENSG00000244968	LIFR-AS1	chr5	38556786	38671216	+	2.74842e-06	Wnt-Repressed	antisense	0	12
448	ENSG00000259345	RP11-624L4.1	chr15	38865322	39427195	-	2.77832e-06	Wnt-Activated	lincRNA	5	3
449	ENSG00000259426	RP11-253M7.1	chr15	69396904	69415029	-	2.78198e-06	Wnt-Activated	antisense	4	7
450	ENSG00000204934	ATP6V0E2-AS1	chr7	149867697	149880610	-	2.80406e-06	Wnt-Activated	antisense	3	5
451	XLOC_056123	XLOC_056123	chr6	29552564	29553317	-	2.8383e-06	Wnt-Repressed	novel_lncRNA	NA	NA
452	ENSG00000274173	RP4-568C11.4	chr20	24931840	24932983	+	2.99408e-06	Wnt-Repressed	lincRNA	3	6
453	ENSG00000272345	RP1-30M3.5	chr6	24700907	24701793	-	3.07297e-06	Wnt-Repressed	antisense	5	2
454	ENSG00000281641	SAMD12-AS1	chr8	118621001	118858218	+	3.11707e-06	Wnt-Repressed	lincRNA	8	2
455	ENSG00000240291	RP11-499P20.2	chr10	18513115	18545651	-	3.16181e-06	Wnt-Repressed	antisense	3	4
456	ENSG00000229152	ANKRD10-IT1	chr13	110894639	110899172	-	3.21687e-06	Wnt-Repressed	sense_intronic	8	1
457	ENSG00000269202	RP4-614O4.12	chr20	35201747	35203288	-	3.30762e-06	Wnt-Repressed	lincRNA	1	7
458	ENSG00000260418	RP3-406A7.7	chr6	136335714	136336087	-	3.32496e-06	Wnt-Repressed	lincRNA	2	3
459	ENSG00000260160	CTC-471J1.2	chr19	52058490	52063703	-	3.38489e-06	Wnt-Repressed	sense_overlapping	6	0
460	ENSG00000272144	CTD-2035E11.5	chr5	43061395	43062441	+	3.39566e-06	Wnt-Repressed	lincRNA	6	1
461	XLOC_008647	XLOC_008647	chr10	79677907	79681675	-	3.64749e-06	Wnt-Repressed	novel_lncRNA	NA	NA
462	ENSG00000253593	RP11-157E21.1	chr8	133886496	133902407	+	3.73154e-06	Wnt-Repressed	lincRNA	1	1
463	ENSG00000218510	LINC00339	chr1	22025188	22031223	+	3.95739e-06	Wnt-Activated	lincRNA	0	6
464	XLOC_060159	XLOC_060159	chr7	65505274	65505475	-	3.99657e-06	Wnt-Activated	novel_lncRNA	NA	NA
465	XLOC_027806	XLOC_027806	chr17	19610212	19611073	-	4.11081e-06	Wnt-Repressed	novel_lncRNA	NA	NA
466	ENSG00000177406	RP11-218M22.1	chr12	630891	663706	+	4.28823e-06	Wnt-Repressed	antisense	2	7
467	XLOC_042704	XLOC_042704	chr22	30249879	30250531	-	4.29345e-06	Wnt-Repressed	novel_lncRNA	NA	NA
468	ENSG00000226453	RP11-379B8.1	chr6	81845185	81933480	-	4.3063e-06	Wnt-Repressed	lincRNA	9	2
469	XLOC_054466	XLOC_054466	chr6	32908572	32910411	+	4.34442e-06	Wnt-Activated	novel_lncRNA	NA	NA
470	XLOC_030041	XLOC_030041	chr18	31202422	31207522	-	4.50601e-06	Wnt-Activated	novel_lncRNA	NA	NA
471	ENSG00000197180	CH17-340M24.3	chrX	154424380	154428479	-	4.62946e-06	Wnt-Repressed	lincRNA	2	5
472	XLOC_058078	XLOC_058078	chr7	46987304	46987586	+	4.75938e-06	Wnt-Repressed	novel_lncRNA	NA	NA
473	XLOC_001025	XLOC_001025	chr1	58714731	58760211	+	4.83472e-06	Wnt-Repressed	novel_lncRNA	NA	NA
474	XLOC_029247	XLOC_029247	chr18	14335443	14336004	+	4.84813e-06	Wnt-Repressed	novel_lncRNA	NA	NA
475	ENSG00000259933	RP11-304L19.1	chr16	2091436	2095433	+	4.88202e-06	Wnt-Repressed	sense_overlapping	7	1
476	ENSG00000253395	KB-1460A1.1	chr8	101122145	101126158	-	5.08367e-06	Wnt-Repressed	lincRNA	8	0
477	ENSG00000231023	LINC00326	chr6	133088080	133106578	+	5.11661e-06	Wnt-Activated	lincRNA	0	1
478	ENSG00000203709	C1orf132	chr1	207801518	207869150	-	5.2715e-06	Wnt-Repressed	lincRNA	0	8
479	XLOC_035867	XLOC_035867	chr2	226818755	226821716	+	5.42338e-06	Wnt-Repressed	novel_lncRNA	NA	NA
480	ENSG00000240859	AC093627.10	chr7	149597	155465	+	5.48264e-06	Wnt-Activated	lincRNA	2	7
481	ENSG00000247317	RP11-273G15.2	chr8	142981738	143018437	-	5.61036e-06	Wnt-Activated	lincRNA	2	6
482	ENSG00000229167	RP11-73M7.1	chr1	31571585	31575573	-	5.66543e-06	Wnt-Repressed	antisense	3	4
483	ENSG00000240137	ERICH6-AS1	chr3	150703564	150720146	+	5.81886e-06	Wnt-Activated	antisense	0	6
484	ENSG00000271327	RP11-1109F11.3	chr12	89367807	89369301	+	5.95518e-06	Wnt-Repressed	lincRNA	5	1
485	ENSG00000234608	MAPKAPK5-AS1	chr12	111839764	111842902	-	5.96579e-06	Wnt-Repressed	lincRNA	7	0
486	ENSG00000230439	RP11-488P3.1	chr1	93752924	93775444	-	5.9702e-06	Wnt-Repressed	sense_intronic	3	5
487	ENSG00000276334	AL133243.1	chr2	32521927	32523547	+	5.97342e-06	Wnt-Activated	sense_intronic	4	2
488	ENSG00000260911	RP11-196G11.2	chr16	31043150	31049868	+	6.28902e-06	Wnt-Repressed	lincRNA	2	2
489	ENSG00000260698	RP11-439E19.9	chr1	246682108	246685075	+	6.51722e-06	Wnt-Repressed	lincRNA	4	4
490	ENSG00000232803	SLCO4A1-AS1	chr20	62663019	62666724	-	6.69425e-06	Wnt-Activated	antisense	8	2
491	ENSG00000231770	TMEM44-AS1	chr3	194584011	194590260	+	6.72545e-06	Wnt-Activated	antisense	2	5
492	ENSG00000272941	RP11-134L10.1	chr7	135168403	135169547	+	6.7865e-06	Wnt-Repressed	antisense	4	5
493	ENSG00000231483	RP11-336A10.5	chr10	5608475	5610793	-	6.90598e-06	Wnt-Repressed	lincRNA	7	1
494	XLOC_057759	XLOC_057759	chr7	17208672	17210102	+	7.13506e-06	Wnt-Repressed	novel_lncRNA	NA	NA
495	ENSG00000225330	AF064860.5	chr21	39630271	39726085	+	7.19278e-06	Wnt-Repressed	sense_overlapping	1	3
496	ENSG00000246898	LINC00920	chr16	66408524	66412135	+	7.21765e-06	Wnt-Repressed	lincRNA	6	6
497	ENSG00000263680	RP11-57A1.1	chr17	72425939	72428852	+	7.55784e-06	Wnt-Repressed	lincRNA	9	1
498	ENSG00000224093	RP5-1033H22.2	chr1	93592199	93605573	+	7.9053e-06	Wnt-Repressed	antisense	3	5
499	ENSG00000198221	MLLT4-AS1	chr6	167823876	167826709	-	8.16882e-06	Wnt-Repressed	lincRNA	4	5
500	XLOC_037811	XLOC_037811	chr2	156145847	156148926	-	8.34394e-06	Wnt-Repressed	novel_lncRNA	NA	NA
501	XLOC_070046	XLOC_070046	chrX	129675902	129678475	-	8.35558e-06	Wnt-Activated	novel_lncRNA	NA	NA
502	ENSG00000272906	RP11-533E19.7	chr1	179881607	179882595	-	8.4112e-06	Wnt-Repressed	lincRNA	9	2
503	ENSG00000272944	CTD-2308L22.1	chr2	221572506	221574454	+	8.42472e-06	Wnt-Repressed	antisense	4	6
504	ENSG00000254854	CTD-2523D13.2	chr11	119729583	119739623	+	8.43126e-06	Wnt-Activated	antisense	11	1
505	ENSG00000235038	ENSG00000235038	chr1	58060139	58080274	+	8.43345e-06	Wnt-Repressed	lincRNA	NA	NA
506	XLOC_018507	XLOC_018507	chr14	28629500	28673340	+	8.47537e-06	Wnt-Activated	novel_lncRNA	NA	NA
507	ENSG00000248528	CTC-458G6.2	chr5	92907180	92939591	-	8.48519e-06	Wnt-Repressed	lincRNA	0	5
508	ENSG00000260841	CTC-205M6.5	chr5	180784782	180787869	-	8.53491e-06	Wnt-Repressed	sense_overlapping	3	5
509	ENSG00000272155	RP11-707M3.3	chr8	65714334	65714778	-	8.66354e-06	Wnt-Repressed	antisense	5	0
510	ENSG00000248360	LINC00504	chr4	14470465	14888169	-	9.05214e-06	Wnt-Repressed	lincRNA	4	5
511	XLOC_056036	XLOC_056036	chr6	26281978	26282885	-	9.22247e-06	Wnt-Repressed	novel_lncRNA	NA	NA
512	XLOC_061454	XLOC_061454	chr8	13909682	13911574	+	9.24211e-06	Wnt-Repressed	novel_lncRNA	NA	NA
513	XLOC_010326	XLOC_010326	chr11	70044608	70046190	+	9.50768e-06	Wnt-Repressed	novel_lncRNA	NA	NA
514	ENSG00000274373	RP13-714J12.1	chr12	132424504	132425208	-	9.53757e-06	Wnt-Activated	lincRNA	5	1
515	ENSG00000236438	FAM157A	chr3	198152366	198170059	+	9.81386e-06	Wnt-Activated	lincRNA	4	1
516	ENSG00000258736	RP11-982M15.7	chr14	104653548	104655787	-	9.98407e-06	Wnt-Repressed	lincRNA	0	2
517	ENSG00000273017	AP000240.9	chr21	29359002	29359453	+	1.01269e-05	Wnt-Repressed	sense_intronic	2	1
518	ENSG00000234160	RP11-613M10.6	chr9	37509150	37510299	+	1.02398e-05	Wnt-Activated	antisense	3	4
519	ENSG00000196810	CTBP1-AS2	chr4	1249300	1288291	+	1.03005e-05	Wnt-Activated	antisense	8	0
520	ENSG00000272512	RP11-54O7.17	chr1	995966	998051	-	1.04205e-05	Wnt-Repressed	lincRNA	6	2
521	ENSG00000223396	RP11-134G8.5	chr1	201518703	201530474	+	1.05252e-05	Wnt-Activated	lincRNA	3	4
522	XLOC_020036	XLOC_020036	chr14	53937626	53943443	-	1.06553e-05	Wnt-Activated	novel_lncRNA	NA	NA
523	ENSG00000225762	LINC01389	chr1	47380928	47408477	-	1.07522e-05	Wnt-Activated	antisense	8	2
524	ENSG00000277548	RP11-139H15.6	chr15	55346347	55346752	-	1.10833e-05	Wnt-Repressed	sense_intronic	1	5
525	XLOC_015901	XLOC_015901	chr12	85461129	85469675	-	1.10986e-05	Wnt-Activated	novel_lncRNA	NA	NA
526	XLOC_042998	XLOC_042998	chr22	45607832	45609379	-	1.13441e-05	Wnt-Activated	novel_lncRNA	NA	NA
527	XLOC_056124	XLOC_056124	chr6	29554090	29554756	-	1.21175e-05	Wnt-Repressed	novel_lncRNA	NA	NA
528	ENSG00000271868	RP11-1293J14.1	chr2	3496956	3497428	+	1.21218e-05	Wnt-Repressed	lincRNA	0	7
529	ENSG00000234546	RP3-510D11.2	chr1	9182204	9192089	+	1.23778e-05	Wnt-Activated	lincRNA	6	2
530	ENSG00000256751	PLBD1-AS1	chr12	14567750	14619755	+	1.31479e-05	Wnt-Activated	antisense	3	7
531	ENSG00000256268	RP11-221N13.3	chr12	65602869	65612997	+	1.37877e-05	Wnt-Activated	lincRNA	4	1
532	ENSG00000266554	LINC01443	chr18	14946267	14973770	+	1.42582e-05	Wnt-Repressed	lincRNA	3	4
533	ENSG00000172965	MIR4435-1HG	chr2	111196350	111495100	-	1.51952e-05	Wnt-Repressed	lincRNA	12	0
534	ENSG00000224621	RP11-276H7.3	chr1	16159266	16161883	+	1.59649e-05	Wnt-Repressed	antisense	1	7
535	ENSG00000255135	RP11-111M22.3	chr11	76441338	76444656	-	1.6255e-05	Wnt-Activated	lincRNA	3	5
536	ENSG00000231769	RP1-8B1.4	chr6	46097093	46129706	-	1.64329e-05	Wnt-Repressed	antisense	2	8
537	ENSG00000224397	LINC01272	chr20	50267486	50279795	+	1.7458e-05	Wnt-Activated	lincRNA	8	4
538	ENSG00000271324	RP11-10C24.2	chr3	33793644	33794145	-	1.74676e-05	Wnt-Repressed	lincRNA	0	6
539	XLOC_064390	XLOC_064390	chr9	22238140	22388853	+	1.78139e-05	Wnt-Repressed	novel_lncRNA	NA	NA
540	ENSG00000273113	RP11-367H1.1	chr2	241581922	241582726	+	1.82342e-05	Wnt-Repressed	lincRNA	6	0
541	XLOC_008926	XLOC_008926	chr10	103871122	103873015	-	1.84869e-05	Wnt-Repressed	novel_lncRNA	NA	NA
542	XLOC_061632	XLOC_061632	chr8	29637854	29642850	+	1.88234e-05	Wnt-Repressed	novel_lncRNA	NA	NA
543	XLOC_060916	XLOC_060916	chr7	130902957	130904416	-	1.88817e-05	Wnt-Repressed	novel_lncRNA	NA	NA
544	ENSG00000275185	ENSG00000275185	chr17	30899110	30899651	+	1.92394e-05	Wnt-Activated	antisense	NA	NA
545	ENSG00000187013	C17orf82	chr17	61411751	61413280	+	1.99195e-05	Wnt-Activated	lincRNA	5	2
546	ENSG00000259772	RP11-16E12.2	chr15	31221999	31230838	-	2.08518e-05	Wnt-Activated	lincRNA	7	0
547	ENSG00000257261	RP11-96H19.1	chr12	46383679	46876159	+	2.11066e-05	Wnt-Repressed	lincRNA	1	7
548	ENSG00000275601	AC011330.13	chr15	43642389	43643023	-	2.13441e-05	Wnt-Repressed	sense_intronic	7	1
549	ENSG00000259865	RP11-488L18.10	chr1	247187281	247188526	-	2.13494e-05	Wnt-Repressed	lincRNA	7	1
550	XLOC_004527	XLOC_004527	chr1	88921241	88923463	-	2.14045e-05	Wnt-Repressed	novel_lncRNA	NA	NA
551	ENSG00000263893	CTD-3010D24.3	chr17	72642731	72644490	+	2.16412e-05	Wnt-Activated	lincRNA	6	3
552	ENSG00000253641	RP11-981G7.2	chr8	10474565	10481974	+	2.17552e-05	Wnt-Repressed	lincRNA	4	3
553	XLOC_037802	XLOC_037802	chr2	156088158	156088888	-	2.23315e-05	Wnt-Repressed	novel_lncRNA	NA	NA
554	ENSG00000267123	CTD-2357A8.3	chr17	78617389	78632057	-	2.25914e-05	Wnt-Repressed	lincRNA	10	0
555	ENSG00000235321	AC007556.3	chr2	169100743	169101210	+	2.27494e-05	Wnt-Repressed	antisense	1	2
556	ENSG00000276718	RP1-102E24.10	chr12	6466537	6467135	+	2.27558e-05	Wnt-Repressed	antisense	1	4
557	XLOC_002695	XLOC_002695	chr1	204506527	204506828	+	2.31973e-05	Wnt-Repressed	novel_lncRNA	NA	NA
558	ENSG00000278238	RP11-245D16.4	chr13	52454775	52455331	-	2.35427e-05	Wnt-Activated	lincRNA	7	1
559	XLOC_043469	XLOC_043469	chr3	41242692	41246696	+	2.41838e-05	Wnt-Repressed	novel_lncRNA	NA	NA
560	ENSG00000233901	LINC01503	chr9	129332300	129359538	+	2.43158e-05	Wnt-Repressed	lincRNA	5	4
561	ENSG00000267278	MAP3K14-AS1	chr17	45247925	45268630	+	2.44746e-05	Wnt-Repressed	antisense	7	0
562	ENSG00000244649	CTD-2377D24.6	chr17	48646923	48707346	+	2.46337e-05	Wnt-Repressed	lincRNA	9	2
563	ENSG00000205611	RP4-610C12.4	chr20	30278906	30286537	-	2.4826e-05	Wnt-Repressed	lincRNA	2	7
564	ENSG00000246174	KCTD21-AS1	chr11	78139771	78175323	+	2.50581e-05	Wnt-Activated	antisense	3	4
565	ENSG00000232160	RAP2C-AS1	chrX	132217147	132432862	+	2.53084e-05	Wnt-Repressed	antisense	0	10
566	ENSG00000260837	RP11-434B12.1	chr2	8721134	8722686	-	2.63373e-05	Wnt-Repressed	lincRNA	0	13
567	XLOC_058077	XLOC_058077	chr7	46985042	46985321	+	2.70545e-05	Wnt-Repressed	novel_lncRNA	NA	NA
568	ENSG00000254364	KB-1615E4.3	chr8	100492528	100493713	+	2.71142e-05	Wnt-Repressed	antisense	2	3
569	ENSG00000238039	AF011889.2	chrX	149511509	149526264	-	2.73318e-05	Wnt-Repressed	lincRNA	4	3
570	XLOC_045608	XLOC_045608	chr3	57752662	57755005	-	2.75035e-05	Wnt-Activated	novel_lncRNA	NA	NA
571	XLOC_064378	XLOC_064378	chr9	21683201	21690437	+	2.79184e-05	Wnt-Activated	novel_lncRNA	NA	NA
572	ENSG00000247844	CCAT1	chr8	127207866	127219088	-	2.99635e-05	Wnt-Activated	lincRNA	9	3
573	XLOC_038910	XLOC_038910	chr20	13220239	13221166	+	3.00465e-05	Wnt-Activated	novel_lncRNA	NA	NA
574	ENSG00000271344	RP11-274B21.9	chr7	128690451	128691717	+	3.04851e-05	Wnt-Repressed	lincRNA	2	4
575	ENSG00000281207	SLFNL1-AS1	chr1	41014590	41043890	+	3.05217e-05	Wnt-Activated	antisense	5	0
576	ENSG00000230555	RP11-517P14.2	chr10	43420738	43422100	+	3.07841e-05	Wnt-Repressed	lincRNA	0	9
577	ENSG00000267751	AC009005.2	chr19	567212	572228	-	3.13353e-05	Wnt-Activated	antisense	12	0
578	ENSG00000267201	AC005624.2	chr19	2458935	2462185	-	3.20316e-05	Wnt-Activated	lincRNA	8	0
579	ENSG00000236499	LINC00896	chr22	20206397	20208524	+	3.20441e-05	Wnt-Repressed	lincRNA	7	1
580	ENSG00000254815	RP11-496I9.1	chr11	557595	560107	+	3.21762e-05	Wnt-Repressed	antisense	7	2
581	ENSG00000261286	RP11-517C16.2	chr16	84459259	84467361	-	3.25409e-05	Wnt-Repressed	antisense	2	3
582	ENSG00000257621	PSMA3-AS1	chr14	58265365	58298134	-	3.3058e-05	Wnt-Repressed	antisense	0	5
583	ENSG00000177738	CTD-2201E18.3	chr5	43014414	43067419	-	3.4845e-05	Wnt-Repressed	sense_overlapping	6	1
584	ENSG00000226812	RP5-881L22.5	chr20	44347552	44355185	-	3.49151e-05	Wnt-Activated	antisense	4	7
585	ENSG00000183250	LINC01547	chr21	44932814	44939913	-	3.56067e-05	Wnt-Activated	lincRNA	4	4
586	XLOC_039808	XLOC_039808	chr20	17609818	17613495	-	3.62714e-05	Wnt-Repressed	novel_lncRNA	NA	NA
587	ENSG00000277287	RP4-794I6.4	chr20	3239705	3245382	+	3.66388e-05	Wnt-Repressed	lincRNA	5	4
588	ENSG00000231074	HCG18	chr6	30287397	30327150	-	3.67176e-05	Wnt-Repressed	antisense	7	3
589	XLOC_035164	XLOC_035164	chr2	169105286	169105862	+	4.00836e-05	Wnt-Repressed	novel_lncRNA	NA	NA
590	ENSG00000276248	RP11-230F18.5	chr13	113527260	113530621	+	4.07206e-05	Wnt-Repressed	sense_intronic	5	3
591	ENSG00000272989	RP13-616I3.1	chr3	197505262	197506986	-	4.078e-05	Wnt-Repressed	lincRNA	6	5
592	ENSG00000232306	AC012485.2	chr2	238298710	238300620	-	4.10908e-05	Wnt-Repressed	antisense	1	6
593	ENSG00000231789	PIK3CD-AS2	chr1	9672426	9687555	-	4.2376e-05	Wnt-Activated	antisense	2	5
594	ENSG00000177410	ZFAS1	chr20	49278178	49295738	+	4.28994e-05	Wnt-Repressed	antisense	12	0
595	XLOC_001755	XLOC_001755	chr1	146387182	146388091	+	4.32425e-05	Wnt-Repressed	novel_lncRNA	NA	NA
596	XLOC_012277	XLOC_012277	chr11	72803502	72814329	-	4.39981e-05	Wnt-Activated	novel_lncRNA	NA	NA
597	ENSG00000258056	RP11-644F5.11	chr12	55729104	55730852	+	4.45921e-05	Wnt-Repressed	antisense	2	6
598	ENSG00000259071	ENSG00000259071	chr14	50326526	50327909	-	4.5168e-05	Wnt-Activated	lincRNA	NA	NA
599	ENSG00000250842	CTC-806A22.1	chr5	145337932	145381670	-	4.54863e-05	Wnt-Repressed	lincRNA	1	0
600	ENSG00000277147	LINC00869	chr1	149606334	149679523	+	4.56073e-05	Wnt-Repressed	lincRNA	4	1
601	ENSG00000272106	RP11-345P4.9	chr1	1613758	1615795	-	4.76642e-05	Wnt-Repressed	antisense	1	13
602	ENSG00000198590	C3orf35	chr3	37386269	37435497	+	4.76845e-05	Wnt-Repressed	lincRNA	7	1
603	ENSG00000234614	AL450992.2	chr1	151841877	151850385	+	4.89517e-05	Wnt-Activated	antisense	3	2
604	ENSG00000268218	AC137932.4	chr16	89268104	89273044	+	4.98439e-05	Wnt-Repressed	antisense	7	1
605	ENSG00000244041	LINC01011	chr6	2987967	2991173	+	5.03611e-05	Wnt-Repressed	lincRNA	6	2
606	ENSG00000248734	CTD-2260A17.1	chr5	96784777	96785999	+	5.07194e-05	Wnt-Repressed	antisense	2	4
607	ENSG00000259925	CTA-363E6.2	chr16	19343647	19401693	-	5.1834e-05	Wnt-Activated	lincRNA	3	3
608	ENSG00000236204	LINC01376	chr2	18986451	19346748	-	5.22172e-05	Wnt-Repressed	lincRNA	5	3
609	ENSG00000240922	LSAMP-AS1	chr3	116360024	116370090	+	5.29767e-05	Wnt-Repressed	antisense	2	0
610	ENSG00000249859	PVT1	chr8	127794533	128101253	+	5.91769e-05	Wnt-Activated	lincRNA	13	0
611	ENSG00000255521	RP4-607I7.1	chr11	35132655	35138032	-	6.00281e-05	Wnt-Repressed	antisense	6	3
612	ENSG00000257086	RP11-783K16.13	chr11	64246939	64249494	-	6.05238e-05	Wnt-Repressed	lincRNA	11	0
613	ENSG00000214106	PAXIP1-AS2	chr7	154928498	154949908	+	6.30021e-05	Wnt-Repressed	antisense	1	8
614	ENSG00000231324	AP000696.2	chr21	36632681	36637033	-	6.30021e-05	Wnt-Activated	lincRNA	3	3
615	ENSG00000272462	U91328.19	chr6	25992662	26001775	+	6.40603e-05	Wnt-Activated	lincRNA	1	11
616	XLOC_010325	XLOC_010325	chr11	70042723	70043878	+	6.53895e-05	Wnt-Repressed	novel_lncRNA	NA	NA
617	ENSG00000264885	RP11-815I9.4	chr17	18667629	18669461	-	6.60941e-05	Wnt-Activated	sense_intronic	3	4
618	ENSG00000272994	RP11-332H14.2	chr2	105334027	105337475	-	6.62904e-05	Wnt-Activated	lincRNA	8	3
619	ENSG00000234076	TPRG1-AS1	chr3	188941715	188947639	-	6.81678e-05	Wnt-Activated	lincRNA	0	6
620	XLOC_052031	XLOC_052031	chr5	1640852	1641164	-	7.13473e-05	Wnt-Repressed	novel_lncRNA	NA	NA
621	XLOC_004360	XLOC_004360	chr1	67636521	67654080	-	7.17137e-05	Wnt-Repressed	novel_lncRNA	NA	NA
622	ENSG00000232774	FLJ22447	chr14	61570540	61658696	+	7.4002e-05	Wnt-Activated	lincRNA	4	0
623	ENSG00000265055	AC145343.2	chr17	68096046	68101474	-	7.51539e-05	Wnt-Activated	lincRNA	7	2
624	ENSG00000246334	PRR7-AS1	chr5	177438503	177447699	-	8.4172e-05	Wnt-Activated	antisense	10	1
625	ENSG00000272894	RP5-1159O4.1	chr7	7552462	7566996	-	8.4172e-05	Wnt-Activated	lincRNA	4	4
626	ENSG00000261220	RP11-629O1.2	chr8	133573183	133573861	+	8.58272e-05	Wnt-Repressed	lincRNA	9	1
627	ENSG00000232600	AC084125.4	chr8	144437675	144439971	+	8.74009e-05	Wnt-Repressed	antisense	6	2
628	ENSG00000266970	RP11-806H10.4	chr17	78360453	78373911	+	8.74066e-05	Wnt-Activated	lincRNA	8	1
629	ENSG00000235609	AF127936.9	chr21	14818843	15014430	-	8.85612e-05	Wnt-Activated	lincRNA	4	7
630	ENSG00000173727	CMB9-22P13.1	chr11	65455258	65466720	+	8.93208e-05	Wnt-Activated	lincRNA	5	5
631	ENSG00000273196	RP11-717A5.2	chr2	85387074	85387146	-	9.0607e-05	Wnt-Repressed	antisense	0	3
632	XLOC_059961	XLOC_059961	chr7	47955293	47956892	-	9.28123e-05	Wnt-Activated	novel_lncRNA	NA	NA
633	ENSG00000227165	WDR11-AS1	chr10	120761812	120851345	-	9.48846e-05	Wnt-Activated	antisense	0	7
634	ENSG00000234264	DEPDC1-AS1	chr1	68496676	68538627	+	9.66299e-05	Wnt-Activated	antisense	6	0
635	ENSG00000254477	AP000640.10	chr11	59753015	59754975	-	9.78886e-05	Wnt-Repressed	antisense	2	6
636	ENSG00000233423	ENSG00000233423	chr7	67691058	67697029	-	9.91144e-05	Wnt-Repressed	lincRNA	NA	NA
637	ENSG00000267260	CTD-2162K18.4	chr19	36773153	36777078	+	0.000100783	Wnt-Activated	lincRNA	4	3
638	ENSG00000271430	RP3-368A4.5	chrX	74200229	74242148	-	0.000102705	Wnt-Repressed	sense_intronic	3	4
639	ENSG00000232536	RP11-74C1.4	chr1	151540516	151561855	+	0.000102815	Wnt-Repressed	sense_intronic	5	2
640	XLOC_029285	XLOC_029285	chr18	22695110	22704625	+	0.000106803	Wnt-Repressed	novel_lncRNA	NA	NA
641	ENSG00000269640	CTD-2521M24.9	chr19	17405694	17418904	+	0.000108065	Wnt-Repressed	lincRNA	5	2
642	ENSG00000251584	RP11-440I14.3	chr4	174536640	174540784	+	0.000111218	Wnt-Repressed	lincRNA	1	6
643	ENSG00000234477	AC004231.2	chr17	40921430	40975926	+	0.000111562	Wnt-Repressed	antisense	5	2
644	ENSG00000272902	RP11-299H21.1	chr2	101151660	101155412	+	0.000112239	Wnt-Repressed	lincRNA	3	6
645	ENSG00000253666	KB-1615E4.2	chr8	100475675	100501148	+	0.000113498	Wnt-Repressed	antisense	3	3
646	ENSG00000261730	RP4-668J24.2	chr6	1383790	1385066	-	0.000115547	Wnt-Activated	antisense	0	7
647	ENSG00000261716	RP11-196G18.22	chr1	149844498	149849024	-	0.000116016	Wnt-Repressed	sense_overlapping	12	0
648	ENSG00000275491	RP5-1009E24.8	chr20	3808357	3812434	+	0.000117563	Wnt-Repressed	lincRNA	7	0
649	XLOC_026708	XLOC_026708	chr17	43453204	43453948	+	0.000118834	Wnt-Activated	novel_lncRNA	NA	NA
650	ENSG00000260563	RP13-516M14.1	chr17	82293716	82294910	+	0.00012045	Wnt-Repressed	lincRNA	2	4
651	ENSG00000260735	RP11-72I8.1	chr16	15094411	15109197	+	0.000121933	Wnt-Repressed	antisense	0	2
652	ENSG00000281404	LINC01176	chr7	30390885	30412375	+	0.000122531	Wnt-Repressed	lincRNA	8	0
653	ENSG00000264247	LINC00909	chr18	74591774	74598508	-	0.000122917	Wnt-Activated	lincRNA	0	9
654	ENSG00000213057	C1orf220	chr1	178542752	178548889	+	0.000123472	Wnt-Repressed	lincRNA	4	2
655	ENSG00000241769	LINC00893	chrX	149527591	149540959	-	0.000127192	Wnt-Repressed	antisense	4	2
656	ENSG00000236682	AC068282.3	chr2	127389130	127400580	+	0.000129478	Wnt-Repressed	lincRNA	8	1
657	ENSG00000260763	RP11-445O3.3	chr5	4436850	4440259	-	0.000132441	Wnt-Repressed	lincRNA	1	0
658	ENSG00000274877	RP11-65I12.1	chr2	113237595	113240825	+	0.000134095	Wnt-Repressed	antisense	3	7
659	ENSG00000273344	PAXIP1-AS1	chr7	155003448	155005703	+	0.000137169	Wnt-Activated	lincRNA	4	2
660	ENSG00000231429	RP11-343N15.2	chr1	121412719	121429274	+	0.000138734	Wnt-Activated	lincRNA	1	2
661	ENSG00000203706	SERTAD4-AS1	chr1	210231456	210234047	-	0.000139969	Wnt-Repressed	antisense	2	9
662	ENSG00000188825	LINC00910	chr17	43369845	43389199	-	0.000142472	Wnt-Repressed	lincRNA	1	4
663	XLOC_001135	XLOC_001135	chr1	68392897	68393160	+	0.000143877	Wnt-Repressed	novel_lncRNA	NA	NA
664	ENSG00000117242	PINK1-AS	chr1	20642657	20652193	-	0.000145029	Wnt-Repressed	antisense	4	3
665	XLOC_033456	XLOC_033456	chr2	6557073	6564298	+	0.000153166	Wnt-Repressed	novel_lncRNA	NA	NA
666	XLOC_057701	XLOC_057701	chr7	16916391	16919126	+	0.000153804	Wnt-Repressed	novel_lncRNA	NA	NA
667	XLOC_036121	XLOC_036121	chr2	6552069	6558004	-	0.000161669	Wnt-Repressed	novel_lncRNA	NA	NA
668	ENSG00000258634	RP4-773N10.4	chr1	110058340	110062555	+	0.000165396	Wnt-Repressed	antisense	4	5
669	ENSG00000273033	RP11-67L2.2	chr3	122886941	122892416	+	0.000171058	Wnt-Repressed	lincRNA	2	5
670	ENSG00000257038	RP11-800A3.7	chr11	73307235	73309361	-	0.000173471	Wnt-Repressed	antisense	0	10
671	XLOC_031637	XLOC_031637	chr19	50975709	50976571	+	0.000177801	Wnt-Repressed	novel_lncRNA	NA	NA
672	ENSG00000273151	RP11-449P15.2	chr7	879790	886547	-	0.000178675	Wnt-Repressed	antisense	6	1
673	ENSG00000273443	RP11-54O7.18	chr1	1062208	1063288	-	0.000178828	Wnt-Repressed	lincRNA	9	0
674	ENSG00000179523	EIF3J-AS1	chr15	44527257	44536923	-	0.000178921	Wnt-Repressed	lincRNA	2	8
675	ENSG00000274825	RP4-616B8.5	chr20	38955910	38956547	+	0.000179567	Wnt-Activated	lincRNA	7	1
676	ENSG00000237380	HOXD-AS2	chr2	176121611	176137098	-	0.000181673	Wnt-Activated	antisense	5	5
677	XLOC_015302	XLOC_015302	chr12	47419090	47419970	-	0.000183963	Wnt-Repressed	novel_lncRNA	NA	NA
678	ENSG00000267879	CTB-147C22.9	chr19	50968210	51012129	+	0.000185452	Wnt-Activated	antisense	0	1
679	XLOC_059180	XLOC_059180	chr7	142813402	142817512	+	0.000191549	Wnt-Repressed	novel_lncRNA	NA	NA
680	ENSG00000214900	LINC01588	chr14	49981712	50007520	-	0.000199917	Wnt-Repressed	lincRNA	5	5
681	ENSG00000267317	CTB-25B13.12	chr19	1457670	1458580	-	0.000201753	Wnt-Repressed	antisense	5	4
682	XLOC_012197	XLOC_012197	chr11	69283272	69286219	-	0.000205275	Wnt-Repressed	novel_lncRNA	NA	NA
683	ENSG00000258302	RP11-981P6.1	chr12	89561129	89594878	+	0.000205969	Wnt-Repressed	antisense	1	4
684	ENSG00000214293	APTR	chr7	77657660	77696265	-	0.000210933	Wnt-Repressed	lincRNA	7	2
685	ENSG00000272993	ENSG00000272993	chr1	149845816	149846486	+	0.000211544	Wnt-Activated	lincRNA	NA	NA
686	ENSG00000267838	AC008746.12	chr19	54438665	54439544	-	0.000214503	Wnt-Repressed	lincRNA	10	1
687	XLOC_058081	XLOC_058081	chr7	47011726	47012051	+	0.000218542	Wnt-Repressed	novel_lncRNA	NA	NA
688	ENSG00000273001	RP11-118K6.3	chr10	3065424	3066001	-	0.0002232	Wnt-Repressed	lincRNA	4	5
689	ENSG00000255177	ENSG00000255177	chr11	1242261	1249676	-	0.000223369	Wnt-Repressed	antisense	NA	NA
690	ENSG00000272599	RP11-152N13.16	chr10	73124573	73125532	-	0.000225475	Wnt-Activated	antisense	10	1
691	ENSG00000237687	ENSG00000237687	chr20	62695024	62700480	-	0.000226552	Wnt-Activated	lincRNA	NA	NA
692	ENSG00000266962	RP11-400F19.6	chr17	42552436	42554748	-	0.000227747	Wnt-Repressed	antisense	2	3
693	ENSG00000197989	SNHG12	chr1	28578538	28582983	-	0.000228111	Wnt-Repressed	antisense	10	0
694	ENSG00000271826	PLS3-AS1	chrX	115518182	115562731	-	0.000231673	Wnt-Activated	antisense	1	7
695	ENSG00000259744	RP11-138H8.6	chr15	70848883	70849770	-	0.000237618	Wnt-Repressed	sense_intronic	0	7
696	XLOC_023698	XLOC_023698	chr16	30634510	30635598	+	0.00023772	Wnt-Activated	novel_lncRNA	NA	NA
697	ENSG00000269463	RP11-727F15.13	chr11	62807682	62808063	-	0.000239418	Wnt-Repressed	sense_intronic	1	0
698	ENSG00000233845	AC093732.1	chr2	47035279	47040524	-	0.000240301	Wnt-Repressed	antisense	3	3
699	ENSG00000274605	RP11-12G12.7	chr13	100086031	100088848	-	0.000250301	Wnt-Activated	lincRNA	5	4
700	ENSG00000245552	RP11-712B9.2	chr11	95150539	95234104	+	0.00025061	Wnt-Activated	antisense	2	5
701	XLOC_015304	XLOC_015304	chr12	47420611	47421269	-	0.000258266	Wnt-Repressed	novel_lncRNA	NA	NA
702	XLOC_042702	XLOC_042702	chr22	30248159	30248511	-	0.000262999	Wnt-Repressed	novel_lncRNA	NA	NA
703	XLOC_035165	XLOC_035165	chr2	169106196	169106558	+	0.000267784	Wnt-Repressed	novel_lncRNA	NA	NA
704	ENSG00000260710	RP11-616M22.7	chr16	1294551	1299166	-	0.000271828	Wnt-Repressed	lincRNA	10	2
705	XLOC_039542	XLOC_039542	chr20	62689493	62690232	+	0.000273904	Wnt-Activated	novel_lncRNA	NA	NA
706	ENSG00000281026	N4BP2L2-IT2	chr13	32504506	32509395	-	0.000286947	Wnt-Repressed	sense_intronic	3	3
707	XLOC_042705	XLOC_042705	chr22	30251021	30251968	-	0.000295787	Wnt-Repressed	novel_lncRNA	NA	NA
708	ENSG00000248690	HAS2-AS1	chr8	121639293	121644693	+	0.000297121	Wnt-Activated	antisense	0	5
709	XLOC_015402	XLOC_015402	chr12	49949975	49950839	-	0.000297199	Wnt-Activated	novel_lncRNA	NA	NA
710	ENSG00000273226	RP11-513M16.8	chr9	19375451	19375996	+	0.00029784	Wnt-Repressed	antisense	1	6
711	ENSG00000230487	PSMG3-AS1	chr7	1570073	1589626	+	0.000302319	Wnt-Activated	lincRNA	1	11
712	ENSG00000258593	CTD-3051D23.4	chr14	104857792	104858836	-	0.000313406	Wnt-Repressed	lincRNA	8	1
713	XLOC_001149	XLOC_001149	chr1	68473852	68474156	+	0.000315716	Wnt-Repressed	novel_lncRNA	NA	NA
714	ENSG00000261253	AC137932.6	chr16	89321133	89325110	+	0.000319814	Wnt-Repressed	antisense	7	1
715	ENSG00000246331	RP11-77I22.2	chr12	30755074	30780739	+	0.000325177	Wnt-Activated	lincRNA	0	5
716	ENSG00000257084	U47924.27	chr12	6963246	6964447	+	0.000326027	Wnt-Repressed	lincRNA	3	3
717	ENSG00000238178	RP11-431J24.2	chrX	16152941	16170869	-	0.000326518	Wnt-Repressed	antisense	7	1
718	ENSG00000243479	MNX1-AS1	chr7	157010805	157016426	+	0.000327332	Wnt-Activated	lincRNA	11	0
719	ENSG00000206573	THUMPD3-AS1	chr3	9349689	9398579	-	0.000340984	Wnt-Repressed	antisense	5	2
720	ENSG00000271997	RP11-97O12.6	chr15	88501944	88505787	-	0.000359941	Wnt-Repressed	sense_intronic	3	6
721	XLOC_002090	XLOC_002090	chr1	159925639	159926921	+	0.000366615	Wnt-Repressed	novel_lncRNA	NA	NA
722	XLOC_036743	XLOC_036743	chr2	64374389	64375738	-	0.000371793	Wnt-Repressed	novel_lncRNA	NA	NA
723	ENSG00000260793	RP5-882C2.2	chr17	44221401	44223710	+	0.00037881	Wnt-Repressed	antisense	5	2
724	XLOC_043997	XLOC_043997	chr3	101700407	101700920	+	0.000380894	Wnt-Repressed	novel_lncRNA	NA	NA
725	ENSG00000269937	RP11-20I23.8	chr16	2561471	2565096	-	0.000382391	Wnt-Repressed	antisense	1	0
726	XLOC_011079	XLOC_011079	chr11	128161912	128162237	+	0.000387537	Wnt-Repressed	novel_lncRNA	NA	NA
727	XLOC_067344	XLOC_067344	chrX	15038412	15039674	+	0.000395747	Wnt-Repressed	novel_lncRNA	NA	NA
728	ENSG00000260025	RP11-490M8.1	chr2	36354749	36355114	-	0.000406438	Wnt-Repressed	lincRNA	2	9
729	XLOC_047429	XLOC_047429	chr4	42093730	42095278	+	0.000418689	Wnt-Repressed	novel_lncRNA	NA	NA
730	ENSG00000266278	RP11-41O4.2	chr18	70380140	70384591	-	0.000426222	Wnt-Repressed	lincRNA	3	1
731	ENSG00000257135	RP11-320M2.1	chr2	10448694	10451327	+	0.000438655	Wnt-Activated	lincRNA	4	3
732	XLOC_052032	XLOC_052032	chr5	1653628	1654114	-	0.000441685	Wnt-Repressed	novel_lncRNA	NA	NA
733	ENSG00000249395	CASC9	chr8	75223404	75324741	-	0.000446161	Wnt-Repressed	lincRNA	5	5
734	ENSG00000214733	RP11-429J17.8	chr8	143788920	143790459	+	0.000448011	Wnt-Repressed	antisense	6	2
735	ENSG00000268621	AC006262.5	chr19	46189166	46203083	-	0.000449786	Wnt-Repressed	lincRNA	8	0
736	ENSG00000227359	AC017074.2	chr2	113677702	113704078	-	0.000454386	Wnt-Repressed	lincRNA	4	4
737	ENSG00000254528	RP11-728F11.4	chr11	117833719	117838942	+	0.00045852	Wnt-Repressed	antisense	2	11
738	ENSG00000267194	RP1-193H18.2	chr17	69551358	69553861	+	0.000458859	Wnt-Repressed	lincRNA	2	6
739	ENSG00000272341	RP1-151F17.2	chr6	16764346	16766883	+	0.00047728	Wnt-Repressed	lincRNA	2	10
740	ENSG00000231194	FARP1-AS1	chr13	98435405	98435840	-	0.000480392	Wnt-Repressed	antisense	3	0
741	ENSG00000237883	DGUOK-AS1	chr2	73947642	73981441	-	0.000481061	Wnt-Activated	antisense	6	3
742	ENSG00000273466	RP11-548H3.1	chr2	218633256	218634014	-	0.000502535	Wnt-Activated	antisense	5	1
743	ENSG00000235703	LINC00894	chrX	149938628	150224580	+	0.000505972	Wnt-Repressed	antisense	7	1
744	XLOC_039523	XLOC_039523	chr20	62066052	62068865	+	0.000516778	Wnt-Repressed	novel_lncRNA	NA	NA
745	ENSG00000275569	RP11-930O11.3	chr14	56305838	56306394	+	0.000518575	Wnt-Repressed	antisense	0	10
746	ENSG00000257878	RP11-256L6.3	chr12	95996521	96011489	+	0.000534334	Wnt-Repressed	antisense	1	3
747	ENSG00000267309	CTD-2630F21.1	chr19	36489649	36491040	+	0.000536124	Wnt-Repressed	antisense	5	2
748	ENSG00000258701	LINC00638	chr14	104821201	104823718	+	0.000558769	Wnt-Activated	lincRNA	8	1
749	ENSG00000251143	RP11-849H4.4	chr11	72014291	72020910	+	0.000570025	Wnt-Repressed	antisense	4	1
750	ENSG00000259623	RP11-156E6.1	chr17	41848518	41851447	-	0.000570629	Wnt-Activated	sense_overlapping	8	0
751	ENSG00000196167	COLCA1	chr11	111290787	111305045	-	0.000572077	Wnt-Activated	antisense	3	8
752	ENSG00000249806	RP11-223C24.1	chr4	142566019	142660950	+	0.000577642	Wnt-Repressed	lincRNA	3	0
753	XLOC_019749	XLOC_019749	chr14	28546704	28548655	-	0.000585405	Wnt-Activated	novel_lncRNA	NA	NA
754	ENSG00000275764	RP11-582E3.6	chr12	27037100	27038960	+	0.000588371	Wnt-Activated	lincRNA	0	9
755	ENSG00000225855	RUSC1-AS1	chr1	155316863	155324176	-	0.000592583	Wnt-Repressed	antisense	6	0
756	ENSG00000260552	RP11-49I11.1	chr18	36179996	36187448	-	0.000608969	Wnt-Activated	antisense	2	4
757	XLOC_015025	XLOC_015025	chr12	20794882	20795971	-	0.000610281	Wnt-Activated	novel_lncRNA	NA	NA
758	XLOC_067345	XLOC_067345	chrX	15040067	15041080	+	0.00061374	Wnt-Repressed	novel_lncRNA	NA	NA
759	ENSG00000184224	C11orf72	chr11	67602880	67606706	-	0.000616261	Wnt-Repressed	lincRNA	3	2
760	XLOC_067337	XLOC_067337	chrX	15024082	15025307	+	0.000628343	Wnt-Repressed	novel_lncRNA	NA	NA
761	ENSG00000116883	RP11-268J15.5	chr1	36323734	36329221	+	0.000630664	Wnt-Repressed	antisense	6	2
762	ENSG00000254635	WAC-AS1	chr10	28522652	28532743	-	0.000633142	Wnt-Repressed	antisense	3	4
763	ENSG00000244128	LINC01322	chr3	165206960	165655423	+	0.000644733	Wnt-Activated	lincRNA	3	5
764	ENSG00000263753	LINC00667	chr18	5237826	5246508	+	0.00064539	Wnt-Repressed	lincRNA	0	10
765	XLOC_013824	XLOC_013824	chr12	56965664	56985741	+	0.000645719	Wnt-Activated	novel_lncRNA	NA	NA
766	ENSG00000224635	RP4-564F22.5	chr20	38406011	38416797	-	0.000665935	Wnt-Activated	lincRNA	8	1
767	ENSG00000272872	LL22NC03-N14H11.1	chr22	15823197	15823890	+	0.000685583	Wnt-Repressed	sense_intronic	11	1
768	ENSG00000225328	AC019100.3	chr2	108167748	108217841	-	0.000688497	Wnt-Activated	antisense	8	2
769	ENSG00000231131	LINC01468	chr10	52450874	52470533	-	0.000692082	Wnt-Activated	lincRNA	3	0
770	ENSG00000265246	RP11-663N22.1	chr17	27237859	27241661	-	0.000694587	Wnt-Repressed	lincRNA	1	3
771	ENSG00000197182	MIRLET7BHG	chr22	46053869	46113928	+	0.000708477	Wnt-Repressed	lincRNA	3	5
772	ENSG00000267698	AC002116.7	chr19	36014508	36045972	+	0.00073335	Wnt-Activated	antisense	11	0
773	ENSG00000235023	AP001626.2	chr21	42648271	42651244	-	0.000741212	Wnt-Repressed	antisense	5	4
774	XLOC_001147	XLOC_001147	chr1	68472049	68472266	+	0.000744889	Wnt-Repressed	novel_lncRNA	NA	NA
775	XLOC_045768	XLOC_045768	chr3	80631633	80632115	-	0.000750448	Wnt-Repressed	novel_lncRNA	NA	NA
776	ENSG00000274765	RP11-139H15.7	chr15	55343141	55343575	-	0.000753683	Wnt-Repressed	sense_intronic	1	4
777	ENSG00000231327	AC016700.5	chr2	70124036	70125317	-	0.000763264	Wnt-Activated	lincRNA	5	4
778	ENSG00000273026	RP11-422P24.10	chr1	153966516	153966930	+	0.000763264	Wnt-Repressed	antisense	8	1
779	ENSG00000271320	RP11-1152H14.1	chr2	157917712	157918371	+	0.000805	Wnt-Repressed	lincRNA	3	2
780	ENSG00000261324	RP11-174G6.5	chr12	14762504	14767931	-	0.000807516	Wnt-Repressed	sense_overlapping	6	0
781	ENSG00000275393	RP11-568J23.8	chr16	85697335	85697868	-	0.000812666	Wnt-Activated	sense_intronic	4	3
782	XLOC_036020	XLOC_036020	chr2	240567501	240568371	+	0.000813748	Wnt-Repressed	novel_lncRNA	NA	NA
783	ENSG00000237781	RP11-54A4.2	chr1	150548562	150557724	-	0.000829984	Wnt-Repressed	antisense	2	6
784	ENSG00000267632	RP11-400F19.18	chr17	42509784	42511519	+	0.000834984	Wnt-Repressed	sense_intronic	2	4
785	ENSG00000232756	RP5-1185I7.1	chr7	77990384	77995171	+	0.00083895	Wnt-Repressed	antisense	3	2
786	ENSG00000278484	RP11-95I16.6	chr10	120984966	120985596	-	0.000841219	Wnt-Activated	lincRNA	2	7
787	ENSG00000206337	HCP5	chr6	31400702	31477506	+	0.000843184	Wnt-Activated	sense_overlapping	8	1
788	XLOC_033501	XLOC_033501	chr2	9752864	9757593	+	0.000848477	Wnt-Repressed	novel_lncRNA	NA	NA
789	ENSG00000241886	RP11-242C19.2	chrX	30698207	30721932	+	0.00085086	Wnt-Repressed	sense_intronic	6	3
790	ENSG00000225506	CYP4A22-AS1	chr1	47096653	47179271	-	0.000858988	Wnt-Repressed	lincRNA	11	2
791	XLOC_057820	XLOC_057820	chr7	23471210	23473870	+	0.000860065	Wnt-Repressed	novel_lncRNA	NA	NA
792	ENSG00000263394	ENSG00000263394	chr17	19091069	19091825	-	0.000884505	Wnt-Activated	lincRNA	NA	NA
793	ENSG00000246640	RP11-1094H24.4	chr17	50050349	50055739	-	0.000894254	Wnt-Repressed	lincRNA	3	8
794	ENSG00000261542	RP11-16E18.3	chr8	63215981	63218034	+	0.000895047	Wnt-Repressed	lincRNA	4	1
795	ENSG00000260912	RP11-363E7.4	chr9	19453209	19455173	+	0.000897033	Wnt-Repressed	sense_overlapping	2	7
796	ENSG00000233184	RP11-421L21.3	chr1	101025878	101087268	+	0.000898774	Wnt-Activated	antisense	6	1
797	ENSG00000227214	HCG15	chr6	28986203	28987484	+	0.000907512	Wnt-Activated	antisense	5	2
798	ENSG00000230385	ENSG00000230385	chr2	230908852	230910102	+	0.000907512	Wnt-Repressed	antisense	NA	NA
799	ENSG00000231890	DARS-AS1	chr2	135985176	136022593	+	0.000908046	Wnt-Activated	antisense	9	2
800	ENSG00000275703	U47924.32	chr12	6899752	6900212	+	0.000924103	Wnt-Repressed	lincRNA	6	2
801	ENSG00000272913	RP11-440D17.3	chr2	95525109	95526702	-	0.000929071	Wnt-Activated	lincRNA	4	2
802	ENSG00000278175	GLIDR	chr9	39807361	39810063	-	0.000934891	Wnt-Activated	lincRNA	1	7
803	ENSG00000275198	RP11-471B22.3	chr14	90383365	90387973	+	0.000957428	Wnt-Activated	lincRNA	0	9
804	XLOC_036256	XLOC_036256	chr2	20182355	20186808	-	0.000971789	Wnt-Repressed	novel_lncRNA	NA	NA
805	ENSG00000186019	AC084219.4	chr19	44105463	44113145	-	0.00097247	Wnt-Activated	antisense	6	3
806	ENSG00000235092	ID2-AS1	chr2	8666636	8681863	-	0.000979078	Wnt-Activated	antisense	0	9
807	ENSG00000260807	RP11-161M6.2	chr16	975761	981596	-	0.000980737	Wnt-Activated	lincRNA	5	2
808	ENSG00000229155	RP11-528A4.2	chr3	193842560	193844024	-	0.000984713	Wnt-Repressed	lincRNA	1	7
809	ENSG00000276900	RP11-467L13.7	chr12	31729117	31731204	+	0.000992347	Wnt-Repressed	antisense	3	3
810	XLOC_012976	XLOC_012976	chr11	129858757	129862797	-	0.000992347	Wnt-Repressed	novel_lncRNA	NA	NA
811	ENSG00000271721	RP11-337C18.9	chr1	147175602	147177740	+	0.000999791	Wnt-Repressed	antisense	4	5
812	ENSG00000228084	RP5-884G6.2	chr1	99968383	99969864	-	0.00100545	Wnt-Activated	antisense	1	5
813	XLOC_037807	XLOC_037807	chr2	156124845	156126245	-	0.00101019	Wnt-Repressed	novel_lncRNA	NA	NA
814	ENSG00000270069	MIR222HG	chrX	45745211	45770274	-	0.00101227	Wnt-Repressed	lincRNA	5	5
815	ENSG00000244459	RP11-1398P2.1	chr4	1574062	1580253	-	0.00101258	Wnt-Repressed	lincRNA	3	2
816	ENSG00000276663	RP11-407G23.7	chr16	57245832	57246396	-	0.0010251	Wnt-Repressed	antisense	1	6
817	ENSG00000255666	RP11-867G2.6	chr11	94641907	94651631	+	0.0010273	Wnt-Repressed	lincRNA	1	3
818	ENSG00000237133	AC020594.5	chr2	33555047	33563547	-	0.00103658	Wnt-Repressed	antisense	5	1
819	ENSG00000250742	RP11-834C11.4	chr12	54126098	54132843	+	0.00105524	Wnt-Repressed	lincRNA	1	10
820	ENSG00000223784	RP11-554I8.2	chr10	6737382	6739026	+	0.00105838	Wnt-Activated	lincRNA	7	3
821	XLOC_010672	XLOC_010672	chr11	94556412	94558730	+	0.001059	Wnt-Activated	novel_lncRNA	NA	NA
822	ENSG00000245937	LINC01184	chr5	127940426	128083172	-	0.00106246	Wnt-Repressed	lincRNA	1	4
823	ENSG00000269899	RP11-589N15.2	chr8	11846154	11846391	-	0.00109112	Wnt-Repressed	sense_intronic	10	2
824	ENSG00000224597	SVIL-AS1	chr10	29409402	29487745	+	0.00109256	Wnt-Repressed	antisense	0	9
825	ENSG00000258512	LINC00239	chr14	101730437	101732522	+	0.0011026	Wnt-Repressed	lincRNA	7	2
826	ENSG00000247271	ZBED5-AS1	chr11	10858259	10906802	+	0.00112225	Wnt-Activated	antisense	0	7
827	ENSG00000250081	CTD-2116N20.1	chr5	65486444	65487048	-	0.00116124	Wnt-Activated	lincRNA	10	0
828	XLOC_039961	XLOC_039961	chr20	28584235	28584567	-	0.00116309	Wnt-Repressed	novel_lncRNA	NA	NA
829	ENSG00000253352	TUG1	chr22	30970677	30979395	+	0.00117459	Wnt-Repressed	antisense	8	0
830	ENSG00000273010	RP11-96K19.5	chr1	110963302	110964649	+	0.00118073	Wnt-Repressed	antisense	4	2
831	XLOC_059861	XLOC_059861	chr7	39618055	39623224	-	0.00121159	Wnt-Repressed	novel_lncRNA	NA	NA
832	ENSG00000266401	RP11-874J12.4	chr18	3653410	3656282	+	0.00123214	Wnt-Activated	antisense	7	0
833	XLOC_063663	XLOC_063663	chr8	89599783	89600757	-	0.00123658	Wnt-Repressed	novel_lncRNA	NA	NA
834	ENSG00000228393	LINC01004	chr7	104950315	105013044	-	0.00124226	Wnt-Repressed	antisense	4	2
835	ENSG00000266208	CTD-2267D19.3	chr17	40360655	40364693	+	0.00126054	Wnt-Repressed	antisense	3	4
836	ENSG00000224959	AC017002.2	chr2	111491943	111494811	-	0.00126876	Wnt-Repressed	lincRNA	2	2
837	ENSG00000231566	RP5-1158E12.3	chrX	45848074	45851490	-	0.00127084	Wnt-Activated	lincRNA	5	3
838	ENSG00000235897	TM4SF19-AS1	chr3	196318330	196325570	+	0.00127107	Wnt-Activated	antisense	7	2
839	XLOC_067341	XLOC_067341	chrX	15032214	15034191	+	0.00127173	Wnt-Repressed	novel_lncRNA	NA	NA
840	XLOC_063377	XLOC_063377	chr8	59290315	59343017	-	0.0012749	Wnt-Repressed	novel_lncRNA	NA	NA
841	ENSG00000233903	Z83851.4	chr22	42276355	42277052	+	0.0012852	Wnt-Activated	lincRNA	11	2
842	ENSG00000269068	RP11-256I23.2	chr2	219559083	219559626	+	0.00130039	Wnt-Activated	antisense	1	3
843	ENSG00000235899	LINC01564	chr6	53628380	53631394	+	0.0013229	Wnt-Repressed	antisense	4	5
844	ENSG00000259146	RP1-261D10.2	chr14	71292729	71321814	-	0.00132973	Wnt-Activated	antisense	2	5
845	ENSG00000184441	AP001062.7	chr21	44331234	44335851	+	0.0013407	Wnt-Activated	antisense	1	3
846	ENSG00000260231	JHDM1D-AS1	chr7	140177261	140179640	+	0.00135234	Wnt-Activated	antisense	4	3
847	XLOC_010319	XLOC_010319	chr11	70031722	70032348	+	0.00135737	Wnt-Repressed	novel_lncRNA	NA	NA
848	ENSG00000224167	RP3-522D1.1	chr1	112850028	112877871	+	0.0013774	Wnt-Activated	lincRNA	11	1
849	ENSG00000256443	RP11-794G24.1	chr11	61539516	61542259	-	0.00140782	Wnt-Activated	lincRNA	9	2
850	ENSG00000225964	NRIR	chr2	6828514	6840464	-	0.00141138	Wnt-Repressed	antisense	3	2
851	ENSG00000240288	GHRLOS	chr3	10285754	10293449	+	0.00142018	Wnt-Repressed	antisense	1	5
852	ENSG00000231856	RP11-327P2.5	chr13	51803838	51813832	+	0.0014218	Wnt-Repressed	antisense	0	13
853	ENSG00000256139	RP11-968O1.5	chr12	109111218	109125594	+	0.00142488	Wnt-Repressed	sense_overlapping	1	12
854	XLOC_011081	XLOC_011081	chr11	128171594	128172477	+	0.00144428	Wnt-Repressed	novel_lncRNA	NA	NA
855	ENSG00000232656	IDI2-AS1	chr10	1022666	1044201	+	0.00146928	Wnt-Activated	antisense	1	0
856	ENSG00000228784	LINC00954	chr2	19868860	19885047	+	0.00148426	Wnt-Repressed	lincRNA	4	1
857	XLOC_010489	XLOC_010489	chr11	76557248	76560535	+	0.00150322	Wnt-Repressed	novel_lncRNA	NA	NA
858	ENSG00000248265	FLJ12825	chr12	54058254	54122234	+	0.00150504	Wnt-Activated	lincRNA	8	2
859	ENSG00000274444	RP11-128A17.2	chr15	37109587	37109984	+	0.00151143	Wnt-Repressed	lincRNA	4	3
860	ENSG00000227053	RP11-395B7.4	chr7	101014320	101017608	-	0.0015224	Wnt-Repressed	antisense	2	5
861	ENSG00000272468	RP1-86C11.7	chr6	27122657	27123221	-	0.0015677	Wnt-Activated	lincRNA	10	0
862	ENSG00000250282	RP5-875H18.4	chr17	50100704	50101920	-	0.00157515	Wnt-Repressed	antisense	1	7
863	ENSG00000273107	RP11-165A20.3	chr10	24953241	24953513	+	0.00157515	Wnt-Activated	lincRNA	2	5
864	ENSG00000231948	HS1BP3-IT1	chr2	20590775	20592548	-	0.00159837	Wnt-Activated	sense_intronic	1	7
865	ENSG00000273356	RP11-804H8.6	chr3	50669989	50672048	+	0.00160418	Wnt-Repressed	lincRNA	3	4
866	ENSG00000253106	RP11-158K1.3	chr8	124488510	124491643	+	0.00163855	Wnt-Repressed	antisense	2	3
867	ENSG00000248008	DYNLL1-AS1	chr12	120490328	120495940	-	0.00164735	Wnt-Activated	antisense	7	2
868	ENSG00000260267	RP11-452L6.5	chr16	31456711	31459736	-	0.00167015	Wnt-Repressed	antisense	6	0
869	ENSG00000269044	CTC-429P9.3	chr19	16633797	16635269	-	0.00170033	Wnt-Repressed	sense_intronic	3	6
870	ENSG00000269386	RAB11B-AS1	chr19	8374373	8390685	-	0.00173913	Wnt-Repressed	antisense	4	7
871	ENSG00000260328	RP11-416I2.1	chr17	17011914	17014990	-	0.00174502	Wnt-Repressed	lincRNA	7	5
872	XLOC_000053	XLOC_000053	chr1	1349562	1349989	+	0.00175647	Wnt-Repressed	novel_lncRNA	NA	NA
873	ENSG00000257913	RP11-386G11.5	chr12	48998367	49019235	+	0.00176311	Wnt-Activated	antisense	9	0
874	ENSG00000254461	RP11-755F10.3	chr11	66259567	66261834	-	0.00176847	Wnt-Activated	antisense	4	3
875	XLOC_042481	XLOC_042481	chr22	19017311	19017932	-	0.00177743	Wnt-Repressed	novel_lncRNA	NA	NA
876	XLOC_057748	XLOC_057748	chr7	17089183	17090469	+	0.00177743	Wnt-Repressed	novel_lncRNA	NA	NA
877	ENSG00000270959	LPP-AS2	chr3	188151206	188154057	-	0.00180003	Wnt-Repressed	antisense	1	7
878	ENSG00000269958	RP11-73M18.8	chr14	103696353	103697163	+	0.00180017	Wnt-Repressed	sense_intronic	4	3
879	XLOC_057749	XLOC_057749	chr7	17090541	17093911	+	0.00181785	Wnt-Repressed	novel_lncRNA	NA	NA
880	ENSG00000273174	RP11-434H6.6	chr3	129123439	129124003	+	0.00184063	Wnt-Repressed	antisense	8	3
881	ENSG00000262292	ENSG00000262292	chr17	19160789	19162274	+	0.0018585	Wnt-Activated	lincRNA	NA	NA
882	ENSG00000255474	RP11-234B24.2	chr12	4700417	4720102	-	0.00188657	Wnt-Activated	lincRNA	0	3
883	ENSG00000270028	RP11-380L11.4	chr12	123925461	123926083	-	0.00188887	Wnt-Repressed	antisense	6	4
884	XLOC_041010	XLOC_041010	chr21	45555613	45556530	+	0.00190136	Wnt-Activated	novel_lncRNA	NA	NA
885	ENSG00000232192	RP11-62I21.1	chr1	245206444	245234501	-	0.00190276	Wnt-Activated	antisense	2	3
886	ENSG00000258884	CTD-3035D6.2	chr14	90822365	90828128	-	0.00192148	Wnt-Activated	lincRNA	10	1
887	ENSG00000215068	AC025171.1	chr5	43041575	43045390	+	0.00194571	Wnt-Repressed	antisense	6	1
888	ENSG00000257671	RP3-416H24.1	chr12	52245048	52247448	-	0.00199935	Wnt-Repressed	antisense	5	5
889	ENSG00000227627	RP1-101K10.6	chr6	152983750	152989223	+	0.0020072	Wnt-Activated	antisense	0	3
890	ENSG00000228109	MFI2-AS1	chr3	196999460	197004744	+	0.00202658	Wnt-Activated	antisense	9	0
891	ENSG00000205664	RP11-706O15.1	chrX	3817528	3843857	-	0.00202968	Wnt-Activated	lincRNA	11	2
892	ENSG00000251194	RP1-68D18.2	chr11	35212550	35214007	+	0.00204219	Wnt-Repressed	sense_intronic	6	2
893	ENSG00000226179	LINC00685	chrX	320990	321851	+	0.00207047	Wnt-Repressed	antisense	5	0
894	ENSG00000223979	SMCR2	chr17	17674026	17677688	-	0.00207558	Wnt-Repressed	lincRNA	4	0
895	ENSG00000182057	OGFRP1	chr22	42269753	42275196	+	0.00207751	Wnt-Activated	lincRNA	10	2
896	ENSG00000235565	RP11-86H7.7	chr1	94621151	94624184	-	0.00209426	Wnt-Repressed	lincRNA	6	1
897	ENSG00000277692	RP11-358N2.2	chr20	32355053	32355734	+	0.00210254	Wnt-Repressed	lincRNA	3	3
898	ENSG00000264222	RP11-757O6.1	chr18	14244625	14252140	+	0.00210515	Wnt-Repressed	lincRNA	7	1
899	XLOC_004908	XLOC_004908	chr1	120474760	120475222	-	0.00213698	Wnt-Repressed	novel_lncRNA	NA	NA
900	XLOC_009234	XLOC_009234	chr11	839203	839600	+	0.00216012	Wnt-Repressed	novel_lncRNA	NA	NA
901	ENSG00000233396	RP11-458D21.1	chr1	146052566	146061948	+	0.00217928	Wnt-Activated	lincRNA	7	2
902	ENSG00000233101	HOXB-AS3	chr17	48549630	48606414	+	0.00218301	Wnt-Repressed	antisense	2	5
903	ENSG00000236255	AC009404.2	chr2	117833937	117841658	+	0.00218848	Wnt-Repressed	lincRNA	2	0
904	ENSG00000262294	RP11-1260E13.2	chr17	352638	357581	+	0.00219228	Wnt-Repressed	antisense	2	9
905	ENSG00000268906	ENSG00000268906	chr19	51030076	51034335	+	0.0022559	Wnt-Repressed	antisense	NA	NA
906	ENSG00000278834	RP11-458J1.1	chr17	40648300	40649718	+	0.00227868	Wnt-Activated	antisense	3	4
907	XLOC_066446	XLOC_066446	chr9	84270657	84272620	-	0.00230229	Wnt-Activated	novel_lncRNA	NA	NA
908	ENSG00000260141	ENSG00000260141	chr16	33043609	33095431	-	0.00235154	Wnt-Activated	lincRNA	NA	NA
909	ENSG00000237857	RP11-435O5.2	chr9	95414834	95426796	-	0.00237385	Wnt-Activated	lincRNA	10	2
910	ENSG00000267394	CTB-175E5.7	chr17	44198882	44216565	+	0.00238096	Wnt-Repressed	antisense	8	2
911	XLOC_054086	XLOC_054086	chr6	13502808	13506101	+	0.00238902	Wnt-Repressed	novel_lncRNA	NA	NA
912	XLOC_006783	XLOC_006783	chr10	32989451	32989714	+	0.00239921	Wnt-Repressed	novel_lncRNA	NA	NA
913	XLOC_012133	XLOC_012133	chr11	67263958	67266420	-	0.00246249	Wnt-Repressed	novel_lncRNA	NA	NA
914	XLOC_013175	XLOC_013175	chr12	9317525	9317944	+	0.00246437	Wnt-Activated	novel_lncRNA	NA	NA
915	XLOC_063083	XLOC_063083	chr8	29667860	29669795	-	0.00254348	Wnt-Repressed	novel_lncRNA	NA	NA
916	ENSG00000237152	DLEU7-AS1	chr13	50807856	50849905	+	0.00255562	Wnt-Activated	antisense	11	0
917	ENSG00000225335	XXbac-B476C20.9	chr22	18076527	18078884	-	0.0025627	Wnt-Repressed	antisense	6	5
918	ENSG00000262558	RP11-1260E13.3	chr17	354737	356882	+	0.00259569	Wnt-Repressed	antisense	2	8
919	ENSG00000251191	LINC00589	chr8	29673922	29748109	-	0.00259987	Wnt-Repressed	lincRNA	6	0
920	ENSG00000228223	HCG11	chr6	26523450	26526579	+	0.00260325	Wnt-Repressed	lincRNA	0	8
921	ENSG00000273314	RP5-1136G13.2	chr7	148696467	148698664	-	0.00260325	Wnt-Activated	antisense	6	1
922	ENSG00000261512	RP11-46D6.1	chr16	46622861	46624451	-	0.00263711	Wnt-Repressed	lincRNA	3	3
923	ENSG00000272630	RP11-344N10.5	chr10	73098044	73101297	-	0.00264598	Wnt-Repressed	lincRNA	8	0
924	ENSG00000246089	RP11-115C21.2	chr8	6403551	6407142	-	0.00265342	Wnt-Activated	antisense	7	1
925	ENSG00000281357	ARRDC3-AS1	chr5	91380349	91439085	+	0.00275335	Wnt-Repressed	lincRNA	2	3
926	ENSG00000270001	RP11-218C14.8	chr20	23631826	23632316	-	0.00276708	Wnt-Repressed	lincRNA	4	2
927	ENSG00000227070	RP11-191G24.1	chr1	51518309	51561629	+	0.00277477	Wnt-Repressed	antisense	1	4
928	XLOC_043111	XLOC_043111	chr3	5754268	5755352	+	0.00277978	Wnt-Repressed	novel_lncRNA	NA	NA
929	XLOC_052391	XLOC_052391	chr5	42989917	42990296	-	0.00280012	Wnt-Repressed	novel_lncRNA	NA	NA
930	XLOC_003148	XLOC_003148	chr1	236211954	236215648	+	0.00280327	Wnt-Repressed	novel_lncRNA	NA	NA
931	ENSG00000273009	RP11-352G9.1	chr3	195913078	195913683	-	0.00284886	Wnt-Repressed	lincRNA	6	0
932	ENSG00000272142	RP11-428J1.5	chr6	5029972	5043449	+	0.00287	Wnt-Activated	lincRNA	5	1
933	ENSG00000268751	SCGB1B2P	chr19	34576733	34577701	-	0.00287961	Wnt-Repressed	lincRNA	2	3
934	ENSG00000231365	RP11-418J17.1	chr1	119140396	119275973	+	0.00292912	Wnt-Activated	antisense	3	4
935	XLOC_002540	XLOC_002540	chr1	193255370	193265204	+	0.00296243	Wnt-Repressed	novel_lncRNA	NA	NA
936	XLOC_049604	XLOC_049604	chr4	113892549	113894065	-	0.00297025	Wnt-Repressed	novel_lncRNA	NA	NA
937	ENSG00000268713	CTC-444N24.8	chr19	57261354	57262738	+	0.00300234	Wnt-Repressed	lincRNA	7	0
938	ENSG00000268069	RP5-1057I20.4	chr12	47784923	47786002	+	0.00304709	Wnt-Repressed	antisense	3	2
939	ENSG00000274370	AC144831.3	chr17	83098377	83098987	+	0.00314503	Wnt-Repressed	lincRNA	0	12
940	ENSG00000231412	CTC-490G23.2	chr19	43329295	43331430	-	0.00314721	Wnt-Activated	lincRNA	5	1
941	XLOC_051479	XLOC_051479	chr5	139395614	139396662	+	0.00315078	Wnt-Repressed	novel_lncRNA	NA	NA
942	ENSG00000255774	AP000439.3	chr11	69477133	69479940	-	0.00316573	Wnt-Repressed	lincRNA	2	5
943	ENSG00000222017	AC011997.1	chr2	197693106	197774823	+	0.00323445	Wnt-Repressed	antisense	4	0
944	ENSG00000232611	RP11-1114A5.4	chrX	136840931	136847797	-	0.00325472	Wnt-Repressed	lincRNA	3	2
945	ENSG00000254632	RP11-21L23.4	chr11	76759916	76768223	-	0.0032677	Wnt-Repressed	antisense	5	1
946	XLOC_060915	XLOC_060915	chr7	130902457	130902885	-	0.00331962	Wnt-Repressed	novel_lncRNA	NA	NA
947	ENSG00000274372	RP11-94I2.4	chr1	148021850	148025931	+	0.00332745	Wnt-Repressed	lincRNA	11	0
948	ENSG00000231125	AF129075.5	chr21	29058073	29060095	-	0.00333441	Wnt-Activated	sense_intronic	0	4
949	XLOC_063079	XLOC_063079	chr8	29588332	29591365	-	0.00333956	Wnt-Repressed	novel_lncRNA	NA	NA
950	ENSG00000232453	RP4-794H19.1	chr1	58882868	58896703	-	0.00334001	Wnt-Activated	lincRNA	1	9
951	ENSG00000243004	AC005062.2	chr7	19918981	20140453	-	0.00334534	Wnt-Repressed	sense_overlapping	6	5
952	ENSG00000265992	ESRG	chr3	54632122	54639857	-	0.00334534	Wnt-Repressed	sense_intronic	1	2
953	ENSG00000263235	RP11-461A8.4	chr16	3650636	3651703	-	0.00336418	Wnt-Activated	sense_overlapping	8	3
954	ENSG00000272638	ENSG00000272638	chr7	30424672	30425412	+	0.00336889	Wnt-Repressed	antisense	NA	NA
955	ENSG00000269720	CTD-2521M24.5	chr19	17391429	17392284	-	0.0034077	Wnt-Repressed	lincRNA	5	0
956	ENSG00000225407	CTD-2384B11.2	chr5	76691439	76716215	-	0.00364912	Wnt-Repressed	antisense	2	1
957	ENSG00000270574	RP11-171I2.2	chr2	178578790	178580906	+	0.00365684	Wnt-Repressed	antisense	1	1
958	ENSG00000230896	RP11-767N6.7	chr1	45694684	45697075	-	0.00367132	Wnt-Repressed	sense_intronic	1	1
959	ENSG00000236751	LINC01186	chrX	46325924	46327645	-	0.00369302	Wnt-Repressed	lincRNA	4	8
960	ENSG00000229855	CTC-546K23.1	chr5	121199704	121357398	+	0.00370318	Wnt-Activated	lincRNA	1	0
961	ENSG00000234694	RP1-92O14.3	chr1	43354684	43358658	-	0.00371983	Wnt-Activated	antisense	4	4
962	ENSG00000258559	AC005519.4	chr14	74289127	74294425	-	0.00374156	Wnt-Repressed	sense_overlapping	3	1
963	ENSG00000272489	RP11-182L21.5	chr10	79663192	79664786	+	0.00375577	Wnt-Repressed	sense_intronic	0	1
964	ENSG00000237753	AC079922.3	chr2	112641832	112645690	-	0.00376214	Wnt-Activated	lincRNA	7	1
965	ENSG00000232936	RP11-80H5.2	chr10	89645282	89650667	+	0.00379635	Wnt-Activated	antisense	4	1
966	ENSG00000254837	AP001372.2	chr11	74493366	74498533	+	0.00380026	Wnt-Activated	lincRNA	4	4
967	ENSG00000271553	RP11-274B21.10	chr7	128667043	128668156	+	0.00381736	Wnt-Repressed	lincRNA	1	4
968	ENSG00000268947	AD000684.2	chr19	35262846	35264804	+	0.00383015	Wnt-Repressed	sense_intronic	9	1
969	ENSG00000272455	RP4-758J18.13	chr1	1409096	1410618	+	0.0038417	Wnt-Repressed	lincRNA	13	0
970	XLOC_067343	XLOC_067343	chrX	15036573	15038227	+	0.00385808	Wnt-Repressed	novel_lncRNA	NA	NA
971	XLOC_045766	XLOC_045766	chr3	80626546	80627097	-	0.00387063	Wnt-Repressed	novel_lncRNA	NA	NA
972	XLOC_003856	XLOC_003856	chr1	32012521	32013368	-	0.00388938	Wnt-Repressed	novel_lncRNA	NA	NA
973	ENSG00000203993	ARRDC1-AS1	chr9	137615332	137618906	-	0.00390463	Wnt-Activated	antisense	2	1
974	ENSG00000272807	RP11-260M2.1	chr2	210028417	210029156	+	0.00392726	Wnt-Repressed	antisense	7	0
975	XLOC_008618	XLOC_008618	chr10	77734803	77738340	-	0.00393558	Wnt-Repressed	novel_lncRNA	NA	NA
976	ENSG00000225546	ENSG00000225546	chr7	119704556	119907375	-	0.00395729	Wnt-Repressed	lincRNA	NA	NA
977	ENSG00000272821	CTA-384D8.36	chr22	50523926	50524780	+	0.00396867	Wnt-Repressed	antisense	8	0
978	ENSG00000233936	RP11-399H11.2	chr9	135245696	135252708	-	0.00400088	Wnt-Activated	lincRNA	1	4
979	ENSG00000238197	PAXBP1-AS1	chr21	32728115	32743122	+	0.00401658	Wnt-Activated	antisense	0	6
980	ENSG00000231612	RP11-522M21.3	chr1	245673732	245676478	-	0.00403611	Wnt-Repressed	antisense	2	1
981	ENSG00000261092	RP11-21B23.2	chr16	50390916	50395133	-	0.00404433	Wnt-Activated	lincRNA	1	0
982	ENSG00000267226	RP11-126O1.5	chr18	58670009	58671877	-	0.00405696	Wnt-Activated	antisense	5	4
983	ENSG00000271969	U47924.29	chr12	6964949	6965382	+	0.00408796	Wnt-Repressed	antisense	8	0
984	ENSG00000271122	RP11-379H18.1	chr7	35695214	35699413	+	0.00410683	Wnt-Activated	antisense	1	6
985	XLOC_001142	XLOC_001142	chr1	68466544	68466858	+	0.00411601	Wnt-Activated	novel_lncRNA	NA	NA
986	ENSG00000243926	TIPARP-AS1	chr3	156671862	156674378	-	0.00421101	Wnt-Activated	antisense	3	2
987	ENSG00000225733	FGD5-AS1	chr3	14920347	14948424	-	0.00428863	Wnt-Activated	antisense	1	10
988	ENSG00000268061	NAPA-AS1	chr19	47484282	47501597	+	0.00434087	Wnt-Activated	antisense	3	5
989	ENSG00000281649	EBLN3	chr9	37079857	37090507	+	0.00435504	Wnt-Repressed	lincRNA	6	1
990	ENSG00000225361	PPP1R26-AS1	chr9	135462727	135480777	-	0.00438717	Wnt-Activated	antisense	8	4
991	XLOC_039962	XLOC_039962	chr20	28584690	28585248	-	0.00440873	Wnt-Repressed	novel_lncRNA	NA	NA
992	ENSG00000260339	HEXA-AS1	chr15	72376113	72378788	+	0.00443211	Wnt-Repressed	antisense	2	4
993	ENSG00000275180	RP11-631N16.4	chr12	62603909	62604399	+	0.00458555	Wnt-Repressed	lincRNA	9	0
994	ENSG00000251292	ERVH-1	chr4	23723262	23733579	-	0.00458606	Wnt-Repressed	lincRNA	1	4
995	XLOC_067346	XLOC_067346	chrX	15041456	15042092	+	0.00465401	Wnt-Repressed	novel_lncRNA	NA	NA
996	XLOC_069337	XLOC_069337	chrX	53929829	53932272	-	0.00468239	Wnt-Repressed	novel_lncRNA	NA	NA
997	ENSG00000235052	RP1-150O5.3	chr1	23549139	23550915	-	0.00470623	Wnt-Activated	lincRNA	8	1
998	ENSG00000249867	RP11-115J23.1	chr11	28702615	29063821	+	0.00470946	Wnt-Repressed	lincRNA	1	1
999	ENSG00000233237	LINC00472	chr6	71344344	71420769	-	0.00472743	Wnt-Repressed	lincRNA	1	11
1000	ENSG00000277496	RP11-93B14.9	chr20	62648961	62650767	-	0.00473802	Wnt-Repressed	antisense	2	6
1001	ENSG00000253200	RP11-582J16.5	chr8	22613908	22616657	-	0.00474738	Wnt-Activated	antisense	1	6
1002	ENSG00000275234	CTD-2396E7.11	chr19	6469465	6470152	+	0.00474757	Wnt-Repressed	antisense	5	3
1003	ENSG00000275484	CTC-1337H24.4	chr11	67374416	67374932	+	0.00476054	Wnt-Repressed	lincRNA	7	0
1004	ENSG00000233895	RP1-122P22.2	chr20	19757708	19809675	+	0.00476316	Wnt-Repressed	lincRNA	0	10
1005	ENSG00000226864	ATE1-AS1	chr10	121928312	121951965	+	0.00476546	Wnt-Activated	antisense	0	3
1006	ENSG00000230732	AC127904.2	chr3	196912646	196914579	+	0.00500326	Wnt-Repressed	sense_intronic	5	0
1007	ENSG00000228389	AC068039.4	chr2	171773482	171775844	+	0.00512519	Wnt-Repressed	antisense	2	0
1008	ENSG00000230176	LINC01433	chr20	4193065	4195943	+	0.00517319	Wnt-Repressed	antisense	5	0
1009	ENSG00000254484	ENSG00000254484	chr11	70319928	70321415	+	0.00524049	Wnt-Repressed	sense_intronic	NA	NA
1010	ENSG00000259291	RP11-617F23.1	chr15	90074512	90082207	-	0.00524576	Wnt-Repressed	antisense	1	12
1011	ENSG00000223823	LINC01342	chr1	1137017	1144056	+	0.00534356	Wnt-Activated	lincRNA	6	3
1012	XLOC_059943	XLOC_059943	chr7	46772341	46786335	-	0.00535536	Wnt-Repressed	novel_lncRNA	NA	NA
1013	ENSG00000272659	AP000295.10	chr21	33309491	33310181	+	0.00537335	Wnt-Repressed	lincRNA	2	2
1014	XLOC_042703	XLOC_042703	chr22	30249436	30249760	-	0.00538837	Wnt-Repressed	novel_lncRNA	NA	NA
1015	ENSG00000258929	RP11-58E21.3	chr14	50007313	50041229	-	0.00540216	Wnt-Repressed	lincRNA	3	0
1016	ENSG00000224738	AC099850.1	chr17	59106598	59118267	+	0.0054259	Wnt-Activated	antisense	1	5
1017	ENSG00000228906	RP13-216E22.4	chrX	73948973	73949558	+	0.00544891	Wnt-Repressed	lincRNA	0	9
1018	ENSG00000224660	SH3BP5-AS1	chr3	15254184	15264493	+	0.00549775	Wnt-Repressed	antisense	0	6
1019	ENSG00000272579	RP11-101E13.5	chr1	193090866	193091556	-	0.00549775	Wnt-Repressed	antisense	2	3
1020	ENSG00000273451	RP4-569M23.4	chr20	47348137	47349142	-	0.00563248	Wnt-Repressed	sense_intronic	2	1
1021	ENSG00000277879	RP11-129M16.4	chr10	117267116	117268668	-	0.00564459	Wnt-Activated	antisense	3	8
1022	XLOC_052059	XLOC_052059	chr5	4511446	4512321	-	0.00571437	Wnt-Repressed	novel_lncRNA	NA	NA
1023	ENSG00000273230	RP11-1246C19.1	chr7	1464497	1467522	-	0.00575837	Wnt-Repressed	lincRNA	5	4
1024	ENSG00000237807	RP11-400K9.4	chr8	53515171	53523931	-	0.0057642	Wnt-Repressed	lincRNA	1	10
1025	ENSG00000272824	RP6-74O6.6	chr1	148358245	148358686	-	0.00581895	Wnt-Repressed	lincRNA	5	1
1026	ENSG00000275759	RP11-131L12.3	chr12	118428281	118428870	+	0.00583098	Wnt-Repressed	lincRNA	2	7
1027	XLOC_011078	XLOC_011078	chr11	128161009	128161294	+	0.00592807	Wnt-Repressed	novel_lncRNA	NA	NA
1028	ENSG00000270060	RP11-390K5.6	chr11	47168281	47169563	-	0.0059324	Wnt-Repressed	sense_intronic	2	1
1029	ENSG00000260118	RP6-201G10.2	chrX	68013470	68014901	-	0.00593379	Wnt-Repressed	lincRNA	1	6
1030	XLOC_001148	XLOC_001148	chr1	68472895	68473798	+	0.00596965	Wnt-Repressed	novel_lncRNA	NA	NA
1031	ENSG00000229124	VIM-AS1	chr10	17214239	17229985	-	0.00600554	Wnt-Repressed	antisense	3	7
1032	ENSG00000224745	RP11-380G5.2	chr10	87878692	87880427	+	0.00611231	Wnt-Repressed	sense_intronic	1	1
1033	XLOC_063949	XLOC_063949	chr8	121140006	121146003	-	0.00612626	Wnt-Activated	novel_lncRNA	NA	NA
1034	ENSG00000227486	RP13-188A5.1	chrX	55908123	56015173	+	0.00615389	Wnt-Repressed	lincRNA	1	4
1035	ENSG00000256128	LINC00944	chr12	126729787	126772411	-	0.00616482	Wnt-Activated	lincRNA	6	0
1036	ENSG00000254973	RP11-429J17.7	chr8	143758153	143771822	-	0.00619684	Wnt-Repressed	lincRNA	10	3
1037	ENSG00000257925	RP11-493L12.3	chr12	47237734	47279021	-	0.00619684	Wnt-Repressed	antisense	5	1
1038	ENSG00000260778	RP11-304L19.13	chr16	2268155	2273418	+	0.00622717	Wnt-Repressed	lincRNA	4	5
1039	ENSG00000272750	RP11-378J18.8	chr1	222658867	222661512	-	0.00625456	Wnt-Repressed	antisense	5	3
1040	ENSG00000260196	RP1-239B22.5	chr11	17380649	17383531	+	0.0062846	Wnt-Activated	antisense	8	1
1041	ENSG00000226808	LINC00840	chr10	43859411	43895433	+	0.00631578	Wnt-Repressed	lincRNA	0	9
1042	ENSG00000232093	RP11-307C12.11	chr1	155045191	155046118	-	0.00631783	Wnt-Repressed	antisense	9	0
1043	XLOC_011052	XLOC_011052	chr11	126422540	126423443	+	0.00632774	Wnt-Activated	novel_lncRNA	NA	NA
1044	ENSG00000273474	RP11-295P9.12	chr10	13675646	13675990	+	0.00633103	Wnt-Repressed	antisense	1	2
1045	ENSG00000260260	SNHG19	chr16	2154797	2155358	-	0.00639034	Wnt-Activated	lincRNA	3	6
1046	ENSG00000268812	RP1-102K2.8	chr22	30246205	30246998	+	0.0064209	Wnt-Activated	antisense	7	2
1047	ENSG00000272654	RP11-422P24.11	chr1	153977743	153979160	+	0.00652752	Wnt-Activated	lincRNA	4	3
1048	ENSG00000277247	RP11-785D18.3	chr12	70570969	70571440	+	0.00655304	Wnt-Repressed	antisense	7	0
1049	ENSG00000214401	KANSL1-AS1	chr17	46193576	46196723	+	0.00655924	Wnt-Repressed	antisense	1	7
1050	XLOC_015300	XLOC_015300	chr12	47403181	47404302	-	0.00665605	Wnt-Repressed	novel_lncRNA	NA	NA
1051	ENSG00000230325	RP11-385F5.4	chr1	236540094	236550280	-	0.00671587	Wnt-Repressed	antisense	5	0
1052	ENSG00000204588	LINC01123	chr2	109987063	109996140	+	0.0067329	Wnt-Activated	lincRNA	4	4
1053	XLOC_063115	XLOC_063115	chr8	32835410	32867058	-	0.00674675	Wnt-Activated	novel_lncRNA	NA	NA
1054	ENSG00000276131	RP11-481J2.3	chr16	58392153	58392807	-	0.00689683	Wnt-Activated	antisense	6	0
1055	ENSG00000249650	RP11-310P5.1	chr5	602620	612210	-	0.00690327	Wnt-Activated	antisense	5	0
1056	ENSG00000224975	INE1	chrX	47204921	47205865	+	0.0069263	Wnt-Repressed	sense_intronic	3	1
1057	ENSG00000266340	RP11-848P1.4	chr17	30978610	30980250	-	0.00699301	Wnt-Repressed	antisense	1	0
1058	XLOC_005971	XLOC_005971	chr1	212720774	212723145	-	0.00700519	Wnt-Activated	novel_lncRNA	NA	NA
1059	ENSG00000236305	RP11-126L15.4	chr7	100837314	100852616	-	0.00708056	Wnt-Activated	antisense	9	1
1060	ENSG00000228952	RP11-567G11.1	chr3	187448845	187449450	+	0.00722094	Wnt-Repressed	lincRNA	7	0
1061	ENSG00000271646	RP11-326I11.3	chr4	184474802	184477304	+	0.00724023	Wnt-Activated	lincRNA	0	8
1062	ENSG00000258017	RP11-386G11.10	chr12	49127782	49147869	+	0.00726154	Wnt-Activated	antisense	7	0
1063	XLOC_061066	XLOC_061066	chr7	144260223	144260849	-	0.00728801	Wnt-Repressed	novel_lncRNA	NA	NA
1064	ENSG00000276317	RP11-93B14.10	chr20	62651272	62652186	-	0.00736041	Wnt-Repressed	antisense	2	8
1065	ENSG00000247134	RP11-11N9.4	chr8	32996178	33044855	+	0.00741605	Wnt-Activated	lincRNA	3	5
1066	ENSG00000277050	RP11-102G14.1	chr14	51637348	51637947	-	0.00742541	Wnt-Repressed	antisense	5	0
1067	ENSG00000235934	AC007405.8	chr2	170816293	170818037	-	0.00743411	Wnt-Activated	antisense	3	2
1068	ENSG00000273012	ENSG00000273012	chr10	33341655	33341905	+	0.00743738	Wnt-Repressed	lincRNA	NA	NA
1069	ENSG00000237523	LINC00857	chr10	80207710	80219657	+	0.00749751	Wnt-Repressed	lincRNA	6	4
1070	ENSG00000242349	NPPA-AS1	chr1	11841017	11848079	+	0.0074977	Wnt-Repressed	antisense	3	5
1071	ENSG00000265121	RP11-285E9.5	chr17	77264180	77264776	-	0.00751176	Wnt-Repressed	lincRNA	1	1
1072	XLOC_037755	XLOC_037755	chr2	153390661	153391471	-	0.0075259	Wnt-Repressed	novel_lncRNA	NA	NA
1073	ENSG00000267905	CTD-2616J11.16	chr19	51340695	51344117	+	0.00753017	Wnt-Repressed	antisense	3	0
1074	ENSG00000264207	ENSG00000264207	chr1	149861271	149862504	+	0.00758437	Wnt-Activated	antisense	NA	NA
1075	ENSG00000268205	CTC-444N24.11	chr19	57304305	57308562	+	0.00765875	Wnt-Repressed	lincRNA	10	0
1076	ENSG00000277749	RP11-60L3.6	chr15	74311516	74319688	-	0.00769552	Wnt-Repressed	antisense	1	3
1077	ENSG00000237036	ZEB1-AS1	chr10	31206278	31320447	-	0.00774527	Wnt-Repressed	antisense	7	3
1078	ENSG00000243629	LINC00880	chr3	157081667	157123004	-	0.00781786	Wnt-Activated	lincRNA	6	2
1079	ENSG00000255893	RP11-685N10.1	chr11	94472908	94473570	-	0.0079521	Wnt-Activated	antisense	4	2
1080	ENSG00000250764	CTD-2152M20.2	chr5	32103445	32121941	-	0.00797891	Wnt-Repressed	antisense	3	1
1081	ENSG00000248458	RP4-598P13.1	chr1	66665864	66677027	-	0.00807344	Wnt-Repressed	antisense	5	2
1082	ENSG00000235823	OLMALINC	chr10	100373615	100383368	+	0.00809743	Wnt-Repressed	lincRNA	6	1
1083	ENSG00000227388	RP11-112J3.16	chr9	35772163	35790432	+	0.00812076	Wnt-Repressed	lincRNA	7	2
1084	ENSG00000258077	RP11-114H23.1	chr12	75563202	75984015	-	0.0082065	Wnt-Activated	lincRNA	7	2
1085	XLOC_039963	XLOC_039963	chr20	28585362	28585578	-	0.00829153	Wnt-Repressed	novel_lncRNA	NA	NA
1086	XLOC_004265	XLOC_004265	chr1	59293330	59296537	-	0.00835966	Wnt-Activated	novel_lncRNA	NA	NA
1087	ENSG00000259994	RP11-305E6.4	chr10	30302826	30306066	-	0.00842941	Wnt-Activated	sense_overlapping	8	0
1088	ENSG00000231595	AC005224.2	chr17	14210488	14217922	+	0.00847182	Wnt-Activated	lincRNA	3	5
1089	ENSG00000273243	CTA-217C2.2	chr22	45155539	45156011	-	0.0084814	Wnt-Repressed	lincRNA	4	2
1090	ENSG00000270055	CTD-3092A11.2	chr15	30487963	30490313	+	0.00852499	Wnt-Activated	sense_intronic	3	3
1091	ENSG00000271870	RP11-97C16.1	chr3	3152942	3153435	+	0.00852499	Wnt-Repressed	antisense	5	2
1092	ENSG00000264301	LINC01444	chr18	14969001	14970468	-	0.00867245	Wnt-Repressed	lincRNA	2	0
1093	XLOC_006759	XLOC_006759	chr10	31133896	31144298	+	0.00868667	Wnt-Repressed	novel_lncRNA	NA	NA
1094	ENSG00000272088	RP11-168F9.2	chr1	3487246	3487627	+	0.00869429	Wnt-Repressed	lincRNA	8	3
1095	ENSG00000226644	RP11-128M1.1	chr20	2207217	2213151	+	0.00870616	Wnt-Activated	lincRNA	9	2
1096	ENSG00000280018	CH507-154B10.2	chr21	6986450	6997765	-	0.00870637	Wnt-Activated	lincRNA	6	0
1097	ENSG00000236144	TMEM147-AS1	chr19	35540738	35546029	-	0.00883114	Wnt-Activated	antisense	7	2
1098	XLOC_001143	XLOC_001143	chr1	68467337	68467664	+	0.00884171	Wnt-Activated	novel_lncRNA	NA	NA
1099	ENSG00000238258	RP11-342D11.2	chr10	33211277	33213804	+	0.00886662	Wnt-Repressed	antisense	1	4
1100	ENSG00000273084	RP11-1275H24.3	chr7	5428731	5429672	+	0.00893749	Wnt-Repressed	lincRNA	6	1
1101	ENSG00000280303	ERICD	chr8	140636281	140638283	+	0.00903338	Wnt-Activated	lincRNA	3	1
1102	XLOC_019000	XLOC_019000	chr14	71926599	71927648	+	0.00914118	Wnt-Repressed	novel_lncRNA	NA	NA
1103	ENSG00000269439	CTD-3131K8.2	chr19	17488990	17511889	-	0.00922473	Wnt-Repressed	lincRNA	3	1
1104	ENSG00000231969	AC144449.1	chr2	149587196	149848233	+	0.00923823	Wnt-Repressed	antisense	0	8
1105	XLOC_029240	XLOC_029240	chr18	14326393	14327434	+	0.00925833	Wnt-Repressed	novel_lncRNA	NA	NA
1106	ENSG00000269352	PTOV1-AS2	chr19	49856970	49859289	-	0.00936681	Wnt-Repressed	antisense	9	1
1107	ENSG00000277873	RP11-33N14.3	chr12	118024817	118025518	-	0.00936804	Wnt-Repressed	antisense	7	1
1108	XLOC_060344	XLOC_060344	chr7	76630904	76631350	-	0.00945607	Wnt-Repressed	novel_lncRNA	NA	NA
1109	ENSG00000281189	GHET1	chr7	148987527	148989432	+	0.00950537	Wnt-Repressed	lincRNA	8	0
1110	ENSG00000233799	AC139887.4	chr4	764487	765074	-	0.00950819	Wnt-Activated	antisense	6	1
1111	ENSG00000278133	RP11-196G11.5	chr16	31122235	31124064	+	0.00958217	Wnt-Repressed	sense_intronic	1	4
1112	ENSG00000269986	RP11-96H17.3	chr16	63066526	63066990	-	0.00964965	Wnt-Activated	sense_intronic	2	3
1113	ENSG00000267530	AC006273.5	chr19	782755	785080	+	0.00965202	Wnt-Repressed	lincRNA	4	8
1114	ENSG00000234139	RP4-550H1.4	chr20	36072441	36085260	+	0.00965762	Wnt-Repressed	lincRNA	2	1
1115	ENSG00000258667	HIF1A-AS2	chr14	61715558	61751097	-	0.0096637	Wnt-Activated	lincRNA	6	0
1116	ENSG00000230532	ENSG00000230532	chr17	48931791	48937100	+	0.00978771	Wnt-Repressed	antisense	NA	NA
1117	ENSG00000259869	AL022344.7	chr10	42751178	42752145	-	0.0097942	Wnt-Repressed	lincRNA	0	7
1118	ENSG00000224950	RP5-1086K13.1	chr1	116493016	116499212	-	0.00981517	Wnt-Repressed	lincRNA	3	5
1119	ENSG00000258199	RP11-977G19.5	chr12	56162359	56190284	-	0.00991036	Wnt-Repressed	sense_overlapping	3	2
1120	ENSG00000229953	RP11-284F21.7	chr1	156646507	156661424	-	0.00997658	Wnt-Activated	antisense	12	2
1121	ENSG00000268129	RP11-91G21.1	chr3	143000907	143001467	-	0.0100171	Wnt-Activated	lincRNA	2	5
1122	ENSG00000257509	RP11-762I7.4	chr12	55761550	55762628	-	0.0100524	Wnt-Repressed	sense_intronic	5	1
1123	ENSG00000232645	LINC01431	chr20	23356594	23358116	-	0.0100695	Wnt-Repressed	lincRNA	2	5
1124	ENSG00000278000	AC139100.4	chr18	80161752	80162413	+	0.0100695	Wnt-Repressed	sense_intronic	9	1
1125	ENSG00000251417	RP11-1348G14.4	chr16	28802743	28817828	+	0.0102429	Wnt-Repressed	lincRNA	4	3
1126	XLOC_001141	XLOC_001141	chr1	68466281	68466483	+	0.0103686	Wnt-Activated	novel_lncRNA	NA	NA
1127	ENSG00000223725	AC007879.5	chr2	207239864	207529795	-	0.0104138	Wnt-Repressed	antisense	8	1
1128	ENSG00000261488	RP11-757F18.5	chr3	112133423	112135359	+	0.0106278	Wnt-Repressed	antisense	3	6
1129	ENSG00000265962	GACAT2	chr18	8695856	8707621	-	0.0106278	Wnt-Activated	antisense	4	3
1130	ENSG00000267688	ENSG00000267688	chr19	3121116	3122128	-	0.0106608	Wnt-Repressed	antisense	NA	NA
1131	XLOC_020190	XLOC_020190	chr14	65404893	65405999	-	0.0106892	Wnt-Repressed	novel_lncRNA	NA	NA
1132	ENSG00000269961	CTD-2033C11.1	chr5	65924629	65925135	-	0.0106935	Wnt-Repressed	lincRNA	4	4
1133	ENSG00000259209	RP5-991G20.2	chr16	72805998	72809872	+	0.0107427	Wnt-Activated	antisense	3	3
1134	ENSG00000273216	AC002059.10	chr22	29316744	29317220	-	0.0107427	Wnt-Repressed	sense_intronic	3	0
1135	XLOC_026627	XLOC_026627	chr17	40875056	40875300	+	0.010826	Wnt-Repressed	novel_lncRNA	NA	NA
1136	ENSG00000225470	JPX	chrX	73944324	74070408	+	0.010852	Wnt-Repressed	lincRNA	5	1
1137	ENSG00000214184	AC012487.2	chr2	108507515	108534196	-	0.0108741	Wnt-Activated	antisense	6	0
1138	ENSG00000232233	RP11-573D15.2	chr3	186810880	186825521	-	0.0109912	Wnt-Activated	lincRNA	8	1
1139	ENSG00000260920	RP1-228H13.5	chr1	40464319	40466767	+	0.011134	Wnt-Activated	sense_overlapping	13	1
1140	ENSG00000276148	RP11-278C7.4	chr12	32725248	32725660	-	0.0111985	Wnt-Repressed	antisense	1	2
1141	ENSG00000217258	AC007249.3	chr2	10452319	10455552	+	0.0112589	Wnt-Activated	lincRNA	7	2
1142	ENSG00000253948	RP11-410L14.2	chr8	98996763	99013044	-	0.0113091	Wnt-Activated	lincRNA	1	8
1143	ENSG00000203644	RP11-332M2.1	chr3	129847048	129847957	-	0.0113445	Wnt-Repressed	sense_intronic	5	2
1144	XLOC_008954	XLOC_008954	chr10	110497072	110497740	-	0.0113459	Wnt-Repressed	novel_lncRNA	NA	NA
1145	ENSG00000277182	CTB-58E17.5	chr17	38749360	38751457	+	0.011378	Wnt-Repressed	antisense	9	2
1146	ENSG00000259456	ADNP-AS1	chr20	50930984	50945134	+	0.0113971	Wnt-Repressed	antisense	2	2
1147	ENSG00000275413	CTC-529I10.1	chr17	16023323	16023653	-	0.0114169	Wnt-Repressed	antisense	1	3
1148	ENSG00000272763	RP11-357H14.17	chr17	48635923	48647023	-	0.0114508	Wnt-Repressed	lincRNA	7	2
1149	XLOC_035208	XLOC_035208	chr2	172625138	172627826	+	0.0115033	Wnt-Repressed	novel_lncRNA	NA	NA
1150	XLOC_057464	XLOC_057464	chr6	167315936	167316323	-	0.0115456	Wnt-Activated	novel_lncRNA	NA	NA
1151	XLOC_021451	XLOC_021451	chr15	62886807	62888197	+	0.0116211	Wnt-Activated	novel_lncRNA	NA	NA
1152	ENSG00000233559	AC016831.7	chr7	130853720	130928649	+	0.0117464	Wnt-Activated	lincRNA	3	5
1153	ENSG00000246523	RP11-736K20.6	chr11	86955619	87000959	+	0.0118312	Wnt-Repressed	lincRNA	1	8
1154	ENSG00000254539	ENSG00000254539	chr1	149048576	149051273	+	0.0119243	Wnt-Repressed	lincRNA	NA	NA
1155	XLOC_057852	XLOC_057852	chr7	26561080	26571041	+	0.0119265	Wnt-Activated	novel_lncRNA	NA	NA
1156	XLOC_043004	XLOC_043004	chr22	45616170	45616844	-	0.0120097	Wnt-Repressed	novel_lncRNA	NA	NA
1157	ENSG00000261114	RP11-325K4.2	chr16	56941028	56941726	+	0.0120735	Wnt-Repressed	sense_intronic	3	4
1158	ENSG00000229728	RP11-314N13.3	chr20	1361622	1362585	+	0.0120917	Wnt-Activated	antisense	1	3
1159	ENSG00000272990	RP11-305K5.1	chr3	156523740	156524247	-	0.0123188	Wnt-Repressed	antisense	3	4
1160	XLOC_033568	XLOC_033568	chr2	15782483	15786627	+	0.0123643	Wnt-Repressed	novel_lncRNA	NA	NA
1161	ENSG00000241359	SYNPR-AS1	chr3	63423596	63550051	-	0.0123645	Wnt-Repressed	antisense	7	0
1162	ENSG00000223393	RP5-858B6.3	chr1	230874846	230879015	+	0.0123697	Wnt-Activated	antisense	9	2
1163	ENSG00000269176	RP11-727F15.12	chr11	62786023	62786785	-	0.01237	Wnt-Repressed	antisense	0	7
1164	ENSG00000270562	RP11-154H23.3	chr3	71584943	71587409	+	0.012564	Wnt-Activated	lincRNA	4	1
1165	XLOC_008978	XLOC_008978	chr10	114046871	114083114	-	0.0125675	Wnt-Activated	novel_lncRNA	NA	NA
1166	ENSG00000269976	RP11-130L8.2	chr2	20586248	20586686	-	0.0126129	Wnt-Activated	lincRNA	2	6
1167	ENSG00000274528	CTD-2650P22.2	chr15	52017167	52018032	-	0.0126462	Wnt-Activated	sense_intronic	4	3
1168	XLOC_067338	XLOC_067338	chrX	15027036	15027565	+	0.0127023	Wnt-Repressed	novel_lncRNA	NA	NA
1169	ENSG00000271983	RP11-28H5.2	chr15	80693216	80693707	-	0.0127197	Wnt-Repressed	lincRNA	6	2
1170	ENSG00000255320	RP11-755F10.1	chr11	66244840	66246239	-	0.012786	Wnt-Activated	antisense	5	1
1171	XLOC_065840	XLOC_065840	chr9	21569779	21570095	-	0.0127982	Wnt-Repressed	novel_lncRNA	NA	NA
1172	ENSG00000259088	CTD-2017C7.2	chr14	101796555	101810321	-	0.0128143	Wnt-Activated	antisense	0	10
1173	ENSG00000271976	RP11-884K10.7	chr3	53858994	53861576	-	0.0132144	Wnt-Repressed	antisense	7	1
1174	XLOC_010324	XLOC_010324	chr11	70041868	70042233	+	0.0132238	Wnt-Repressed	novel_lncRNA	NA	NA
1175	ENSG00000275549	C9orf173-AS1	chr9	137250219	137253497	-	0.0132417	Wnt-Activated	antisense	7	3
1176	ENSG00000246889	AP000487.5	chr11	70372246	70398488	-	0.0132959	Wnt-Activated	antisense	8	3
1177	ENSG00000261188	CTA-445C9.14	chr22	26512537	26514568	+	0.0133421	Wnt-Activated	antisense	4	2
1178	ENSG00000196421	LINC00176	chr20	64034344	64039962	+	0.0133545	Wnt-Activated	lincRNA	10	0
1179	ENSG00000183308	AC005037.3	chr2	200963263	201009102	+	0.0135642	Wnt-Activated	antisense	3	2
1180	ENSG00000267493	CIRBP-AS1	chr19	1267814	1270241	-	0.0135799	Wnt-Repressed	antisense	7	1
1181	ENSG00000272979	RP11-647K16.1	chr2	190454092	190454521	-	0.0137278	Wnt-Activated	antisense	4	1
1182	ENSG00000244468	RP11-206M11.7	chr3	149284782	149333653	+	0.013754	Wnt-Repressed	antisense	1	0
1183	XLOC_067342	XLOC_067342	chrX	15035512	15036382	+	0.0138163	Wnt-Repressed	novel_lncRNA	NA	NA
1184	ENSG00000243155	RP11-46A10.5	chr1	180944042	180976482	-	0.0138168	Wnt-Repressed	antisense	7	3
1185	ENSG00000240731	RP5-890O3.9	chr1	1317581	1318689	-	0.0140129	Wnt-Repressed	sense_intronic	7	0
1186	ENSG00000230033	RP5-1121A15.3	chr7	156944721	156945645	+	0.0141316	Wnt-Activated	lincRNA	0	1
1187	ENSG00000272356	RP5-1112D6.8	chr6	111309203	111313517	+	0.0142263	Wnt-Repressed	antisense	5	3
1188	XLOC_004135	XLOC_004135	chr1	47435594	47436104	-	0.014375	Wnt-Activated	novel_lncRNA	NA	NA
1189	XLOC_006258	XLOC_006258	chr1	233612773	233613983	-	0.0144112	Wnt-Repressed	novel_lncRNA	NA	NA
1190	XLOC_034655	XLOC_034655	chr2	112038984	112040637	+	0.0145322	Wnt-Activated	novel_lncRNA	NA	NA
1191	ENSG00000228541	AC093159.1	chr2	62463127	62464070	+	0.0145335	Wnt-Repressed	lincRNA	0	2
1192	ENSG00000259977	AL121578.2	chrX	37906147	37949405	+	0.0145579	Wnt-Activated	lincRNA	1	3
1193	ENSG00000269959	SPACA6P-AS	chr19	51685363	51693456	-	0.0147305	Wnt-Activated	lincRNA	4	0
1194	ENSG00000215067	ALOX12-AS1	chr17	6876635	7012349	-	0.0147554	Wnt-Repressed	antisense	1	6
1195	XLOC_045005	XLOC_045005	chr3	892759	893032	-	0.0148017	Wnt-Repressed	novel_lncRNA	NA	NA
1196	ENSG00000224961	RP1-278O22.1	chr20	10753090	10753966	+	0.0148481	Wnt-Repressed	lincRNA	2	8
1197	ENSG00000254855	RP11-867G23.1	chr11	66264777	66265666	-	0.0149614	Wnt-Activated	antisense	0	5
1198	ENSG00000253426	RP11-10A14.4	chr8	9151742	9168136	+	0.0149756	Wnt-Repressed	lincRNA	7	5
1199	ENSG00000230149	RP3-508I15.19	chr22	38734730	38738990	+	0.0149963	Wnt-Repressed	antisense	2	4
1200	ENSG00000234705	HMGA1P4	chr9	128663134	128663578	-	0.0151114	Wnt-Repressed	antisense	3	1
1201	XLOC_013826	XLOC_013826	chr12	56985861	56986727	+	0.0153092	Wnt-Activated	novel_lncRNA	NA	NA
1202	ENSG00000260285	RP11-600F24.7	chr14	103525010	103529072	-	0.0153267	Wnt-Activated	antisense	2	5
1203	ENSG00000250410	RP11-714G18.1	chr4	185370725	185390928	+	0.0154351	Wnt-Repressed	antisense	2	3
1204	ENSG00000237976	RP11-126K1.6	chr1	151346967	151348027	+	0.0154476	Wnt-Activated	antisense	6	2
1205	ENSG00000242086	LINC00969	chr3	195658062	195739964	+	0.0155247	Wnt-Repressed	lincRNA	5	3
1206	XLOC_061422	XLOC_061422	chr8	11842042	11842603	+	0.0156255	Wnt-Repressed	novel_lncRNA	NA	NA
1207	ENSG00000230943	RP11-367G18.1	chr6	113623535	113650074	-	0.0156676	Wnt-Repressed	lincRNA	4	6
1208	ENSG00000182648	LINC01006	chr7	156472196	156640654	-	0.0157368	Wnt-Repressed	lincRNA	6	2
1209	ENSG00000255449	RP11-91P24.6	chr11	77866412	77870091	-	0.0158014	Wnt-Repressed	antisense	2	2
1210	ENSG00000257057	C11orf97	chr11	94512581	94532123	+	0.0159015	Wnt-Activated	lincRNA	0	7
1211	ENSG00000227279	AC015933.2	chr18	27954519	27963687	+	0.0160528	Wnt-Activated	antisense	4	0
1212	ENSG00000234072	AC074117.10	chr2	27356246	27367622	+	0.0160755	Wnt-Repressed	antisense	12	1
1213	XLOC_042706	XLOC_042706	chr22	30252915	30253227	-	0.0161104	Wnt-Repressed	novel_lncRNA	NA	NA
1214	ENSG00000177337	DLGAP1-AS1	chr18	3593732	3598352	+	0.0162207	Wnt-Activated	antisense	4	2
1215	ENSG00000260658	RP11-368L12.1	chr16	63314264	63618046	-	0.0162721	Wnt-Repressed	lincRNA	4	3
1216	ENSG00000277449	CEBPB-AS1	chr20	50184598	50191498	-	0.0163229	Wnt-Activated	antisense	2	7
1217	ENSG00000223891	OSER1-AS1	chr20	44210960	44226027	+	0.0164016	Wnt-Repressed	lincRNA	0	6
1218	ENSG00000271533	RP3-368A4.6	chrX	74209976	74213660	-	0.0166163	Wnt-Repressed	sense_intronic	3	4
1219	ENSG00000258297	RP11-658F2.8	chr11	66666036	66668374	+	0.0167432	Wnt-Repressed	antisense	3	0
1220	ENSG00000261000	RP11-534L20.5	chr1	206503948	206504456	+	0.0168592	Wnt-Repressed	lincRNA	2	1
1221	ENSG00000233912	AC026202.3	chr3	5156905	5187329	-	0.0169273	Wnt-Activated	antisense	2	7
1222	ENSG00000274020	LINC01138	chr1	148362995	148460150	-	0.0169841	Wnt-Repressed	lincRNA	10	0
1223	ENSG00000267601	ENSG00000267601	chr17	78855478	78855844	+	0.0170687	Wnt-Repressed	antisense	NA	NA
1224	ENSG00000238123	MID1IP1-AS1	chrX	38801568	38803883	-	0.0172323	Wnt-Activated	antisense	5	4
1225	XLOC_038684	XLOC_038684	chr2	238937643	238948141	-	0.0172356	Wnt-Activated	novel_lncRNA	NA	NA
1226	ENSG00000248494	LNX1-AS2	chr4	53592956	53604047	+	0.0172716	Wnt-Repressed	sense_intronic	4	3
1227	ENSG00000273096	RP3-508I15.20	chr22	38736610	38736792	-	0.0173718	Wnt-Repressed	sense_intronic	3	2
1228	ENSG00000228817	BACH1-IT2	chr21	29370497	29373709	+	0.017545	Wnt-Repressed	lincRNA	1	1
1229	ENSG00000255337	RP11-315O6.1	chr11	102452919	102462008	+	0.0177263	Wnt-Activated	antisense	2	4
1230	ENSG00000276115	RP11-817I4.2	chr12	32352349	32354144	+	0.0178309	Wnt-Repressed	sense_intronic	11	1
1231	ENSG00000234949	AC104667.3	chr2	237591020	237595981	+	0.0178541	Wnt-Repressed	antisense	5	6
1232	ENSG00000278396	RP11-120E11.2	chr14	93334528	93335057	+	0.0178598	Wnt-Activated	sense_intronic	2	9
1233	ENSG00000251179	TMEM92-AS1	chr17	50281577	50287855	-	0.0181696	Wnt-Repressed	antisense	6	1
1234	ENSG00000273192	CITF22-1A6.3	chr22	49902228	49904576	+	0.0183117	Wnt-Repressed	lincRNA	12	1
1235	ENSG00000271971	CTD-2006H14.2	chr8	93715378	93716113	-	0.0183933	Wnt-Activated	antisense	8	1
1236	ENSG00000273080	RP11-301O19.1	chr2	86195590	86196049	+	0.0184277	Wnt-Activated	antisense	3	2
1237	XLOC_059535	XLOC_059535	chr7	6919796	6920303	-	0.0186838	Wnt-Repressed	novel_lncRNA	NA	NA
1238	ENSG00000273138	GS1-293C5.1	chr7	95416108	95416462	+	0.0187635	Wnt-Activated	antisense	2	2
1239	ENSG00000269929	RP11-2B6.2	chr9	94176458	94177892	+	0.0188881	Wnt-Repressed	lincRNA	0	7
1240	ENSG00000233967	RP11-250B2.3	chr6	80443344	80465927	+	0.0189062	Wnt-Repressed	lincRNA	1	5
1241	ENSG00000276853	RP11-305O6.4	chr12	65171262	65171917	+	0.0189177	Wnt-Activated	sense_intronic	0	6
1242	ENSG00000264269	RP11-15F12.1	chr18	49023703	49048474	+	0.0189289	Wnt-Activated	antisense	2	5
1243	XLOC_018851	XLOC_018851	chr14	60656694	60659031	+	0.0189359	Wnt-Activated	novel_lncRNA	NA	NA
1244	XLOC_044001	XLOC_044001	chr3	101868681	101927988	+	0.0189441	Wnt-Repressed	novel_lncRNA	NA	NA
1245	ENSG00000268006	PTOV1-AS1	chr19	49838639	49851676	-	0.0190483	Wnt-Activated	antisense	4	2
1246	ENSG00000235501	RP4-639F20.1	chr1	94927566	94963270	+	0.0192045	Wnt-Activated	antisense	1	11
1247	ENSG00000153363	LINC00467	chr1	211382803	211435333	+	0.0192367	Wnt-Activated	lincRNA	6	4
1248	ENSG00000235781	XXbac-BPG249D20.9	chr6	30516266	30519217	+	0.0193532	Wnt-Activated	antisense	0	6
1249	ENSG00000277013	CTC-526N19.1	chr19	33906352	33908391	+	0.0193532	Wnt-Activated	lincRNA	2	10
1250	ENSG00000245648	RP11-277P12.20	chr12	10363769	10398506	+	0.0195334	Wnt-Activated	antisense	6	4
1251	ENSG00000244567	AC096772.6	chr2	207821290	207822769	-	0.0195941	Wnt-Repressed	lincRNA	1	9
1252	ENSG00000273796	LL21NC02-21A1.1	chr21	45403809	45404369	-	0.0198655	Wnt-Activated	lincRNA	2	4
1253	ENSG00000269939	ENSG00000269939	chr11	83185521	83187036	-	0.0198678	Wnt-Repressed	lincRNA	NA	NA
1254	ENSG00000280195	XX-FW83563B9.5	chrX	154396878	154398816	-	0.0198678	Wnt-Repressed	antisense	10	1
1255	ENSG00000232850	PTGES2-AS1	chr9	128128529	128130628	+	0.0199183	Wnt-Repressed	lincRNA	10	1
1256	ENSG00000266088	RP5-1028K7.2	chr17	40517026	40527002	+	0.0200787	Wnt-Activated	lincRNA	8	0
1257	XLOC_024427	XLOC_024427	chr16	87582042	87584645	+	0.0201701	Wnt-Repressed	novel_lncRNA	NA	NA
1258	ENSG00000262454	RP11-65J21.3	chr16	14302288	14326353	+	0.0201821	Wnt-Activated	lincRNA	3	5
1259	ENSG00000262877	RP11-1055B8.4	chr17	81388126	81390256	-	0.0201959	Wnt-Activated	lincRNA	3	6
1260	ENSG00000231298	LINC00704	chr10	4650185	4678154	-	0.0202485	Wnt-Repressed	lincRNA	5	4
1261	ENSG00000275894	RP3-453C12.14	chr20	45345115	45345823	-	0.020412	Wnt-Activated	sense_intronic	2	8
1262	ENSG00000225377	NRSN2-AS1	chr20	320313	348224	-	0.0205535	Wnt-Activated	antisense	4	7
1263	ENSG00000264235	RP13-270P17.1	chr18	3255436	3261850	-	0.0206101	Wnt-Repressed	antisense	3	6
1264	XLOC_004274	XLOC_004274	chr1	60517069	60518975	-	0.0206196	Wnt-Repressed	novel_lncRNA	NA	NA
1265	ENSG00000228801	RP11-110G21.1	chr8	51899325	51947173	+	0.0206841	Wnt-Activated	antisense	6	2
1266	ENSG00000272787	KB-226F1.2	chr22	23969211	23969873	+	0.020692	Wnt-Repressed	lincRNA	6	4
1267	ENSG00000257588	RP11-469H8.6	chr12	49951512	49962924	-	0.0207511	Wnt-Activated	antisense	6	6
1268	ENSG00000273059	ENSG00000273059	chr1	148011799	148012228	+	0.0209	Wnt-Repressed	lincRNA	NA	NA
1269	ENSG00000272588	RP11-440L14.4	chr4	757022	757740	-	0.0209385	Wnt-Activated	antisense	2	4
1270	ENSG00000232098	CTD-2619J13.14	chr19	58404238	58408484	-	0.0209556	Wnt-Activated	lincRNA	4	4
1271	XLOC_033591	XLOC_033591	chr2	18587094	18589980	+	0.0211102	Wnt-Activated	novel_lncRNA	NA	NA
1272	ENSG00000279949	RP11-10A14.9	chr8	9158063	9158621	+	0.0211562	Wnt-Repressed	lincRNA	7	3
1273	ENSG00000215841	RP11-800A3.2	chr11	73214998	73215913	-	0.0211703	Wnt-Repressed	antisense	3	4
1274	ENSG00000224914	LINC00863	chr10	87342736	87357882	+	0.0212173	Wnt-Repressed	lincRNA	1	10
1275	ENSG00000233016	SNHG7	chr9	136721366	136728184	-	0.021347	Wnt-Activated	antisense	8	3
1276	ENSG00000234432	RP11-1275H24.1	chr7	5426277	5428927	-	0.021408	Wnt-Activated	lincRNA	9	1
1277	ENSG00000235192	AC009495.2	chr2	165794851	165810010	+	0.0216915	Wnt-Repressed	lincRNA	3	6
1278	ENSG00000233539	AC011294.3	chr7	46673785	46759851	-	0.0219314	Wnt-Repressed	lincRNA	6	1
1279	ENSG00000260352	CTD-2288F12.1	chr16	18926863	18937043	+	0.02203	Wnt-Repressed	antisense	7	2
1280	ENSG00000272417	CTD-2199O4.6	chr5	10203600	10204040	-	0.0220627	Wnt-Repressed	lincRNA	4	0
1281	XLOC_065844	XLOC_065844	chr9	21581547	21582026	-	0.022139	Wnt-Repressed	novel_lncRNA	NA	NA
1282	XLOC_010305	XLOC_010305	chr11	69826344	69826606	+	0.0221496	Wnt-Activated	novel_lncRNA	NA	NA
1283	ENSG00000257337	RP11-983P16.4	chr12	53014596	53054438	-	0.0222539	Wnt-Activated	antisense	3	6
1284	ENSG00000226200	SGMS1-AS1	chr10	50624951	50641451	+	0.0225307	Wnt-Activated	antisense	1	10
1285	ENSG00000247081	BAALC-AS1	chr8	103156990	103298772	-	0.0225821	Wnt-Activated	antisense	2	3
1286	XLOC_010322	XLOC_010322	chr11	70034100	70035461	+	0.0226993	Wnt-Repressed	novel_lncRNA	NA	NA
1287	ENSG00000236017	ASMTL-AS1	chrX	1401769	1414028	+	0.0231038	Wnt-Repressed	antisense	8	1
1288	ENSG00000267614	ENSG00000267614	chr19	44536263	44536613	-	0.0231875	Wnt-Repressed	lincRNA	NA	NA
1289	ENSG00000269887	RP11-477H21.2	chr1	164680085	164680799	+	0.0232959	Wnt-Activated	sense_intronic	2	6
1290	ENSG00000228037	RP3-395M20.9	chr1	2581560	2584533	+	0.0234174	Wnt-Repressed	lincRNA	3	7
1291	ENSG00000272438	RP11-54O7.16	chr1	904834	915976	+	0.0235028	Wnt-Activated	lincRNA	6	3
1292	ENSG00000270504	RP11-420L9.5	chr6	3751111	3753871	+	0.0237306	Wnt-Activated	antisense	2	6
1293	XLOC_051430	XLOC_051430	chr5	136066500	136067134	+	0.023844	Wnt-Activated	novel_lncRNA	NA	NA
1294	XLOC_001144	XLOC_001144	chr1	68467987	68468294	+	0.0239421	Wnt-Activated	novel_lncRNA	NA	NA
1295	XLOC_002985	XLOC_002985	chr1	226309770	226310100	+	0.0240477	Wnt-Activated	novel_lncRNA	NA	NA
1296	ENSG00000260766	RP11-226L15.5	chr1	160024953	160026794	-	0.0240771	Wnt-Repressed	sense_overlapping	6	1
1297	XLOC_029245	XLOC_029245	chr18	14333151	14333610	+	0.0242036	Wnt-Repressed	novel_lncRNA	NA	NA
1298	ENSG00000245556	SCAMP1-AS1	chr5	78342365	78360507	-	0.0242999	Wnt-Repressed	lincRNA	2	7
1299	XLOC_039148	XLOC_039148	chr20	34087739	34088376	+	0.0242999	Wnt-Repressed	novel_lncRNA	NA	NA
1300	ENSG00000223458	LMO7DN-IT1	chr13	75876886	75881127	+	0.0244657	Wnt-Repressed	sense_intronic	0	3
1301	ENSG00000263745	RP11-161I6.2	chr18	1883524	2240847	-	0.0244966	Wnt-Repressed	lincRNA	6	3
1302	ENSG00000274021	RP11-823E8.3	chr12	89351015	89353271	+	0.0244966	Wnt-Repressed	lincRNA	1	10
1303	XLOC_020029	XLOC_020029	chr14	53714341	53716020	-	0.0245099	Wnt-Repressed	novel_lncRNA	NA	NA
1304	XLOC_010104	XLOC_010104	chr11	63569688	63571142	+	0.0245747	Wnt-Repressed	novel_lncRNA	NA	NA
1305	ENSG00000272379	RP1-257A7.5	chr6	13290018	13290490	-	0.0245876	Wnt-Repressed	lincRNA	1	1
1306	ENSG00000251138	RP11-81H3.2	chr12	74133166	74402535	-	0.0246131	Wnt-Repressed	lincRNA	3	1
1307	XLOC_069338	XLOC_069338	chrX	53932323	53933336	-	0.0247227	Wnt-Repressed	novel_lncRNA	NA	NA
1308	ENSG00000230177	RP5-1112D6.4	chr6	111277932	111278742	+	0.0249961	Wnt-Repressed	antisense	10	0
1309	XLOC_033478	XLOC_033478	chr2	7881343	7892304	+	0.0250215	Wnt-Activated	novel_lncRNA	NA	NA
1310	ENSG00000255517	CTD-3074O7.5	chr11	66473490	66480233	-	0.0250284	Wnt-Activated	antisense	3	3
1311	ENSG00000248771	LINC01207	chr4	164754064	164803795	+	0.0251207	Wnt-Repressed	lincRNA	4	5
1312	ENSG00000269910	RP11-73M18.10	chr14	103694516	103695050	-	0.0251621	Wnt-Activated	antisense	1	4
1313	ENSG00000269982	RP11-1020A11.2	chr3	9958717	9962539	+	0.0251693	Wnt-Repressed	antisense	2	6
1314	ENSG00000178947	LINC00086	chrX	135421943	135428074	+	0.0251704	Wnt-Activated	lincRNA	3	7
1315	ENSG00000268403	CTD-2371O3.3	chr11	9459556	9460702	-	0.0251735	Wnt-Repressed	antisense	10	0
1316	ENSG00000229348	HYI-AS1	chr1	43453927	43456995	+	0.0252073	Wnt-Repressed	antisense	2	2
1317	ENSG00000260798	RP11-354M1.2	chr16	68814330	68823526	-	0.0253333	Wnt-Repressed	antisense	1	0
1318	XLOC_001030	XLOC_001030	chr1	58760493	58760703	+	0.0253335	Wnt-Repressed	novel_lncRNA	NA	NA
1319	XLOC_067810	XLOC_067810	chrX	56123047	56123965	+	0.0254389	Wnt-Repressed	novel_lncRNA	NA	NA
1320	ENSG00000272576	RP11-365H22.2	chr4	51918772	51919381	+	0.0256338	Wnt-Repressed	lincRNA	1	5
1321	ENSG00000182165	TP53TG1	chr7	87325225	87345515	-	0.0257593	Wnt-Repressed	lincRNA	4	5
1322	ENSG00000274758	ENSG00000274758	chr17	2366589	2366791	-	0.025805	Wnt-Activated	antisense	NA	NA
1323	ENSG00000267274	CTD-2006C1.12	chr19	11939959	11953381	+	0.0258458	Wnt-Repressed	sense_overlapping	1	4
1324	XLOC_029539	XLOC_029539	chr18	58757750	58758346	+	0.0259655	Wnt-Activated	novel_lncRNA	NA	NA
1325	XLOC_042296	XLOC_042296	chr22	46250581	46256587	+	0.0261193	Wnt-Activated	novel_lncRNA	NA	NA
1326	ENSG00000273729	RP11-7F17.8	chr14	77028086	77031572	+	0.0261619	Wnt-Repressed	antisense	1	7
1327	ENSG00000267321	RP11-1094M14.11	chr17	35568120	35574792	+	0.026169	Wnt-Activated	lincRNA	2	6
1328	ENSG00000267064	UXT-AS1	chrX	47658833	47660377	+	0.0263169	Wnt-Repressed	antisense	2	4
1329	ENSG00000272375	RP11-51J9.6	chr8	30197404	30198048	+	0.0263686	Wnt-Repressed	lincRNA	2	7
1330	ENSG00000228486	LINC01125	chr2	97664217	97703064	+	0.0263691	Wnt-Repressed	antisense	3	4
1331	XLOC_042793	XLOC_042793	chr22	36221425	36222236	-	0.0264587	Wnt-Activated	novel_lncRNA	NA	NA
1332	ENSG00000273987	RP11-585P4.6	chr12	75333798	75334486	-	0.0265548	Wnt-Repressed	sense_intronic	0	9
1333	ENSG00000270189	RP11-258C19.7	chrX	53169097	53170914	+	0.0266558	Wnt-Repressed	lincRNA	4	2
1334	XLOC_058242	XLOC_058242	chr7	64836869	64839983	+	0.0266558	Wnt-Activated	novel_lncRNA	NA	NA
1335	ENSG00000225195	RP11-338E21.2	chr12	64628344	64629976	+	0.0266968	Wnt-Repressed	sense_intronic	0	1
1336	ENSG00000270223	RP13-36G14.4	chrX	74009389	74011468	-	0.0267838	Wnt-Repressed	sense_intronic	0	10
1337	ENSG00000247735	CTD-2574D22.2	chr16	29926836	29928933	+	0.0268801	Wnt-Activated	antisense	6	1
1338	XLOC_049817	XLOC_049817	chr4	141313804	141316071	-	0.0269991	Wnt-Repressed	novel_lncRNA	NA	NA
1339	ENSG00000275857	ENSG00000275857	chr16	29804430	29804990	-	0.0271959	Wnt-Repressed	antisense	NA	NA
1340	ENSG00000229368	AC090587.4	chr11	3854612	3855399	+	0.0272858	Wnt-Repressed	sense_overlapping	3	2
1341	ENSG00000246228	CASC8	chr8	127289817	127482139	-	0.0274227	Wnt-Activated	antisense	10	1
1342	ENSG00000271392	RP1-161P9.5	chr17	35757199	35758325	-	0.0275488	Wnt-Repressed	sense_intronic	2	7
1343	ENSG00000263843	RP11-649A18.12	chr17	75271369	75273895	+	0.0275882	Wnt-Activated	antisense	8	1
1344	ENSG00000259891	CTA-204B4.2	chr8	140505813	140508043	-	0.0277131	Wnt-Repressed	antisense	3	4
1345	ENSG00000274849	RP11-49I11.4	chr18	36189824	36190272	+	0.0277197	Wnt-Repressed	sense_intronic	7	1
1346	ENSG00000224046	AC005076.5	chr7	87151423	87152420	-	0.0278256	Wnt-Activated	antisense	2	5
1347	ENSG00000254967	RP11-680F20.6	chr11	125950116	125956319	+	0.0278878	Wnt-Repressed	antisense	0	4
1348	ENSG00000278276	ENSG00000278276	chr20	31580890	31581214	+	0.0278951	Wnt-Repressed	lincRNA	NA	NA
1349	ENSG00000248243	RP11-93K22.13	chr3	130089433	130094304	-	0.02813	Wnt-Repressed	lincRNA	5	0
1350	ENSG00000257698	RP11-620J15.3	chr12	57931528	57936175	-	0.0281501	Wnt-Activated	lincRNA	4	8
1351	ENSG00000261654	RP11-96K19.4	chr1	110936369	110942353	-	0.0281574	Wnt-Activated	sense_overlapping	5	2
1352	XLOC_066130	XLOC_066130	chr9	40741980	40743761	-	0.0282063	Wnt-Activated	novel_lncRNA	NA	NA
1353	ENSG00000261270	RP11-325K4.3	chr16	56940278	56941342	+	0.0285414	Wnt-Repressed	sense_intronic	3	4
1354	ENSG00000249196	RP11-669N7.2	chr12	129109629	129113294	+	0.028596	Wnt-Activated	antisense	1	0
1355	ENSG00000248491	RP11-125O18.1	chr4	127096891	127470569	-	0.0286868	Wnt-Activated	lincRNA	0	8
1356	ENSG00000272644	RP11-33O4.1	chr2	219069354	219069809	-	0.0286992	Wnt-Repressed	lincRNA	3	4
1357	ENSG00000270761	RP11-385F7.1	chr6	47477243	47477572	-	0.0287009	Wnt-Repressed	lincRNA	4	3
1358	XLOC_018544	XLOC_018544	chr14	32022313	32026392	+	0.0287215	Wnt-Repressed	novel_lncRNA	NA	NA
1359	ENSG00000260934	ENSG00000260934	chr16	19501689	19502286	+	0.0287415	Wnt-Repressed	antisense	NA	NA
1360	ENSG00000270696	RP11-342K6.1	chr2	75660462	75662208	+	0.0289027	Wnt-Repressed	antisense	3	1
1361	ENSG00000224899	RP11-3B12.5	chr7	125151326	125153611	-	0.0289444	Wnt-Activated	lincRNA	3	0
1362	ENSG00000278309	RP11-102K13.5	chr13	113399610	113405572	-	0.0290269	Wnt-Repressed	lincRNA	1	10
1363	ENSG00000260630	SNAI3-AS1	chr16	88663298	88687186	+	0.0293567	Wnt-Activated	antisense	0	5
1364	ENSG00000235831	BHLHE40-AS1	chr3	4896809	4979961	-	0.0294334	Wnt-Repressed	antisense	7	4
1365	ENSG00000259248	USP3-AS1	chr15	63544247	63601589	-	0.0294923	Wnt-Activated	antisense	4	4
1366	ENSG00000225489	RP11-390F4.3	chr9	6716495	6727438	+	0.0295055	Wnt-Activated	lincRNA	7	6
1367	ENSG00000225177	RP11-390P2.4	chr6	138692548	138697288	+	0.0297492	Wnt-Activated	antisense	7	4
1368	ENSG00000274712	RP11-147L13.15	chr17	68205489	68207493	+	0.0298211	Wnt-Activated	lincRNA	3	5
1369	ENSG00000246560	RP11-10L12.4	chr4	102828055	102844075	+	0.0300376	Wnt-Repressed	antisense	2	3
1370	XLOC_060349	XLOC_060349	chr7	76644304	76646093	-	0.0302151	Wnt-Repressed	novel_lncRNA	NA	NA
1371	ENSG00000256377	RP11-1060J15.4	chr12	27696388	27710770	-	0.0307489	Wnt-Activated	antisense	1	6
1372	XLOC_043002	XLOC_043002	chr22	45614179	45614516	-	0.0307823	Wnt-Repressed	novel_lncRNA	NA	NA
1373	ENSG00000270557	RP11-546J1.1	chr2	157877683	157878565	+	0.0308388	Wnt-Repressed	lincRNA	11	1
1374	ENSG00000235381	RP11-477D19.2	chr6	155253139	155256724	-	0.0314782	Wnt-Activated	antisense	0	4
1375	ENSG00000273445	RP11-1399P15.1	chr2	87477495	87478034	-	0.0319664	Wnt-Activated	antisense	7	4
1376	ENSG00000244055	AC007566.10	chr7	92457564	92491610	+	0.0321218	Wnt-Repressed	antisense	1	4
1377	ENSG00000237686	RP5-1120P11.1	chr6	43995723	44074652	-	0.032191	Wnt-Activated	antisense	10	4
1378	ENSG00000268287	CTB-60B18.18	chr19	49064259	49064856	+	0.032278	Wnt-Repressed	lincRNA	3	2
1379	ENSG00000256034	ENSG00000256034	chr11	73760563	73761070	+	0.0323907	Wnt-Repressed	antisense	NA	NA
1380	ENSG00000253978	CTB-178M22.2	chr5	168229583	168232357	-	0.032413	Wnt-Activated	antisense	5	5
1381	ENSG00000260257	RP5-1085F17.3	chr20	32856621	32858751	+	0.0324144	Wnt-Repressed	lincRNA	4	2
1382	ENSG00000257702	LBX2-AS1	chr2	74502595	74504678	+	0.0325924	Wnt-Activated	antisense	7	3
1383	ENSG00000268220	ENSG00000268220	chr3	170087810	170089590	+	0.0326612	Wnt-Repressed	antisense	NA	NA
1384	ENSG00000262089	RP11-589P10.5	chr17	6994642	6995189	-	0.0327512	Wnt-Repressed	lincRNA	5	6
1385	XLOC_032503	XLOC_032503	chr19	19113036	19116410	-	0.0329564	Wnt-Activated	novel_lncRNA	NA	NA
1386	ENSG00000198468	FLVCR1-AS1	chr1	212852108	212858088	-	0.0331368	Wnt-Repressed	lincRNA	5	2
1387	ENSG00000223546	LINC00630	chrX	102769161	102885406	+	0.0331368	Wnt-Activated	lincRNA	6	2
1388	XLOC_013489	XLOC_013489	chr12	38907044	38907656	+	0.0331884	Wnt-Repressed	novel_lncRNA	NA	NA
1389	ENSG00000223797	ENTPD3-AS1	chr3	40313802	40453329	-	0.0332678	Wnt-Repressed	antisense	0	11
1390	ENSG00000234449	RP11-706O15.3	chrX	3853010	3882317	-	0.0333927	Wnt-Activated	lincRNA	9	1
1391	ENSG00000254610	RP5-903G2.2	chr11	67934563	67939774	-	0.0334605	Wnt-Repressed	lincRNA	2	3
1392	ENSG00000225535	LINC01393	chr7	115078958	115126314	+	0.0335235	Wnt-Repressed	lincRNA	7	2
1393	ENSG00000269125	RP11-98F14.11	chr13	113165002	113165183	-	0.0335674	Wnt-Repressed	antisense	5	3
1394	ENSG00000270130	RP11-214K3.23	chr12	123960717	123961244	-	0.0336968	Wnt-Repressed	sense_intronic	2	0
1395	ENSG00000272335	RP11-53O19.3	chr5	44826076	44828592	+	0.0337555	Wnt-Activated	lincRNA	7	1
1396	XLOC_037819	XLOC_037819	chr2	156168174	156168555	-	0.033863	Wnt-Repressed	novel_lncRNA	NA	NA
1397	XLOC_038562	XLOC_038562	chr2	230323314	230327080	-	0.0339872	Wnt-Repressed	novel_lncRNA	NA	NA
1398	ENSG00000258824	CTD-2555O16.2	chr14	64422935	64448557	-	0.0340375	Wnt-Activated	antisense	0	7
1399	XLOC_062472	XLOC_062472	chr8	123838136	123844254	+	0.0343227	Wnt-Repressed	novel_lncRNA	NA	NA
1400	ENSG00000234134	RP11-383C5.5	chr10	125718771	125719365	-	0.0345915	Wnt-Activated	sense_intronic	6	1
1401	ENSG00000238287	RP11-656D10.3	chr1	40493157	40508661	-	0.0349799	Wnt-Repressed	antisense	2	5
1402	XLOC_014314	XLOC_014314	chr12	106976234	106977356	+	0.0350422	Wnt-Repressed	novel_lncRNA	NA	NA
1403	ENSG00000226659	RP11-137H2.4	chr10	80529597	80535942	-	0.0351613	Wnt-Repressed	antisense	2	3
1404	ENSG00000253258	RP11-539E17.5	chr8	123181638	123182788	-	0.0352595	Wnt-Repressed	antisense	2	0
1405	ENSG00000229642	AC027119.1	chr3	5962842	6124120	+	0.035481	Wnt-Repressed	lincRNA	1	4
1406	ENSG00000221949	LINC01465	chr12	62601751	62603690	-	0.0355613	Wnt-Repressed	lincRNA	2	2
1407	XLOC_068018	XLOC_068018	chrX	73972029	73973512	+	0.0355613	Wnt-Repressed	novel_lncRNA	NA	NA
1408	ENSG00000188206	HNRNPU-AS1	chr1	244840638	244846903	-	0.0358029	Wnt-Repressed	antisense	3	1
1409	XLOC_068392	XLOC_068392	chrX	118884173	118892204	+	0.0359265	Wnt-Activated	novel_lncRNA	NA	NA
1410	ENSG00000226266	AC009961.3	chr2	159670708	159712435	-	0.0360015	Wnt-Repressed	lincRNA	6	2
1411	ENSG00000261437	RP11-22C11.2	chr8	94637285	94639467	-	0.0362042	Wnt-Repressed	antisense	7	4
1412	ENSG00000277959	RP11-45A17.2	chr10	131971202	131971533	+	0.0364305	Wnt-Repressed	antisense	1	3
1413	XLOC_029237	XLOC_029237	chr18	14324328	14325091	+	0.036503	Wnt-Repressed	novel_lncRNA	NA	NA
1414	ENSG00000254166	CASC19	chr8	127185635	127203222	-	0.0365496	Wnt-Activated	lincRNA	6	0
1415	ENSG00000233175	CTD-2020K17.3	chr17	45238028	45241734	-	0.0366595	Wnt-Repressed	antisense	6	3
1416	ENSG00000241544	RP11-6F2.5	chr3	157081841	157088547	+	0.0371613	Wnt-Repressed	lincRNA	5	3
1417	ENSG00000249592	RP11-440L14.1	chr4	762387	781849	-	0.0372123	Wnt-Repressed	antisense	9	3
1418	ENSG00000236263	ENSG00000236263	chr1	155211151	155213819	-	0.0373728	Wnt-Activated	antisense	NA	NA
1419	ENSG00000276571	AC002550.6	chr16	19694035	19694428	-	0.0374236	Wnt-Activated	antisense	10	0
1420	ENSG00000249685	RP11-360F5.3	chr4	39133913	39135608	+	0.0376832	Wnt-Repressed	lincRNA	1	2
1421	ENSG00000271778	RP11-379F4.8	chr3	158782547	158783124	+	0.0380382	Wnt-Repressed	sense_intronic	5	3
1422	ENSG00000277566	RP11-545P7.9	chr12	113249466	113250042	+	0.0380704	Wnt-Repressed	sense_intronic	2	1
1423	ENSG00000267475	CTD-2538C1.2	chr19	32687089	32691750	-	0.0382717	Wnt-Activated	lincRNA	4	1
1424	XLOC_040900	XLOC_040900	chr21	39734466	39734857	+	0.0382717	Wnt-Repressed	novel_lncRNA	NA	NA
1425	XLOC_028670	XLOC_028670	chr17	62065463	62065982	-	0.0383423	Wnt-Activated	novel_lncRNA	NA	NA
1426	ENSG00000267169	CTB-55O6.12	chr19	14137179	14171267	+	0.0384716	Wnt-Repressed	antisense	1	8
1427	ENSG00000260806	RP11-872J21.3	chr14	96500810	96502321	-	0.0385064	Wnt-Activated	antisense	6	2
1428	ENSG00000245571	AP001258.4	chr11	59130133	59143015	-	0.0389239	Wnt-Activated	lincRNA	12	1
1429	ENSG00000257829	RP11-845M18.6	chr12	52306616	52308371	-	0.0393892	Wnt-Repressed	antisense	6	5
1430	XLOC_008929	XLOC_008929	chr10	103957583	103967046	-	0.0394719	Wnt-Activated	novel_lncRNA	NA	NA
1431	ENSG00000228506	RP11-98I9.4	chr6	99424922	99431373	+	0.0397514	Wnt-Repressed	antisense	1	6
1432	XLOC_019152	XLOC_019152	chr14	89013228	89026166	+	0.0398593	Wnt-Repressed	novel_lncRNA	NA	NA
1433	ENSG00000224265	RP11-168L22.2	chr10	43323665	43327932	+	0.0402433	Wnt-Repressed	lincRNA	1	2
1434	ENSG00000227252	AC105760.2	chr2	237059434	237085817	-	0.0402529	Wnt-Repressed	antisense	2	5
1435	ENSG00000270246	RP11-701H24.8	chr15	25041918	25042428	+	0.0402644	Wnt-Activated	sense_intronic	0	8
1436	ENSG00000237188	RP11-337C18.8	chr1	147172771	147211568	+	0.0403791	Wnt-Repressed	antisense	1	7
1437	ENSG00000271590	RP11-181E10.3	chr2	111210995	111212476	-	0.0410457	Wnt-Repressed	lincRNA	9	0
1438	ENSG00000259306	RP11-108K3.2	chr15	51315841	51321996	+	0.0410962	Wnt-Repressed	lincRNA	4	0
1439	ENSG00000277476	RP11-147L13.13	chr17	68133201	68135935	+	0.0411286	Wnt-Activated	lincRNA	5	2
1440	ENSG00000237357	RP11-475I24.3	chr9	42566679	42569353	-	0.0411852	Wnt-Activated	lincRNA	3	2
1441	ENSG00000268568	AC007228.9	chr19	56672574	56673901	-	0.0412286	Wnt-Repressed	lincRNA	0	5
1442	ENSG00000267547	RP11-686D22.4	chr17	35403837	35404373	-	0.0415016	Wnt-Repressed	lincRNA	5	5
1443	ENSG00000257378	ENSG00000257378	chr12	49954639	49956125	-	0.0416092	Wnt-Activated	antisense	NA	NA
1444	ENSG00000278185	RP11-153F5.7	chr12	52946614	52947125	-	0.0417834	Wnt-Repressed	sense_intronic	8	0
1445	ENSG00000248112	RP11-78C3.1	chr5	82919376	82921119	-	0.0419512	Wnt-Repressed	lincRNA	1	3
1446	ENSG00000247381	PDX1-AS1	chr13	27833444	27921404	-	0.0420168	Wnt-Repressed	antisense	3	0
1447	ENSG00000273399	RP11-408A13.3	chr9	14586766	14587326	-	0.0421539	Wnt-Repressed	lincRNA	1	2
1448	ENSG00000272661	ENSG00000272661	chr7	151240399	151240972	+	0.0426233	Wnt-Repressed	antisense	NA	NA
1449	ENSG00000272092	RP11-350N15.5	chr8	38382364	38383461	+	0.0426384	Wnt-Repressed	lincRNA	1	5
1450	ENSG00000226696	LENG8-AS1	chr19	54444813	54449045	-	0.0428396	Wnt-Repressed	antisense	9	0
1451	XLOC_043108	XLOC_043108	chr3	5725756	5726852	+	0.0431601	Wnt-Repressed	novel_lncRNA	NA	NA
1452	ENSG00000235106	LINC00094	chr9	134025439	134034666	+	0.0433876	Wnt-Activated	antisense	4	6
1453	XLOC_062854	XLOC_062854	chr8	10489585	10491073	-	0.0436219	Wnt-Activated	novel_lncRNA	NA	NA
1454	XLOC_066251	XLOC_066251	chr9	64805216	64805678	-	0.043623	Wnt-Activated	novel_lncRNA	NA	NA
1455	ENSG00000273014	RP11-225B17.2	chr7	32758882	32759353	+	0.0436252	Wnt-Activated	lincRNA	4	3
1456	ENSG00000232415	CTB-51J22.1	chr7	74059576	74062284	-	0.043832	Wnt-Repressed	antisense	1	10
1457	XLOC_045237	XLOC_045237	chr3	31530795	31532534	-	0.0442557	Wnt-Activated	novel_lncRNA	NA	NA
1458	ENSG00000270482	RP11-131L12.2	chr12	118375350	118376275	-	0.0443529	Wnt-Activated	lincRNA	1	3
1459	XLOC_060179	XLOC_060179	chr7	66038059	66044445	-	0.0446032	Wnt-Activated	novel_lncRNA	NA	NA
1460	ENSG00000272764	RP11-318E3.9	chr10	5813985	5814441	+	0.0447065	Wnt-Activated	lincRNA	3	2
1461	ENSG00000273117	AC144652.1	chr7	155295918	155297541	-	0.0448039	Wnt-Repressed	lincRNA	4	3
1462	ENSG00000257893	RP11-587P21.2	chr12	91877391	91880655	+	0.0448212	Wnt-Activated	lincRNA	0	3
1463	ENSG00000248092	NNT-AS1	chr5	43571594	43603230	-	0.0451575	Wnt-Repressed	antisense	4	4
1464	ENSG00000232533	AC093673.5	chr7	143379692	143380495	-	0.0451777	Wnt-Repressed	antisense	4	3
1465	ENSG00000277342	RP11-843B15.4	chr12	32109076	32109602	+	0.0452412	Wnt-Activated	sense_intronic	6	1
1466	ENSG00000273972	CTD-2306A12.1	chr15	45702640	45703183	+	0.0456115	Wnt-Repressed	lincRNA	2	7
1467	ENSG00000256628	ZBTB11-AS1	chr3	101676475	101679217	+	0.0459662	Wnt-Activated	antisense	3	1
1468	ENSG00000265349	RP11-55L4.2	chr17	9638768	9645325	-	0.046076	Wnt-Activated	antisense	3	0
1469	ENSG00000273221	ENSG00000273221	chr1	111184415	111185061	-	0.0461872	Wnt-Repressed	antisense	NA	NA
1470	XLOC_057199	XLOC_057199	chr6	140854947	140857022	-	0.0463652	Wnt-Repressed	novel_lncRNA	NA	NA
1471	ENSG00000267436	ENSG00000267436	chr19	3544199	3557569	+	0.0463671	Wnt-Repressed	antisense	NA	NA
1472	ENSG00000251307	RP11-506H20.1	chr5	55233934	55295201	+	0.046467	Wnt-Repressed	antisense	4	2
1473	XLOC_017506	XLOC_017506	chr13	31037047	31039361	-	0.046467	Wnt-Activated	novel_lncRNA	NA	NA
1474	ENSG00000271895	RP4-635E18.8	chr1	11029659	11030528	+	0.0465161	Wnt-Repressed	antisense	0	9
1475	XLOC_037752	XLOC_037752	chr2	153359675	153360328	-	0.0467074	Wnt-Repressed	novel_lncRNA	NA	NA
1476	XLOC_061068	XLOC_061068	chr7	144261764	144262293	-	0.0467074	Wnt-Repressed	novel_lncRNA	NA	NA
1477	ENSG00000225490	RP4-610C12.3	chr20	30286961	30288311	-	0.0468273	Wnt-Repressed	lincRNA	1	8
1478	ENSG00000273382	RP5-1065J22.8	chr1	109087971	109090858	-	0.0468555	Wnt-Activated	antisense	1	5
1479	ENSG00000269318	AC007292.3	chr19	4356637	4358448	-	0.046868	Wnt-Repressed	antisense	4	0
1480	ENSG00000225030	RP4-784A16.3	chr1	53291791	53292138	-	0.0469999	Wnt-Activated	sense_intronic	1	1
1481	ENSG00000234902	AC007879.2	chr2	207186717	207236066	-	0.0471929	Wnt-Repressed	lincRNA	6	1
1482	XLOC_034640	XLOC_034640	chr2	111268020	111268459	+	0.0472922	Wnt-Repressed	novel_lncRNA	NA	NA
1483	ENSG00000265943	RP11-739L10.1	chr18	22699481	22933764	-	0.0473295	Wnt-Activated	antisense	4	5
1484	ENSG00000182109	RP11-69E11.4	chr1	39522280	39546187	-	0.0474536	Wnt-Repressed	antisense	6	3
1485	XLOC_040000	XLOC_040000	chr20	30296228	30297884	-	0.0474804	Wnt-Repressed	novel_lncRNA	NA	NA
1486	ENSG00000269235	ZNF350-AS1	chr19	51949134	51981367	+	0.0474961	Wnt-Repressed	antisense	3	5
1487	ENSG00000274987	RP11-295I5.3	chr12	25210652	25211233	+	0.0478486	Wnt-Repressed	antisense	0	10
1488	XLOC_055536	XLOC_055536	chr6	150492821	150495005	+	0.0478944	Wnt-Activated	novel_lncRNA	NA	NA
1489	XLOC_034380	XLOC_034380	chr2	91774229	91774529	+	0.0480479	Wnt-Activated	novel_lncRNA	NA	NA
1490	ENSG00000227374	RP11-109A6.3	chr10	129768844	129769435	+	0.0480695	Wnt-Activated	lincRNA	0	5
1491	ENSG00000273271	AP000254.8	chr21	31666728	31667247	-	0.0480919	Wnt-Repressed	antisense	0	3
1492	ENSG00000261116	RP3-523K23.2	chr6	54943167	54945099	+	0.0481762	Wnt-Activated	sense_overlapping	4	5
1493	ENSG00000275719	CTB-147N14.6	chr19	46787815	46789043	+	0.048305	Wnt-Repressed	antisense	5	4
1494	ENSG00000273723	RP11-93H24.3	chr13	52651305	52652279	-	0.0483322	Wnt-Repressed	lincRNA	9	0
1495	ENSG00000227857	RP4-533D7.5	chr1	46134531	46139081	+	0.0483819	Wnt-Activated	antisense	6	3
1496	ENSG00000270972	RP11-326C3.15	chr11	333192	333688	+	0.048736	Wnt-Repressed	lincRNA	1	5
1497	ENSG00000225988	LAMP5-AS1	chr20	9505180	9514998	-	0.0488038	Wnt-Activated	antisense	2	0
1498	ENSG00000260259	RP11-368I7.4	chr16	89682620	89686569	-	0.0492569	Wnt-Repressed	lincRNA	5	5
1499	XLOC_016416	XLOC_016416	chr12	126740862	126742083	-	0.049392	Wnt-Activated	novel_lncRNA	NA	NA
1500	XLOC_059934	XLOC_059934	chr7	45886720	45888390	-	0.0495177	Wnt-Repressed	novel_lncRNA	NA	NA
1501	ENSG00000272688	ENSG00000272688	chr18	3246401	3247086	-	0.0497225	Wnt-Repressed	lincRNA	NA	NA
1502	XLOC_021573	XLOC_021573	chr15	72155362	72171375	+	0.0497225	Wnt-Repressed	novel_lncRNA	NA	NA
1503	ENSG00000270640	RP11-373D23.2	chr2	28396815	28397110	+	0.0498764	Wnt-Activated	sense_intronic	4	3
