# Supplementary material for: Wnt-regulated lncRNA discovery enhanced by in vivo identification and CRISPRi functional validation
Source: Genome Med. 2020 Oct 22;12:89. doi: 10.1186/s13073-020-00788-5 (PMC7580003; doi:10.1186/s13073-020-00788-5)
Supplement: Supplementary file 3 — Additional file 3: Table S2. 78 Wnt-regulated lncRNAs that are significantly up- or down-regulated in pancreatic cancer. [file 13073_2020_788_MOESM3_ESM.xlsx]

## Sheet: Table S2
Table S2: 78 Wnt-regulated lncRNAs that are significantly up- or down-regulated in pancreatic cancer.
									Wnt-regulated lncRNAs that affect HPAF-II cell growth from CRISPRi screens
	Ensembl gene_id	gene_symbol	gene_biotype	Wnt-dependence	log2FoldChange in TCGA pancreatic cancer compared to paired normal samples	padj in TCGA pancreatic cancer compared to paired normal samples	Upregulated in No. cancers	Downreulated in No. cancers	group	log2FoldChange (in vivo screen)	FDR (in vivo screen)	log2FoldChange (in vitro screen)	FDR (in vivo screen)
1	ENSG00000244649	CTD-2377D24.6	lincRNA	Wnt-Repressed	5.45742	7.26553e-07	9	2	-	-	-	-	-
2	ENSG00000275216	RP11-54H7.4	lincRNA	Wnt-Repressed	5.65264	1.26009e-05	6	1	-	-	-	-	-
3	ENSG00000259933	RP11-304L19.1	sense_overlapping	Wnt-Repressed	2.49981	2.78549e-05	7	1	-	-	-	-	-
4	ENSG00000268621	AC006262.5	lincRNA	Wnt-Repressed	3.97247	2.89091e-05	8	0	-	-	-	-	-
5	ENSG00000180861	LINC01559	lincRNA	Wnt-Repressed	4.59496	4.01168e-05	7	3	-	-	-	-	-
6	ENSG00000227640	SOX21-AS1	lincRNA	Wnt-Repressed	4.84551	4.17914e-05	6	2	-	-	-	-	-
7	ENSG00000261175	CTD-2015G9.2	lincRNA	Wnt-Repressed	3.40755	7.21457e-05	6	2	-	-	-	-	-
8	ENSG00000272763	RP11-357H14.17	lincRNA	Wnt-Repressed	3.75457	0.000146659	7	2	-	-	-	-	-
9	ENSG00000228742	RP5-884M6.1	lincRNA	Wnt-Activated	0.166505	0.000279059	7	0	-	-	-	-	-
10	ENSG00000235884	LINC00941	lincRNA	Wnt-Activated	2.00963	0.000372391	10	2	-	-	-	-	-
11	ENSG00000227066	RP3-340N1.2	lincRNA	Wnt-Repressed	3.14255	0.00058273	8	1	-	-	-	-	-
12	ENSG00000228952	RP11-567G11.1	lincRNA	Wnt-Repressed	3.92254	0.000595822	7	0	-	-	-	-	-
13	ENSG00000281406	BLACAT1	lincRNA	Wnt-Repressed	2.61784	0.000670314	10	4	-	-	-	-	-
14	ENSG00000280693	SH3PXD2A-AS1	antisense	Wnt-Repressed	3.18931	0.000778168	11	1	-	-	-	-	-
15	ENSG00000273132	RP11-350J20.12	antisense	Wnt-Repressed	3.29668	0.000854515	7	3	-	-	-	-	-
16	ENSG00000260877	RP11-211G23.2	lincRNA	Wnt-Repressed	0.0677233	0.00137236	11	1	-	-	-	-	-
17	ENSG00000232756	RP5-1185I7.1	antisense	Wnt-Repressed	3.66737	0.00141921	3	2	-	-	-	-	-
18	ENSG00000233393	AP000688.29	lincRNA	Wnt-Activated	2.44205	0.00149837	1	8	-	-	-	-	-
19	ENSG00000225969	ABHD11-AS1	antisense	Wnt-Repressed	2.31587	0.00151615	9	3	significant in vivo	0.7912	0.017857	0.035354	0.848672
20	ENSG00000203499	FAM83H-AS1	lincRNA	Wnt-Activated	2.32233	0.00153239	12	2	-	-	-	-	-
21	ENSG00000253522	CTC-231O11.1	lincRNA	Wnt-Activated	-1.59298	0.00154028	6	3	-	-	-	-	-
22	ENSG00000231483	RP11-336A10.5	lincRNA	Wnt-Repressed	4.13804	0.0017018	7	1	-	-	-	-	-
23	ENSG00000214293	APTR	lincRNA	Wnt-Repressed	0.897869	0.00268926	7	2	-	-	-	-	-
24	ENSG00000257588	RP11-469H8.6	antisense	Wnt-Activated	2.63218	0.00366554	6	6	-	-	-	-	-
25	ENSG00000278484	RP11-95I16.6	lincRNA	Wnt-Activated	3.47869	0.00369203	2	7	-	-	-	-	-
26	ENSG00000240922	LSAMP-AS1	antisense	Wnt-Repressed	3.54035	0.00410615	2	0	-	-	-	-	-
27	ENSG00000236039	AC019117.2	lincRNA	Wnt-Repressed	2.02134	0.00426058	6	3	-	-	-	-	-
28	ENSG00000258689	LINC01269	lincRNA	Wnt-Repressed	2.43261	0.00477259	9	0	-	-	-	-	-
29	ENSG00000276851	RP5-875H18.9	lincRNA	Wnt-Repressed	2.61316	0.00565309	3	2	-	-	-	-	-
30	ENSG00000232803	SLCO4A1-AS1	antisense	Wnt-Activated	1.83192	0.00578408	8	2	-	-	-	-	-
31	ENSG00000233532	LINC00460	lincRNA	Wnt-Activated	2.22401	0.00584635	10	0	-	-	-	-	-
32	ENSG00000268287	CTB-60B18.18	lincRNA	Wnt-Repressed	0.193657	0.00584635	3	2	-	-	-	-	-
33	ENSG00000259291	RP11-617F23.1	antisense	Wnt-Repressed	-1.01398	0.00589571	1	12	-	-	-	-	-
34	ENSG00000260328	RP11-416I2.1	lincRNA	Wnt-Repressed	2.84331	0.00594311	7	5	-	-	-	-	-
35	ENSG00000261662	RP5-1042I8.7	sense_overlapping	Wnt-Repressed	-1.09342	0.00617864	1	9	significant in vivo	0.2982	0.017857	-0.44844	1
36	ENSG00000241359	SYNPR-AS1	antisense	Wnt-Repressed	2.86664	0.00637393	7	0	-	-	-	-	-
37	ENSG00000223784	RP11-554I8.2	lincRNA	Wnt-Activated	2.71312	0.00655971	7	3	-	-	-	-	-
38	ENSG00000259925	CTA-363E6.2	lincRNA	Wnt-Activated	1.96881	0.00940397	3	3	-	-	-	-	-
39	ENSG00000258077	RP11-114H23.1	lincRNA	Wnt-Activated	3.6085	0.0100266	7	2	-	-	-	-	-
40	ENSG00000260658	RP11-368L12.1	lincRNA	Wnt-Repressed	2.82896	0.0105248	4	3	-	-	-	-	-
41	ENSG00000246640	RP11-1094H24.4	lincRNA	Wnt-Repressed	1.68036	0.0112928	3	8	-	-	-	-	-
42	ENSG00000247844	CCAT1	lincRNA	Wnt-Activated	2.61685	0.0113373	9	3	significant in both	-1.199	0.00085	-0.99165	0.032526
43	ENSG00000246228	CASC8	antisense	Wnt-Activated	2.02889	0.0117376	10	1	-	-	-	-	-
44	ENSG00000226598	AC017060.1	lincRNA	Wnt-Repressed	1.80435	0.0125561	6	2	-	-	-	-	-
45	ENSG00000237976	RP11-126K1.6	antisense	Wnt-Activated	-1.71897	0.014124	6	2	-	-	-	-	-
46	ENSG00000242349	NPPA-AS1	antisense	Wnt-Repressed	-1.26688	0.0151896	3	5	-	-	-	-	-
47	ENSG00000234883	MIR155HG	lincRNA	Wnt-Activated	-1.38396	0.0152763	4	3	-	-	-	-	-
48	ENSG00000254827	SLC22A18AS	antisense	Wnt-Repressed	1.53742	0.0156117	4	7	-	-	-	-	-
49	ENSG00000258919	RP11-1029J19.4	lincRNA	Wnt-Repressed	2.0572	0.0170488	8	1	-	-	-	-	-
50	ENSG00000248771	LINC01207	lincRNA	Wnt-Repressed	1.85263	0.0184916	4	5	-	-	-	-	-
51	ENSG00000253552	HOXA-AS2	antisense	Wnt-Activated	0.982004	0.0188995	2	7	-	-	-	-	-
52	ENSG00000269680	CTD-3128G10.6	antisense	Wnt-Repressed	1.03584	0.0203376	6	4	-	-	-	-	-
53	ENSG00000227959	RP11-276H7.2	antisense	Wnt-Repressed	1.3159	0.0206611	2	7	-	-	-	-	-
54	ENSG00000262188	RP11-353N14.4	lincRNA	Wnt-Repressed	1.34656	0.0208956	12	1	-	-	-	-	-
55	ENSG00000256050	RP11-982M15.6	lincRNA	Wnt-Repressed	1.72429	0.0209413	8	0	-	-	-	-	-
56	ENSG00000231412	CTC-490G23.2	lincRNA	Wnt-Activated	0.223179	0.0245639	5	1	-	-	-	-	-
57	ENSG00000272088	RP11-168F9.2	lincRNA	Wnt-Repressed	1.86567	0.0257142	8	3	-	-	-	-	-
58	ENSG00000233539	AC011294.3	lincRNA	Wnt-Repressed	1.69679	0.025957	6	1	-	-	-	-	-
59	ENSG00000224397	LINC01272	lincRNA	Wnt-Activated	-1.05755	0.0268944	8	4	-	-	-	-	-
60	ENSG00000249923	XXbac-B444P24.8	antisense	Wnt-Repressed	0.185699	0.0270056	1	8	-	-	-	-	-
61	ENSG00000253649	PRSS51	antisense	Wnt-Activated	1.55938	0.0270105	6	2	-	-	-	-	-
62	ENSG00000226476	RP11-776H12.1	lincRNA	Wnt-Repressed	0.350864	0.0310255	9	2	-	-	-	-	-
63	ENSG00000260710	RP11-616M22.7	lincRNA	Wnt-Repressed	1.79691	0.032305	10	2	-	-	-	-	-
64	ENSG00000271392	RP1-161P9.5	sense_intronic	Wnt-Repressed	0.311147	0.0328517	2	7	-	-	-	-	-
65	ENSG00000278309	RP11-102K13.5	lincRNA	Wnt-Repressed	0.210623	0.0330648	1	10	-	-	-	-	-
66	ENSG00000278192	RP5-1056H1.2	lincRNA	Wnt-Activated	1.55197	0.0334713	8	7	-	-	-	-	-
67	ENSG00000251584	RP11-440I14.3	lincRNA	Wnt-Repressed	2.36826	0.0340618	1	6	-	-	-	-	-
68	ENSG00000229953	RP11-284F21.7	antisense	Wnt-Activated	1.0086	0.0346579	12	2	-	-	-	-	-
69	ENSG00000272941	RP11-134L10.1	antisense	Wnt-Repressed	-1.08467	0.0376791	4	5	-	-	-	-	-
70	ENSG00000235321	AC007556.3	antisense	Wnt-Repressed	0.170009	0.0378147	1	2	-	-	-	-	-
71	ENSG00000254988	CTD-2547H18.1	antisense	Wnt-Repressed	0.301929	0.0391371	3	3	-	-	-	-	-
72	ENSG00000274712	RP11-147L13.15	lincRNA	Wnt-Activated	-1.04522	0.0392555	3	5	-	-	-	-	-
73	ENSG00000256443	RP11-794G24.1	lincRNA	Wnt-Activated	1.75789	0.0396738	9	2	-	-	-	-	-
74	ENSG00000226812	RP5-881L22.5	antisense	Wnt-Activated	1.57227	0.040575	4	7	-	-	-	-	-
75	ENSG00000214353	VAC14-AS1	antisense	Wnt-Repressed	1.34424	0.0448469	11	0	-	-	-	-	-
76	ENSG00000237945	LINC00649	antisense	Wnt-Repressed	-1.06374	0.0448469	5	6	-	-	-	-	-
77	ENSG00000250271	RP11-64D22.5	lincRNA	Wnt-Repressed	0.219278	0.0476179	4	1	-	-	-	-	-
78	ENSG00000258667	HIF1A-AS2	lincRNA	Wnt-Activated	0.48327	0.0478302	6	0	-	-	-	-	-
