# Supplementary material for: Wnt-regulated lncRNA discovery enhanced by in vivo identification and CRISPRi functional validation
Source: Genome Med. 2020 Oct 22;12:89. doi: 10.1186/s13073-020-00788-5 (PMC7580003; doi:10.1186/s13073-020-00788-5)
Supplement: Supplementary file 4 — Additional file 4: Table S3. Wnt-regulated lncRNA-PCG pairs linked by eQTL SNPs involving 602 Wnt-regulated lncRNAs. [file 13073_2020_788_MOESM4_ESM.xlsx]

## Sheet: Table S3
Table S3: Wnt-regulated lncRNA-PCG pairs linked by eQTL SNPs involving 602 Wnt-regulated lncRNAs.
lncRNA_id	lncRNA_id_FANTOM	lncRNA_symbol_FANTOM	mRNA_id	mRNA_symbol	Number of eQTL SNPs	co-expression in FANTOM	binom_p
XLOC_008747	CATG00000000425	CATG00000000425.1	ENSG00000119938	PPP1R3C	9	0.51	1.87408e-10
ENSG00000274979	CATG00000012384	CATG00000012384.1	ENSG00000090382	LYZ	27	0.44	6.4144e-07
XLOC_015901	CATG00000012641	CATG00000012641.1	ENSG00000198774	RASSF9	9	0.18	0.0110833
ENSG00000278238	CATG00000017188	CATG00000017188.1	ENSG00000136098	NEK3	2	0.33	2.10816e-09
ENSG00000278238	CATG00000017188	CATG00000017188.1	ENSG00000139675	HNRNPA1L2	5	0.48	3.2072e-13
ENSG00000278238	CATG00000017188	CATG00000017188.1	ENSG00000197168	NEK5	6	0.24	4.30809e-05
ENSG00000275719	CATG00000039543	CATG00000039543.1	ENSG00000090372	STRN4	5	0.29	0.000393518
ENSG00000275719	CATG00000039543	CATG00000039543.1	ENSG00000105281	SLC1A5	5	0.62	0.00102744
XLOC_038808	CATG00000052298	CATG00000052298.1	ENSG00000088854	C20orf194	2	0.23	0.0110833
ENSG00000234139	CATG00000053110	CATG00000053110.1	ENSG00000088367	EPB41L1	5	0.26	0.0376263
ENSG00000274414	CATG00000054531	CATG00000054531.1	ENSG00000197586	ENTPD6	18	0.29	0.00542076
ENSG00000205611	CATG00000054555	CATG00000054555.1	ENSG00000149531	FRG1B	16	0.29	1.17002e-07
XLOC_052457	CATG00000079799	CATG00000079799.1	ENSG00000178996	SNX18	28	0.41	1.10114e-11
XLOC_005718	CATG00000087401	CATG00000087401.1	ENSG00000116741	RGS2	3	0.37	1.10114e-11
XLOC_056714	CATG00000089009	CATG00000089009.1	ENSG00000198478	SH3BGRL2	3	0.32	2.98892e-06
XLOC_058242	CATG00000092450	CATG00000092450.1	ENSG00000196247	ZNF107	5	0.31	1.20854e-05
XLOC_006262	CATG00000098493	CATG00000098493.1	ENSG00000135750	KCNK1	5	0.39	2.10816e-09
ENSG00000153363	ENSG00000153363	LINC00467	ENSG00000082512	TRAF5	1	0.74	1.87408e-10
ENSG00000177738	ENSG00000177738	CTD-2201E18.3	ENSG00000172262	ZNF131	32	0.44	1.87408e-10
ENSG00000178977	ENSG00000178977	LINC00324	ENSG00000178971	CTC1	3	0.32	0.00245782
ENSG00000178977	ENSG00000178977	LINC00324	ENSG00000220205	VAMP2	6	0.33	1.17002e-07
ENSG00000183308	ENSG00000183308	AC005037.3	ENSG00000196290	NIF3L1	3	0.39	1.17002e-07
ENSG00000185168	ENSG00000185168	LINC00482	ENSG00000185332	TMEM105	12	0.33	0.00102744
ENSG00000186019	ENSG00000186019	AC084219.4	ENSG00000062370	ZNF112	1	0.58	3.2072e-13
ENSG00000186019	ENSG00000186019	AC084219.4	ENSG00000159915	ZNF233	1	0.36	1.76343e-08
ENSG00000186615	ENSG00000186615	KTN1-AS1	ENSG00000131981	LGALS3	1	-0.27	1.76343e-08
ENSG00000188206	ENSG00000188206	HNRNPU-AS1	ENSG00000203667	COX20	12	0.39	2.98892e-06
ENSG00000188825	ENSG00000188825	LINC00910	ENSG00000067596	DHX8	111	0.41	1.87408e-10
ENSG00000196421	ENSG00000196421	LINC00176	ENSG00000130590	SAMD10	2	0.38	1.17002e-07
ENSG00000196810	ENSG00000196810	CTBP1-AS2	ENSG00000090316	MAEA	24	0.26	0.0376263
ENSG00000198468	ENSG00000198468	FLVCR1-AS1	ENSG00000203705	TATDN3	35	0.39	2.98892e-06
ENSG00000203499	ENSG00000203499	FAM83H-AS1	ENSG00000014164	ZC3H3	1	0.24	0.0211106
ENSG00000203499	ENSG00000203499	FAM83H-AS1	ENSG00000181085	MAPK15	26	0.6	1.10114e-11
ENSG00000203706	ENSG00000203706	SERTAD4-AS1	ENSG00000082497	SERTAD4	1	0.75	2.10816e-09
ENSG00000203709	ENSG00000203709	C1orf132	ENSG00000117335	CD46	82	0.37	1.76343e-08
ENSG00000203709	ENSG00000203709	C1orf132	ENSG00000123838	C4BPA	1	0.2	0.000137101
ENSG00000203709	ENSG00000203709	C1orf132	ENSG00000196352	CD55	1	0.43	1.87408e-10
ENSG00000206337	ENSG00000206337	HCP5	ENSG00000204525	HLA-C	53	0.56	3.2072e-13
ENSG00000206337	ENSG00000206337	HCP5	ENSG00000204574	ABCF1	2	0.25	0.000137101
ENSG00000206337	ENSG00000206337	HCP5	ENSG00000234745	HLA-B	24	0.67	3.2072e-13
ENSG00000206417	ENSG00000206417	H1FX-AS1	ENSG00000183624	HMCES	26	0.36	4.30809e-05
ENSG00000212694	ENSG00000212694	AC084018.1	ENSG00000188735	TMEM120B	2	0.4	1.76343e-08
ENSG00000213981	ENSG00000213981	AC007277.3	ENSG00000128683	GAD1	8	0.41	1.87408e-10
ENSG00000215068	ENSG00000215068	AC025171.1	ENSG00000112992	NNT	16	0.24	1.87408e-10
ENSG00000215068	ENSG00000215068	AC025171.1	ENSG00000172262	ZNF131	20	0.38	1.76343e-08
ENSG00000223546	ENSG00000223546	LINC00630	ENSG00000166681	NGFRAP1	4	0.3	1.76343e-08
ENSG00000223552	ENSG00000223552	RP11-24F11.2	ENSG00000121797	CCRL2	8	0.71	3.2072e-13
ENSG00000223552	ENSG00000223552	RP11-24F11.2	ENSG00000144791	LIMD1	6	0.19	0.0376263
ENSG00000223725	ENSG00000223725	AC007879.5	ENSG00000118263	KLF7	2	0.42	1.87408e-10
ENSG00000224046	ENSG00000224046	AC005076.5	ENSG00000005469	CROT	1	0.23	0.0376263
ENSG00000224093	ENSG00000224093	RP5-1033H22.2	ENSG00000137936	BCAR3	15	0.28	0.0211106
ENSG00000224152	ENSG00000224152	AC009506.1	ENSG00000136536	2007-03-01	4	0.26	0.00245782
ENSG00000224167	ENSG00000224167	RP3-522D1.1	ENSG00000155380	SLC16A1	1	0.38	1.10114e-11
ENSG00000224738	ENSG00000224738	AC099850.1	ENSG00000108384	RAD51C	3	0.37	1.10114e-11
ENSG00000224738	ENSG00000224738	AC099850.1	ENSG00000182628	SKA2	6	0.3	0.000137101
ENSG00000224945	ENSG00000224945	RP11-82L18.2	ENSG00000148082	SHC3	2	0.28	0.0211106
ENSG00000225330	ENSG00000225330	AF064860.5	ENSG00000183036	PCP4	4	0.5	2.10816e-09
ENSG00000225330	ENSG00000225330	AF064860.5	ENSG00000183067	IGSF5	14	0.32	2.98892e-06
ENSG00000225361	ENSG00000225361	PPP1R26-AS1	ENSG00000196422	PPP1R26	1	0.61	2.10816e-09
ENSG00000225434	ENSG00000225434	RP11-63P12.6	ENSG00000107372	ZFAND5	13	0.25	0.0211106
ENSG00000225733	ENSG00000225733	FGD5-AS1	ENSG00000131381	ZFYVE20	1	0.63	3.2072e-13
ENSG00000225855	ENSG00000225855	RUSC1-AS1	ENSG00000143630	HCN3	7	0.31	0.000137101
ENSG00000225969	ENSG00000225969	LINC00035	ENSG00000189143	CLDN4	37	0.61	1.10114e-11
ENSG00000226266	ENSG00000226266	AC009961.3	ENSG00000054219	LY75	11	0.33	6.4144e-07
ENSG00000226266	ENSG00000226266	AC009961.3	ENSG00000123636	BAZ2B	7	0.68	3.2072e-13
ENSG00000226453	ENSG00000226453	RP11-379B8.1	ENSG00000112773	FAM46A	1	0.27	4.30809e-05
ENSG00000226496	ENSG00000226496	LINC00323	ENSG00000182240	BACE2	46	0.6	0.00245782
ENSG00000227039	ENSG00000227039	ITGB2-AS1	ENSG00000160255	ITGB2	2	0.73	1.10114e-11
ENSG00000227214	ENSG00000227214	HCG15	ENSG00000197935	ZNF311	1	0.33	0.0110833
XLOC_037752	ENSG00000227400	AC012501.2	ENSG00000177519	RPRM	1	0.31	1.17002e-07
ENSG00000227486	ENSG00000227486	RP13-188A5.1	ENSG00000083750	RRAGB	7	0.38	1.76343e-08
ENSG00000227486	ENSG00000227486	RP13-188A5.1	ENSG00000188021	UBQLN2	7	0.32	1.10114e-11
ENSG00000227627	ENSG00000227627	RP1-101K10.6	ENSG00000112031	MTRF1L	59	0.34	0.00245782
ENSG00000224621	ENSG00000227959	RP11-276H7.2	ENSG00000142627	EPHA2	24	0.7	1.87408e-10
ENSG00000228084	ENSG00000228084	RP5-884G6.2	ENSG00000156876	SASS6	3	0.45	1.10114e-11
ENSG00000228109	ENSG00000228109	MFI2-AS1	ENSG00000163975	MFI2	1	0.32	0.0110833
XLOC_001857	ENSG00000228126	LINC00568	ENSG00000143434	SEMA6C	2	0.33	6.4144e-07
ENSG00000228192	ENSG00000228192	RP11-342M1.3	ENSG00000171960	PPIH	1	0.29	2.10816e-09
ENSG00000228223	ENSG00000228223	HCG11	ENSG00000026950	BTN3A1	1	0.23	0.0376263
ENSG00000228223	ENSG00000228223	HCG11	ENSG00000181315	ZNF322	12	0.33	6.4144e-07
ENSG00000228223	ENSG00000228223	HCG11	ENSG00000182952	HMGN4	14	0.34	1.20854e-05
ENSG00000228486	ENSG00000228486	AC017099.3	ENSG00000135976	ANKRD36	13	0.55	1.10114e-11
ENSG00000228486	ENSG00000228486	AC017099.3	ENSG00000168763	CNNM3	1	0.54	3.2072e-13
ENSG00000228506	ENSG00000228506	RP11-98I9.4	ENSG00000112237	CCNC	25	0.47	1.10114e-11
ENSG00000228784	ENSG00000228784	LINC00954	ENSG00000183891	TTC32	19	0.29	0.0110833
ENSG00000229124	ENSG00000229124	VIM-AS1	ENSG00000026025	VIM	14	0.87	1.10114e-11
ENSG00000229180	ENSG00000229180	GS1-124K5.11	ENSG00000154710	RABGEF1	15	0.19	0.0376263
ENSG00000229180	ENSG00000229180	GS1-124K5.11	ENSG00000243335	KCTD7	29	0.23	0.00102744
ENSG00000272341	ENSG00000229931	RP1-151F17.1	ENSG00000124789	NUP153	1	0.38	2.10816e-09
ENSG00000231074	ENSG00000231074	HCG18	ENSG00000137411	VARS2	10	0.57	3.2072e-13
ENSG00000231074	ENSG00000231074	HCG18	ENSG00000204574	ABCF1	4	0.6	3.2072e-13
ENSG00000231074	ENSG00000231074	HCG18	ENSG00000234127	TRIM26	29	0.42	1.87408e-10
ENSG00000231327	ENSG00000231327	AC016700.5	ENSG00000115998	C2orf42	11	0.41	1.10114e-11
ENSG00000231483	ENSG00000231483	RP11-336A10.5	ENSG00000173848	NET1	2	0.32	2.10816e-09
ENSG00000231769	ENSG00000231769	RP1-8B1.4	ENSG00000112796	ENPP5	9	0.56	1.10114e-11
ENSG00000231856	ENSG00000231856	RP11-327P2.5	ENSG00000123191	ATP7B	1	0.18	0.0211106
ENSG00000232098	ENSG00000232098	CTD-2619J13.14	ENSG00000174586	ZNF497	5	0.52	1.87408e-10
ENSG00000232098	ENSG00000232098	CTD-2619J13.14	ENSG00000249471	ZNF324B	7	0.56	1.87408e-10
ENSG00000270189	ENSG00000232593	RP11-258C19.5	ENSG00000184194	GPR173	1	0.31	0.00542076
ENSG00000270189	ENSG00000232593	RP11-258C19.5	ENSG00000184205	TSPYL2	2	0.5	1.76343e-08
ENSG00000232600	ENSG00000232600	AC084125.4	ENSG00000181135	ZNF707	1	0.24	1.20854e-05
ENSG00000232600	ENSG00000232600	AC084125.4	ENSG00000185803	SLC52A2	5	0.28	0.0211106
ENSG00000232645	ENSG00000232645	RP3-322G13.5	ENSG00000125814	NAPB	11	0.47	1.87408e-10
ENSG00000232931	ENSG00000232931	LINC00342	ENSG00000174501	ANKRD36C	2	0.6	3.2072e-13
ENSG00000232936	ENSG00000232936	RP11-80H5.2	ENSG00000138182	KIF20B	4	0.45	1.10114e-11
ENSG00000232956	ENSG00000232956	SNHG15	ENSG00000136270	TBRG4	21	0.62	3.2072e-13
ENSG00000233016	ENSG00000233016	SNHG7	ENSG00000184925	LCN12	22	0.31	1.17002e-07
ENSG00000233101	ENSG00000233101	HOXB-AS3	ENSG00000108511	HOXB6	4	0.56	1.76343e-08
ENSG00000233175	ENSG00000233175	CTD-2020K17.3	ENSG00000172992	DCAKD	1	0.26	4.30809e-05
ENSG00000234072	ENSG00000234072	AC074117.10	ENSG00000084774	CAD	1	0.53	3.2072e-13
ENSG00000234072	ENSG00000234072	AC074117.10	ENSG00000138074	SLC5A6	4	0.56	3.2072e-13
ENSG00000234171	ENSG00000234171	AC108488.3	ENSG00000171863	RPS7	1	0.38	1.76343e-08
ENSG00000234350	ENSG00000234350	AC007405.4	ENSG00000128683	GAD1	121	0.52	1.10114e-11
ENSG00000234614	ENSG00000234614	AL450992.2	ENSG00000143458	GABPB2	2	0.34	1.76343e-08
ENSG00000234614	ENSG00000234614	AL450992.2	ENSG00000225556	C2CD4D	1	0.6	0.00245782
ENSG00000234678	ENSG00000234678	RP11-465N4.4	ENSG00000163435	ELF3	34	0.63	1.10114e-11
ENSG00000235106	ENSG00000235106	LINC00094	ENSG00000169925	BRD3	10	0.44	2.10816e-09
ENSG00000235381	ENSG00000235381	RP11-477D19.2	ENSG00000029639	TFB1M	20	0.44	1.20854e-05
ENSG00000235381	ENSG00000235381	RP11-477D19.2	ENSG00000146426	TIAM2	2	0.23	0.00102744
ENSG00000235501	ENSG00000235501	RP4-639F20.1	ENSG00000122481	RWDD3	6	0.3	6.4144e-07
ENSG00000235501	ENSG00000235501	RP4-639F20.1	ENSG00000152078	TMEM56	2	0.49	1.10114e-11
ENSG00000235513	ENSG00000235513	RP4-756G23.5	ENSG00000198951	NAGA	1	0.24	4.30809e-05
ENSG00000235823	ENSG00000235823	LINC00263	ENSG00000166135	HIF1AN	16	0.27	0.000137101
ENSG00000235884	ENSG00000235884	LINC00941	ENSG00000110888	CAPRIN2	52	0.34	1.76343e-08
ENSG00000235897	ENSG00000235897	TM4SF19-AS1	ENSG00000163960	UBXN7	3	0.33	1.76343e-08
ENSG00000236137	ENSG00000236137	RP11-27K13.3	ENSG00000116830	TTF2	32	0.62	2.98892e-06
ENSG00000236682	ENSG00000236682	AC068282.3	ENSG00000115718	PROC	10	0.31	1.20854e-05
ENSG00000237188	ENSG00000237188	RP11-337C18.8	ENSG00000131781	FMO5	8	0.47	2.10816e-09
XLOC_004135	ENSG00000237424	FOXD2-AS1	ENSG00000123473	STIL	10	0.47	1.10114e-11
ENSG00000238045	ENSG00000238045	AC009133.14	ENSG00000174938	SEZ6L2	1	0.28	1.20854e-05
ENSG00000238164	ENSG00000238164	RP3-395M20.8	ENSG00000142606	MMEL1	15	0.37	4.30809e-05
ENSG00000239467	ENSG00000239467	AC007405.6	ENSG00000128683	GAD1	2	0.6	1.10114e-11
ENSG00000240291	ENSG00000240291	RP11-499P20.2	ENSG00000241058	NSUN6	10	0.58	1.10114e-11
ENSG00000240498	ENSG00000240498	CDKN2B-AS1	ENSG00000147883	CDKN2B	5	0.5	6.4144e-07
ENSG00000240541	ENSG00000240541	TM4SF1-AS1	ENSG00000169908	TM4SF1	1	0.52	1.87408e-10
ENSG00000241769	ENSG00000241769	LINC00893	ENSG00000010404	IDS	8	0.64	1.10114e-11
ENSG00000242086	ENSG00000242086	LINC00969	ENSG00000176945	MUC20	26	0.55	3.2072e-13
ENSG00000244300	ENSG00000244300	RP11-475N22.4	ENSG00000177646	ACAD9	1	0.23	0.00102744
ENSG00000246174	ENSG00000246174	KCTD21-AS1	ENSG00000151364	KCTD14	30	0.18	0.0376263
ENSG00000247081	ENSG00000247081	RP11-318M2.2	ENSG00000164932	CTHRC1	3	0.49	1.10114e-11
ENSG00000247735	ENSG00000247735	CTD-2574D22.2	ENSG00000169592	INO80E	6	0.46	1.17002e-07
ENSG00000248008	ENSG00000248008	DYNLL1-AS1	ENSG00000257218	GATC	24	0.39	1.17002e-07
ENSG00000248092	ENSG00000248092	NNT-AS1	ENSG00000172239	PAIP1	8	0.54	2.10816e-09
ENSG00000248112	ENSG00000248112	RP11-78C3.1	ENSG00000174695	TMEM167A	1	0.26	0.000137101
ENSG00000248810	ENSG00000248810	RP11-362F19.1	ENSG00000109445	ZNF330	43	0.25	0.00102744
ENSG00000248810	ENSG00000248810	RP11-362F19.1	ENSG00000164136	IL15	50	0.21	0.00542076
ENSG00000249042	ENSG00000249042	CTD-2015H6.3	ENSG00000228716	DHFR	1	0.35	1.17002e-07
ENSG00000249806	ENSG00000249806	RP11-223C24.1	ENSG00000109452	INPP4B	2	0.38	1.87408e-10
ENSG00000250271	ENSG00000250271	RP11-64D22.5	ENSG00000114771	AADAC	12	0.26	0.0211106
ENSG00000251191	ENSG00000251191	LINC00589	ENSG00000120875	DUSP4	5	0.42	1.10114e-11
ENSG00000251307	ENSG00000251307	RP11-506H20.1	ENSG00000152669	CCNO	18	0.6	2.10816e-09
ENSG00000251450	ENSG00000251450	CTC-459I6.1	ENSG00000113319	RASGRF2	8	0.57	0.0211106
ENSG00000253187	ENSG00000253187	HOXA-AS4	ENSG00000078399	HOXA9	2	0.77	1.10114e-11
ENSG00000253187	ENSG00000253187	HOXA-AS4	ENSG00000105996	HOXA2	2	0.32	0.00102744
ENSG00000253552	ENSG00000253552	HOXA-AS2	ENSG00000105996	HOXA2	27	0.7	3.2072e-13
ENSG00000253552	ENSG00000253552	HOXA-AS2	ENSG00000105997	HOXA3	3	0.71	3.2072e-13
ENSG00000253552	ENSG00000253552	HOXA-AS2	ENSG00000106004	HOXA5	23	0.64	3.2072e-13
ENSG00000253552	ENSG00000253552	HOXA-AS2	ENSG00000106006	HOXA6	7	0.44	2.98892e-06
ENSG00000253641	ENSG00000253641	RP11-981G7.2	ENSG00000154319	FAM167A	1	0.21	0.00245782
ENSG00000254635	ENSG00000254635	WAC-AS1	ENSG00000095787	WAC	18	0.61	0.00102744
ENSG00000254815	ENSG00000254815	RP11-496I9.1	ENSG00000161328	LRRC56	4	0.55	1.87408e-10
ENSG00000254815	ENSG00000254815	RP11-496I9.1	ENSG00000177106	EPS8L2	1	0.29	2.10816e-09
ENSG00000254815	ENSG00000254815	RP11-496I9.1	ENSG00000185101	ANO9	1	0.38	1.17002e-07
ENSG00000254973	ENSG00000254973	RP11-429J17.7	ENSG00000180921	FAM83H	15	0.45	1.87408e-10
ENSG00000255031	ENSG00000255031	RP11-802E16.3	ENSG00000110057	UNC93B1	1	0.31	0.00542076
ENSG00000255031	ENSG00000255031	RP11-802E16.3	ENSG00000110719	TCIRG1	3	0.42	0.00102744
ENSG00000255121	ENSG00000255121	RP11-110I1.12	ENSG00000137700	SLC37A4	10	0.56	1.76343e-08
ENSG00000255135	ENSG00000255135	RP11-111M22.3	ENSG00000179240	RP11-111M22.2	2	0.58	3.2072e-13
ENSG00000256139	ENSG00000256139	RP11-968O1.5	ENSG00000076555	ACACB	15	0.46	1.87408e-10
ENSG00000256751	ENSG00000256751	RP11-695J4.2	ENSG00000139055	ERP27	2	0.17	0.0211106
ENSG00000256894	ENSG00000256894	RP11-283G6.3	ENSG00000123096	SSPN	2	0.57	1.10114e-11
ENSG00000257038	ENSG00000257038	RP11-800A3.7	ENSG00000054965	FAM168A	14	0.29	1.17002e-07
ENSG00000257038	ENSG00000257038	RP11-800A3.7	ENSG00000110237	ARHGEF17	20	0.62	0.00102744
ENSG00000257167	ENSG00000257167	TMPO-AS1	ENSG00000120802	TMPO	8	0.75	2.10816e-09
ENSG00000257167	ENSG00000257167	TMPO-AS1	ENSG00000245017	RP11-181C3.1	4	0.4	4.30809e-05
ENSG00000257337	ENSG00000257337	RP11-983P16.4	ENSG00000063046	EIF4B	81	0.32	4.30809e-05
ENSG00000257671	ENSG00000257671	RP3-416H24.1	ENSG00000135480	KRT7	7	0.63	1.10114e-11
ENSG00000257698	ENSG00000257698	RP11-620J15.3	ENSG00000123297	TSFM	8	0.33	6.4144e-07
ENSG00000257698	ENSG00000257698	RP11-620J15.3	ENSG00000166896	XRCC6BP1	22	0.56	4.30809e-05
ENSG00000257764	ENSG00000257764	RP11-1143G9.4	ENSG00000090382	LYZ	2	0.43	0.00102744
ENSG00000257913	ENSG00000257913	RP11-386G11.5	ENSG00000123416	TUBA1B	8	0.37	1.87408e-10
ENSG00000257913	ENSG00000257913	RP11-386G11.5	ENSG00000167550	RHEBL1	1	0.3	0.000393518
ENSG00000258056	ENSG00000258056	RP11-644F5.11	ENSG00000139531	SUOX	1	0.41	1.87408e-10
ENSG00000258077	ENSG00000258077	RP11-114H23.1	ENSG00000139289	PHLDA1	1	0.48	3.2072e-13
ENSG00000258168	ENSG00000258168	RP11-588H23.3	ENSG00000111596	CNOT2	1	0.29	6.4144e-07
ENSG00000258404	ENSG00000258404	RP11-1029J19.5	ENSG00000078304	PPP2R5C	10	0.45	1.10114e-11
ENSG00000258667	ENSG00000258667	HIF1A-AS2	ENSG00000232774	RP11-47I22.3	27	0.29	2.10816e-09
ENSG00000258929	ENSG00000258929	RP11-58E21.3	ENSG00000214900	C14orf182	24	0.55	1.87408e-10
ENSG00000259248	ENSG00000259248	USP3-AS1	ENSG00000103657	HERC1	3	0.26	0.000393518
ENSG00000259345	ENSG00000259345	RP11-624L4.1	ENSG00000137801	THBS1	6	0.67	3.2072e-13
ENSG00000259375	ENSG00000259375	RP11-815J21.2	ENSG00000170776	AKAP13	14	0.31	6.4144e-07
ENSG00000259209	ENSG00000259768	RP5-991G20.1	ENSG00000102967	DHODH	1	0.58	3.2072e-13
ENSG00000259985	ENSG00000259985	RP11-549B18.1	ENSG00000118276	B4GALT6	15	0.69	0.000393518
ENSG00000260196	ENSG00000260196	RP1-239B22.5	ENSG00000188211	NCR3LG1	9	0.34	0.000393518
ENSG00000260267	ENSG00000260267	RP11-452L6.5	ENSG00000052344	PRSS8	1	0.29	1.76343e-08
ENSG00000260285	ENSG00000260285	RP11-600F24.7	ENSG00000088808	PPP1R13B	1	0.33	2.98892e-06
ENSG00000260285	ENSG00000260285	RP11-600F24.7	ENSG00000126215	XRCC3	2	0.31	1.76343e-08
ENSG00000260604	ENSG00000260604	RP1-140K8.5	ENSG00000168994	PXDC1	13	0.38	1.87408e-10
ENSG00000260710	ENSG00000260710	RP11-616M22.7	ENSG00000007516	BAIAP3	8	0.3	0.0211106
ENSG00000260735	ENSG00000260735	RP11-72I8.1	ENSG00000157045	NTAN1	3	-0.26	0.00102744
ENSG00000260792	ENSG00000260792	RP11-982M15.8	ENSG00000179364	PACS2	2	0.21	0.00245782
ENSG00000260912	ENSG00000260912	RP11-363E7.4	ENSG00000177076	ACER2	2	0.48	3.2072e-13
ENSG00000261188	ENSG00000261188	CTA-445C9.14	ENSG00000100099	HPS4	7	0.53	3.2072e-13
ENSG00000261188	ENSG00000261188	CTA-445C9.14	ENSG00000100104	SRRD	10	0.48	1.20854e-05
ENSG00000261373	ENSG00000261373	VPS9D1-AS1	ENSG00000141013	GAS8	1	0.27	1.76343e-08
ENSG00000261373	ENSG00000261373	VPS9D1-AS1	ENSG00000187741	FANCA	8	0.6	3.2072e-13
ENSG00000261373	ENSG00000261373	VPS9D1-AS1	ENSG00000258947	TUBB3	4	0.23	0.000137101
ENSG00000261416	ENSG00000261416	RP11-455F5.5	ENSG00000090238	YPEL3	3	0.27	0.000393518
ENSG00000261730	ENSG00000261730	RP4-668J24.2	ENSG00000164379	FOXQ1	4	0.52	3.2072e-13
ENSG00000262877	ENSG00000262877	RP11-1055B8.4	ENSG00000169689	STRA13	1	0.31	2.10816e-09
ENSG00000262903	ENSG00000262903	RP11-235E17.6	ENSG00000213977	TAX1BP3	20	0.68	1.87408e-10
ENSG00000263325	ENSG00000263325	LA16c-325D7.1	ENSG00000005001	PRSS22	30	0.69	1.87408e-10
ENSG00000263753	ENSG00000263753	LINC00667	ENSG00000198081	ZBTB14	1	0.3	0.00542076
ENSG00000263843	ENSG00000263843	RP11-649A18.12	ENSG00000125445	MRPS7	10	0.47	4.30809e-05
ENSG00000263843	ENSG00000263843	RP11-649A18.12	ENSG00000125450	NUP85	9	0.65	3.2072e-13
ENSG00000263843	ENSG00000263843	RP11-649A18.12	ENSG00000182173	TSEN54	6	0.66	3.2072e-13
ENSG00000265055	ENSG00000265055	AC145343.2	ENSG00000182481	KPNA2	2	0.31	0.000393518
ENSG00000266962	ENSG00000266962	RP11-400F19.6	ENSG00000037042	TUBG2	37	0.3	4.30809e-05
ENSG00000266962	ENSG00000266962	RP11-400F19.6	ENSG00000141699	FAM134C	3	0.46	1.20854e-05
ENSG00000267128	ENSG00000267128	RNF157-AS1	ENSG00000141576	RNF157	1	0.52	1.87408e-10
ENSG00000267278	ENSG00000267278	MAP3K14-AS1	ENSG00000172992	DCAKD	15	0.35	6.4144e-07
ENSG00000267309	ENSG00000267309	CTD-2630F21.1	ENSG00000245680	ZNF585B	3	0.25	1.20854e-05
ENSG00000267309	ENSG00000267309	CTD-2630F21.1	ENSG00000254004	ZNF260	4	0.38	6.4144e-07
ENSG00000267475	ENSG00000267475	CTD-2538C1.2	ENSG00000131944	C19orf40	8	0.35	1.76343e-08
ENSG00000267698	ENSG00000267698	AC002116.7	ENSG00000075702	WDR62	16	0.71	3.2072e-13
ENSG00000267698	ENSG00000267698	AC002116.7	ENSG00000105258	POLR2I	4	0.64	3.2072e-13
ENSG00000268006	ENSG00000268006	PTOV1-AS1	ENSG00000010361	FUZ	2	0.44	1.87408e-10
ENSG00000268006	ENSG00000268006	PTOV1-AS1	ENSG00000039650	PNKP	7	0.4	1.17002e-07
ENSG00000268061	ENSG00000268061	NAPA-AS1	ENSG00000161558	TMEM143	1	0.41	1.10114e-11
ENSG00000269176	ENSG00000269176	RP11-727F15.12	ENSG00000149541	B3GAT3	1	0.27	2.98892e-06
ENSG00000269235	ENSG00000269235	HCCAT3	ENSG00000161551	ZNF577	3	0.31	2.98892e-06
ENSG00000269235	ENSG00000269235	HCCAT3	ENSG00000197608	ZNF841	5	0.3	6.4144e-07
ENSG00000269352	ENSG00000269352	AC018766.5	ENSG00000010361	FUZ	2	0.25	0.0376263
ENSG00000269386	ENSG00000269386	RAB11B-AS1	ENSG00000099785	2002-03-01	66	0.28	2.98892e-06
ENSG00000269386	ENSG00000269386	RAB11B-AS1	ENSG00000167772	ANGPTL4	28	0.32	0.0211106
ENSG00000269416	ENSG00000269416	CTB-175P5.4	ENSG00000196172	ZNF681	10	0.48	1.76343e-08
ENSG00000270820	ENSG00000270820	RP11-355B11.2	ENSG00000173209	AHSA2	15	0.4	1.10114e-11
ENSG00000272106	ENSG00000272106	RP11-345P4.9	ENSG00000189339	SLC35E2B	6	0.27	0.00245782
ENSG00000272106	ENSG00000272106	RP11-345P4.9	ENSG00000248333	CDK11B	1	0.3	0.00102744
ENSG00000272141	ENSG00000272141	RP11-465B22.8	ENSG00000131591	C1orf159	1	0.28	0.0110833
ENSG00000272455	ENSG00000272455	RP4-758J18.13	ENSG00000127054	CPSF3L	3	0.41	1.10114e-11
ENSG00000272462	ENSG00000272462	U91328.19	ENSG00000181315	ZNF322	1	0.29	1.17002e-07
ENSG00000272462	ENSG00000272462	U91328.19	ENSG00000182952	HMGN4	2	0.39	3.2072e-13
ENSG00000272512	ENSG00000272512	RP11-54O7.17	ENSG00000188290	HES4	5	0.53	0.000393518
ENSG00000272588	ENSG00000272588	RP11-440L14.4	ENSG00000163945	UVSSA	2	0.26	0.000137101
ENSG00000272666	ENSG00000272666	CTA-384D8.35	ENSG00000025708	TYMP	21	0.47	1.76343e-08
ENSG00000272666	ENSG00000272666	CTA-384D8.35	ENSG00000100299	ARSA	1	0.22	0.00542076
ENSG00000272688	ENSG00000272688	RP13-270P17.3	ENSG00000101605	MYOM1	12	0.82	3.2072e-13
ENSG00000272763	ENSG00000272763	RP11-357H14.17	ENSG00000170689	HOXB9	2	0.57	1.87408e-10
ENSG00000272894	ENSG00000272894	RP5-1159O4.1	ENSG00000106399	RPA3	14	0.38	6.4144e-07
ENSG00000272941	ENSG00000272941	RP11-134L10.1	ENSG00000146859	TMEM140	9	0.34	0.00102744
ENSG00000273015	ENSG00000273015	LINC00938	ENSG00000139218	SCAF11	1	0.46	1.10114e-11
ENSG00000273107	ENSG00000273107	RP11-165A20.3	ENSG00000185875	THNSL1	2	0.36	1.17002e-07
ENSG00000273132	ENSG00000273132	RP11-350J20.12	ENSG00000131015	ULBP2	5	0.35	1.17002e-07
ENSG00000273132	ENSG00000273132	RP11-350J20.12	ENSG00000186625	KATNA1	4	-0.2	0.0376263
ENSG00000273138	ENSG00000273138	GS1-293C5.1	ENSG00000005981	ASB4	20	0.31	1.87408e-10
ENSG00000273162	ENSG00000273162	RP11-108L7.15	ENSG00000107821	KAZALD1	8	0.5	2.98892e-06
ENSG00000273415	ENSG00000273415	RP11-702B10.2	ENSG00000134954	ETS1	2	0.24	0.00245782
ENSG00000273443	ENSG00000273443	RP11-54O7.18	ENSG00000187583	PLEKHN1	2	0.4	6.4144e-07
ENSG00000273443	ENSG00000273443	RP11-54O7.18	ENSG00000188290	HES4	2	0.38	2.10816e-09
XLOC_008747	CATG00000000425	CATG00000000425.1	ENSG00000165338	HECTD2	1	0.22	0.00542076
XLOC_001025	CATG00000002414	CATG00000002414.1	ENSG00000184292	TACSTD2	15	0.69	1.87408e-10
XLOC_012277	CATG00000006104	CATG00000006104.1	ENSG00000186635	ARAP1	2	0.4	2.10816e-09
ENSG00000278238	CATG00000017188	CATG00000017188.1	ENSG00000136100	VPS36	2	0.35	0.0110833
ENSG00000273723	CATG00000017193	CATG00000017193.1	ENSG00000136098	NEK3	1	0.18	0.0211106
ENSG00000273723	CATG00000017193	CATG00000017193.1	ENSG00000136108	CKAP2	3	0.29	2.10816e-09
ENSG00000273723	CATG00000017193	CATG00000017193.1	ENSG00000139675	HNRNPA1L2	3	0.4	4.30809e-05
XLOC_021451	CATG00000023255	CATG00000023255.1	ENSG00000140416	TPM1	5	0.23	0.00542076
XLOC_023698	CATG00000027097	CATG00000027097.1	ENSG00000103510	KAT8	12	0.45	3.2072e-13
XLOC_023698	CATG00000027097	CATG00000027097.1	ENSG00000103549	RNF40	11	0.51	1.10114e-11
XLOC_023698	CATG00000027097	CATG00000027097.1	ENSG00000167397	VKORC1	1	-0.21	0.0376263
XLOC_023698	CATG00000027097	CATG00000027097.1	ENSG00000169951	ZNF764	1	0.43	1.87408e-10
XLOC_023698	CATG00000027097	CATG00000027097.1	ENSG00000196118	C16orf93	12	0.39	1.87408e-10
ENSG00000259925	CATG00000028883	CATG00000028883.1	ENSG00000103528	SYT17	28	0.39	1.87408e-10
ENSG00000259925	CATG00000028883	CATG00000028883.1	ENSG00000103534	TMC5	6	0.44	1.17002e-07
XLOC_002695	CATG00000032035	CATG00000032035.1	ENSG00000198625	MDM4	3	0.41	1.20854e-05
ENSG00000271392	CATG00000033495	CATG00000033495.1	ENSG00000006125	AP2B1	1	0.24	0.0110833
ENSG00000277013	CATG00000039106	CATG00000039106.1	ENSG00000153885	KCTD15	7	0.47	2.10816e-09
ENSG00000274173	CATG00000052943	CATG00000052943.1	ENSG00000154930	ACSS1	2	0.26	4.30809e-05
XLOC_045608	CATG00000064751	CATG00000064751.1	ENSG00000144730	IL17RD	1	0.2	0.00245782
ENSG00000248491	CATG00000073717	CATG00000073717.1	ENSG00000164070	HSPA4L	1	0.24	4.30809e-05
ENSG00000253978	CATG00000081943	CATG00000081943.1	ENSG00000113645	WWC1	1	0.47	1.17002e-07
XLOC_058242	CATG00000092450	CATG00000092450.1	ENSG00000198039	ZNF273	3	0.29	1.17002e-07
XLOC_060179	CATG00000095995	CATG00000095995.1	ENSG00000198874	TYW1	1	0.26	6.4144e-07
XLOC_060179	CATG00000095995	CATG00000095995.1	ENSG00000241258	CRCP	7	0.32	0.00102744
XLOC_064390	CATG00000104986	CATG00000104986.1	ENSG00000176399	DMRTA1	1	0.27	0.00245782
ENSG00000231025	CATG00000116115	CATG00000116115.1	ENSG00000213390	ARHGAP19	1	0.25	1.76343e-08
ENSG00000227857	CATG00000118146	CATG00000118146.1	ENSG00000086015	MAST2	10	0.25	0.00102744
ENSG00000227857	CATG00000118146	CATG00000118146.1	ENSG00000117480	FAAH	4	0.29	6.4144e-07
ENSG00000227857	CATG00000118146	CATG00000118146.1	ENSG00000197429	IPP	3	0.22	4.30809e-05
ENSG00000126005	ENSG00000126005	MMP24-AS1	ENSG00000101000	PROCR	1	0.31	1.17002e-07
ENSG00000170919	ENSG00000170919	TPT1-AS1	ENSG00000174032	SLC25A30	51	0.25	0.0376263
ENSG00000170919	ENSG00000170919	TPT1-AS1	ENSG00000188342	GTF2F2	1	0.44	1.10114e-11
ENSG00000177406	ENSG00000177406	RP11-218M22.1	ENSG00000171840	NINJ2	4	0.49	4.30809e-05
ENSG00000177410	ENSG00000177410	ZFAS1	ENSG00000124207	CSE1L	58	0.36	3.2072e-13
ENSG00000177738	ENSG00000177738	CTD-2201E18.3	ENSG00000177721	ANXA2R	1	0.47	3.2072e-13
ENSG00000178947	ENSG00000178947	LINC00086	ENSG00000203950	FAM127B	1	0.26	0.000137101
ENSG00000179523	ENSG00000179523	EIF3J-AS1	ENSG00000185880	TRIM69	1	0.2	0.0376263
ENSG00000182057	ENSG00000182057	Z83851.3	ENSG00000177096	FAM109B	19	-0.24	0.0211106
ENSG00000186019	ENSG00000186019	AC084219.4	ENSG00000178386	ZNF223	15	0.51	3.2072e-13
ENSG00000186019	ENSG00000186019	AC084219.4	ENSG00000204920	ZNF155	1	0.59	3.2072e-13
ENSG00000188825	ENSG00000188825	LINC00910	ENSG00000108828	VAT1	99	-0.43	1.87408e-10
ENSG00000188825	ENSG00000188825	LINC00910	ENSG00000175832	ETV4	1	-0.2	0.0211106
ENSG00000274877	ENSG00000189223	AC016683.6	ENSG00000125618	PAX8	50	0.54	3.2072e-13
ENSG00000196810	ENSG00000196810	CTBP1-AS2	ENSG00000163945	UVSSA	29	0.52	3.2072e-13
ENSG00000197989	ENSG00000197989	SNHG12	ENSG00000130770	ATPIF1	1	0.27	1.76343e-08
ENSG00000197989	ENSG00000197989	SNHG12	ENSG00000204138	PHACTR4	9	0.3	6.4144e-07
ENSG00000281189	ENSG00000202354	RNY3	ENSG00000170265	ZNF282	1	0.23	0.000137101
ENSG00000203499	ENSG00000203499	FAM83H-AS1	ENSG00000180921	FAM83H	30	0.71	2.10816e-09
ENSG00000203499	ENSG00000203499	FAM83H-AS1	ENSG00000181135	ZNF707	1	0.37	0.00542076
ENSG00000206337	ENSG00000206337	HCP5	ENSG00000204580	DDR1	2	-0.23	0.000393518
ENSG00000206337	ENSG00000206337	HCP5	ENSG00000206344	HCG27	42	0.34	1.76343e-08
ENSG00000206573	ENSG00000206573	SETD5-AS1	ENSG00000134077	THUMPD3	11	0.53	1.87408e-10
ENSG00000212694	ENSG00000212694	AC084018.1	ENSG00000139725	RHOF	10	0.55	1.10114e-11
ENSG00000214184	ENSG00000214184	AC012487.2	ENSG00000135968	GCC2	95	0.26	0.0376263
ENSG00000214293	ENSG00000214293	RSBN1L-AS1	ENSG00000135211	TMEM60	29	0.39	1.17002e-07
ENSG00000214401	ENSG00000214401	KANSL1-AS1	ENSG00000159314	ARHGAP27	10	0.19	0.0110833
ENSG00000214733	ENSG00000214733	RP11-429J17.8	ENSG00000180921	FAM83H	17	0.33	6.4144e-07
ENSG00000214733	ENSG00000214733	RP11-429J17.8	ENSG00000181085	MAPK15	14	0.33	0.0211106
ENSG00000214733	ENSG00000214733	RP11-429J17.8	ENSG00000181135	ZNF707	2	0.29	1.20854e-05
ENSG00000214733	ENSG00000214733	RP11-429J17.8	ENSG00000183309	ZNF623	1	0.3	0.000393518
ENSG00000215068	ENSG00000215068	AC025171.1	ENSG00000151882	CCL28	5	0.43	1.87408e-10
ENSG00000215256	ENSG00000215256	DHRS4-AS1	ENSG00000100445	SDR39U1	2	0.43	1.10114e-11
ENSG00000215256	ENSG00000215256	DHRS4-AS1	ENSG00000186648	LRRC16B	4	0.31	0.000137101
ENSG00000223392	ENSG00000223392	CLDN10-AS1	ENSG00000102595	UGGT2	58	0.26	0.00542076
ENSG00000223392	ENSG00000223392	CLDN10-AS1	ENSG00000134873	CLDN10	80	0.44	2.10816e-09
ENSG00000223482	ENSG00000223482	NUTM2A-AS1	ENSG00000122376	FAM35A	1	0.29	2.98892e-06
ENSG00000223546	ENSG00000223546	LINC00630	ENSG00000184515	BEX5	16	0.45	1.87408e-10
ENSG00000223546	ENSG00000223546	LINC00630	ENSG00000185222	WBP5	4	0.25	0.000137101
ENSG00000223546	ENSG00000223546	LINC00630	ENSG00000198932	GPRASP1	21	0.41	1.76343e-08
ENSG00000223552	ENSG00000223552	RP11-24F11.2	ENSG00000163823	CCR1	5	0.66	3.2072e-13
ENSG00000223764	ENSG00000223764	RP11-54O7.3	ENSG00000160075	SSU72	1	0.18	0.00542076
ENSG00000223764	ENSG00000223764	RP11-54O7.3	ENSG00000188290	HES4	8	0.28	0.00102744
ENSG00000223797	ENSG00000223797	ENTPD3-AS1	ENSG00000177873	ZNF619	94	0.48	2.10816e-09
ENSG00000223891	ENSG00000223891	OSER1-AS1	ENSG00000197296	FITM2	3	0.25	0.00245782
ENSG00000223960	ENSG00000223960	AC009948.5	ENSG00000116095	PLEKHA3	6	0.39	2.10816e-09
ENSG00000224081	ENSG00000224081	LINC01057	ENSG00000117525	F3	1	0.34	6.4144e-07
ENSG00000224152	ENSG00000224152	AC009506.1	ENSG00000123636	BAZ2B	3	0.45	0.0110833
ENSG00000224660	ENSG00000224660	SH3BP5-AS1	ENSG00000131375	CAPN7	9	0.37	2.98892e-06
ENSG00000224738	ENSG00000224738	AC099850.1	ENSG00000213246	SUPT4H1	1	0.22	0.0211106
ENSG00000225302	ENSG00000225302	RP11-539I5.1	ENSG00000187164	KIAA1598	4	0.49	1.10114e-11
ENSG00000225377	ENSG00000225377	RP5-1103G7.4	ENSG00000101276	SLC52A3	1	0.38	1.87408e-10
ENSG00000225855	ENSG00000225855	RUSC1-AS1	ENSG00000143622	RIT1	8	0.21	0.0110833
ENSG00000225855	ENSG00000225855	RUSC1-AS1	ENSG00000163374	YY1AP1	7	0.33	1.87408e-10
ENSG00000225969	ENSG00000225969	LINC00035	ENSG00000165171	WBSCR27	69	0.29	0.000393518
ENSG00000225969	ENSG00000225969	LINC00035	ENSG00000165215	CLDN3	52	0.5	2.10816e-09
ENSG00000273243	ENSG00000226328	CTA-217C2.1	ENSG00000100364	KIAA0930	15	0.31	0.000393518
ENSG00000226332	ENSG00000226332	RP11-157P1.4	ENSG00000130706	ADRM1	2	0.42	0.0376263
ENSG00000226380	ENSG00000226380	MIR29B1	ENSG00000158623	COPG2	1	-0.29	4.30809e-05
ENSG00000226696	ENSG00000226696	LENG8-AS1	ENSG00000105048	TNNT1	1	0.21	0.00542076
ENSG00000226696	ENSG00000226696	LENG8-AS1	ENSG00000167617	CDC42EP5	23	-0.36	4.30809e-05
ENSG00000227070	ENSG00000227070	RP11-191G24.1	ENSG00000117859	OSBPL9	1	0.32	1.20854e-05
ENSG00000227486	ENSG00000227486	RP13-188A5.1	ENSG00000102349	KLF8	8	0.64	3.2072e-13
ENSG00000224621	ENSG00000227959	RP11-276H7.2	ENSG00000142632	ARHGEF19	6	0.26	0.00542076
ENSG00000228084	ENSG00000228084	RP5-884G6.2	ENSG00000117620	SLC35A3	7	0.32	0.000137101
ENSG00000228109	ENSG00000228109	MFI2-AS1	ENSG00000119227	PIGZ	5	0.4	6.4144e-07
XLOC_001857	ENSG00000228126	LINC00568	ENSG00000163125	RPRD2	2	0.41	1.17002e-07
ENSG00000228393	ENSG00000228393	LINC01004	ENSG00000135250	SRPK2	13	0.55	3.2072e-13
ENSG00000228395	ENSG00000228395	RP11-216B9.6	ENSG00000136811	ODF2	3	0.28	0.00102744
ENSG00000228486	ENSG00000228486	AC017099.3	ENSG00000144199	FAHD2B	14	0.19	0.0376263
ENSG00000228506	ENSG00000228506	RP11-98I9.4	ENSG00000123552	USP45	48	0.55	3.2072e-13
ENSG00000229167	ENSG00000229167	RP11-73M7.1	ENSG00000168528	SERINC2	3	0.34	1.76343e-08
ENSG00000229180	ENSG00000229180	GS1-124K5.11	ENSG00000196715	VKORC1L1	23	0.22	0.0376263
ENSG00000229180	ENSG00000229180	GS1-124K5.11	ENSG00000198874	TYW1	26	0.23	0.0110833
ENSG00000229180	ENSG00000229180	GS1-124K5.11	ENSG00000241258	CRCP	40	0.24	1.20854e-05
ENSG00000229368	ENSG00000229368	AC090587.4	ENSG00000177105	RHOG	3	0.41	2.98892e-06
ENSG00000230177	ENSG00000230177	RP5-1112D6.4	ENSG00000173214	KIAA1919	41	0.35	0.0110833
ENSG00000230266	ENSG00000230266	XXYLT1-AS2	ENSG00000185112	FAM43A	2	0.4	2.10816e-09
ENSG00000230438	ENSG00000230438	RP11-420G6.4	ENSG00000021355	SERPINB1	4	0.31	4.30809e-05
ENSG00000230438	ENSG00000230438	RP11-420G6.4	ENSG00000170542	SERPINB9	32	0.43	0.000393518
ENSG00000231074	ENSG00000231074	HCG18	ENSG00000137310	TCF19	10	0.2	0.0376263
ENSG00000231074	ENSG00000231074	HCG18	ENSG00000137312	FLOT1	2	0.26	6.4144e-07
ENSG00000231074	ENSG00000231074	HCG18	ENSG00000204531	POU5F1	1	0.23	0.00245782
ENSG00000231074	ENSG00000231074	HCG18	ENSG00000204536	CCHCR1	2	0.5	1.10114e-11
ENSG00000231074	ENSG00000231074	HCG18	ENSG00000204613	TRIM10	1	0.22	0.00102744
ENSG00000231074	ENSG00000231074	HCG18	ENSG00000204644	ZFP57	12	0.2	0.0376263
ENSG00000231074	ENSG00000231074	HCG18	ENSG00000206344	HCG27	4	0.45	1.87408e-10
ENSG00000231074	ENSG00000231074	HCG18	ENSG00000241370	RPP21	54	0.4	2.98892e-06
ENSG00000231327	ENSG00000231327	AC016700.5	ENSG00000035141	FAM136A	24	0.32	1.17002e-07
ENSG00000231607	ENSG00000231607	DLEU2	ENSG00000176124	DLEU1	44	0.29	0.0376263
ENSG00000231607	ENSG00000231607	DLEU2	ENSG00000204977	TRIM13	40	0.34	2.10816e-09
ENSG00000231856	ENSG00000231856	RP11-327P2.5	ENSG00000139668	WDFY2	5	0.26	0.000137101
ENSG00000232098	ENSG00000232098	CTD-2619J13.14	ENSG00000083838	ZNF446	1	0.61	3.2072e-13
ENSG00000232098	ENSG00000232098	CTD-2619J13.14	ENSG00000119574	ZBTB45	4	0.53	1.10114e-11
ENSG00000232098	ENSG00000232098	CTD-2619J13.14	ENSG00000152475	ZNF837	2	0.51	1.87408e-10
ENSG00000232233	ENSG00000232233	RP11-573D15.2	ENSG00000163918	RFC4	4	0.32	4.30809e-05
ENSG00000270189	ENSG00000232593	RP11-258C19.5	ENSG00000126012	KDM5C	16	0.48	1.87408e-10
ENSG00000232600	ENSG00000232600	AC084125.4	ENSG00000071894	CPSF1	34	0.31	0.0110833
ENSG00000232645	ENSG00000232645	RP3-322G13.5	ENSG00000125812	GZF1	10	0.47	0.0110833
ENSG00000232931	ENSG00000232931	LINC00342	ENSG00000144026	ZNF514	1	0.34	3.2072e-13
ENSG00000232931	ENSG00000232931	LINC00342	ENSG00000144028	SNRNP200	1	0.4	2.10816e-09
ENSG00000232956	ENSG00000232956	SNHG15	ENSG00000146676	PURB	1	0.25	0.0211106
ENSG00000233101	ENSG00000233101	HOXB-AS3	ENSG00000120093	HOXB3	12	0.54	1.17002e-07
ENSG00000233101	ENSG00000233101	HOXB-AS3	ENSG00000260027	HOXB7	1	0.34	0.00245782
ENSG00000233393	ENSG00000233393	AP000688.29	ENSG00000185917	SETD4	12	0.24	0.0211106
ENSG00000233396	ENSG00000233396	RP11-458D21.1	ENSG00000131788	PIAS3	2	0.38	1.17002e-07
ENSG00000233532	ENSG00000233532	LINC00460	ENSG00000125266	EFNB2	3	0.3	1.76343e-08
ENSG00000233589	ENSG00000233589	RP4-694A7.2	ENSG00000116729	WLS	6	0.25	0.000393518
ENSG00000233930	ENSG00000233930	KRTAP5-AS1	ENSG00000182208	MOB2	14	0.29	1.17002e-07
ENSG00000234072	ENSG00000234072	AC074117.10	ENSG00000115241	PPM1G	3	0.48	2.10816e-09
ENSG00000234072	ENSG00000234072	AC074117.10	ENSG00000157992	KRTCAP3	8	0.41	2.10816e-09
ENSG00000234171	ENSG00000234171	AC108488.3	ENSG00000171853	TRAPPC12	1	0.29	1.17002e-07
ENSG00000234608	ENSG00000234608	MAPKAPK5-AS1	ENSG00000173064	HECTD4	3	0.49	3.2072e-13
ENSG00000234608	ENSG00000234608	MAPKAPK5-AS1	ENSG00000198270	TMEM116	3	0.65	3.2072e-13
ENSG00000234614	ENSG00000234614	AL450992.2	ENSG00000159445	THEM4	7	0.31	0.00245782
ENSG00000229728	ENSG00000234684	SDCBP2-AS1	ENSG00000088833	NSFL1C	1	0.28	1.20854e-05
ENSG00000234771	ENSG00000234771	RP11-395P17.3	ENSG00000171169	NAIF1	8	0.3	1.20854e-05
ENSG00000234902	ENSG00000234902	AC007879.2	ENSG00000118263	KLF7	2	0.35	1.17002e-07
ENSG00000235192	ENSG00000235192	AC009495.2	ENSG00000123607	TTC21B	1	0.33	1.76343e-08
ENSG00000235269	ENSG00000235269	AL162759.1	ENSG00000125378	BMP4	13	0.54	1.76343e-08
ENSG00000235663	ENSG00000235663	SAPCD1-AS1	ENSG00000204308	RNF5	3	0.23	4.30809e-05
ENSG00000235703	ENSG00000235703	LINC00894	ENSG00000197620	CXorf40A	17	0.44	1.87408e-10
ENSG00000235781	ENSG00000235781	XXbac-BPG249D20.9	ENSG00000206344	HCG27	1	0.37	1.76343e-08
ENSG00000235823	ENSG00000235823	LINC00263	ENSG00000075826	SEC31B	27	0.27	0.000137101
ENSG00000235823	ENSG00000235823	LINC00263	ENSG00000166136	NDUFB8	2	0.27	0.000137101
ENSG00000235884	ENSG00000235884	LINC00941	ENSG00000139160	METTL20	2	0.22	2.98892e-06
ENSG00000235899	ENSG00000235899	RP11-345L23.1	ENSG00000001084	GCLC	15	0.38	1.20854e-05
ENSG00000236137	ENSG00000236137	RP11-27K13.3	ENSG00000134253	TRIM45	1	0.31	0.000137101
ENSG00000236305	ENSG00000236305	RP11-126L15.4	ENSG00000196411	EPHB4	3	0.39	2.10816e-09
ENSG00000236682	ENSG00000236682	AC068282.3	ENSG00000163161	ERCC3	16	0.37	6.4144e-07
ENSG00000236682	ENSG00000236682	AC068282.3	ENSG00000163166	IWS1	3	0.35	1.17002e-07
ENSG00000237188	ENSG00000237188	RP11-337C18.8	ENSG00000131778	CHD1L	11	0.36	2.98892e-06
ENSG00000270574	ENSG00000237298	TTN-AS1	ENSG00000180228	PRKRA	11	0.45	1.10114e-11
ENSG00000237517	ENSG00000237517	DGCR5	ENSG00000070413	DGCR2	54	0.29	1.20854e-05
ENSG00000237517	ENSG00000237517	DGCR5	ENSG00000100033	PRODH	8	0.51	1.10114e-11
ENSG00000237517	ENSG00000237517	DGCR5	ENSG00000183628	DGCR6	33	0.41	6.4144e-07
ENSG00000237686	ENSG00000237686	RP5-1120P11.1	ENSG00000137216	TMEM63B	33	0.3	0.00245782
ENSG00000237686	ENSG00000237686	RP5-1120P11.1	ENSG00000180992	MRPL14	35	0.36	0.00542076
ENSG00000237883	ENSG00000237883	DGUOK-AS1	ENSG00000115274	INO80B	1	0.23	4.30809e-05
ENSG00000238039	ENSG00000238039	AF011889.2	ENSG00000010404	IDS	1	0.27	0.0110833
ENSG00000238045	ENSG00000238045	AC009133.14	ENSG00000079616	KIF22	1	0.47	6.4144e-07
ENSG00000238045	ENSG00000238045	AC009133.14	ENSG00000149929	HIRIP3	1	0.45	1.87408e-10
ENSG00000238197	ENSG00000238197	PAXBP1-AS1	ENSG00000159079	C21orf59	3	0.23	0.0211106
ENSG00000238197	ENSG00000238197	PAXBP1-AS1	ENSG00000159086	PAXBP1	1	0.43	1.76343e-08
ENSG00000238287	ENSG00000238287	RP11-656D10.3	ENSG00000187815	ZFP69	46	0.4	2.98892e-06
ENSG00000271778	ENSG00000240207	RP11-379F4.4	ENSG00000079257	LXN	42	0.37	1.17002e-07
ENSG00000240288	ENSG00000240288	GHRLOS	ENSG00000157014	TATDN2	6	0.31	0.000393518
ENSG00000240288	ENSG00000240288	GHRLOS	ENSG00000163703	CRELD1	1	0.29	2.10816e-09
ENSG00000240291	ENSG00000240291	RP11-499P20.2	ENSG00000165997	ARL5B	7	0.48	1.10114e-11
ENSG00000240859	ENSG00000240859	AC093627.10	ENSG00000177706	FAM20C	2	0.31	0.00102744
ENSG00000243004	ENSG00000243004	AC005062.2	ENSG00000183742	MACC1	1	0.34	4.30809e-05
ENSG00000244041	ENSG00000244041	LINC01011	ENSG00000124588	NQO2	13	0.43	2.98892e-06
ENSG00000244055	ENSG00000244055	AC007566.10	ENSG00000127993	RBM48	3	0.25	0.0376263
ENSG00000246174	ENSG00000246174	KCTD21-AS1	ENSG00000118369	USP35	20	0.28	0.0110833
ENSG00000246174	ENSG00000246174	KCTD21-AS1	ENSG00000151366	NDUFC2	40	0.38	1.76343e-08
ENSG00000246263	ENSG00000246263	KB-431C1.4	ENSG00000104517	UBR5	2	0.6	3.2072e-13
ENSG00000246273	ENSG00000246273	SBF2-AS1	ENSG00000133812	SBF2	10	0.24	0.000393518
ENSG00000246560	ENSG00000246560	RP11-10L12.4	ENSG00000109323	MANBA	22	0.29	0.0376263
ENSG00000246560	ENSG00000246560	RP11-10L12.4	ENSG00000145354	CISD2	18	0.29	0.0376263
ENSG00000246560	ENSG00000246560	RP11-10L12.4	ENSG00000164039	BDH2	20	0.25	0.000393518
ENSG00000246889	ENSG00000246889	AP000487.5	ENSG00000131626	PPFIA1	30	0.32	2.10816e-09
ENSG00000246982	ENSG00000246982	RP1-179N16.6	ENSG00000112062	MAPK14	1	0.29	6.4144e-07
ENSG00000247317	ENSG00000247317	RP11-273G15.2	ENSG00000130193	THEM6	3	0.24	0.000393518
ENSG00000247400	ENSG00000247400	DNAJC3-AS1	ENSG00000102595	UGGT2	12	0.3	1.17002e-07
ENSG00000247735	ENSG00000247735	CTD-2574D22.2	ENSG00000102886	GDPD3	3	0.24	4.30809e-05
ENSG00000247735	ENSG00000247735	CTD-2574D22.2	ENSG00000149922	TBX6	6	0.46	3.2072e-13
ENSG00000247735	ENSG00000247735	CTD-2574D22.2	ENSG00000149927	DOC2A	5	0.54	3.2072e-13
ENSG00000248008	ENSG00000248008	DYNLL1-AS1	ENSG00000111775	COX6A1	12	0.25	0.0211106
ENSG00000248008	ENSG00000248008	DYNLL1-AS1	ENSG00000167272	POP5	29	0.24	0.0376263
ENSG00000248092	ENSG00000248092	NNT-AS1	ENSG00000151882	CCL28	14	0.31	1.76343e-08
ENSG00000248092	ENSG00000248092	NNT-AS1	ENSG00000172244	C5orf34	9	0.42	1.87408e-10
ENSG00000248265	ENSG00000248265	RP11-834C11.3	ENSG00000037965	HOXC8	1	0.58	1.87408e-10
ENSG00000248265	ENSG00000248265	RP11-834C11.3	ENSG00000180806	HOXC9	1	0.65	1.10114e-11
ENSG00000248494	ENSG00000248494	LNX1-AS2	ENSG00000072201	LNX1	3	0.33	0.00245782
ENSG00000249592	ENSG00000249592	RP11-440L14.1	ENSG00000145214	DGKQ	3	0.42	1.87408e-10
ENSG00000249592	ENSG00000249592	RP11-440L14.1	ENSG00000168993	CPLX1	23	0.43	1.10114e-11
ENSG00000249592	ENSG00000249592	RP11-440L14.1	ENSG00000185619	PCGF3	45	0.55	3.2072e-13
ENSG00000249650	ENSG00000249650	RP11-310P5.1	ENSG00000180104	EXOC3	7	0.2	0.0211106
ENSG00000249650	ENSG00000249650	RP11-310P5.1	ENSG00000188818	ZDHHC11	1	0.25	0.000393518
ENSG00000250410	ENSG00000250410	RP11-714G18.1	ENSG00000164323	KIAA1430	1	0.25	0.00542076
ENSG00000251136	ENSG00000251136	RP11-37B2.1	ENSG00000104320	NBN	1	0.36	1.87408e-10
ENSG00000251307	ENSG00000251307	RP11-506H20.1	ENSG00000234602	MCIDAS	5	0.62	2.10816e-09
ENSG00000251562	ENSG00000251562	MALAT1	ENSG00000173727	AP000769.1	2	0.45	1.76343e-08
ENSG00000253522	ENSG00000253522	MIR146A	ENSG00000221886	C5orf54	1	-0.34	0.000137101
ENSG00000253666	ENSG00000253666	KB-1615E4.2	ENSG00000104450	SPAG1	1	0.37	1.87408e-10
ENSG00000253738	ENSG00000253738	GS1-251I9.4	ENSG00000214954	LRRC69	8	0.3	0.0211106
ENSG00000276278	ENSG00000254414	RP11-182J1.1	ENSG00000166716	ZNF592	1	0.35	1.20854e-05
ENSG00000254548	ENSG00000254548	RP11-429J17.5	ENSG00000130193	THEM6	1	0.32	2.10816e-09
ENSG00000254548	ENSG00000254548	RP11-429J17.5	ENSG00000180921	FAM83H	1	0.4	1.17002e-07
ENSG00000254815	ENSG00000254815	RP11-496I9.1	ENSG00000023191	RNH1	3	-0.35	2.98892e-06
ENSG00000254815	ENSG00000254815	RP11-496I9.1	ENSG00000070047	PHRF1	1	0.28	0.0110833
ENSG00000254815	ENSG00000254815	RP11-496I9.1	ENSG00000174915	PTDSS2	1	0.25	0.00542076
ENSG00000254815	ENSG00000254815	RP11-496I9.1	ENSG00000184363	PKP3	2	0.24	4.30809e-05
ENSG00000254973	ENSG00000254973	RP11-429J17.7	ENSG00000181085	MAPK15	12	0.43	2.10816e-09
ENSG00000255121	ENSG00000255121	RP11-110I1.12	ENSG00000196655	TRAPPC4	42	0.39	2.98892e-06
ENSG00000255517	ENSG00000255517	CTD-3074O7.5	ENSG00000172932	ANKRD13D	1	0.25	0.000393518
ENSG00000255517	ENSG00000255517	CTD-3074O7.5	ENSG00000173653	RCE1	4	0.3	1.76343e-08
ENSG00000255517	ENSG00000255517	CTD-3074O7.5	ENSG00000173715	C11orf80	2	0.23	0.000137101
ENSG00000255517	ENSG00000255517	CTD-3074O7.5	ENSG00000173992	CCS	1	0.22	0.0376263
ENSG00000255517	ENSG00000255517	CTD-3074O7.5	ENSG00000174165	ZDHHC24	3	0.44	2.10816e-09
ENSG00000255517	ENSG00000255517	CTD-3074O7.5	ENSG00000255468	RP11-867G23.8	3	0.27	0.000393518
ENSG00000256628	ENSG00000256628	ZBTB11-AS1	ENSG00000138468	SENP7	38	0.42	1.10114e-11
ENSG00000256628	ENSG00000256628	ZBTB11-AS1	ENSG00000182504	CEP97	30	0.33	0.000137101
ENSG00000256940	ENSG00000256940	RP11-783K16.5	ENSG00000168071	CCDC88B	3	-0.41	2.10816e-09
ENSG00000257084	ENSG00000257084	U47924.27	ENSG00000126749	EMG1	6	0.39	0.000393518
ENSG00000257621	ENSG00000257621	RP11-349A22.5	ENSG00000131966	ACTR10	3	0.25	0.00245782
ENSG00000257698	ENSG00000257698	RP11-620J15.3	ENSG00000111012	CYP27B1	8	-0.27	0.000137101
ENSG00000257829	ENSG00000257829	RP11-845M18.6	ENSG00000170442	KRT86	8	0.41	1.76343e-08
ENSG00000257829	ENSG00000257829	RP11-845M18.6	ENSG00000205426	KRT81	9	0.29	0.00542076
ENSG00000257878	ENSG00000257878	RP11-256L6.3	ENSG00000111144	LTA4H	13	0.43	2.10816e-09
ENSG00000258077	ENSG00000258077	RP11-114H23.1	ENSG00000139278	GLIPR1	7	0.22	0.000137101
ENSG00000258168	ENSG00000258168	RP11-588H23.3	ENSG00000127328	RAB3IP	2	0.26	2.10816e-09
ENSG00000258199	ENSG00000258199	RP11-977G19.5	ENSG00000139531	SUOX	2	0.31	2.10816e-09
ENSG00000258199	ENSG00000258199	RP11-977G19.5	ENSG00000197728	RPS26	2	0.28	1.20854e-05
ENSG00000258302	ENSG00000258302	RP11-981P6.1	ENSG00000070961	ATP2B1	4	0.28	1.76343e-08
ENSG00000258736	ENSG00000258736	RP11-982M15.7	ENSG00000179364	PACS2	2	0.2	0.00542076
ENSG00000259153	ENSG00000259153	RP6-65G23.3	ENSG00000133985	TTC9	3	0.6	3.2072e-13
ENSG00000259456	ENSG00000259456	RP5-914P20.5	ENSG00000124243	BCAS4	3	0.34	1.17002e-07
ENSG00000259623	ENSG00000259623	RP11-156E6.1	ENSG00000187595	ZNF385C	9	0.27	0.00245782
ENSG00000259891	ENSG00000259891	CTA-204B4.2	ENSG00000167632	TRAPPC9	1	0.49	1.17002e-07
ENSG00000260257	ENSG00000260257	RP5-1085F17.3	ENSG00000101367	MAPRE1	14	0.42	6.4144e-07
ENSG00000260260	ENSG00000260260	RP11-304L19.5	ENSG00000103197	TSC2	4	0.24	0.00542076
ENSG00000260260	ENSG00000260260	RP11-304L19.5	ENSG00000167965	MLST8	3	0.48	1.87408e-10
ENSG00000260285	ENSG00000260285	RP11-600F24.7	ENSG00000075413	MARK3	7	0.39	1.87408e-10
ENSG00000260352	ENSG00000260352	CTD-2288F12.1	ENSG00000134419	RPS15A	2	0.23	0.00245782
ENSG00000260630	ENSG00000260630	SNAI3-AS1	ENSG00000174177	CTU2	7	0.29	0.00245782
ENSG00000260807	ENSG00000260807	RP11-161M6.2	ENSG00000103227	LMF1	14	0.6	1.10114e-11
ENSG00000261188	ENSG00000261188	CTA-445C9.14	ENSG00000128203	ASPHD2	6	0.31	4.30809e-05
ENSG00000261373	ENSG00000261373	VPS9D1-AS1	ENSG00000131165	CHMP1A	6	0.3	0.00245782
ENSG00000261373	ENSG00000261373	VPS9D1-AS1	ENSG00000185324	CDK10	9	0.42	2.98892e-06
ENSG00000261373	ENSG00000261373	VPS9D1-AS1	ENSG00000204991	SPIRE2	8	0.39	1.87408e-10
ENSG00000261373	ENSG00000261373	VPS9D1-AS1	ENSG00000260259	RP11-368I7.4	5	0.24	0.00245782
ENSG00000261416	ENSG00000261416	RP11-455F5.5	ENSG00000149922	TBX6	2	0.29	0.000393518
ENSG00000261416	ENSG00000261416	RP11-455F5.5	ENSG00000169592	INO80E	3	0.2	0.00245782
ENSG00000261437	ENSG00000261437	RP11-22C11.2	ENSG00000104413	ESRP1	3	0.77	1.10114e-11
ENSG00000261804	ENSG00000261804	RP11-44F14.2	ENSG00000166971	AKTIP	5	0.37	1.87408e-10
ENSG00000278133	ENSG00000262766	RP11-196G11.4	ENSG00000103510	KAT8	14	0.74	1.10114e-11
ENSG00000278133	ENSG00000262766	RP11-196G11.4	ENSG00000103549	RNF40	10	0.47	3.2072e-13
ENSG00000278133	ENSG00000262766	RP11-196G11.4	ENSG00000167395	ZNF646	13	0.47	1.76343e-08
ENSG00000278133	ENSG00000262766	RP11-196G11.4	ENSG00000196118	C16orf93	7	0.22	0.00542076
ENSG00000263335	ENSG00000263335	AF001548.5	ENSG00000072864	NDE1	5	0.4	1.17002e-07
ENSG00000263843	ENSG00000263843	RP11-649A18.12	ENSG00000073350	LLGL2	7	0.52	2.10816e-09
ENSG00000263843	ENSG00000263843	RP11-649A18.12	ENSG00000125447	GGA3	10	0.55	0.000137101
ENSG00000263843	ENSG00000263843	RP11-649A18.12	ENSG00000125454	SLC25A19	7	0.5	2.10816e-09
ENSG00000263843	ENSG00000263843	RP11-649A18.12	ENSG00000125458	NT5C	1	0.5	3.2072e-13
ENSG00000264235	ENSG00000264235	RP13-270P17.1	ENSG00000101605	MYOM1	9	0.31	0.0110833
ENSG00000265055	ENSG00000265055	AC145343.2	ENSG00000171634	BPTF	3	0.26	6.4144e-07
ENSG00000265055	ENSG00000265055	AC145343.2	ENSG00000186665	C17orf58	2	0.32	2.10816e-09
ENSG00000265688	ENSG00000265688	MAFG-AS1	ENSG00000175866	BAIAP2	1	0.35	1.76343e-08
ENSG00000265962	ENSG00000265962	RP11-674N23.1	ENSG00000168502	SOGA2	3	0.51	2.98892e-06
ENSG00000266962	ENSG00000266962	RP11-400F19.6	ENSG00000131462	TUBG1	19	0.32	0.000393518
ENSG00000266962	ENSG00000266962	RP11-400F19.6	ENSG00000141698	NT5C3B	2	0.32	2.10816e-09
ENSG00000266970	ENSG00000266970	RP11-806H10.4	ENSG00000087157	PGS1	7	0.36	1.17002e-07
ENSG00000267278	ENSG00000267278	MAP3K14-AS1	ENSG00000013306	SLC25A39	1	0.43	1.10114e-11
ENSG00000267278	ENSG00000267278	MAP3K14-AS1	ENSG00000161692	DBF4B	1	0.41	3.2072e-13
ENSG00000267288	ENSG00000267288	RP13-890H12.2	ENSG00000013306	SLC25A39	1	0.22	6.4144e-07
ENSG00000267288	ENSG00000267288	RP13-890H12.2	ENSG00000161714	PLCD3	4	0.34	0.000137101
ENSG00000267309	ENSG00000267309	CTD-2630F21.1	ENSG00000186020	ZNF529	3	0.43	2.10816e-09
ENSG00000267309	ENSG00000267309	CTD-2630F21.1	ENSG00000267260	CTD-2162K18.4	3	0.34	1.10114e-11
ENSG00000267321	ENSG00000267321	RP11-1094M14.11	ENSG00000006125	AP2B1	10	0.48	1.87408e-10
ENSG00000267321	ENSG00000267321	RP11-1094M14.11	ENSG00000108733	PEX12	4	0.42	0.00245782
ENSG00000267475	ENSG00000267475	CTD-2538C1.2	ENSG00000105186	ANKRD27	8	0.38	1.76343e-08
ENSG00000267530	ENSG00000267530	AC006273.5	ENSG00000167470	MIDN	3	0.18	0.00245782
ENSG00000267698	ENSG00000267698	AC002116.7	ENSG00000105254	TBCB	2	0.28	4.30809e-05
ENSG00000267879	ENSG00000267879	CTB-147C22.9	ENSG00000169035	KLK7	3	0.36	0.0110833
ENSG00000268006	ENSG00000268006	PTOV1-AS1	ENSG00000104946	TBC1D17	1	0.34	1.17002e-07
ENSG00000268006	ENSG00000268006	PTOV1-AS1	ENSG00000104973	MED25	6	0.35	0.0110833
ENSG00000268621	ENSG00000268621	AC006262.5	ENSG00000204866	IGFL2	19	0.23	0.00542076
ENSG00000269176	ENSG00000269176	RP11-727F15.12	ENSG00000133316	WDR74	2	0.31	0.00245782
ENSG00000269235	ENSG00000269235	HCCAT3	ENSG00000197619	ZNF615	11	0.36	2.10816e-09
ENSG00000269235	ENSG00000269235	HCCAT3	ENSG00000198093	ZNF649	1	0.26	0.0211106
ENSG00000269235	ENSG00000269235	HCCAT3	ENSG00000256087	ZNF432	9	0.31	6.4144e-07
ENSG00000269235	ENSG00000269235	HCCAT3	ENSG00000256683	ZNF350	4	0.29	0.0376263
ENSG00000269386	ENSG00000269386	RAB11B-AS1	ENSG00000133250	ZNF414	2	0.36	1.17002e-07
ENSG00000269640	ENSG00000269640	CTD-2521M24.9	ENSG00000141971	MVB12A	2	0.33	6.4144e-07
ENSG00000270482	ENSG00000270482	RP11-131L12.2	ENSG00000176834	VSIG10	1	0.24	0.000137101
ENSG00000271324	ENSG00000271020	RP11-10C24.1	ENSG00000153558	FBXL2	5	0.24	0.00542076
ENSG00000272068	ENSG00000272068	RP11-284F21.9	ENSG00000116580	GON4L	2	0.22	0.000137101
ENSG00000272068	ENSG00000272068	RP11-284F21.9	ENSG00000198952	SMG5	1	0.26	6.4144e-07
ENSG00000272106	ENSG00000272106	RP11-345P4.9	ENSG00000228594	C1orf233	4	0.28	0.00542076
ENSG00000272141	ENSG00000272141	RP11-465B22.8	ENSG00000160072	ATAD3B	3	0.23	0.00102744
ENSG00000272345	ENSG00000272345	RP1-30M3.5	ENSG00000112304	ACOT13	1	0.38	0.00102744
ENSG00000272379	ENSG00000272379	RP1-257A7.5	ENSG00000145979	TBC1D7	3	0.39	2.98892e-06
ENSG00000272438	ENSG00000272438	RP11-54O7.16	ENSG00000188290	HES4	3	0.32	2.98892e-06
ENSG00000272455	ENSG00000272455	RP4-758J18.13	ENSG00000169972	PUSL1	1	0.44	2.10816e-09
ENSG00000272455	ENSG00000272455	RP4-758J18.13	ENSG00000175756	AURKAIP1	2	0.3	0.0211106
ENSG00000272455	ENSG00000272455	RP4-758J18.13	ENSG00000176022	B3GALT6	1	0.34	1.17002e-07
ENSG00000272462	ENSG00000272462	U91328.19	ENSG00000186470	BTN3A2	8	0.35	2.10816e-09
ENSG00000272512	ENSG00000272512	RP11-54O7.17	ENSG00000237330	RNF223	5	0.26	0.0110833
ENSG00000272588	ENSG00000272588	RP11-440L14.4	ENSG00000159692	CTBP1	2	0.28	2.98892e-06
ENSG00000272666	ENSG00000272666	CTA-384D8.35	ENSG00000177989	ODF3B	18	0.44	6.4144e-07
ENSG00000272807	ENSG00000272807	RP11-260M2.1	ENSG00000078018	MAP2	2	0.3	1.20854e-05
ENSG00000272894	ENSG00000272894	RP5-1159O4.1	ENSG00000215018	COL28A1	21	0.28	0.00102744
XLOC_013175	ENSG00000272917	RP11-705C15.5	ENSG00000069493	CLEC2D	24	0.43	1.10114e-11
ENSG00000273026	ENSG00000273026	RP11-422P24.10	ENSG00000143578	CREB3L4	4	0.35	0.00245782
ENSG00000273080	ENSG00000273080	RP11-301O19.1	ENSG00000068654	POLR1A	16	0.33	1.87408e-10
ENSG00000273132	ENSG00000273132	RP11-350J20.12	ENSG00000120265	PCMT1	5	-0.27	0.00245782
XLOC_008929	CATG00000000700	CATG00000000700.1	ENSG00000138172	CALHM2	1	-0.09	1
XLOC_001025	CATG00000002414	CATG00000002414.1	ENSG00000162600	OMA1	18	-0.07	1
XLOC_015300	CATG00000011845	CATG00000011845.1	ENSG00000177981	ASB8	1	0.14	0.792461
ENSG00000273723	CATG00000017193	CATG00000017193.1	ENSG00000136100	VPS36	1	0.13	0.990593
ENSG00000273723	CATG00000017193	CATG00000017193.1	ENSG00000136114	THSD1	2	-0.16	0.28637
ENSG00000273723	CATG00000017193	CATG00000017193.1	ENSG00000197168	NEK5	2	0.14	0.371079
ENSG00000231194	CATG00000017848	CATG00000017848.1	ENSG00000102572	STK24	2	0.23	0.999989
ENSG00000259925	CATG00000028883	CATG00000028883.1	ENSG00000103540	CCP110	1	0.18	0.371079
ENSG00000259925	CATG00000028883	CATG00000028883.1	ENSG00000185164	NOMO2	1	0.12	0.997254
XLOC_002695	CATG00000032035	CATG00000032035.1	ENSG00000133056	PIK3C2B	4	0.28	0.64174
ENSG00000275719	CATG00000039543	CATG00000039543.1	ENSG00000181027	FKRP	5	0.12	1
ENSG00000222017	CATG00000046159	CATG00000046159.1	ENSG00000115524	SF3B1	2	0.14	0.896213
ENSG00000222017	CATG00000046159	CATG00000046159.1	ENSG00000115540	MOB4	6	0.13	0.983573
ENSG00000222017	CATG00000046159	CATG00000046159.1	ENSG00000162944	RFTN2	13	-0.01	1
ENSG00000222017	CATG00000046159	CATG00000046159.1	ENSG00000247626	MARS2	3	0.13	1
ENSG00000225328	CATG00000049576	CATG00000049576.1	ENSG00000135968	GCC2	1	0.2	0.72238
XLOC_038808	CATG00000052298	CATG00000052298.1	ENSG00000125877	ITPA	8	0.14	0.9986
XLOC_038808	CATG00000052298	CATG00000052298.1	ENSG00000198171	DDRGK1	7	0.23	0.461671
ENSG00000277287	CATG00000052299	CATG00000052299.1	ENSG00000088854	C20orf194	7	0.09	1
ENSG00000277287	CATG00000052299	CATG00000052299.1	ENSG00000125877	ITPA	6	-0.05	1
ENSG00000277287	CATG00000052299	CATG00000052299.1	ENSG00000198171	DDRGK1	11	0.01	1
ENSG00000274173	CATG00000052943	CATG00000052943.1	ENSG00000101474	APMAP	16	0.15	0.9986
ENSG00000234139	CATG00000053110	CATG00000053110.1	ENSG00000101019	UQCC1	1	0	1
ENSG00000274414	CATG00000054531	CATG00000054531.1	ENSG00000100997	ABHD12	21	0.09	1
ENSG00000274414	CATG00000054531	CATG00000054531.1	ENSG00000130684	ZNF337	5	0.09	1
ENSG00000205611	CATG00000054555	CATG00000054555.1	ENSG00000101294	HM13	1	-0.12	0.896213
XLOC_042296	CATG00000057935	CATG00000057935.1	ENSG00000075234	TTC38	11	0.12	1
XLOC_042296	CATG00000057935	CATG00000057935.1	ENSG00000186951	PPARA	4	0.07	1
XLOC_044001	CATG00000061104	CATG00000061104.1	ENSG00000138468	SENP7	1	0.03	1
XLOC_054465	CATG00000083589	CATG00000083589.1	ENSG00000204267	TAP2	15	-0.02	1
XLOC_054465	CATG00000083589	CATG00000083589.1	ENSG00000204287	HLA-DRA	1	0.08	1
XLOC_054465	CATG00000083589	CATG00000083589.1	ENSG00000240065	PSMB9	14	-0.02	1
XLOC_054465	CATG00000083589	CATG00000083589.1	ENSG00000241106	HLA-DOB	14	0.12	0.999936
XLOC_060179	CATG00000095995	CATG00000095995.1	ENSG00000126522	ASL	9	0.01	1
XLOC_060179	CATG00000095995	CATG00000095995.1	ENSG00000169902	TPST1	3	0.18	0.983573
XLOC_060179	CATG00000095995	CATG00000095995.1	ENSG00000169919	GUSB	9	-0.02	1
XLOC_060179	CATG00000095995	CATG00000095995.1	ENSG00000196715	VKORC1L1	9	0.22	0.0630114
XLOC_060179	CATG00000095995	CATG00000095995.1	ENSG00000243335	KCTD7	3	0.18	0.148831
XLOC_061632	CATG00000098381	CATG00000098381.1	ENSG00000120875	DUSP4	1	0.19	0.28637
ENSG00000280303	CATG00000101216	CATG00000101216.1	ENSG00000169398	PTK2	3	-0.03	1
ENSG00000231025	CATG00000116115	CATG00000116115.1	ENSG00000165879	FRAT1	2	0.15	0.930651
ENSG00000227857	CATG00000118146	CATG00000118146.1	ENSG00000117461	PIK3R3	1	0.53	0.148831
ENSG00000227857	CATG00000118146	CATG00000118146.1	ENSG00000159588	CCDC17	1	0.03	1
ENSG00000227857	CATG00000118146	CATG00000118146.1	ENSG00000159592	GPBP1L1	3	0.17	0.371079
ENSG00000117242	ENSG00000117242	PINK1-AS	ENSG00000158825	CDA	45	0.02	1
ENSG00000126005	ENSG00000126005	MMP24-AS1	ENSG00000101019	UQCC1	3	-0.04	1
ENSG00000126005	ENSG00000126005	MMP24-AS1	ENSG00000125966	MMP24	16	-0.06	1
ENSG00000177410	ENSG00000177410	ZFAS1	ENSG00000124214	STAU1	17	0.14	1
ENSG00000177738	ENSG00000177738	CTD-2201E18.3	ENSG00000177453	NIM1	2	0.04	1
ENSG00000178947	ENSG00000178947	LINC00086	ENSG00000184785	SMIM10	1	-0.06	1
ENSG00000179859	ENSG00000179859	AC025335.1	ENSG00000170049	KCNAB3	2	0.27	0.930651
ENSG00000182057	ENSG00000182057	Z83851.3	ENSG00000100197	CYP2D6	23	0.06	1
ENSG00000182057	ENSG00000182057	Z83851.3	ENSG00000183066	WBP2NL	15	0.15	0.28637
ENSG00000182057	ENSG00000182057	Z83851.3	ENSG00000198911	SREBF2	5	0.16	0.148831
ENSG00000182057	ENSG00000182057	Z83851.3	ENSG00000198951	NAGA	19	-0.1	0.999999
ENSG00000185168	ENSG00000185168	LINC00482	ENSG00000157637	SLC38A10	13	0.12	1
ENSG00000185168	ENSG00000185168	LINC00482	ENSG00000204237	OXLD1	1	0.1	1
ENSG00000186019	ENSG00000186019	AC084219.4	ENSG00000267680	ZNF224	5	0.34	0.0630114
ENSG00000186594	ENSG00000186594	MIR22HG	ENSG00000167711	SERPINF2	8	-0.08	1
ENSG00000186594	ENSG00000186594	MIR22HG	ENSG00000167716	WDR81	3	0.21	0.997254
ENSG00000188825	ENSG00000188825	LINC00910	ENSG00000012048	BRCA1	86	0.19	0.0995304
ENSG00000188825	ENSG00000188825	LINC00910	ENSG00000131462	TUBG1	1	-0.05	1
ENSG00000188825	ENSG00000188825	LINC00910	ENSG00000131470	PSMC3IP	1	0.12	0.999973
ENSG00000188825	ENSG00000188825	LINC00910	ENSG00000184988	TMEM106A	126	0.02	1
ENSG00000274877	ENSG00000189223	AC016683.6	ENSG00000125637	PSD4	12	0.16	0.999973
ENSG00000196421	ENSG00000196421	LINC00176	ENSG00000101161	PRPF6	3	0.29	0.148831
ENSG00000196810	ENSG00000196810	CTBP1-AS2	ENSG00000178950	GAK	10	0.18	0.211435
ENSG00000281189	ENSG00000202354	RNY3	ENSG00000155660	PDIA4	2	-0.02	1
ENSG00000203499	ENSG00000203499	FAM83H-AS1	ENSG00000178209	PLEC	1	0.01	1
ENSG00000206337	ENSG00000206337	HCP5	ENSG00000137312	FLOT1	8	0.15	0.72238
ENSG00000206337	ENSG00000206337	HCP5	ENSG00000146112	PPP1R18	17	0.21	0.0995304
ENSG00000206337	ENSG00000206337	HCP5	ENSG00000204344	STK19	7	0.04	1
ENSG00000206337	ENSG00000206337	HCP5	ENSG00000204351	SKIV2L	12	0.03	1
ENSG00000206337	ENSG00000206337	HCP5	ENSG00000204421	LY6G6C	17	-0.15	0.64174
ENSG00000206337	ENSG00000206337	HCP5	ENSG00000204444	APOM	6	0.08	1
ENSG00000206337	ENSG00000206337	HCP5	ENSG00000204531	POU5F1	8	0.05	1
ENSG00000206337	ENSG00000206337	HCP5	ENSG00000204536	CCHCR1	47	-0.03	1
ENSG00000206337	ENSG00000206337	HCP5	ENSG00000204540	PSORS1C1	33	-0.08	1
ENSG00000206337	ENSG00000206337	HCP5	ENSG00000240053	LY6G5B	2	-0.19	0.461671
ENSG00000212694	ENSG00000212694	AC084018.1	ENSG00000158023	WDR66	1	0.18	0.148831
ENSG00000214293	ENSG00000214293	RSBN1L-AS1	ENSG00000127947	PTPN12	35	0.04	1
ENSG00000214353	ENSG00000214353	VAC14-AS1	ENSG00000103043	VAC14	4	0.02	1
ENSG00000214401	ENSG00000214401	KANSL1-AS1	ENSG00000185829	ARL17A	11	0.05	1
ENSG00000214401	ENSG00000214401	KANSL1-AS1	ENSG00000225190	PLEKHM1	13	0.13	0.896213
ENSG00000214733	ENSG00000214733	RP11-429J17.8	ENSG00000180900	SCRIB	4	0.26	0.211435
ENSG00000215068	ENSG00000215068	AC025171.1	ENSG00000177453	NIM1	8	0.07	1
ENSG00000215256	ENSG00000215256	DHRS4-AS1	ENSG00000100889	PCK2	3	0.09	1
ENSG00000223482	ENSG00000223482	NUTM2A-AS1	ENSG00000227268	KLLN	3	0.15	0.792461
ENSG00000223725	ENSG00000223725	AC007879.5	ENSG00000144401	METTL21A	11	0.07	1
ENSG00000223797	ENSG00000223797	ENTPD3-AS1	ENSG00000168032	ENTPD3	79	0.18	0.850459
ENSG00000223797	ENSG00000223797	ENTPD3-AS1	ENSG00000188846	RPL14	77	0.25	0.955404
ENSG00000223823	ENSG00000223823	RP11-465B22.5	ENSG00000131591	C1orf159	15	0.09	1
ENSG00000223823	ENSG00000223823	RP11-465B22.5	ENSG00000162571	TTLL10	14	0.1	1
ENSG00000224093	ENSG00000224093	RP5-1033H22.2	ENSG00000023909	GCLM	4	0.16	0.997254
ENSG00000224152	ENSG00000224152	AC009506.1	ENSG00000054219	LY75	2	0.1	0.999998
ENSG00000224265	ENSG00000224265	RP11-168L22.2	ENSG00000169826	CSGALNACT2	2	0.04	1
ENSG00000223396	ENSG00000224536	RP11-134G8.7	ENSG00000134369	NAV1	2	-0.18	0.461671
ENSG00000224597	ENSG00000224597	PTCHD3P1	ENSG00000197321	SVIL	2	0.06	1
ENSG00000224635	ENSG00000224635	RP4-564F22.5	ENSG00000124143	ARHGAP40	1	0.09	1
ENSG00000224660	ENSG00000224660	SH3BP5-AS1	ENSG00000131381	ZFYVE20	1	0.22	0.371079
ENSG00000224950	ENSG00000224950	RP5-1086K13.1	ENSG00000116815	CD58	1	0.24	0.28637
ENSG00000224950	ENSG00000224950	RP5-1086K13.1	ENSG00000134253	TRIM45	1	-0.06	1
ENSG00000272669	ENSG00000225450	RP3-508I15.14	ENSG00000100201	DDX17	1	0.14	0.972405
ENSG00000272669	ENSG00000225450	RP3-508I15.14	ENSG00000100221	JOSD1	2	0.16	0.999853
ENSG00000272669	ENSG00000225450	RP3-508I15.14	ENSG00000100226	GTPBP1	1	0.07	1
ENSG00000272669	ENSG00000225450	RP3-508I15.14	ENSG00000100242	SUN2	2	0.24	0.972405
ENSG00000272669	ENSG00000225450	RP3-508I15.14	ENSG00000184949	FAM227A	2	0.09	1
ENSG00000225484	ENSG00000225484	RP11-773D16.1	ENSG00000122378	FAM213A	1	0.1	1
ENSG00000225506	ENSG00000225506	CYP4A22-AS1	ENSG00000186377	CYP4X1	9	0.16	0.972405
ENSG00000225733	ENSG00000225733	FGD5-AS1	ENSG00000131368	MRPS25	3	0.17	0.896213
ENSG00000225855	ENSG00000225855	RUSC1-AS1	ENSG00000132718	SYT11	2	0.1	0.999973
ENSG00000225855	ENSG00000225855	RUSC1-AS1	ENSG00000143537	ADAM15	1	0.02	1
ENSG00000225855	ENSG00000225855	RUSC1-AS1	ENSG00000160752	FDPS	7	-0.03	1
ENSG00000225855	ENSG00000225855	RUSC1-AS1	ENSG00000160753	RUSC1	5	0.3	1
ENSG00000225855	ENSG00000225855	RUSC1-AS1	ENSG00000160767	FAM189B	7	0.1	1
ENSG00000225855	ENSG00000225855	RUSC1-AS1	ENSG00000177628	GBA	10	0.1	0.999989
ENSG00000226332	ENSG00000226332	RP11-157P1.4	ENSG00000130703	OSBPL2	1	-0.07	1
ENSG00000226472	ENSG00000226472	RP11-551L14.4	ENSG00000013573	DDX11	2	0.12	0.999998
ENSG00000226659	ENSG00000226659	RP11-137H2.4	ENSG00000122359	ANXA11	2	0.15	0.461671
ENSG00000226659	ENSG00000226659	RP11-137H2.4	ENSG00000122378	FAM213A	2	0	1
ENSG00000226812	ENSG00000226812	RP5-881L22.5	ENSG00000132823	OSER1	2	0.09	1
ENSG00000226812	ENSG00000226812	RP5-881L22.5	ENSG00000197296	FITM2	13	0.12	1
ENSG00000226864	ENSG00000226864	RP11-500G22.2	ENSG00000107672	NSMCE4A	29	0.22	0.461671
ENSG00000227036	ENSG00000227036	LINC00511	ENSG00000133195	SLC39A11	4	0.09	1
ENSG00000227053	ENSG00000227053	RP11-395B7.4	ENSG00000214253	FIS1	1	0.03	1
ENSG00000227070	ENSG00000227070	RP11-191G24.1	ENSG00000078618	NRD1	1	0.06	1
ENSG00000227214	ENSG00000227214	HCG15	ENSG00000204644	ZFP57	1	0.05	1
ENSG00000227214	ENSG00000227214	HCG15	ENSG00000204713	TRIM27	1	0.25	0.148831
ENSG00000278484	ENSG00000227307	RP11-95I16.2	ENSG00000120008	WDR11	4	0.1	1
ENSG00000227359	ENSG00000227359	AC017074.2	ENSG00000115091	ACTR3	6	-0.04	1
ENSG00000227359	ENSG00000227359	AC017074.2	ENSG00000144134	RABL2A	8	0.13	0.997254
ENSG00000227640	ENSG00000227640	SOX21-AS1	ENSG00000152749	GPR180	1	0.17	0.64174
ENSG00000227695	ENSG00000227695	DNMBP-AS1	ENSG00000107554	DNMBP	1	0.08	1
ENSG00000224621	ENSG00000227959	RP11-276H7.2	ENSG00000132881	RSG1	18	0.2	0.792461
ENSG00000228084	ENSG00000228084	RP5-884G6.2	ENSG00000122477	LRRC39	2	0.14	0.990593
ENSG00000228192	ENSG00000228192	RP11-342M1.3	ENSG00000117385	LEPRE1	1	0.01	1
ENSG00000228192	ENSG00000228192	RP11-342M1.3	ENSG00000164008	C1orf50	4	0.16	0.792461
ENSG00000228192	ENSG00000228192	RP11-342M1.3	ENSG00000164010	ERMAP	3	0.06	1
ENSG00000228192	ENSG00000228192	RP11-342M1.3	ENSG00000177868	CCDC23	14	0.19	0.983573
ENSG00000228389	ENSG00000228389	AC068039.4	ENSG00000115840	SLC25A12	14	0.16	0.850459
ENSG00000228389	ENSG00000228389	AC068039.4	ENSG00000172878	METAP1D	2	0.15	0.371079
ENSG00000228486	ENSG00000228486	AC017099.3	ENSG00000135940	COX5B	8	0.28	0.72238
ENSG00000228506	ENSG00000228506	RP11-98I9.4	ENSG00000132423	COQ3	2	0.28	0.0630114
ENSG00000228742	ENSG00000228742	RP5-884M6.1	ENSG00000005249	PRKAR2B	4	0.16	0.930651
ENSG00000228742	ENSG00000228742	RP5-884M6.1	ENSG00000253276	CCDC71L	2	0.03	1
ENSG00000228784	ENSG00000228784	LINC00954	ENSG00000068697	LAPTM4A	2	0.18	0.461671
ENSG00000228784	ENSG00000228784	LINC00954	ENSG00000118965	WDR35	17	0.09	1
ENSG00000228784	ENSG00000228784	LINC00954	ENSG00000132031	MATN3	31	0.04	1
ENSG00000229180	ENSG00000229180	GS1-124K5.11	ENSG00000106609	TMEM248	3	0.17	0.371079
ENSG00000229180	ENSG00000229180	GS1-124K5.11	ENSG00000169902	TPST1	25	0.12	0.999989
ENSG00000229180	ENSG00000229180	GS1-124K5.11	ENSG00000169919	GUSB	11	0.07	1
ENSG00000229334	ENSG00000229334	AC046143.3	ENSG00000133657	ATP13A3	1	0	1
ENSG00000229348	ENSG00000229348	HYI-AS1	ENSG00000159479	MED8	4	0.12	0.999998
ENSG00000229656	ENSG00000229656	RP11-462L8.1	ENSG00000150076	C10orf68	6	0.09	0.999999
ENSG00000272341	ENSG00000229931	RP1-151F17.1	ENSG00000137198	GMPR	2	-0.1	1
ENSG00000230149	ENSG00000230149	RP3-508I15.19	ENSG00000100211	CBY1	3	-0.04	1
ENSG00000230149	ENSG00000230149	RP3-508I15.19	ENSG00000100216	TOMM22	3	0.01	1
ENSG00000230149	ENSG00000230149	RP3-508I15.19	ENSG00000100221	JOSD1	3	0.17	0.994818
ENSG00000230149	ENSG00000230149	RP3-508I15.19	ENSG00000100242	SUN2	3	0.17	0.999998
ENSG00000230149	ENSG00000230149	RP3-508I15.19	ENSG00000184949	FAM227A	3	0	1
ENSG00000230177	ENSG00000230177	RP5-1112D6.4	ENSG00000009413	REV3L	20	0.14	0.999313
ENSG00000230266	ENSG00000230266	XXYLT1-AS2	ENSG00000173950	XXYLT1	3	0	1
ENSG00000230385	ENSG00000230385	AC012507.4	ENSG00000135916	ITM2C	1	0.06	1
ENSG00000230439	ENSG00000230439	RP11-488P3.1	ENSG00000023909	GCLM	31	0.08	1
ENSG00000231074	ENSG00000231074	HCG18	ENSG00000146112	PPP1R18	2	-0.07	1
ENSG00000231074	ENSG00000231074	HCG18	ENSG00000204540	PSORS1C1	4	-0.12	0.999313
ENSG00000231074	ENSG00000231074	HCG18	ENSG00000204616	TRIM31	6	0.08	1
ENSG00000231074	ENSG00000231074	HCG18	ENSG00000204618	RNF39	3	0.13	0.955404
ENSG00000231074	ENSG00000231074	HCG18	ENSG00000204642	HLA-F	4	0.01	1
ENSG00000231074	ENSG00000231074	HCG18	ENSG00000206503	HLA-A	31	-0.06	1
ENSG00000231125	ENSG00000231125	AF129075.5	ENSG00000156253	RWDD2B	2	0.1	1
ENSG00000231125	ENSG00000231125	AF129075.5	ENSG00000156261	CCT8	2	0.31	0.371079
ENSG00000231327	ENSG00000231327	AC016700.5	ENSG00000116005	PCYOX1	24	-0.2	0.28637
ENSG00000231483	ENSG00000231483	RP11-336A10.5	ENSG00000196372	ASB13	4	0.19	0.999313
ENSG00000231607	ENSG00000231607	DLEU2	ENSG00000123178	SPRYD7	24	-0.03	1
ENSG00000231770	ENSG00000231770	TMEM44-AS1	ENSG00000133657	ATP13A3	18	0.06	1
ENSG00000231890	ENSG00000231890	AC093391.2	ENSG00000144224	UBXN4	2	0.18	0.850459
ENSG00000232093	ENSG00000232093	RP11-307C12.11	ENSG00000163354	DCST2	1	0.09	1
ENSG00000232098	ENSG00000232098	CTD-2619J13.14	ENSG00000083845	RPS5	7	0.27	0.792461
ENSG00000232160	ENSG00000232160	RAP2C-AS1	ENSG00000123728	RAP2C	6	0.41	0.999313
ENSG00000232600	ENSG00000232600	AC084125.4	ENSG00000147804	SLC39A4	36	0.14	1
ENSG00000232645	ENSG00000232645	RP3-322G13.5	ENSG00000125823	CSTL1	4	0.03	1
ENSG00000232656	ENSG00000232656	IDI2-AS1	ENSG00000047056	WDR37	7	0.19	0.896213
ENSG00000232656	ENSG00000232656	IDI2-AS1	ENSG00000107929	LARP4B	2	0.13	1
ENSG00000232656	ENSG00000232656	IDI2-AS1	ENSG00000107937	GTPBP4	3	0.07	1
ENSG00000232931	ENSG00000232931	LINC00342	ENSG00000135956	TMEM127	2	0.03	1
ENSG00000232931	ENSG00000232931	LINC00342	ENSG00000144021	CIAO1	4	0.18	0.211435
ENSG00000232956	ENSG00000232956	SNHG15	ENSG00000136280	CCM2	35	0.01	1
ENSG00000233101	ENSG00000233101	HOXB-AS3	ENSG00000141293	SKAP1	3	0.03	1
ENSG00000233101	ENSG00000233101	HOXB-AS3	ENSG00000141295	SCRN2	1	0.04	1
ENSG00000233101	ENSG00000233101	HOXB-AS3	ENSG00000170689	HOXB9	1	0.26	0.461671
ENSG00000233175	ENSG00000233175	CTD-2020K17.3	ENSG00000013306	SLC25A39	1	-0.04	1
ENSG00000233175	ENSG00000233175	CTD-2020K17.3	ENSG00000161692	DBF4B	1	0.18	0.0630114
ENSG00000233393	ENSG00000233393	AP000688.29	ENSG00000142197	DOPEY2	23	0.07	1
ENSG00000233393	ENSG00000233393	AP000688.29	ENSG00000159228	CBR1	11	0.25	0.850459
ENSG00000233393	ENSG00000233393	AP000688.29	ENSG00000159231	CBR3	23	-0.16	0.955404
ENSG00000233396	ENSG00000233396	RP11-458D21.1	ENSG00000198483	ANKRD35	3	0.18	0.64174
ENSG00000233912	ENSG00000233912	AC026202.3	ENSG00000134108	ARL8B	50	0.24	0.0630114
ENSG00000234072	ENSG00000234072	AC074117.10	ENSG00000115216	NRBP1	6	0.06	1
ENSG00000234072	ENSG00000234072	AC074117.10	ENSG00000115234	SNX17	6	-0.01	1
ENSG00000234072	ENSG00000234072	AC074117.10	ENSG00000138085	ATRAID	4	0.21	0.0995304
ENSG00000234546	ENSG00000234546	RP3-510D11.2	ENSG00000173614	NMNAT1	7	-0.02	1
ENSG00000234608	ENSG00000234608	MAPKAPK5-AS1	ENSG00000111275	ALDH2	3	0.05	1
ENSG00000229728	ENSG00000234684	SDCBP2-AS1	ENSG00000088832	FKBP1A	3	-0.24	0.148831
ENSG00000234694	ENSG00000234694	RP1-92O14.3	ENSG00000178922	HYI	5	0.04	1
ENSG00000234883	ENSG00000234883	MIR155HG	ENSG00000154727	GABPA	1	-0.06	1
ENSG00000235513	ENSG00000235513	RP4-756G23.5	ENSG00000100372	SLC25A17	2	-0.12	0.999999
ENSG00000235513	ENSG00000235513	RP4-756G23.5	ENSG00000100395	L3MBTL2	12	-0.07	1
ENSG00000235513	ENSG00000235513	RP4-756G23.5	ENSG00000100413	POLR3H	2	-0.09	0.999989
ENSG00000235513	ENSG00000235513	RP4-756G23.5	ENSG00000196236	XPNPEP3	3	-0.01	1
ENSG00000235663	ENSG00000235663	SAPCD1-AS1	ENSG00000204428	LY6G5C	2	0.06	1
ENSG00000235663	ENSG00000235663	SAPCD1-AS1	ENSG00000240053	LY6G5B	3	-0.01	1
ENSG00000235781	ENSG00000235781	XXbac-BPG249D20.9	ENSG00000204540	PSORS1C1	3	-0.05	1
ENSG00000235781	ENSG00000235781	XXbac-BPG249D20.9	ENSG00000204560	DHX16	9	0.14	0.999936
ENSG00000235781	ENSG00000235781	XXbac-BPG249D20.9	ENSG00000204580	DDR1	1	0.13	0.990593
ENSG00000235781	ENSG00000235781	XXbac-BPG249D20.9	ENSG00000204592	HLA-E	1	0.09	1
ENSG00000235781	ENSG00000235781	XXbac-BPG249D20.9	ENSG00000204644	ZFP57	34	0.06	1
ENSG00000235781	ENSG00000235781	XXbac-BPG249D20.9	ENSG00000234127	TRIM26	1	0.16	0.64174
ENSG00000235781	ENSG00000235781	XXbac-BPG249D20.9	ENSG00000241370	RPP21	1	0.18	0.64174
ENSG00000235831	ENSG00000235831	BHLHE40-AS1	ENSG00000144455	SUMF1	1	0.05	1
ENSG00000235884	ENSG00000235884	LINC00941	ENSG00000133704	IPO8	74	-0.04	1
ENSG00000235897	ENSG00000235897	TM4SF19-AS1	ENSG00000161217	PCYT1A	32	0.07	1
ENSG00000235899	ENSG00000235899	RP11-345L23.1	ENSG00000124743	KLHL31	4	0.04	1
ENSG00000236255	ENSG00000236255	AC009404.2	ENSG00000088205	DDX18	14	0.21	0.997254
ENSG00000236305	ENSG00000236305	RP11-126L15.4	ENSG00000106404	CLDN15	1	0.09	0.999996
ENSG00000237133	ENSG00000237133	AC020594.5	ENSG00000152689	RASGRP3	5	0.18	0.850459
ENSG00000237152	ENSG00000237152	DLEU7-AS1	ENSG00000136104	RNASEH2B	1	0.2	0.553471
ENSG00000270574	ENSG00000237298	TTN-AS1	ENSG00000079150	FKBP7	33	0.05	1
XLOC_004135	ENSG00000237424	FOXD2-AS1	ENSG00000162368	CMPK1	18	0.12	0.9986
ENSG00000237517	ENSG00000237517	DGCR5	ENSG00000100056	DGCR14	6	0.12	0.999936
ENSG00000237753	ENSG00000237753	AC079922.3	ENSG00000125630	POLR1B	4	0.14	0.983573
ENSG00000238045	ENSG00000238045	AC009133.14	ENSG00000103502	CDIPT	5	0.15	1
ENSG00000238178	ENSG00000238178	RP11-431J24.2	ENSG00000169249	ZRSR2	81	0.14	0.792461
ENSG00000238287	ENSG00000238287	RP11-656D10.3	ENSG00000117010	ZNF684	16	0.28	0.371079
ENSG00000271778	ENSG00000240207	RP11-379F4.4	ENSG00000118855	MFSD1	34	0.24	0.0630114
ENSG00000240288	ENSG00000240288	GHRLOS	ENSG00000157017	GHRL	13	0.12	1
ENSG00000240731	ENSG00000240731	RP5-890O3.9	ENSG00000224051	GLTPD1	3	0.11	1
ENSG00000242086	ENSG00000242086	LINC00969	ENSG00000189058	APOD	1	0.08	1
ENSG00000242147	ENSG00000242147	RP13-463N16.6	ENSG00000173848	NET1	13	0.18	0.0995304
ENSG00000242147	ENSG00000242147	RP13-463N16.6	ENSG00000196372	ASB13	35	-0.03	1
ENSG00000242516	ENSG00000242516	LINC00960	ENSG00000227124	ZNF717	1	0.09	1
ENSG00000242861	ENSG00000242861	RP11-285F7.2	ENSG00000143811	PYCR2	2	0.09	1
ENSG00000244041	ENSG00000244041	LINC01011	ENSG00000124570	SERPINB6	11	0.1	1
ENSG00000244055	ENSG00000244055	AC007566.10	ENSG00000127980	PEX1	1	0.22	0.28637
ENSG00000244300	ENSG00000244300	RP11-475N22.4	ENSG00000114626	ABTB1	1	-0.11	0.997254
ENSG00000245466	ENSG00000245466	CTD-2540L5.6	ENSG00000133983	COX16	1	0.04	1
ENSG00000245552	ENSG00000245552	RP11-712B9.2	ENSG00000149218	ENDOD1	2	0.24	0.553471
ENSG00000246174	ENSG00000246174	KCTD21-AS1	ENSG00000188997	KCTD21	39	0.1	1
ENSG00000246263	ENSG00000246263	KB-431C1.4	ENSG00000048392	RRM2B	19	0.3	1
ENSG00000246331	ENSG00000246331	RP11-77I22.2	ENSG00000133704	IPO8	16	0.2	0.72238
ENSG00000246898	ENSG00000246898	LINC00920	ENSG00000166546	BEAN1	2	0.17	0.972405
ENSG00000247400	ENSG00000247400	DNAJC3-AS1	ENSG00000134874	DZIP1	5	0.13	0.999936
ENSG00000247572	ENSG00000247572	CKMT2-AS1	ENSG00000131730	CKMT2	1	0.2	0.553471
ENSG00000247735	ENSG00000247735	CTD-2574D22.2	ENSG00000090238	YPEL3	6	0.08	1
ENSG00000247735	ENSG00000247735	CTD-2574D22.2	ENSG00000102882	MAPK3	6	0.15	0.461671
ENSG00000247796	ENSG00000247796	CTD-2366F13.1	ENSG00000164171	ITGA2	2	0.19	0.28637
ENSG00000248008	ENSG00000248008	DYNLL1-AS1	ENSG00000022840	RNF10	5	0.11	1
ENSG00000248008	ENSG00000248008	DYNLL1-AS1	ENSG00000111725	PRKAB1	2	0.21	0.371079
ENSG00000248008	ENSG00000248008	DYNLL1-AS1	ENSG00000170855	TRIAP1	7	0.17	0.850459
ENSG00000248265	ENSG00000248265	RP11-834C11.3	ENSG00000123415	SMUG1	35	0.12	0.999313
ENSG00000248538	ENSG00000248538	RP11-10A14.5	ENSG00000104626	ERI1	4	0.14	0.972405
ENSG00000248734	ENSG00000248734	CTD-2260A17.1	ENSG00000153113	CAST	3	0.19	0.990593
ENSG00000248734	ENSG00000248734	CTD-2260A17.1	ENSG00000164307	ERAP1	9	0.09	1
ENSG00000248734	ENSG00000248734	CTD-2260A17.1	ENSG00000164308	ERAP2	2	0.19	0.553471
ENSG00000249592	ENSG00000249592	RP11-440L14.1	ENSG00000215375	MYL5	4	0.14	0.955404
ENSG00000249923	ENSG00000249923	XXbac-B444P24.8	ENSG00000099899	TRMT2A	3	0.13	0.999989
ENSG00000250410	ENSG00000250410	RP11-714G18.1	ENSG00000109775	UFSP2	14	0.24	0.371079
ENSG00000250410	ENSG00000250410	RP11-714G18.1	ENSG00000205129	C4orf47	5	0.2	0.461671
ENSG00000250413	ENSG00000250413	RP11-448G15.1	ENSG00000109667	SLC2A9	73	-0.02	1
ENSG00000250508	ENSG00000250508	RP11-757G1.6	ENSG00000132740	IGHMBP2	10	0.09	1
ENSG00000250508	ENSG00000250508	RP11-757G1.6	ENSG00000197345	MRPL21	10	0.08	1
ENSG00000251138	ENSG00000251138	RP11-81H3.2	ENSG00000253719	ATXN7L3B	1	0.13	0.999853
ENSG00000251143	ENSG00000251143	RP11-849H4.4	ENSG00000158483	FAM86C1	2	-0.04	1
ENSG00000251169	ENSG00000251169	AC005355.2	ENSG00000164615	CAMLG	2	-0.08	1
ENSG00000253161	ENSG00000253161	RP11-150O12.1	ENSG00000085788	DDHD2	1	-0.09	1
ENSG00000253352	ENSG00000253352	TUG1	ENSG00000184792	OSBP2	10	0.13	0.999313
ENSG00000253552	ENSG00000253552	HOXA-AS2	ENSG00000005020	SKAP2	1	0.18	0.553471
ENSG00000253669	ENSG00000253669	KB-1732A1.1	ENSG00000253320	KB-1507C5.2	10	0.2	0.461671
ENSG00000276278	ENSG00000254414	RP11-182J1.1	ENSG00000176371	ZSCAN2	7	0.15	0.999989
ENSG00000276278	ENSG00000254414	RP11-182J1.1	ENSG00000177082	WDR73	13	0.26	0.72238
ENSG00000276278	ENSG00000254414	RP11-182J1.1	ENSG00000197696	NMB	8	0.11	1
ENSG00000254548	ENSG00000254548	RP11-429J17.5	ENSG00000181085	MAPK15	3	0.25	1
ENSG00000254635	ENSG00000254635	WAC-AS1	ENSG00000095739	BAMBI	7	0.04	1
ENSG00000254815	ENSG00000254815	RP11-496I9.1	ENSG00000174775	HRAS	13	0	1
ENSG00000254815	ENSG00000254815	RP11-496I9.1	ENSG00000177042	TMEM80	5	0.19	0.72238
ENSG00000254815	ENSG00000254815	RP11-496I9.1	ENSG00000177951	BET1L	1	0	1
ENSG00000254837	ENSG00000254837	AP001372.2	ENSG00000175564	UCP3	1	0.13	0.972405
ENSG00000254855	ENSG00000254855	RP11-867G23.1	ENSG00000087365	SF3B2	2	0.16	0.994818
ENSG00000254855	ENSG00000254855	RP11-867G23.1	ENSG00000174851	YIF1A	1	0.05	1
ENSG00000254855	ENSG00000254855	RP11-867G23.1	ENSG00000174996	KLC2	3	0.2	1
ENSG00000254855	ENSG00000254855	RP11-867G23.1	ENSG00000175115	PACS1	1	0.15	0.461671
ENSG00000254967	ENSG00000254967	RP11-680F20.6	ENSG00000064309	CDON	21	0.18	0.461671
ENSG00000254967	ENSG00000254967	RP11-680F20.6	ENSG00000110060	PUS3	1	0.1	1
ENSG00000254967	ENSG00000254967	RP11-680F20.6	ENSG00000149547	EI24	2	0.09	1
ENSG00000270972	ENSG00000255328	RP11-326C3.12	ENSG00000142089	IFITM3	16	0.03	1
ENSG00000270972	ENSG00000255328	RP11-326C3.12	ENSG00000185885	IFITM1	15	0.3	0.553471
ENSG00000255337	ENSG00000255337	RP11-315O6.1	ENSG00000023445	BIRC3	1	0.07	1
ENSG00000255474	ENSG00000255474	RP11-234B24.2	ENSG00000010219	DYRK4	1	0.01	1
ENSG00000255517	ENSG00000255517	CTD-3074O7.5	ENSG00000174080	CTSF	4	0.16	0.930651
ENSG00000255517	ENSG00000255517	CTD-3074O7.5	ENSG00000174483	BBS1	12	0.18	0.972405
ENSG00000255517	ENSG00000255517	CTD-3074O7.5	ENSG00000174516	PELI3	11	0.15	1
ENSG00000255517	ENSG00000255517	CTD-3074O7.5	ENSG00000174791	RIN1	2	0.08	1
ENSG00000255517	ENSG00000255517	CTD-3074O7.5	ENSG00000175505	CLCF1	1	0.19	0.0995304
ENSG00000256034	ENSG00000256034	RP11-707G14.1	ENSG00000021300	PLEKHB1	4	-0.14	0.990593
ENSG00000256034	ENSG00000256034	RP11-707G14.1	ENSG00000175581	MRPL48	3	-0.24	0.148831
ENSG00000256050	ENSG00000256050	RP11-982M15.6	ENSG00000142208	AKT1	1	-0.03	1
ENSG00000256139	ENSG00000256139	RP11-968O1.5	ENSG00000076248	UNG	5	-0.06	1
ENSG00000256139	ENSG00000256139	RP11-968O1.5	ENSG00000189046	ALKBH2	4	-0.04	1
ENSG00000256628	ENSG00000256628	ZBTB11-AS1	ENSG00000144815	NXPE3	40	0.12	0.999313
ENSG00000256751	ENSG00000256751	RP11-695J4.2	ENSG00000246705	H2AFJ	1	-0.08	1
ENSG00000256940	ENSG00000256940	RP11-783K16.5	ENSG00000162302	RPS6KA4	1	0.15	0.64174
ENSG00000256940	ENSG00000256940	RP11-783K16.5	ENSG00000173457	PPP1R14B	8	0.34	0.850459
ENSG00000257038	ENSG00000257038	RP11-800A3.7	ENSG00000175575	PAAF1	1	0.03	1
ENSG00000257057	ENSG00000257057	RP11-867G2.2	ENSG00000020922	MRE11A	2	0.21	0.990593
ENSG00000257084	ENSG00000257084	U47924.27	ENSG00000111676	ATN1	1	0.28	0.0995304
ENSG00000257084	ENSG00000257084	U47924.27	ENSG00000111684	LPCAT3	1	0.2	0.930651
ENSG00000257086	ENSG00000257086	RP11-783K16.13	ENSG00000002330	BAD	4	0.03	1
ENSG00000257086	ENSG00000257086	RP11-783K16.13	ENSG00000162302	RPS6KA4	1	0.19	0.72238
ENSG00000257086	ENSG00000257086	RP11-783K16.13	ENSG00000173457	PPP1R14B	29	0.26	0.64174
ENSG00000257086	ENSG00000257086	RP11-783K16.13	ENSG00000173511	VEGFB	3	-0.01	1
ENSG00000257252	ENSG00000257252	RP11-486A14.2	ENSG00000198015	MRPL42	2	0.15	0.999973
ENSG00000257337	ENSG00000257337	RP11-983P16.4	ENSG00000111077	TENC1	27	0.31	0.955404
ENSG00000257556	ENSG00000257556	RP11-44N21.1	ENSG00000140104	C14orf79	46	0.07	1
ENSG00000257556	ENSG00000257556	RP11-44N21.1	ENSG00000183828	NUDT14	13	0.15	0.850459
ENSG00000257698	ENSG00000257698	RP11-620J15.3	ENSG00000123427	METTL21B	17	-0.06	1
ENSG00000257702	ENSG00000257702	LBX2-AS1	ENSG00000115274	INO80B	5	-0.12	1
ENSG00000257702	ENSG00000257702	LBX2-AS1	ENSG00000115282	TTC31	3	0.1	1
ENSG00000257702	ENSG00000257702	LBX2-AS1	ENSG00000115307	AUP1	1	0.16	1
ENSG00000257913	ENSG00000257913	RP11-386G11.5	ENSG00000139636	LMBR1L	8	0.07	1
ENSG00000257913	ENSG00000257913	RP11-386G11.5	ENSG00000167553	TUBA1C	2	0.2	0.148831
ENSG00000258017	ENSG00000258017	RP11-386G11.10	ENSG00000181929	PRKAG1	15	0.2	0.0630114
ENSG00000258168	ENSG00000258168	RP11-588H23.3	ENSG00000135643	KCNMB4	28	0.2	0.930651
ENSG00000258199	ENSG00000258199	RP11-977G19.5	ENSG00000111540	RAB5B	1	0.15	0.997254
ENSG00000258199	ENSG00000258199	RP11-977G19.5	ENSG00000196465	MYL6B	1	0.13	1
ENSG00000258302	ENSG00000258302	RP11-981P6.1	ENSG00000139323	POC1B	42	0.44	0.972405
ENSG00000258302	ENSG00000258302	RP11-981P6.1	ENSG00000257594	GALNT4	22	0.4	0.999936
ENSG00000258667	ENSG00000258667	HIF1A-AS2	ENSG00000023608	SNAPC1	1	0.31	0.28637
ENSG00000258867	ENSG00000258867	RP11-300J18.3	ENSG00000054983	GALC	19	0.08	1
ENSG00000258867	ENSG00000258867	RP11-300J18.3	ENSG00000140030	GPR65	5	0.01	1
ENSG00000258929	ENSG00000258929	RP11-58E21.3	ENSG00000087299	L2HGDH	3	-0.03	1
ENSG00000258929	ENSG00000258929	RP11-58E21.3	ENSG00000100483	VCPKMT	11	0.1	0.999999
ENSG00000258929	ENSG00000258929	RP11-58E21.3	ENSG00000125375	ATP5S	11	0.1	1
ENSG00000259306	ENSG00000259240	RP11-108K3.1	ENSG00000069966	GNB5	1	0	1
ENSG00000259306	ENSG00000259240	RP11-108K3.1	ENSG00000081014	AP4E1	23	0.15	0.850459
ENSG00000259306	ENSG00000259240	RP11-108K3.1	ENSG00000138600	SPPL2A	17	0.08	1
ENSG00000259330	ENSG00000259330	LINC00984	ENSG00000128928	IVD	3	0.16	0.955404
ENSG00000259330	ENSG00000259330	LINC00984	ENSG00000188549	C15orf52	3	0.17	0.999998
ENSG00000274528	ENSG00000259438	CTD-2650P22.1	ENSG00000140280	LYSMD2	1	0.11	0.999989
ENSG00000259623	ENSG00000259623	RP11-156E6.1	ENSG00000131473	ACLY	2	0.06	1
ENSG00000259933	ENSG00000259933	RP11-304L19.1	ENSG00000103197	TSC2	6	0.18	0.994818
ENSG00000260260	ENSG00000260260	RP11-304L19.5	ENSG00000008710	PKD1	1	0.03	1
ENSG00000260285	ENSG00000260285	RP11-600F24.7	ENSG00000100711	ZFYVE21	1	0.07	1
ENSG00000260285	ENSG00000260285	RP11-600F24.7	ENSG00000166165	CKB	6	0.21	0.997254
ENSG00000260328	ENSG00000260328	RP11-416I2.1	ENSG00000141030	COPS3	3	0.16	0.72238
ENSG00000260328	ENSG00000260328	RP11-416I2.1	ENSG00000154803	FLCN	4	0.1	1
ENSG00000260552	ENSG00000260552	RP11-49I11.1	ENSG00000134759	ELP2	13	-0.07	1
ENSG00000260552	ENSG00000260552	RP11-49I11.1	ENSG00000141424	SLC39A6	12	0.23	0.0630114
ENSG00000260563	ENSG00000260563	RP13-516M14.1	ENSG00000141574	SECTM1	5	0.03	1
ENSG00000260630	ENSG00000260630	SNAI3-AS1	ENSG00000051523	CYBA	2	0.03	1
ENSG00000260630	ENSG00000260630	SNAI3-AS1	ENSG00000103335	PIEZO1	5	0.11	0.999996
ENSG00000260630	ENSG00000260630	SNAI3-AS1	ENSG00000158717	RNF166	20	0.25	0.28637
ENSG00000260630	ENSG00000260630	SNAI3-AS1	ENSG00000185669	SNAI3	18	0.15	1
ENSG00000260698	ENSG00000260698	RP11-439E19.9	ENSG00000143653	SCCPDH	2	0.11	1
ENSG00000260710	ENSG00000260710	RP11-616M22.7	ENSG00000090581	GNPTG	5	-0.19	0.72238
ENSG00000260710	ENSG00000260710	RP11-616M22.7	ENSG00000103249	CLCN7	2	0.03	1
ENSG00000260710	ENSG00000260710	RP11-616M22.7	ENSG00000103275	UBE2I	19	0.16	1
ENSG00000260710	ENSG00000260710	RP11-616M22.7	ENSG00000127580	WDR24	1	0.13	0.792461
ENSG00000260710	ENSG00000260710	RP11-616M22.7	ENSG00000197599	CCDC154	2	0.06	1
ENSG00000260735	ENSG00000260735	RP11-72I8.1	ENSG00000183426	NPIPA1	1	0.13	0.999676
XLOC_022655	ENSG00000260773	RP11-352G18.2	ENSG00000169032	MAP2K1	2	0	1
ENSG00000260778	ENSG00000260778	MIR940	ENSG00000167969	ECI1	3	0.26	0.461671
ENSG00000260798	ENSG00000260798	RP11-354M1.2	ENSG00000103047	TANGO6	1	-0.03	1
ENSG00000260798	ENSG00000260798	RP11-354M1.2	ENSG00000141076	CIRH1A	1	0.13	0.994818
ENSG00000261092	ENSG00000261092	RP11-21B23.2	ENSG00000166164	BRD7	2	0.11	1
ENSG00000261188	ENSG00000261188	CTA-445C9.14	ENSG00000128294	TPST2	5	-0.11	0.999989
ENSG00000261253	ENSG00000261253	AC137932.6	ENSG00000003249	DBNDD1	1	-0.05	1
ENSG00000261253	ENSG00000261253	AC137932.6	ENSG00000167522	ANKRD11	1	0	1
ENSG00000261253	ENSG00000261253	AC137932.6	ENSG00000204991	SPIRE2	2	-0.13	0.850459
ENSG00000261373	ENSG00000261373	VPS9D1-AS1	ENSG00000140995	DEF8	5	0.12	0.999998
ENSG00000261373	ENSG00000261373	VPS9D1-AS1	ENSG00000158805	ZNF276	6	0.12	1
ENSG00000261373	ENSG00000261373	VPS9D1-AS1	ENSG00000258839	MC1R	7	0.21	0.0995304
ENSG00000261490	ENSG00000261490	RP11-448G15.3	ENSG00000109667	SLC2A9	5	0.22	0.72238
ENSG00000263394	ENSG00000262074	SNORD3B-2	ENSG00000177731	FLII	1	-0.07	1
ENSG00000262160	ENSG00000262160	RP11-96D1.11	ENSG00000072736	NFATC3	2	0.12	0.999853
ENSG00000262160	ENSG00000262160	RP11-96D1.11	ENSG00000103064	SLC7A6	3	0.12	1
ENSG00000262160	ENSG00000262160	RP11-96D1.11	ENSG00000124067	SLC12A4	2	-0.02	1
ENSG00000262160	ENSG00000262160	RP11-96D1.11	ENSG00000141098	GFOD2	2	0.14	0.553471
ENSG00000262160	ENSG00000262160	RP11-96D1.11	ENSG00000213398	LCAT	2	-0.01	1
ENSG00000262188	ENSG00000262188	RP11-353N14.4	ENSG00000167291	TBC1D16	1	0.12	0.999936
ENSG00000262294	ENSG00000262294	RP11-1260E13.2	ENSG00000141252	VPS53	1	0.06	1
ENSG00000262294	ENSG00000262294	RP11-1260E13.2	ENSG00000187624	C17orf97	1	0.11	0.999999
ENSG00000278133	ENSG00000262766	RP11-196G11.4	ENSG00000151006	PRSS53	14	-0.09	1
ENSG00000278133	ENSG00000262766	RP11-196G11.4	ENSG00000167394	ZNF668	13	0.14	0.999973
ENSG00000278133	ENSG00000262766	RP11-196G11.4	ENSG00000167397	VKORC1	17	-0.19	0.990593
ENSG00000262877	ENSG00000262877	RP11-1055B8.4	ENSG00000157637	SLC38A10	1	0.16	0.990593
ENSG00000262903	ENSG00000262903	RP11-235E17.6	ENSG00000040531	CTNS	38	-0.1	1
ENSG00000262903	ENSG00000262903	RP11-235E17.6	ENSG00000197417	SHPK	29	-0.11	1
ENSG00000263325	ENSG00000263325	LA16c-325D7.1	ENSG00000162076	FLYWCH2	5	0.07	1
ENSG00000263335	ENSG00000263335	AF001548.5	ENSG00000166780	C16orf45	3	0.12	0.990593
ENSG00000266962	ENSG00000266962	RP11-400F19.6	ENSG00000108771	DHX58	3	-0.09	1
ENSG00000266962	ENSG00000266962	RP11-400F19.6	ENSG00000126562	WNK4	1	0.16	0.0995304
ENSG00000262089	ENSG00000267047	RP11-589P10.7	ENSG00000170043	TRAPPC1	1	-0.05	1
ENSG00000262089	ENSG00000267047	RP11-589P10.7	ENSG00000258315	C17orf49	2	0.04	1
ENSG00000267064	ENSG00000267064	RP1-212G6.7	ENSG00000017483	SLC38A5	1	-0.03	1
ENSG00000267169	ENSG00000267169	CTB-55O6.12	ENSG00000072062	PRKACA	14	0.1	1
ENSG00000267169	ENSG00000267169	CTB-55O6.12	ENSG00000141858	SAMD1	7	0.16	0.972405
ENSG00000267288	ENSG00000267288	RP13-890H12.2	ENSG00000136448	NMT1	2	0.15	0.930651
ENSG00000267288	ENSG00000267288	RP13-890H12.2	ENSG00000172992	DCAKD	4	0.13	0.994818
ENSG00000267436	ENSG00000267436	AC005786.7	ENSG00000161091	MFSD12	1	0.23	0.990593
ENSG00000267475	ENSG00000267475	CTD-2538C1.2	ENSG00000105185	PDCD5	4	-0.04	1
ENSG00000267475	ENSG00000267475	CTD-2538C1.2	ENSG00000121289	CEP89	9	0.01	1
ENSG00000267493	ENSG00000267493	CIRBP-AS1	ENSG00000228300	C19orf24	2	0.16	1
ENSG00000267698	ENSG00000267698	AC002116.7	ENSG00000105270	CLIP3	2	0.04	1
ENSG00000267698	ENSG00000267698	AC002116.7	ENSG00000161277	THAP8	9	0.23	0.461671
ENSG00000267751	ENSG00000267751	AC009005.2	ENSG00000099804	CDC34	3	0.29	0.0630114
ENSG00000267879	ENSG00000267879	CTB-147C22.9	ENSG00000142528	ZNF473	1	0.14	0.553471
ENSG00000268006	ENSG00000268006	PTOV1-AS1	ENSG00000196961	AP2A1	1	0.18	0.930651
ENSG00000268006	ENSG00000268006	PTOV1-AS1	ENSG00000204673	AKT1S1	1	0.21	0.999313
ENSG00000268287	ENSG00000268287	CTB-60B18.18	ENSG00000104852	SNRNP70	2	0.01	1
ENSG00000268287	ENSG00000268287	CTB-60B18.18	ENSG00000189052	CGB5	2	0.12	1
ENSG00000268287	ENSG00000268287	CTB-60B18.18	ENSG00000196337	CGB7	2	0.22	0.994818
ENSG00000269044	ENSG00000269044	CTC-429P9.3	ENSG00000072954	TMEM38A	1	0.13	0.999996
ENSG00000269176	ENSG00000269176	RP11-727F15.12	ENSG00000168569	TMEM223	1	0.25	1
ENSG00000269235	ENSG00000269235	HCCAT3	ENSG00000198464	ZNF480	1	0.15	0.371079
ENSG00000269352	ENSG00000269352	AC018766.5	ENSG00000104973	MED25	3	0.18	0.972405
ENSG00000269352	ENSG00000269352	AC018766.5	ENSG00000196961	AP2A1	1	0.07	1
ENSG00000269352	ENSG00000269352	AC018766.5	ENSG00000204673	AKT1S1	1	0.04	1
ENSG00000269386	ENSG00000269386	RAB11B-AS1	ENSG00000142347	MYO1F	2	0.07	1
ENSG00000269439	ENSG00000269439	CTD-3131K8.2	ENSG00000130304	SLC27A1	20	0.2	0.930651
ENSG00000269640	ENSG00000269640	CTD-2521M24.9	ENSG00000127511	SIN3B	1	0.13	0.997254
ENSG00000269893	ENSG00000269893	SNHG8	ENSG00000145388	METTL14	4	-0.02	1
ENSG00000269982	ENSG00000269982	RP11-1020A11.2	ENSG00000134086	VHL	3	0.06	1
ENSG00000269982	ENSG00000269982	RP11-1020A11.2	ENSG00000144554	FANCD2	7	0.02	1
ENSG00000269982	ENSG00000269982	RP11-1020A11.2	ENSG00000163704	PRRT3	3	0.07	1
ENSG00000269982	ENSG00000269982	RP11-1020A11.2	ENSG00000254999	BRK1	9	-0.07	1
ENSG00000270761	ENSG00000270761	RP11-385F7.1	ENSG00000153294	GPR115	5	0.14	0.792461
ENSG00000270820	ENSG00000270820	RP11-355B11.2	ENSG00000082898	XPO1	1	0.13	0.999989
ENSG00000270820	ENSG00000270820	RP11-355B11.2	ENSG00000162929	KIAA1841	8	0.1	1
ENSG00000271327	ENSG00000271327	RP11-1109F11.3	ENSG00000139323	POC1B	5	0.22	0.0630114
ENSG00000271327	ENSG00000271327	RP11-1109F11.3	ENSG00000257594	GALNT4	2	0.21	0.211435
ENSG00000271553	ENSG00000271553	RP11-274B21.10	ENSG00000165055	METTL2B	10	0.14	0.999676
ENSG00000271721	ENSG00000271721	RP11-337C18.9	ENSG00000131778	CHD1L	9	0.06	1
ENSG00000272068	ENSG00000272068	RP11-284F21.9	ENSG00000163382	APOA1BP	1	0.21	0.28637
ENSG00000272092	ENSG00000272092	RP11-350N15.5	ENSG00000085788	DDHD2	4	0.16	0.994818
ENSG00000272092	ENSG00000272092	RP11-350N15.5	ENSG00000175324	LSM1	3	0.02	1
ENSG00000272106	ENSG00000272106	RP11-345P4.9	ENSG00000215790	SLC35E2	5	0.22	0.0630114
ENSG00000272345	ENSG00000272345	RP1-30M3.5	ENSG00000111802	TDP2	1	0.15	0.972405
ENSG00000272345	ENSG00000272345	RP1-30M3.5	ENSG00000112308	C6orf62	1	0.16	1
ENSG00000272356	ENSG00000272356	RP5-1112D6.8	ENSG00000009413	REV3L	5	0.08	1
ENSG00000272356	ENSG00000272356	RP5-1112D6.8	ENSG00000173214	KIAA1919	15	0.19	0.930651
ENSG00000272417	ENSG00000272417	CTD-2199O4.6	ENSG00000150756	FAM173B	7	0.17	0.999996
ENSG00000272438	ENSG00000272438	RP11-54O7.16	ENSG00000187608	ISG15	3	-0.01	1
ENSG00000272455	ENSG00000272455	RP4-758J18.13	ENSG00000224051	GLTPD1	1	0.1	0.999999
ENSG00000272462	ENSG00000272462	U91328.19	ENSG00000180573	HIST1H2AC	1	0.17	0.896213
ENSG00000272512	ENSG00000272512	RP11-54O7.17	ENSG00000187608	ISG15	6	0.12	1
ENSG00000272512	ENSG00000272512	RP11-54O7.17	ENSG00000188157	AGRN	3	0.21	0.990593
ENSG00000272588	ENSG00000272588	RP11-440L14.4	ENSG00000090316	MAEA	1	0.12	0.990593
ENSG00000272588	ENSG00000272588	RP11-440L14.4	ENSG00000145214	DGKQ	2	0.14	0.999313
ENSG00000272588	ENSG00000272588	RP11-440L14.4	ENSG00000168993	CPLX1	43	0.25	0.792461
ENSG00000272588	ENSG00000272588	RP11-440L14.4	ENSG00000178950	GAK	3	0.14	0.994818
ENSG00000272588	ENSG00000272588	RP11-440L14.4	ENSG00000179979	CRIPAK	3	0.14	0.64174
ENSG00000272588	ENSG00000272588	RP11-440L14.4	ENSG00000185619	PCGF3	102	0.24	0.0995304
ENSG00000272588	ENSG00000272588	RP11-440L14.4	ENSG00000215375	MYL5	16	-0.05	1
ENSG00000272630	ENSG00000272630	RP11-344N10.5	ENSG00000122882	ECD	8	0.19	0.983573
ENSG00000272630	ENSG00000272630	RP11-344N10.5	ENSG00000122884	P4HA1	5	0.07	1
ENSG00000272630	ENSG00000272630	RP11-344N10.5	ENSG00000138286	FAM149B1	6	0.2	0.850459
ENSG00000272630	ENSG00000272630	RP11-344N10.5	ENSG00000156042	TTC18	12	0.14	0.955404
ENSG00000272630	ENSG00000272630	RP11-344N10.5	ENSG00000182180	MRPS16	5	0	1
ENSG00000272630	ENSG00000272630	RP11-344N10.5	ENSG00000213551	DNAJC9	10	0.05	1
ENSG00000272666	ENSG00000272666	CTA-384D8.35	ENSG00000100258	LMF2	1	-0.18	0.896213
ENSG00000272666	ENSG00000272666	CTA-384D8.35	ENSG00000100288	CHKB	13	0.25	0.211435
ENSG00000272666	ENSG00000272666	CTA-384D8.35	ENSG00000128159	TUBGCP6	2	-0.03	1
ENSG00000272666	ENSG00000272666	CTA-384D8.35	ENSG00000205560	CPT1B	20	0.16	0.999313
ENSG00000272941	ENSG00000272941	RP11-134L10.1	ENSG00000122783	C7orf49	9	-0.09	1
ENSG00000273026	ENSG00000273026	RP11-422P24.10	ENSG00000143575	HAX1	1	0.09	0.999996
ENSG00000273026	ENSG00000273026	RP11-422P24.10	ENSG00000160741	CRTC2	3	0.28	0.896213
ENSG00000230325	ENSG00000273058	RP11-385F5.5	ENSG00000116977	LGALS8	97	-0.04	1
ENSG00000230325	ENSG00000273058	RP11-385F5.5	ENSG00000119285	HEATR1	88	0.25	0.792461
ENSG00000273080	ENSG00000273080	RP11-301O19.1	ENSG00000132313	MRPL35	16	0.17	0.999999
ENSG00000273132	ENSG00000273132	RP11-350J20.12	ENSG00000164520	RAET1E	1	0.11	1
ENSG00000272836	ENSG00000273137	RP3-402G11.28	ENSG00000188130	MAPK12	4	0.04	1
ENSG00000273271	ENSG00000273271	AP000254.8	ENSG00000156304	SCAF4	1	0.08	1
ENSG00000273344	ENSG00000273344	PAXIP1-AS1	ENSG00000214106	PAXIP1-AS2	8	0.07	1
ENSG00000273356	ENSG00000273356	RP11-804H8.6	ENSG00000088538	DOCK3	6	0.15	1
ENSG00000273356	ENSG00000273356	RP11-804H8.6	ENSG00000114735	HEMK1	5	0.01	1
ENSG00000273356	ENSG00000273356	RP11-804H8.6	ENSG00000114738	MAPKAPK3	4	0.14	0.999999
ENSG00000273356	ENSG00000273356	RP11-804H8.6	ENSG00000164081	TEX264	5	-0.09	0.999999
ENSG00000273382	ENSG00000273382	RP5-1065J22.8	ENSG00000179902	C1orf194	6	0.16	1
ENSG00000273466	ENSG00000273466	RP11-548H3.1	ENSG00000135912	TTLL4	1	0.06	1
ENSG00000273466	ENSG00000273466	RP11-548H3.1	ENSG00000135913	USP37	1	0.12	0.994818
ENSG00000273466	ENSG00000273466	RP11-548H3.1	ENSG00000135929	CYP27A1	1	-0.09	1
ENSG00000273466	ENSG00000273466	RP11-548H3.1	ENSG00000144580	RQCD1	1	0.08	1
XLOC_008929	CATG00000000700	CATG00000000700.1	ENSG00000065618	COL17A1	8	0.11	0.999989
XLOC_012277	CATG00000006104	CATG00000006104.1	ENSG00000214530	STARD10	19	0.16	0.930651
ENSG00000254988	CATG00000006218	CATG00000006218.1	ENSG00000149260	CAPN5	3	0.11	1
ENSG00000276900	CATG00000008523	CATG00000008523.1	ENSG00000151746	BICD1	1	0.07	1
ENSG00000225195	CATG00000009319	CATG00000009319.1	ENSG00000183735	TBK1	1	0.15	1
ENSG00000225195	CATG00000009319	CATG00000009319.1	ENSG00000184575	XPOT	1	0.22	0.461671
ENSG00000274979	CATG00000012384	CATG00000012384.1	ENSG00000127337	YEATS4	40	0.21	0.64174
ENSG00000278291	CATG00000016469	CATG00000016469.1	ENSG00000032742	IFT88	2	0.23	0.0630114
ENSG00000278238	CATG00000017188	CATG00000017188.1	ENSG00000136114	THSD1	1	-0.14	0.999313
XLOC_018851	CATG00000019188	CATG00000019188.1	ENSG00000100614	PPM1A	1	0	1
ENSG00000275198	CATG00000019889	CATG00000019889.1	ENSG00000198668	CALM1	6	0.05	1
XLOC_021573	CATG00000023542	CATG00000023542.1	ENSG00000066933	MYO9A	4	0.23	0.211435
XLOC_021573	CATG00000023542	CATG00000023542.1	ENSG00000140463	BBS4	1	0.12	0.999989
XLOC_023698	CATG00000027097	CATG00000027097.1	ENSG00000099377	HSD3B7	9	-0.17	0.553471
ENSG00000263893	CATG00000032335	CATG00000032335.1	ENSG00000133195	SLC39A11	3	0.08	1
ENSG00000222017	CATG00000046159	CATG00000046159.1	ENSG00000115896	PLCL1	11	0.11	0.999973
ENSG00000225328	CATG00000049576	CATG00000049576.1	ENSG00000169756	LIMS1	1	0.07	1
ENSG00000277287	CATG00000052299	CATG00000052299.1	ENSG00000088836	SLC4A11	15	0.52	0.211435
ENSG00000277287	CATG00000052299	CATG00000052299.1	ENSG00000088899	LZTS3	1	0.1	1
ENSG00000234139	CATG00000053110	CATG00000053110.1	ENSG00000214078	CPNE1	9	-0.09	0.999313
ENSG00000274414	CATG00000054531	CATG00000054531.1	ENSG00000101004	NINL	18	0.11	0.999313
ENSG00000274414	CATG00000054531	CATG00000054531.1	ENSG00000170191	NANP	1	0.13	0.930651
ENSG00000205611	CATG00000054555	CATG00000054555.1	ENSG00000171552	BCL2L1	13	0.13	0.990593
ENSG00000225762	CATG00000057917	CATG00000057917.1	ENSG00000123473	STIL	2	0.05	1
ENSG00000225762	CATG00000057917	CATG00000057917.1	ENSG00000162368	CMPK1	2	0.02	1
XLOC_044001	CATG00000061104	CATG00000061104.1	ENSG00000144815	NXPE3	2	0.02	1
XLOC_044944	CATG00000063479	CATG00000063479.1	ENSG00000145113	MUC4	2	-0.06	1
XLOC_044944	CATG00000063479	CATG00000063479.1	ENSG00000176945	MUC20	2	-0.05	1
XLOC_044944	CATG00000063479	CATG00000063479.1	ENSG00000184203	PPP1R2	1	0.09	1
ENSG00000237781	CATG00000075493	CATG00000075493.1	ENSG00000143382	ADAMTSL4	2	0.23	0.999998
ENSG00000237781	CATG00000075493	CATG00000075493.1	ENSG00000143437	ARNT	1	0.04	1
XLOC_054465	CATG00000083589	CATG00000083589.1	ENSG00000168394	TAP1	3	-0.11	1
XLOC_054465	CATG00000083589	CATG00000083589.1	ENSG00000204256	BRD2	1	0.21	0.461671
XLOC_054465	CATG00000083589	CATG00000083589.1	ENSG00000242574	HLA-DMB	2	0.22	0.461671
XLOC_056714	CATG00000089009	CATG00000089009.1	ENSG00000118418	HMGN3	1	0.19	0.0995304
XLOC_058242	CATG00000092450	CATG00000092450.1	ENSG00000152926	ZNF117	2	0.23	0.0995304
XLOC_058242	CATG00000092450	CATG00000092450.1	ENSG00000197008	ZNF138	5	0.31	0.999989
XLOC_058242	CATG00000092450	CATG00000092450.1	ENSG00000213462	ERV3-1	5	0.23	0.0995304
XLOC_060179	CATG00000095995	CATG00000095995.1	ENSG00000154710	RABGEF1	4	0.15	0.896213
ENSG00000227857	CATG00000118146	CATG00000118146.1	ENSG00000117481	NSUN4	3	0.18	0.792461
ENSG00000227857	CATG00000118146	CATG00000118146.1	ENSG00000159596	TMEM69	2	0.13	0.930651
ENSG00000117242	ENSG00000117242	PINK1-AS	ENSG00000090432	MUL1	1	0.06	1
ENSG00000117242	ENSG00000117242	PINK1-AS	ENSG00000158828	PINK1	42	0.23	0.990593
ENSG00000117242	ENSG00000117242	PINK1-AS	ENSG00000244038	DDOST	12	0.27	0.999313
ENSG00000126005	ENSG00000126005	MMP24-AS1	ENSG00000131069	ACSS2	1	0.13	0.371079
ENSG00000126005	ENSG00000126005	MMP24-AS1	ENSG00000242372	EIF6	21	0.25	0.999853
ENSG00000171889	ENSG00000171889	MIR31HG	ENSG00000184995	IFNE	2	0.05	1
ENSG00000177410	ENSG00000177410	ZFAS1	ENSG00000124198	ARFGEF2	20	0.11	0.990593
ENSG00000179523	ENSG00000179523	EIF3J-AS1	ENSG00000229474	PATL2	1	0.07	1
ENSG00000179859	ENSG00000179859	AC025335.1	ENSG00000170037	CNTROB	2	0.27	0.0995304
ENSG00000182057	ENSG00000182057	Z83851.3	ENSG00000183172	SMDT1	23	0.07	1
ENSG00000183308	ENSG00000183308	AC005037.3	ENSG00000240344	PPIL3	4	0.17	0.72238
ENSG00000185168	ENSG00000185168	LINC00482	ENSG00000224877	C17orf89	3	-0.2	0.72238
ENSG00000186594	ENSG00000186594	MIR22HG	ENSG00000132386	SERPINF1	2	0.18	0.997254
ENSG00000186594	ENSG00000186594	MIR22HG	ENSG00000185561	TLCD2	6	0.23	0.955404
ENSG00000188825	ENSG00000188825	LINC00910	ENSG00000175906	ARL4D	121	-0.16	0.999313
ENSG00000188825	ENSG00000188825	LINC00910	ENSG00000188554	NBR1	139	0.11	0.999936
ENSG00000196810	ENSG00000196810	CTBP1-AS2	ENSG00000179979	CRIPAK	27	0.14	0.999676
ENSG00000203709	ENSG00000203709	C1orf132	ENSG00000076356	PLXNA2	2	0.1	0.9986
ENSG00000234449	ENSG00000205663	RP11-706O15.5	ENSG00000205664	RP11-706O15.1	2	0.17	0.930651
ENSG00000206337	ENSG00000206337	HCP5	ENSG00000137310	TCF19	27	-0.07	1
ENSG00000206337	ENSG00000206337	HCP5	ENSG00000137411	VARS2	5	-0.05	1
ENSG00000206337	ENSG00000206337	HCP5	ENSG00000204308	RNF5	8	-0.08	1
ENSG00000206337	ENSG00000206337	HCP5	ENSG00000204315	FKBPL	1	-0.18	0.0995304
ENSG00000206337	ENSG00000206337	HCP5	ENSG00000204463	BAG6	1	-0.09	1
ENSG00000206337	ENSG00000206337	HCP5	ENSG00000204520	MICA	67	-0.32	0.0630114
ENSG00000206337	ENSG00000206337	HCP5	ENSG00000213676	ATF6B	2	0.03	1
ENSG00000214733	ENSG00000214733	RP11-429J17.8	ENSG00000147813	NAPRT1	1	0.15	0.990593
ENSG00000214733	ENSG00000214733	RP11-429J17.8	ENSG00000179950	PUF60	3	0.23	0.461671
ENSG00000218510	ENSG00000218510	LINC00339	ENSG00000070831	CDC42	5	-0.03	1
ENSG00000223392	ENSG00000223392	CLDN10-AS1	ENSG00000102580	DNAJC3	5	0.04	1
ENSG00000223393	ENSG00000223393	RP5-858B6.3	ENSG00000182118	FAM89A	4	0.13	0.983573
ENSG00000228705	ENSG00000223669	RP11-93B14.4	ENSG00000101188	NTSR1	3	0.25	0.0995304
ENSG00000223764	ENSG00000223764	RP11-54O7.3	ENSG00000162571	TTLL10	1	0.09	1
ENSG00000223764	ENSG00000223764	RP11-54O7.3	ENSG00000187608	ISG15	5	0.05	1
ENSG00000223812	ENSG00000223812	RP11-197K6.1	ENSG00000152492	CCDC50	2	0.07	1
ENSG00000223960	ENSG00000223960	AC009948.5	ENSG00000079150	FKBP7	9	0.15	0.999313
ENSG00000223960	ENSG00000223960	AC009948.5	ENSG00000180228	PRKRA	8	0.29	0.211435
ENSG00000224152	ENSG00000224152	AC009506.1	ENSG00000115221	ITGB6	1	0.16	0.64174
ENSG00000224152	ENSG00000224152	AC009506.1	ENSG00000153246	PLA2R1	2	-0.12	0.983573
ENSG00000224945	ENSG00000224945	RP11-82L18.2	ENSG00000123975	CKS2	1	-0.04	1
ENSG00000224975	ENSG00000224975	INE1	ENSG00000147123	NDUFB11	1	0.11	1
ENSG00000225330	ENSG00000225330	AF064860.5	ENSG00000183527	PSMG1	1	0.08	1
ENSG00000225407	ENSG00000225407	CTD-2384B11.2	ENSG00000164251	F2RL1	1	0.16	0.896213
ENSG00000272669	ENSG00000225450	RP3-508I15.14	ENSG00000100211	CBY1	2	0.03	1
ENSG00000272669	ENSG00000225450	RP3-508I15.14	ENSG00000100216	TOMM22	1	0.01	1
ENSG00000225484	ENSG00000225484	RP11-773D16.1	ENSG00000122359	ANXA11	14	-0.07	1
ENSG00000225506	ENSG00000225506	CYP4A22-AS1	ENSG00000162366	PDZK1IP1	1	0.05	1
ENSG00000225855	ENSG00000225855	RUSC1-AS1	ENSG00000132676	DAP3	1	0.11	1
ENSG00000225855	ENSG00000225855	RUSC1-AS1	ENSG00000169231	THBS3	7	0.14	0.850459
ENSG00000225855	ENSG00000225855	RUSC1-AS1	ENSG00000185499	MUC1	1	0.23	0.0630114
ENSG00000225969	ENSG00000225969	LINC00035	ENSG00000106682	EIF4H	1	0	1
ENSG00000226200	ENSG00000226200	RP11-50E11.3	ENSG00000188611	ASAH2	4	0.14	0.792461
ENSG00000226200	ENSG00000226200	RP11-50E11.3	ENSG00000198964	SGMS1	5	0.52	0.211435
ENSG00000226200	ENSG00000226200	RP11-50E11.3	ENSG00000204147	ASAH2B	3	0.11	0.999999
ENSG00000226266	ENSG00000226266	AC009961.3	ENSG00000115221	ITGB6	2	0.02	1
ENSG00000226266	ENSG00000226266	AC009961.3	ENSG00000241399	CD302	4	0.21	0.371079
ENSG00000226332	ENSG00000226332	RP11-157P1.4	ENSG00000130702	LAMA5	1	0.22	0.955404
ENSG00000226332	ENSG00000226332	RP11-157P1.4	ENSG00000149679	CABLES2	1	0.13	0.999936
ENSG00000226659	ENSG00000226659	RP11-137H2.4	ENSG00000108219	TSPAN14	1	0.19	0.72238
ENSG00000227039	ENSG00000227039	ITGB2-AS1	ENSG00000160256	FAM207A	17	-0.13	1
ENSG00000227039	ENSG00000227039	ITGB2-AS1	ENSG00000183250	C21orf67	26	-0.05	1
ENSG00000227070	ENSG00000227070	RP11-191G24.1	ENSG00000085832	EPS15	13	0.38	0.999999
ENSG00000227359	ENSG00000227359	AC017074.2	ENSG00000115084	SLC35F5	11	0.13	1
ENSG00000227627	ENSG00000227627	RP1-101K10.6	ENSG00000091844	RGS17	12	0.05	1
ENSG00000228084	ENSG00000228084	RP5-884G6.2	ENSG00000137996	RTCA	8	0.13	0.999989
XLOC_001857	ENSG00000228126	LINC00568	ENSG00000143369	ECM1	4	-0.05	1
XLOC_001857	ENSG00000228126	LINC00568	ENSG00000143374	TARS2	4	0.31	0.211435
XLOC_001857	ENSG00000228126	LINC00568	ENSG00000143382	ADAMTSL4	3	0.04	1
XLOC_001857	ENSG00000228126	LINC00568	ENSG00000163131	CTSS	3	-0.17	0.72238
ENSG00000228192	ENSG00000228192	RP11-342M1.3	ENSG00000066185	ZMYND12	7	0.16	0.896213
ENSG00000228223	ENSG00000228223	HCG11	ENSG00000111801	BTN3A3	10	0.2	0.64174
ENSG00000228223	ENSG00000228223	HCG11	ENSG00000112763	BTN2A1	13	0.24	0.553471
ENSG00000228223	ENSG00000228223	HCG11	ENSG00000124508	BTN2A2	3	0.12	0.999996
ENSG00000228223	ENSG00000228223	HCG11	ENSG00000186470	BTN3A2	2	0.23	0.371079
ENSG00000228389	ENSG00000228389	AC068039.4	ENSG00000077380	DYNC1I2	15	0.17	0.930651
ENSG00000228389	ENSG00000228389	AC068039.4	ENSG00000128708	HAT1	12	0.11	0.999313
ENSG00000229124	ENSG00000229124	VIM-AS1	ENSG00000107614	TRDMT1	37	0.12	1
ENSG00000229180	ENSG00000229180	GS1-124K5.11	ENSG00000126522	ASL	11	0.01	1
ENSG00000229656	ENSG00000229656	RP11-462L8.1	ENSG00000150093	ITGB1	1	0.19	0.28637
ENSG00000229719	ENSG00000229719	MIR194-2	ENSG00000110047	EHD1	2	-0.05	1
ENSG00000229719	ENSG00000229719	MIR194-2	ENSG00000171219	CDC42BPG	3	0.23	0.148831
ENSG00000229719	ENSG00000229719	MIR194-2	ENSG00000213465	ARL2	1	0.1	1
ENSG00000230149	ENSG00000230149	RP3-508I15.19	ENSG00000100201	DDX17	3	0.11	0.990593
ENSG00000230149	ENSG00000230149	RP3-508I15.19	ENSG00000100226	GTPBP1	3	0.12	1
ENSG00000230177	ENSG00000230177	RP5-1112D6.4	ENSG00000056972	TRAF3IP2	7	0	1
ENSG00000230753	ENSG00000230753	RP4-553F4.6	ENSG00000101412	E2F1	1	-0.09	1
ENSG00000230753	ENSG00000230753	RP4-553F4.6	ENSG00000101421	CHMP4B	4	0.3	1
ENSG00000231013	ENSG00000231013	AC013275.2	ENSG00000171227	TMEM37	8	0.16	0.999313
ENSG00000231074	ENSG00000231074	HCG18	ENSG00000204525	HLA-C	7	-0.06	1
ENSG00000231172	ENSG00000231172	AC007099.1	ENSG00000115363	EVA1A	2	0.11	1
ENSG00000231607	ENSG00000231607	DLEU2	ENSG00000123179	EBPL	10	-0.06	1
ENSG00000231713	ENSG00000231713	AF064860.7	ENSG00000183527	PSMG1	1	0	1
ENSG00000231770	ENSG00000231770	TMEM44-AS1	ENSG00000145014	TMEM44	8	-0.02	1
ENSG00000231789	ENSG00000231789	RP11-558F24.4	ENSG00000171608	PIK3CD	14	-0.05	1
ENSG00000231890	ENSG00000231890	AC093391.2	ENSG00000076003	MCM6	8	0.19	0.148831
ENSG00000232445	ENSG00000232445	RP11-132A1.4	ENSG00000128581	RABL5	5	0.35	0.0630114
ENSG00000232600	ENSG00000232600	AC084125.4	ENSG00000160948	VPS28	34	0.21	1
ENSG00000232600	ENSG00000232600	AC084125.4	ENSG00000160949	TONSL	43	0.28	0.64174
ENSG00000232600	ENSG00000232600	AC084125.4	ENSG00000167701	GPT	1	-0.02	1
ENSG00000232600	ENSG00000232600	AC084125.4	ENSG00000167702	KIFC2	1	0.21	0.461671
ENSG00000232645	ENSG00000232645	RP3-322G13.5	ENSG00000132661	NXT1	1	0.29	0.955404
ENSG00000233621	ENSG00000233621	RP11-422J8.1	ENSG00000163879	DNALI1	7	0	1
ENSG00000233621	ENSG00000233621	RP11-422J8.1	ENSG00000183317	EPHA10	5	0.15	0.955404
ENSG00000233901	ENSG00000233901	RP11-65J3.1	ENSG00000148358	GPR107	4	0.14	0.930651
ENSG00000234477	ENSG00000234477	AC004231.2	ENSG00000108244	KRT23	26	0.22	0.990593
ENSG00000234477	ENSG00000234477	AC004231.2	ENSG00000167920	TMEM99	5	0.05	1
ENSG00000234614	ENSG00000234614	AL450992.2	ENSG00000197747	S100A10	1	0.01	1
ENSG00000234678	ENSG00000234678	RP11-465N4.4	ENSG00000134375	TIMM17A	59	0.02	1
ENSG00000234678	ENSG00000234678	RP11-465N4.4	ENSG00000176393	RNPEP	92	0.18	0.999998
ENSG00000229728	ENSG00000234684	SDCBP2-AS1	ENSG00000101298	SNPH	1	0.16	0.999989
ENSG00000229728	ENSG00000234684	SDCBP2-AS1	ENSG00000125775	SDCBP2	88	0.22	1
ENSG00000234694	ENSG00000234694	RP1-92O14.3	ENSG00000159479	MED8	5	0.18	0.9986
ENSG00000234771	ENSG00000234771	RP11-395P17.3	ENSG00000232850	AL590708.2	2	0.22	1
ENSG00000234883	ENSG00000234883	MIR155HG	ENSG00000154719	MRPL39	66	-0.17	0.972405
ENSG00000235192	ENSG00000235192	AC009495.2	ENSG00000115339	GALNT3	12	0.48	0.72238
ENSG00000235513	ENSG00000235513	RP4-756G23.5	ENSG00000100197	CYP2D6	2	0.04	1
ENSG00000235513	ENSG00000235513	RP4-756G23.5	ENSG00000167074	TEF	3	0.07	1
ENSG00000235513	ENSG00000235513	RP4-756G23.5	ENSG00000183066	WBP2NL	1	0.07	1
ENSG00000235513	ENSG00000235513	RP4-756G23.5	ENSG00000184983	NDUFA6	1	0.04	1
ENSG00000235663	ENSG00000235663	SAPCD1-AS1	ENSG00000204344	STK19	3	0.09	0.999996
ENSG00000235663	ENSG00000235663	SAPCD1-AS1	ENSG00000204396	VWA7	1	0.03	1
ENSG00000235663	ENSG00000235663	SAPCD1-AS1	ENSG00000204421	LY6G6C	5	0.01	1
ENSG00000235663	ENSG00000235663	SAPCD1-AS1	ENSG00000204444	APOM	3	-0.06	1
ENSG00000235663	ENSG00000235663	SAPCD1-AS1	ENSG00000204525	HLA-C	3	-0.11	0.999973
ENSG00000235663	ENSG00000235663	SAPCD1-AS1	ENSG00000204536	CCHCR1	3	0.14	0.792461
ENSG00000235663	ENSG00000235663	SAPCD1-AS1	ENSG00000204540	PSORS1C1	3	0.12	0.990593
ENSG00000235781	ENSG00000235781	XXbac-BPG249D20.9	ENSG00000137310	TCF19	3	0.05	1
ENSG00000235781	ENSG00000235781	XXbac-BPG249D20.9	ENSG00000137312	FLOT1	1	-0.06	1
ENSG00000235781	ENSG00000235781	XXbac-BPG249D20.9	ENSG00000137411	VARS2	3	0.13	0.997254
ENSG00000235781	ENSG00000235781	XXbac-BPG249D20.9	ENSG00000146112	PPP1R18	1	-0.05	1
ENSG00000235781	ENSG00000235781	XXbac-BPG249D20.9	ENSG00000196260	SFTA2	7	0.03	1
ENSG00000235781	ENSG00000235781	XXbac-BPG249D20.9	ENSG00000204525	HLA-C	3	-0.04	1
ENSG00000235781	ENSG00000235781	XXbac-BPG249D20.9	ENSG00000204536	CCHCR1	2	0.09	0.999676
ENSG00000235781	ENSG00000235781	XXbac-BPG249D20.9	ENSG00000204574	ABCF1	42	0	1
ENSG00000235781	ENSG00000235781	XXbac-BPG249D20.9	ENSG00000206503	HLA-A	2	-0.04	1
ENSG00000235884	ENSG00000235884	LINC00941	ENSG00000170456	DENND5B	1	0.07	1
ENSG00000235897	ENSG00000235897	TM4SF19-AS1	ENSG00000145113	MUC4	8	0.1	1
ENSG00000235934	ENSG00000235934	AC007405.8	ENSG00000128683	GAD1	21	0.55	0.0995304
ENSG00000236081	ENSG00000236081	AC074389.9	ENSG00000002822	MAD1L1	2	0.12	0.999853
ENSG00000236137	ENSG00000236137	RP11-27K13.3	ENSG00000134247	PTGFRN	1	-0.02	1
ENSG00000236255	ENSG00000236255	AC009404.2	ENSG00000125629	INSIG2	6	0.19	0.211435
ENSG00000236255	ENSG00000236255	AC009404.2	ENSG00000125633	CCDC93	10	0.15	0.999676
ENSG00000236682	ENSG00000236682	AC068282.3	ENSG00000169994	MYO7B	1	0.21	0.148831
ENSG00000236682	ENSG00000236682	AC068282.3	ENSG00000186684	CYP27C1	4	0.08	1
ENSG00000236740	ENSG00000236740	RP11-411K7.1	ENSG00000124743	KLHL31	3	0.12	0.9986
ENSG00000237380	ENSG00000237380	HOXD-AS2	ENSG00000115966	ATF2	3	-0.02	1
ENSG00000237945	ENSG00000237945	LINC00649	ENSG00000241837	ATP5O	68	0.26	0.148831
ENSG00000238045	ENSG00000238045	AC009133.14	ENSG00000013364	MVP	5	-0.09	1
ENSG00000238045	ENSG00000238045	AC009133.14	ENSG00000102886	GDPD3	1	0.2	0.0995304
ENSG00000238164	ENSG00000238164	RP3-395M20.8	ENSG00000157870	FAM213B	16	0.2	0.850459
ENSG00000271778	ENSG00000240207	RP11-379F4.4	ENSG00000168827	GFM1	64	0.07	1
ENSG00000271778	ENSG00000240207	RP11-379F4.4	ENSG00000178053	MLF1	31	0.18	0.211435
ENSG00000240731	ENSG00000240731	RP5-890O3.9	ENSG00000127054	CPSF3L	2	0.23	1
ENSG00000240731	ENSG00000240731	RP5-890O3.9	ENSG00000162572	SCNN1D	2	0.25	0.28637
ENSG00000240731	ENSG00000240731	RP5-890O3.9	ENSG00000175756	AURKAIP1	1	0.07	1
ENSG00000242086	ENSG00000242086	LINC00969	ENSG00000145113	MUC4	18	0.13	0.999996
ENSG00000242349	ENSG00000242349	NPPA-AS1	ENSG00000011021	CLCN6	22	0.27	0.371079
ENSG00000242349	ENSG00000242349	NPPA-AS1	ENSG00000177000	MTHFR	11	0.12	0.999999
ENSG00000242861	ENSG00000242861	RP11-285F7.2	ENSG00000196187	TMEM63A	1	0.24	0.850459
ENSG00000242861	ENSG00000242861	RP11-285F7.2	ENSG00000243709	LEFTY1	2	0.02	1
ENSG00000244055	ENSG00000244055	AC007566.10	ENSG00000157259	GATAD1	4	0.26	0.955404
ENSG00000244468	ENSG00000244468	RP11-206M11.7	ENSG00000169908	TM4SF1	9	-0.16	0.999973
ENSG00000244625	ENSG00000244625	CTA-211A9.5	ENSG00000128294	TPST2	1	0.21	0.64174
ENSG00000245466	ENSG00000245466	CTD-2540L5.6	ENSG00000133985	TTC9	5	0.25	1
ENSG00000245466	ENSG00000245466	CTD-2540L5.6	ENSG00000133997	MED6	3	0.17	0.9986
ENSG00000245556	ENSG00000245556	CTD-2037K23.2	ENSG00000145685	LHFPL2	2	-0.09	1
ENSG00000245648	ENSG00000245648	RP11-277P12.20	ENSG00000205809	KLRC2	31	0.21	0.211435
ENSG00000245937	ENSG00000245937	CTC-228N24.3	ENSG00000064651	SLC12A2	20	0.29	1
ENSG00000246334	ENSG00000246334	PRR7-AS1	ENSG00000113758	DBN1	2	-0.1	1
ENSG00000246334	ENSG00000246334	PRR7-AS1	ENSG00000131188	PRR7	14	0.4	0.0995304
ENSG00000246334	ENSG00000246334	PRR7-AS1	ENSG00000146094	DOK3	1	0.1	1
ENSG00000246560	ENSG00000246560	RP11-10L12.4	ENSG00000109332	UBE2D3	20	0.36	1
ENSG00000246560	ENSG00000246560	RP11-10L12.4	ENSG00000138778	CENPE	2	0.2	0.28637
ENSG00000246898	ENSG00000246898	LINC00920	ENSG00000166592	RRAD	1	0.11	0.999313
ENSG00000246982	ENSG00000246982	RP1-179N16.6	ENSG00000156711	MAPK13	13	0	1
ENSG00000247796	ENSG00000247796	CTD-2366F13.1	ENSG00000213949	ITGA1	1	0.19	0.148831
ENSG00000248008	ENSG00000248008	DYNLL1-AS1	ENSG00000089157	RPLP0	1	0.06	1
ENSG00000248008	ENSG00000248008	DYNLL1-AS1	ENSG00000110871	COQ5	35	0.19	0.9986
ENSG00000248019	ENSG00000248019	FAM13A-AS1	ENSG00000177432	NAP1L5	6	0.22	0.28637
ENSG00000249007	ENSG00000249007	RP11-510N19.5	ENSG00000134375	TIMM17A	1	-0.11	1
ENSG00000249007	ENSG00000249007	RP11-510N19.5	ENSG00000176393	RNPEP	17	0.05	1
ENSG00000249042	ENSG00000249042	CTD-2015H6.3	ENSG00000039319	ZFYVE16	4	0.16	0.955404
ENSG00000249650	ENSG00000249650	RP11-310P5.1	ENSG00000171368	TPPP	6	0.23	0.0630114
ENSG00000250282	ENSG00000250282	RP5-875H18.4	ENSG00000005882	PDK2	1	0.28	0.999973
ENSG00000250742	ENSG00000250742	RP11-834C11.4	ENSG00000123415	SMUG1	3	0.07	1
ENSG00000251059	ENSG00000251059	RP11-100N20.1	ENSG00000138669	PRKG2	9	0.13	0.999313
ENSG00000251307	ENSG00000251307	RP11-506H20.1	ENSG00000039123	SKIV2L2	8	0.18	0.792461
ENSG00000251307	ENSG00000251307	RP11-506H20.1	ENSG00000067113	PPAP2A	3	-0.1	0.999998
ENSG00000251562	ENSG00000251562	MALAT1	ENSG00000110047	EHD1	1	0	1
ENSG00000251562	ENSG00000251562	MALAT1	ENSG00000126391	FRMD8	4	-0.08	1
ENSG00000251562	ENSG00000251562	MALAT1	ENSG00000168056	LTBP3	6	0.16	0.994818
ENSG00000251562	ENSG00000251562	MALAT1	ENSG00000172922	RNASEH2C	1	-0.13	0.28637
ENSG00000251562	ENSG00000251562	MALAT1	ENSG00000254614	AP003068.23	1	0.03	1
ENSG00000253106	ENSG00000253106	RP11-158K1.3	ENSG00000147684	NDUFB9	1	0.01	1
ENSG00000253106	ENSG00000253106	RP11-158K1.3	ENSG00000183665	TRMT12	7	0.12	1
ENSG00000253669	ENSG00000253669	KB-1732A1.1	ENSG00000155096	AZIN1	7	0.14	0.999989
ENSG00000276278	ENSG00000254414	RP11-182J1.1	ENSG00000136383	ALPK3	8	0.12	0.983573
ENSG00000254632	ENSG00000254632	RP11-21L23.4	ENSG00000182704	TSKU	20	0.23	0.553471
ENSG00000254815	ENSG00000254815	RP11-496I9.1	ENSG00000185507	IRF7	1	0.21	0.211435
ENSG00000254815	ENSG00000254815	RP11-496I9.1	ENSG00000185522	C11orf35	1	0.4	0.148831
ENSG00000254837	ENSG00000254837	AP001372.2	ENSG00000175538	KCNE3	41	0.02	1
ENSG00000255455	ENSG00000254842	RP11-890B15.2	ENSG00000120451	SNX19	17	0.05	1
ENSG00000254855	ENSG00000254855	RP11-867G23.1	ENSG00000174903	RAB1B	1	0.02	1
ENSG00000255031	ENSG00000255031	RP11-802E16.3	ENSG00000006534	ALDH3B1	1	0.28	0.0995304
ENSG00000255031	ENSG00000255031	RP11-802E16.3	ENSG00000110717	NDUFS8	3	-0.24	0.990593
ENSG00000255031	ENSG00000255031	RP11-802E16.3	ENSG00000172932	ANKRD13D	1	0.07	1
ENSG00000255121	ENSG00000255121	RP11-110I1.12	ENSG00000118181	RPS25	39	0.21	0.972405
ENSG00000270972	ENSG00000255328	RP11-326C3.12	ENSG00000185201	IFITM2	8	0.27	0.461671
ENSG00000256034	ENSG00000256034	RP11-707G14.1	ENSG00000175582	RAB6A	4	0.08	1
ENSG00000256050	ENSG00000256050	RP11-982M15.6	ENSG00000185100	ADSSL1	1	-0.07	1
ENSG00000256377	ENSG00000256377	RP11-1060J15.4	ENSG00000087448	KLHL42	10	0.07	1
ENSG00000256940	ENSG00000256940	RP11-783K16.5	ENSG00000126432	PRDX5	4	0.25	0.0630114
ENSG00000256940	ENSG00000256940	RP11-783K16.5	ENSG00000149743	TRPT1	9	0.22	0.64174
ENSG00000256940	ENSG00000256940	RP11-783K16.5	ENSG00000149782	PLCB3	5	0.25	0.896213
ENSG00000256940	ENSG00000256940	RP11-783K16.5	ENSG00000173486	FKBP2	8	0.24	1
ENSG00000257086	ENSG00000257086	RP11-783K16.13	ENSG00000126432	PRDX5	17	0.13	0.999989
ENSG00000257086	ENSG00000257086	RP11-783K16.13	ENSG00000149743	TRPT1	31	0.22	0.72238
ENSG00000257086	ENSG00000257086	RP11-783K16.13	ENSG00000149782	PLCB3	16	0.51	0.28637
ENSG00000257086	ENSG00000257086	RP11-783K16.13	ENSG00000168071	CCDC88B	13	-0.1	1
ENSG00000257086	ENSG00000257086	RP11-783K16.13	ENSG00000173113	TRMT112	6	0.17	0.999936
ENSG00000257086	ENSG00000257086	RP11-783K16.13	ENSG00000173486	FKBP2	21	0.15	1
ENSG00000257252	ENSG00000257252	RP11-486A14.2	ENSG00000177889	UBE2N	2	-0.02	1
ENSG00000257556	ENSG00000257556	RP11-44N21.1	ENSG00000170779	CDCA4	2	0.17	0.999313
ENSG00000257556	ENSG00000257556	RP11-44N21.1	ENSG00000184916	JAG2	2	0.15	0.955404
ENSG00000257556	ENSG00000257556	RP11-44N21.1	ENSG00000185567	AHNAK2	44	-0.05	1
ENSG00000257698	ENSG00000257698	RP11-620J15.3	ENSG00000037897	METTL1	7	0	1
ENSG00000257698	ENSG00000257698	RP11-620J15.3	ENSG00000135452	TSPAN31	19	0.07	1
ENSG00000257698	ENSG00000257698	RP11-620J15.3	ENSG00000139266	2009-03-01	1	0.18	0.461671
ENSG00000257698	ENSG00000257698	RP11-620J15.3	ENSG00000182379	NXPH4	3	0.17	0.553471
ENSG00000257702	ENSG00000257702	LBX2-AS1	ENSG00000115275	MOGS	6	0.04	1
ENSG00000257702	ENSG00000257702	LBX2-AS1	ENSG00000239779	WBP1	1	-0.1	1
ENSG00000257764	ENSG00000257764	RP11-1143G9.4	ENSG00000127337	YEATS4	5	-0.09	1
ENSG00000257913	ENSG00000257913	RP11-386G11.5	ENSG00000181929	PRKAG1	8	-0.16	1
ENSG00000258017	ENSG00000258017	RP11-386G11.10	ENSG00000139636	LMBR1L	32	0.19	0.997254
ENSG00000258017	ENSG00000258017	RP11-386G11.10	ENSG00000167553	TUBA1C	31	-0.05	1
ENSG00000258056	ENSG00000258056	RP11-644F5.11	ENSG00000135437	RDH5	2	-0.08	1
ENSG00000258077	ENSG00000258077	RP11-114H23.1	ENSG00000111615	KRR1	20	0.13	0.999676
ENSG00000258077	ENSG00000258077	RP11-114H23.1	ENSG00000180881	CAPS2	15	0.14	0.990593
ENSG00000258168	ENSG00000258168	RP11-588H23.3	ENSG00000127329	PTPRB	1	0.22	0.0630114
ENSG00000258929	ENSG00000258929	RP11-58E21.3	ENSG00000100485	SOS2	1	0.18	0.28637
ENSG00000258944	ENSG00000258944	RP4-647C14.3	ENSG00000184227	ACOT1	1	-0.06	1
ENSG00000259306	ENSG00000259240	RP11-108K3.1	ENSG00000186417	GLDN	23	0	1
ENSG00000259330	ENSG00000259330	LINC00984	ENSG00000128944	KNSTRN	3	0	1
ENSG00000259426	ENSG00000259426	RP11-253M7.1	ENSG00000137819	PAQR5	3	0.2	0.461671
ENSG00000259459	ENSG00000259459	RP11-321G12.1	ENSG00000074410	CA12	1	0.34	0.72238
ENSG00000259623	ENSG00000259623	RP11-156E6.1	ENSG00000141696	LEPREL4	9	0.07	1
ENSG00000259623	ENSG00000259623	RP11-156E6.1	ENSG00000141698	NT5C3B	10	0.2	0.896213
ENSG00000259623	ENSG00000259623	RP11-156E6.1	ENSG00000141756	FKBP10	9	0	1
ENSG00000259623	ENSG00000259623	RP11-156E6.1	ENSG00000173786	CNP	2	0.01	1
ENSG00000259623	ENSG00000259623	RP11-156E6.1	ENSG00000173801	JUP	9	0.03	1
ENSG00000259933	ENSG00000259933	RP11-304L19.1	ENSG00000008710	PKD1	1	0.08	1
ENSG00000259933	ENSG00000259933	RP11-304L19.1	ENSG00000167965	MLST8	3	0.16	0.553471
ENSG00000259953	ENSG00000259953	RP11-4O1.2	ENSG00000059769	DNAJC25	1	0.1	1
ENSG00000260196	ENSG00000260196	RP1-239B22.5	ENSG00000070081	NUCB2	3	0.12	1
ENSG00000260196	ENSG00000260196	RP1-239B22.5	ENSG00000187486	KCNJ11	10	0.05	1
ENSG00000260267	ENSG00000260267	RP11-452L6.5	ENSG00000140682	TGFB1I1	1	-0.25	0.28637
ENSG00000260285	ENSG00000260285	RP11-600F24.7	ENSG00000126214	KLC1	2	0.08	1
ENSG00000260285	ENSG00000260285	RP11-600F24.7	ENSG00000256053	APOPT1	3	-0.04	1
ENSG00000260328	ENSG00000260328	RP11-416I2.1	ENSG00000179598	PLD6	2	0.15	0.997254
ENSG00000260352	ENSG00000260352	CTD-2288F12.1	ENSG00000170540	ARL6IP1	7	0.2	0.0630114
ENSG00000260461	ENSG00000260461	RP11-541N10.3	ENSG00000107960	OBFC1	3	0.21	0.72238
ENSG00000260735	ENSG00000260735	RP11-72I8.1	ENSG00000103512	NOMO1	3	0.03	1
XLOC_022655	ENSG00000260773	RP11-352G18.2	ENSG00000075131	TIPIN	4	0.19	0.999989
XLOC_022655	ENSG00000260773	RP11-352G18.2	ENSG00000166938	DIS3L	5	0.15	0.999973
XLOC_022655	ENSG00000260773	RP11-352G18.2	ENSG00000174442	ZWILCH	2	0.18	0.792461
XLOC_022655	ENSG00000260773	RP11-352G18.2	ENSG00000174446	SNAPC5	2	0.1	0.999973
ENSG00000260792	ENSG00000260792	RP11-982M15.8	ENSG00000203485	INF2	1	0.15	1
ENSG00000260920	ENSG00000260920	RP1-228H13.5	ENSG00000164002	EXO5	3	0.21	0.64174
ENSG00000260920	ENSG00000260920	RP1-228H13.5	ENSG00000187815	ZFP69	1	0.25	0.0630114
ENSG00000261061	ENSG00000261061	RP11-303E16.2	ENSG00000140905	GCSH	3	0.17	0.850459
ENSG00000261061	ENSG00000261061	RP11-303E16.2	ENSG00000166451	CENPN	3	0.3	0.148831
ENSG00000261061	ENSG00000261061	RP11-303E16.2	ENSG00000166454	ATMIN	3	0.13	1
ENSG00000261373	ENSG00000261373	VPS9D1-AS1	ENSG00000075399	VPS9D1	10	-0.22	1
ENSG00000261373	ENSG00000261373	VPS9D1-AS1	ENSG00000141002	TCF25	4	-0.07	1
ENSG00000261373	ENSG00000261373	VPS9D1-AS1	ENSG00000141012	GALNS	1	-0.12	0.994818
ENSG00000261373	ENSG00000261373	VPS9D1-AS1	ENSG00000158792	SPATA2L	6	0.23	0.990593
ENSG00000261416	ENSG00000261416	RP11-455F5.5	ENSG00000102882	MAPK3	3	0	1
ENSG00000261488	ENSG00000261488	RP11-757F18.5	ENSG00000114529	C3orf52	2	0.11	1
ENSG00000261804	ENSG00000261804	RP11-44F14.2	ENSG00000103479	RBL2	19	0.22	0.148831
ENSG00000262160	ENSG00000262160	RP11-96D1.11	ENSG00000102904	TSNAXIP1	2	-0.01	1
ENSG00000262160	ENSG00000262160	RP11-96D1.11	ENSG00000132600	PRMT7	2	0.05	1
ENSG00000278133	ENSG00000262766	RP11-196G11.4	ENSG00000099377	HSD3B7	19	0.1	1
ENSG00000278133	ENSG00000262766	RP11-196G11.4	ENSG00000103496	STX4	2	0.21	0.28637
ENSG00000278133	ENSG00000262766	RP11-196G11.4	ENSG00000178226	PRSS36	5	0.29	0.211435
ENSG00000263325	ENSG00000263325	LA16c-325D7.1	ENSG00000059122	FLYWCH1	8	-0.07	1
ENSG00000263826	ENSG00000263826	RP11-573D15.9	ENSG00000163918	RFC4	5	0.26	0.64174
ENSG00000264235	ENSG00000264235	RP13-270P17.1	ENSG00000101608	MYL12A	3	-0.08	1
ENSG00000265246	ENSG00000265246	RP11-663N22.1	ENSG00000109046	WSB1	10	0.02	1
ENSG00000265666	ENSG00000265666	CTD-2267D19.2	ENSG00000131759	RARA	1	0.18	1
ENSG00000266962	ENSG00000266962	RP11-400F19.6	ENSG00000108784	NAGLU	21	0.08	1
ENSG00000266962	ENSG00000266962	RP11-400F19.6	ENSG00000108788	MLX	5	0.27	0.0630114
ENSG00000266962	ENSG00000266962	RP11-400F19.6	ENSG00000108797	CNTNAP1	28	0.17	0.72238
ENSG00000266962	ENSG00000266962	RP11-400F19.6	ENSG00000108799	EZH1	3	0.21	0.28637
ENSG00000266962	ENSG00000266962	RP11-400F19.6	ENSG00000126581	BECN1	4	0.03	1
ENSG00000266962	ENSG00000266962	RP11-400F19.6	ENSG00000131470	PSMC3IP	6	0.27	0.553471
ENSG00000266970	ENSG00000266970	RP11-806H10.4	ENSG00000035862	TIMP2	1	-0.15	0.896213
ENSG00000266970	ENSG00000266970	RP11-806H10.4	ENSG00000089685	BIRC5	1	0.11	0.999989
ENSG00000267201	ENSG00000267201	AC005624.2	ENSG00000099800	TIMM13	6	0.24	0.148831
ENSG00000267274	ENSG00000267274	CTD-2006C1.12	ENSG00000197054	ZNF763	3	0.22	0.999936
ENSG00000267288	ENSG00000267288	RP13-890H12.2	ENSG00000161692	DBF4B	1	0.16	0.896213
ENSG00000267288	ENSG00000267288	RP13-890H12.2	ENSG00000186834	HEXIM1	1	0.06	1
ENSG00000267394	ENSG00000267394	CTB-175E5.7	ENSG00000108840	HDAC5	1	0.04	1
ENSG00000267436	ENSG00000267436	AC005786.7	ENSG00000183397	C19orf71	1	0.24	1
ENSG00000267688	ENSG00000267688	AC005262.2	ENSG00000088256	GNA11	2	0.05	1
ENSG00000267751	ENSG00000267751	AC009005.2	ENSG00000172270	BSG	11	0.18	1
ENSG00000267879	ENSG00000267879	CTB-147C22.9	ENSG00000167754	KLK5	2	0.19	0.983573
ENSG00000267905	ENSG00000267905	CTD-2616J11.16	ENSG00000105379	ETFB	3	-0.02	1
ENSG00000267905	ENSG00000267905	CTD-2616J11.16	ENSG00000186806	VSIG10L	14	0.34	1
ENSG00000267940	ENSG00000267940	RP11-290F24.6	ENSG00000051009	FAM160A2	5	0.12	1
ENSG00000268621	ENSG00000268621	AC006262.5	ENSG00000170604	IRF2BP1	1	0.02	1
ENSG00000268906	ENSG00000268906	CTC-518B2.9	ENSG00000167757	KLK11	1	0.04	1
ENSG00000269044	ENSG00000269044	CTC-429P9.3	ENSG00000105072	C19orf44	1	0.16	0.990593
ENSG00000269235	ENSG00000269235	HCCAT3	ENSG00000176024	ZNF613	2	0.23	0.896213
ENSG00000269352	ENSG00000269352	AC018766.5	ENSG00000039650	PNKP	12	0.24	1
ENSG00000269352	ENSG00000269352	AC018766.5	ENSG00000104946	TBC1D17	1	0.12	1
ENSG00000269352	ENSG00000269352	AC018766.5	ENSG00000104960	PTOV1	1	0.27	0.983573
ENSG00000269386	ENSG00000269386	RAB11B-AS1	ENSG00000233927	RPS28	2	0.06	1
ENSG00000269680	ENSG00000269680	CTD-3128G10.6	ENSG00000125731	SH2D3A	2	0.18	1
ENSG00000269680	ENSG00000269680	CTD-3128G10.6	ENSG00000125733	TRIP10	1	0.08	1
ENSG00000269982	ENSG00000269982	RP11-1020A11.2	ENSG00000163703	CRELD1	8	0.12	1
ENSG00000270482	ENSG00000270482	RP11-131L12.2	ENSG00000089220	PEBP1	2	0.06	1
ENSG00000271553	ENSG00000271553	RP11-274B21.10	ENSG00000106348	IMPDH1	2	-0.02	1
ENSG00000271553	ENSG00000271553	RP11-274B21.10	ENSG00000205085	FAM71F2	5	0.11	1
ENSG00000271721	ENSG00000271721	RP11-337C18.9	ENSG00000131781	FMO5	7	0.06	1
ENSG00000271721	ENSG00000271721	RP11-337C18.9	ENSG00000131791	PRKAB2	6	0.11	1
ENSG00000272092	ENSG00000272092	RP11-350N15.5	ENSG00000156735	BAG4	2	0.21	0.0995304
ENSG00000272141	ENSG00000272141	RP11-465B22.8	ENSG00000162571	TTLL10	16	0.16	0.9986
ENSG00000272269	ENSG00000272269	RP11-500C11.3	ENSG00000124789	NUP153	2	0.1	1
ENSG00000272269	ENSG00000272269	RP11-500C11.3	ENSG00000137414	FAM8A1	1	-0.23	0.0995304
ENSG00000272345	ENSG00000272345	RP1-30M3.5	ENSG00000137261	KIAA0319	1	0.14	0.999936
ENSG00000272356	ENSG00000272356	RP5-1112D6.8	ENSG00000056972	TRAF3IP2	4	-0.05	1
ENSG00000272455	ENSG00000272455	RP4-758J18.13	ENSG00000215915	ATAD3C	1	0.17	0.955404
ENSG00000272462	ENSG00000272462	U91328.19	ENSG00000010704	HFE	7	0.08	1
ENSG00000272462	ENSG00000272462	U91328.19	ENSG00000112343	TRIM38	30	0.26	0.64174
ENSG00000272462	ENSG00000272462	U91328.19	ENSG00000187837	HIST1H1C	9	0.17	0.983573
ENSG00000272588	ENSG00000272588	RP11-440L14.4	ENSG00000127418	FGFRL1	2	0.08	1
ENSG00000261379	ENSG00000272622	RP11-395N3.2	ENSG00000144468	RHBDD1	1	0.17	0.9986
ENSG00000272630	ENSG00000272630	RP11-344N10.5	ENSG00000166321	NUDT13	12	0.06	1
ENSG00000272661	ENSG00000272661	RP4-548D19.3	ENSG00000033050	ABCF2	1	-0.03	1
ENSG00000272666	ENSG00000272666	CTA-384D8.35	ENSG00000130489	SCO2	22	-0.19	0.999996
ENSG00000272688	ENSG00000272688	RP13-270P17.3	ENSG00000101608	MYL12A	3	-0.06	1
ENSG00000272763	ENSG00000272763	RP11-357H14.17	ENSG00000002919	SNX11	2	0.03	1
ENSG00000272825	ENSG00000272825	LL21NC02-1C16.2	ENSG00000160256	FAM207A	4	-0.06	1
ENSG00000272825	ENSG00000272825	LL21NC02-1C16.2	ENSG00000183250	C21orf67	6	-0.06	1
ENSG00000272913	ENSG00000272913	RP11-440D17.3	ENSG00000144021	CIAO1	1	-0.05	1
ENSG00000272941	ENSG00000272941	RP11-134L10.1	ENSG00000105875	WDR91	9	0.21	0.850459
ENSG00000272990	ENSG00000272990	RP11-305K5.1	ENSG00000114850	SSR3	12	0.1	1
ENSG00000273107	ENSG00000273107	RP11-165A20.3	ENSG00000099256	PRTFDC1	6	0.49	0.553471
ENSG00000273132	ENSG00000273132	RP11-350J20.12	ENSG00000055211	GINM1	5	-0.06	1
ENSG00000273132	ENSG00000273132	RP11-350J20.12	ENSG00000120253	NUP43	5	-0.2	0.553471
ENSG00000273132	ENSG00000273132	RP11-350J20.12	ENSG00000120256	LRP11	7	0.02	1
ENSG00000273132	ENSG00000273132	RP11-350J20.12	ENSG00000131023	LATS1	5	-0.2	0.148831
ENSG00000273132	ENSG00000273132	RP11-350J20.12	ENSG00000203722	RAET1G	5	0.12	0.999853
ENSG00000272836	ENSG00000273137	RP3-402G11.28	ENSG00000025708	TYMP	1	-0.04	1
ENSG00000272836	ENSG00000273137	RP3-402G11.28	ENSG00000073169	SELO	15	0.15	1
ENSG00000272836	ENSG00000273137	RP3-402G11.28	ENSG00000100429	HDAC10	2	0.04	1
ENSG00000272836	ENSG00000273137	RP3-402G11.28	ENSG00000128159	TUBGCP6	7	0.21	0.990593
ENSG00000272836	ENSG00000273137	RP3-402G11.28	ENSG00000170638	TRABD	9	0.1	1
ENSG00000273138	ENSG00000273138	GS1-293C5.1	ENSG00000105854	PON2	20	0.28	0.211435
ENSG00000273162	ENSG00000273162	RP11-108L7.15	ENSG00000107819	SFXN3	8	-0.2	0.955404
ENSG00000273297	ENSG00000273297	RP11-38M8.1	ENSG00000227471	AKR1B15	6	0.09	1
ENSG00000273356	ENSG00000273356	RP11-804H8.6	ENSG00000088543	C3orf18	3	0.07	1
ENSG00000273443	ENSG00000273443	RP11-54O7.18	ENSG00000131591	C1orf159	3	0.22	0.955404
ENSG00000273443	ENSG00000273443	RP11-54O7.18	ENSG00000237330	RNF223	3	0.37	0.0995304
ENSG00000273478	ENSG00000273478	RP11-465N4.5	ENSG00000134375	TIMM17A	2	0.1	1
ENSG00000273478	ENSG00000273478	RP11-465N4.5	ENSG00000176393	RNPEP	5	0.23	0.9986
