# Supplementary material for: Wnt-regulated lncRNA discovery enhanced by in vivo identification and CRISPRi functional validation
Source: Genome Med. 2020 Oct 22;12:89. doi: 10.1186/s13073-020-00788-5 (PMC7580003; doi:10.1186/s13073-020-00788-5)
Supplement: Supplementary file 5 — Additional file 5: Table S4. Wnt-regulated lncRNA-PCG pairs linked by eQTL SNPs that colocalize with cancer GWAS loci. [file 13073_2020_788_MOESM5_ESM.xlsx]

## Sheet: Table S4
Table S4: Wnt-regulated lncRNA-PCG pairs linked by eQTL SNPs that colocalize with cancer GWAS loci.
lncRNA_id	lncRNA_id_FANTOM	lncRNA_symbol_FANTOM	mRNA_id	mRNA_symbol	co-expression in FANTOM	binom_p	eQTL SNP	Associated cancer by GWAS
ENSG00000274414	CATG00000054531	CATG00000054531.1	ENSG00000197586	ENTPD6	0.29	0.00542076	rs6107015	leukemia
ENSG00000274414	CATG00000054531	CATG00000054531.1	ENSG00000197586	ENTPD6	0.29	0.00542076	rs6107015	esophageal cancer
ENSG00000274414	CATG00000054531	CATG00000054531.1	ENSG00000197586	ENTPD6	0.29	0.00542076	rs6107015	Esophageal carcinoma
ENSG00000274414	CATG00000054531	CATG00000054531.1	ENSG00000197586	ENTPD6	0.29	0.00542076	rs6132819	leukemia
ENSG00000274414	CATG00000054531	CATG00000054531.1	ENSG00000197586	ENTPD6	0.29	0.00542076	rs6132819	esophageal cancer
ENSG00000274414	CATG00000054531	CATG00000054531.1	ENSG00000197586	ENTPD6	0.29	0.00542076	rs6132819	Esophageal carcinoma
ENSG00000274414	CATG00000054531	CATG00000054531.1	ENSG00000197586	ENTPD6	0.29	0.00542076	rs6050472	leukemia
ENSG00000274414	CATG00000054531	CATG00000054531.1	ENSG00000197586	ENTPD6	0.29	0.00542076	rs6050472	esophageal cancer
ENSG00000274414	CATG00000054531	CATG00000054531.1	ENSG00000197586	ENTPD6	0.29	0.00542076	rs6050472	Esophageal carcinoma
ENSG00000274414	CATG00000054531	CATG00000054531.1	ENSG00000197586	ENTPD6	0.29	0.00542076	rs6050477	leukemia
ENSG00000274414	CATG00000054531	CATG00000054531.1	ENSG00000197586	ENTPD6	0.29	0.00542076	rs6050477	esophageal cancer
ENSG00000274414	CATG00000054531	CATG00000054531.1	ENSG00000197586	ENTPD6	0.29	0.00542076	rs6050477	Esophageal carcinoma
ENSG00000274414	CATG00000054531	CATG00000054531.1	ENSG00000197586	ENTPD6	0.29	0.00542076	rs6138550	leukemia
ENSG00000274414	CATG00000054531	CATG00000054531.1	ENSG00000197586	ENTPD6	0.29	0.00542076	rs6138550	esophageal cancer
ENSG00000274414	CATG00000054531	CATG00000054531.1	ENSG00000197586	ENTPD6	0.29	0.00542076	rs6138550	Esophageal carcinoma
ENSG00000274414	CATG00000054531	CATG00000054531.1	ENSG00000197586	ENTPD6	0.29	0.00542076	rs6050481	leukemia
ENSG00000274414	CATG00000054531	CATG00000054531.1	ENSG00000197586	ENTPD6	0.29	0.00542076	rs6050481	esophageal cancer
ENSG00000274414	CATG00000054531	CATG00000054531.1	ENSG00000197586	ENTPD6	0.29	0.00542076	rs6050481	Esophageal carcinoma
ENSG00000274414	CATG00000054531	CATG00000054531.1	ENSG00000197586	ENTPD6	0.29	0.00542076	rs6115100	leukemia
ENSG00000274414	CATG00000054531	CATG00000054531.1	ENSG00000197586	ENTPD6	0.29	0.00542076	rs6132822	leukemia
ENSG00000274414	CATG00000054531	CATG00000054531.1	ENSG00000197586	ENTPD6	0.29	0.00542076	rs6132822	esophageal cancer
ENSG00000274414	CATG00000054531	CATG00000054531.1	ENSG00000197586	ENTPD6	0.29	0.00542076	rs6132822	Esophageal carcinoma
ENSG00000188825	ENSG00000188825	LINC00910	ENSG00000067596	DHX8	0.41	1.87408e-10	rs4793229	leukemia
ENSG00000188825	ENSG00000188825	LINC00910	ENSG00000067596	DHX8	0.41	1.87408e-10	rs11651341	leukemia
ENSG00000188825	ENSG00000188825	LINC00910	ENSG00000067596	DHX8	0.41	1.87408e-10	rs34572725	leukemia
ENSG00000188825	ENSG00000188825	LINC00910	ENSG00000067596	DHX8	0.41	1.87408e-10	rs9897425	leukemia
ENSG00000188825	ENSG00000188825	LINC00910	ENSG00000067596	DHX8	0.41	1.87408e-10	rs4534897	leukemia
ENSG00000188825	ENSG00000188825	LINC00910	ENSG00000067596	DHX8	0.41	1.87408e-10	rs1842147	leukemia
ENSG00000188825	ENSG00000188825	LINC00910	ENSG00000067596	DHX8	0.41	1.87408e-10	rs4793233	leukemia
ENSG00000188825	ENSG00000188825	LINC00910	ENSG00000067596	DHX8	0.41	1.87408e-10	rs60309406	leukemia
ENSG00000188825	ENSG00000188825	LINC00910	ENSG00000067596	DHX8	0.41	1.87408e-10	rs4793234	leukemia
ENSG00000188825	ENSG00000188825	LINC00910	ENSG00000067596	DHX8	0.41	1.87408e-10	rs4793236	leukemia
ENSG00000188825	ENSG00000188825	LINC00910	ENSG00000067596	DHX8	0.41	1.87408e-10	rs4793237	leukemia
ENSG00000188825	ENSG00000188825	LINC00910	ENSG00000067596	DHX8	0.41	1.87408e-10	rs9891977	leukemia
ENSG00000188825	ENSG00000188825	LINC00910	ENSG00000067596	DHX8	0.41	1.87408e-10	rs4792988	leukemia
ENSG00000188825	ENSG00000188825	LINC00910	ENSG00000067596	DHX8	0.41	1.87408e-10	rs4792989	leukemia
ENSG00000188825	ENSG00000188825	LINC00910	ENSG00000067596	DHX8	0.41	1.87408e-10	rs11657004	leukemia
ENSG00000188825	ENSG00000188825	LINC00910	ENSG00000067596	DHX8	0.41	1.87408e-10	rs11080034	leukemia
ENSG00000188825	ENSG00000188825	LINC00910	ENSG00000067596	DHX8	0.41	1.87408e-10	rs9912203	leukemia
ENSG00000188825	ENSG00000188825	LINC00910	ENSG00000067596	DHX8	0.41	1.87408e-10	rs34474989	leukemia
ENSG00000188825	ENSG00000188825	LINC00910	ENSG00000067596	DHX8	0.41	1.87408e-10	rs116409325	leukemia
ENSG00000196421	ENSG00000196421	LINC00176	ENSG00000130590	SAMD10	0.38	1.17002e-07	rs3829704	leukemia
ENSG00000203706	ENSG00000203706	SERTAD4-AS1	ENSG00000082497	SERTAD4	0.75	2.10816e-09	rs2473813	central nervous system cancer
ENSG00000224738	ENSG00000224738	AC099850.1	ENSG00000182628	SKA2	0.3	0.000137101	rs2333445	testicular germ cell cancer
ENSG00000224738	ENSG00000224738	AC099850.1	ENSG00000182628	SKA2	0.3	0.000137101	rs2333445	testicular carcinoma
ENSG00000225434	ENSG00000225434	RP11-63P12.6	ENSG00000107372	ZFAND5	0.25	0.0211106	rs2146185	esophageal cancer
ENSG00000225434	ENSG00000225434	RP11-63P12.6	ENSG00000107372	ZFAND5	0.25	0.0211106	rs2146185	Esophageal carcinoma
ENSG00000225434	ENSG00000225434	RP11-63P12.6	ENSG00000107372	ZFAND5	0.25	0.0211106	rs9411050	esophageal cancer
ENSG00000225434	ENSG00000225434	RP11-63P12.6	ENSG00000107372	ZFAND5	0.25	0.0211106	rs9411050	Esophageal carcinoma
ENSG00000225434	ENSG00000225434	RP11-63P12.6	ENSG00000107372	ZFAND5	0.25	0.0211106	rs4745187	esophageal cancer
ENSG00000225434	ENSG00000225434	RP11-63P12.6	ENSG00000107372	ZFAND5	0.25	0.0211106	rs4745187	Esophageal carcinoma
ENSG00000225434	ENSG00000225434	RP11-63P12.6	ENSG00000107372	ZFAND5	0.25	0.0211106	rs2809263	esophageal cancer
ENSG00000225434	ENSG00000225434	RP11-63P12.6	ENSG00000107372	ZFAND5	0.25	0.0211106	rs2809263	Esophageal carcinoma
ENSG00000225434	ENSG00000225434	RP11-63P12.6	ENSG00000107372	ZFAND5	0.25	0.0211106	rs12379445	esophageal cancer
ENSG00000225434	ENSG00000225434	RP11-63P12.6	ENSG00000107372	ZFAND5	0.25	0.0211106	rs12379445	Esophageal carcinoma
ENSG00000225434	ENSG00000225434	RP11-63P12.6	ENSG00000107372	ZFAND5	0.25	0.0211106	rs9411051	esophageal cancer
ENSG00000225434	ENSG00000225434	RP11-63P12.6	ENSG00000107372	ZFAND5	0.25	0.0211106	rs9411051	Esophageal carcinoma
ENSG00000225434	ENSG00000225434	RP11-63P12.6	ENSG00000107372	ZFAND5	0.25	0.0211106	rs12685691	esophageal cancer
ENSG00000225434	ENSG00000225434	RP11-63P12.6	ENSG00000107372	ZFAND5	0.25	0.0211106	rs12685691	Esophageal carcinoma
ENSG00000225434	ENSG00000225434	RP11-63P12.6	ENSG00000107372	ZFAND5	0.25	0.0211106	rs2758466	esophageal cancer
ENSG00000225434	ENSG00000225434	RP11-63P12.6	ENSG00000107372	ZFAND5	0.25	0.0211106	rs2758466	Esophageal carcinoma
ENSG00000225434	ENSG00000225434	RP11-63P12.6	ENSG00000107372	ZFAND5	0.25	0.0211106	rs3012510	esophageal cancer
ENSG00000225434	ENSG00000225434	RP11-63P12.6	ENSG00000107372	ZFAND5	0.25	0.0211106	rs3012510	Esophageal carcinoma
ENSG00000225434	ENSG00000225434	RP11-63P12.6	ENSG00000107372	ZFAND5	0.25	0.0211106	rs9411052	esophageal cancer
ENSG00000225434	ENSG00000225434	RP11-63P12.6	ENSG00000107372	ZFAND5	0.25	0.0211106	rs9411052	Esophageal carcinoma
ENSG00000225434	ENSG00000225434	RP11-63P12.6	ENSG00000107372	ZFAND5	0.25	0.0211106	rs2984532	esophageal cancer
ENSG00000225434	ENSG00000225434	RP11-63P12.6	ENSG00000107372	ZFAND5	0.25	0.0211106	rs2984532	Esophageal carcinoma
ENSG00000225434	ENSG00000225434	RP11-63P12.6	ENSG00000107372	ZFAND5	0.25	0.0211106	rs2975099	esophageal cancer
ENSG00000225434	ENSG00000225434	RP11-63P12.6	ENSG00000107372	ZFAND5	0.25	0.0211106	rs2975099	Esophageal carcinoma
ENSG00000225969	ENSG00000225969	LINC00035	ENSG00000189143	CLDN4	0.61	1.10114e-11	rs2293484	leukemia
ENSG00000225969	ENSG00000225969	LINC00035	ENSG00000189143	CLDN4	0.61	1.10114e-11	rs10232827	leukemia
ENSG00000225969	ENSG00000225969	LINC00035	ENSG00000189143	CLDN4	0.61	1.10114e-11	rs1880953	leukemia
ENSG00000225969	ENSG00000225969	LINC00035	ENSG00000189143	CLDN4	0.61	1.10114e-11	rs11981405	leukemia
ENSG00000225969	ENSG00000225969	LINC00035	ENSG00000189143	CLDN4	0.61	1.10114e-11	rs12539962	leukemia
ENSG00000225969	ENSG00000225969	LINC00035	ENSG00000189143	CLDN4	0.61	1.10114e-11	rs10949827	leukemia
ENSG00000225969	ENSG00000225969	LINC00035	ENSG00000189143	CLDN4	0.61	1.10114e-11	rs6460055	leukemia
ENSG00000225969	ENSG00000225969	LINC00035	ENSG00000189143	CLDN4	0.61	1.10114e-11	rs11979680	leukemia
ENSG00000225969	ENSG00000225969	LINC00035	ENSG00000189143	CLDN4	0.61	1.10114e-11	rs10236342	leukemia
ENSG00000225969	ENSG00000225969	LINC00035	ENSG00000189143	CLDN4	0.61	1.10114e-11	rs6958663	leukemia
ENSG00000228784	ENSG00000228784	LINC00954	ENSG00000183891	TTC32	0.29	0.0110833	rs11888045	leukemia
ENSG00000231074	ENSG00000231074	HCG18	ENSG00000234127	TRIM26	0.42	1.87408e-10	rs1264616	esophageal cancer
ENSG00000231074	ENSG00000231074	HCG18	ENSG00000234127	TRIM26	0.42	1.87408e-10	rs1264616	Esophageal carcinoma
ENSG00000234072	ENSG00000234072	AC074117.10	ENSG00000084774	CAD	0.53	3.2072e-13	rs11695549	breast cancer
ENSG00000234072	ENSG00000234072	AC074117.10	ENSG00000138074	SLC5A6	0.56	3.2072e-13	rs6760828	breast cancer
ENSG00000234072	ENSG00000234072	AC074117.10	ENSG00000138074	SLC5A6	0.56	3.2072e-13	rs6716894	breast cancer
ENSG00000234072	ENSG00000234072	AC074117.10	ENSG00000138074	SLC5A6	0.56	3.2072e-13	rs11695549	breast cancer
ENSG00000236682	ENSG00000236682	AC068282.3	ENSG00000115718	PROC	0.31	1.20854e-05	rs79789049	leukemia
ENSG00000236682	ENSG00000236682	AC068282.3	ENSG00000115718	PROC	0.31	1.20854e-05	rs12991768	leukemia
ENSG00000236682	ENSG00000236682	AC068282.3	ENSG00000115718	PROC	0.31	1.20854e-05	rs2276682	leukemia
ENSG00000236682	ENSG00000236682	AC068282.3	ENSG00000115718	PROC	0.31	1.20854e-05	rs2276683	leukemia
ENSG00000236682	ENSG00000236682	AC068282.3	ENSG00000115718	PROC	0.31	1.20854e-05	rs13029237	leukemia
ENSG00000236682	ENSG00000236682	AC068282.3	ENSG00000115718	PROC	0.31	1.20854e-05	rs35708549	leukemia
ENSG00000236682	ENSG00000236682	AC068282.3	ENSG00000115718	PROC	0.31	1.20854e-05	rs7580658	leukemia
ENSG00000240498	ENSG00000240498	CDKN2B-AS1	ENSG00000147883	CDKN2B	0.5	6.4144e-07	rs11515	acute leukemia
ENSG00000240498	ENSG00000240498	CDKN2B-AS1	ENSG00000147883	CDKN2B	0.5	6.4144e-07	rs11515	acute lymphocytic leukemia
ENSG00000240498	ENSG00000240498	CDKN2B-AS1	ENSG00000147883	CDKN2B	0.5	6.4144e-07	rs11515	acute lymphoblastic leukemia
ENSG00000240498	ENSG00000240498	CDKN2B-AS1	ENSG00000147883	CDKN2B	0.5	6.4144e-07	rs11515	central nervous system cancer
ENSG00000240498	ENSG00000240498	CDKN2B-AS1	ENSG00000147883	CDKN2B	0.5	6.4144e-07	rs77920300	acute leukemia
ENSG00000240498	ENSG00000240498	CDKN2B-AS1	ENSG00000147883	CDKN2B	0.5	6.4144e-07	rs77920300	acute lymphocytic leukemia
ENSG00000240498	ENSG00000240498	CDKN2B-AS1	ENSG00000147883	CDKN2B	0.5	6.4144e-07	rs662463	acute leukemia
ENSG00000240498	ENSG00000240498	CDKN2B-AS1	ENSG00000147883	CDKN2B	0.5	6.4144e-07	rs662463	acute lymphocytic leukemia
ENSG00000240498	ENSG00000240498	CDKN2B-AS1	ENSG00000147883	CDKN2B	0.5	6.4144e-07	rs662463	acute lymphoblastic leukemia
ENSG00000240498	ENSG00000240498	CDKN2B-AS1	ENSG00000147883	CDKN2B	0.5	6.4144e-07	rs662463	central nervous system cancer
ENSG00000240498	ENSG00000240498	CDKN2B-AS1	ENSG00000147883	CDKN2B	0.5	6.4144e-07	rs79985856	acute leukemia
ENSG00000240498	ENSG00000240498	CDKN2B-AS1	ENSG00000147883	CDKN2B	0.5	6.4144e-07	rs79985856	acute lymphocytic leukemia
ENSG00000240498	ENSG00000240498	CDKN2B-AS1	ENSG00000147883	CDKN2B	0.5	6.4144e-07	rs79985856	acute lymphoblastic leukemia
ENSG00000255121	ENSG00000255121	RP11-110I1.12	ENSG00000137700	SLC37A4	0.56	1.76343e-08	rs3889525	leukemia
ENSG00000255121	ENSG00000255121	RP11-110I1.12	ENSG00000137700	SLC37A4	0.56	1.76343e-08	rs3887652	leukemia
ENSG00000255121	ENSG00000255121	RP11-110I1.12	ENSG00000137700	SLC37A4	0.56	1.76343e-08	rs78505713	leukemia
ENSG00000255121	ENSG00000255121	RP11-110I1.12	ENSG00000137700	SLC37A4	0.56	1.76343e-08	rs112377532	leukemia
ENSG00000255121	ENSG00000255121	RP11-110I1.12	ENSG00000137700	SLC37A4	0.56	1.76343e-08	rs4938618	leukemia
ENSG00000255121	ENSG00000255121	RP11-110I1.12	ENSG00000137700	SLC37A4	0.56	1.76343e-08	rs3737504	leukemia
XLOC_021451	CATG00000023255	CATG00000023255.1	ENSG00000140416	TPM1	0.23	0.00542076	rs596726	prostate cancer
XLOC_021451	CATG00000023255	CATG00000023255.1	ENSG00000140416	TPM1	0.23	0.00542076	rs596726	prostate carcinoma
XLOC_021451	CATG00000023255	CATG00000023255.1	ENSG00000140416	TPM1	0.23	0.00542076	rs11639162	prostate cancer
XLOC_021451	CATG00000023255	CATG00000023255.1	ENSG00000140416	TPM1	0.23	0.00542076	rs11639162	prostate carcinoma
XLOC_021451	CATG00000023255	CATG00000023255.1	ENSG00000140416	TPM1	0.23	0.00542076	rs35199062	prostate cancer
XLOC_021451	CATG00000023255	CATG00000023255.1	ENSG00000140416	TPM1	0.23	0.00542076	rs35199062	prostate carcinoma
XLOC_002695	CATG00000032035	CATG00000032035.1	ENSG00000198625	MDM4	0.41	1.20854e-05	rs4951389	prostate cancer
XLOC_002695	CATG00000032035	CATG00000032035.1	ENSG00000198625	MDM4	0.41	1.20854e-05	rs4951389	leukemia
XLOC_002695	CATG00000032035	CATG00000032035.1	ENSG00000198625	MDM4	0.41	1.20854e-05	rs4951389	breast cancer
XLOC_002695	CATG00000032035	CATG00000032035.1	ENSG00000198625	MDM4	0.41	1.20854e-05	rs4951389	prostate carcinoma
XLOC_002695	CATG00000032035	CATG00000032035.1	ENSG00000198625	MDM4	0.41	1.20854e-05	rs4951389	Breast carcinoma
XLOC_064390	CATG00000104986	CATG00000104986.1	ENSG00000176399	DMRTA1	0.27	0.00245782	rs1360136	chronic lymphocytic leukemia
XLOC_064390	CATG00000104986	CATG00000104986.1	ENSG00000176399	DMRTA1	0.27	0.00245782	rs1360136	Chronic lymphatic leukemia
ENSG00000182057	ENSG00000182057	Z83851.3	ENSG00000177096	FAM109B	-0.24	0.0211106	rs134885	leukemia
ENSG00000182057	ENSG00000182057	Z83851.3	ENSG00000177096	FAM109B	-0.24	0.0211106	rs134886	leukemia
ENSG00000188825	ENSG00000188825	LINC00910	ENSG00000108828	VAT1	-0.43	1.87408e-10	rs74252763	leukemia
ENSG00000188825	ENSG00000188825	LINC00910	ENSG00000108828	VAT1	-0.43	1.87408e-10	rs4793229	leukemia
ENSG00000188825	ENSG00000188825	LINC00910	ENSG00000108828	VAT1	-0.43	1.87408e-10	rs11651341	leukemia
ENSG00000188825	ENSG00000188825	LINC00910	ENSG00000108828	VAT1	-0.43	1.87408e-10	rs34572725	leukemia
ENSG00000188825	ENSG00000188825	LINC00910	ENSG00000108828	VAT1	-0.43	1.87408e-10	rs9897425	leukemia
ENSG00000188825	ENSG00000188825	LINC00910	ENSG00000108828	VAT1	-0.43	1.87408e-10	rs4534897	leukemia
ENSG00000188825	ENSG00000188825	LINC00910	ENSG00000108828	VAT1	-0.43	1.87408e-10	rs4474733	leukemia
ENSG00000188825	ENSG00000188825	LINC00910	ENSG00000108828	VAT1	-0.43	1.87408e-10	rs1842147	leukemia
ENSG00000188825	ENSG00000188825	LINC00910	ENSG00000108828	VAT1	-0.43	1.87408e-10	rs4793233	leukemia
ENSG00000188825	ENSG00000188825	LINC00910	ENSG00000108828	VAT1	-0.43	1.87408e-10	rs60309406	leukemia
ENSG00000188825	ENSG00000188825	LINC00910	ENSG00000108828	VAT1	-0.43	1.87408e-10	rs4793234	leukemia
ENSG00000188825	ENSG00000188825	LINC00910	ENSG00000108828	VAT1	-0.43	1.87408e-10	rs4793236	leukemia
ENSG00000188825	ENSG00000188825	LINC00910	ENSG00000108828	VAT1	-0.43	1.87408e-10	rs4793237	leukemia
ENSG00000188825	ENSG00000188825	LINC00910	ENSG00000108828	VAT1	-0.43	1.87408e-10	rs9891977	leukemia
ENSG00000188825	ENSG00000188825	LINC00910	ENSG00000108828	VAT1	-0.43	1.87408e-10	rs4792988	leukemia
ENSG00000188825	ENSG00000188825	LINC00910	ENSG00000108828	VAT1	-0.43	1.87408e-10	rs4792989	leukemia
ENSG00000188825	ENSG00000188825	LINC00910	ENSG00000108828	VAT1	-0.43	1.87408e-10	rs11657004	leukemia
ENSG00000188825	ENSG00000188825	LINC00910	ENSG00000108828	VAT1	-0.43	1.87408e-10	rs11080034	leukemia
ENSG00000188825	ENSG00000188825	LINC00910	ENSG00000108828	VAT1	-0.43	1.87408e-10	rs9912203	leukemia
ENSG00000188825	ENSG00000188825	LINC00910	ENSG00000108828	VAT1	-0.43	1.87408e-10	rs34474989	leukemia
ENSG00000188825	ENSG00000188825	LINC00910	ENSG00000108828	VAT1	-0.43	1.87408e-10	rs116409325	leukemia
ENSG00000223797	ENSG00000223797	ENTPD3-AS1	ENSG00000177873	ZNF619	0.48	2.10816e-09	rs11712426	leukemia
ENSG00000223797	ENSG00000223797	ENTPD3-AS1	ENSG00000177873	ZNF619	0.48	2.10816e-09	rs2371183	leukemia
ENSG00000223797	ENSG00000223797	ENTPD3-AS1	ENSG00000177873	ZNF619	0.48	2.10816e-09	rs59922539	leukemia
ENSG00000223797	ENSG00000223797	ENTPD3-AS1	ENSG00000177873	ZNF619	0.48	2.10816e-09	rs11709089	leukemia
ENSG00000223797	ENSG00000223797	ENTPD3-AS1	ENSG00000177873	ZNF619	0.48	2.10816e-09	rs112619360	leukemia
ENSG00000223797	ENSG00000223797	ENTPD3-AS1	ENSG00000177873	ZNF619	0.48	2.10816e-09	rs73078162	leukemia
ENSG00000223797	ENSG00000223797	ENTPD3-AS1	ENSG00000177873	ZNF619	0.48	2.10816e-09	rs6762997	leukemia
ENSG00000223797	ENSG00000223797	ENTPD3-AS1	ENSG00000177873	ZNF619	0.48	2.10816e-09	rs977652	leukemia
ENSG00000223797	ENSG00000223797	ENTPD3-AS1	ENSG00000177873	ZNF619	0.48	2.10816e-09	rs73078163	leukemia
ENSG00000223797	ENSG00000223797	ENTPD3-AS1	ENSG00000177873	ZNF619	0.48	2.10816e-09	rs73078164	leukemia
ENSG00000223797	ENSG00000223797	ENTPD3-AS1	ENSG00000177873	ZNF619	0.48	2.10816e-09	rs73078169	leukemia
ENSG00000223797	ENSG00000223797	ENTPD3-AS1	ENSG00000177873	ZNF619	0.48	2.10816e-09	rs73078170	leukemia
ENSG00000223797	ENSG00000223797	ENTPD3-AS1	ENSG00000177873	ZNF619	0.48	2.10816e-09	rs28434528	leukemia
ENSG00000223797	ENSG00000223797	ENTPD3-AS1	ENSG00000177873	ZNF619	0.48	2.10816e-09	rs11716675	leukemia
ENSG00000223797	ENSG00000223797	ENTPD3-AS1	ENSG00000177873	ZNF619	0.48	2.10816e-09	rs11707278	leukemia
ENSG00000223797	ENSG00000223797	ENTPD3-AS1	ENSG00000177873	ZNF619	0.48	2.10816e-09	rs12108041	leukemia
ENSG00000223797	ENSG00000223797	ENTPD3-AS1	ENSG00000177873	ZNF619	0.48	2.10816e-09	rs1123019	leukemia
ENSG00000223797	ENSG00000223797	ENTPD3-AS1	ENSG00000177873	ZNF619	0.48	2.10816e-09	rs2371186	leukemia
ENSG00000223797	ENSG00000223797	ENTPD3-AS1	ENSG00000177873	ZNF619	0.48	2.10816e-09	rs6795475	leukemia
ENSG00000223797	ENSG00000223797	ENTPD3-AS1	ENSG00000177873	ZNF619	0.48	2.10816e-09	rs9827461	leukemia
ENSG00000223797	ENSG00000223797	ENTPD3-AS1	ENSG00000177873	ZNF619	0.48	2.10816e-09	rs1004655	leukemia
ENSG00000223797	ENSG00000223797	ENTPD3-AS1	ENSG00000177873	ZNF619	0.48	2.10816e-09	rs7642906	leukemia
ENSG00000223797	ENSG00000223797	ENTPD3-AS1	ENSG00000177873	ZNF619	0.48	2.10816e-09	rs6801859	leukemia
ENSG00000223797	ENSG00000223797	ENTPD3-AS1	ENSG00000177873	ZNF619	0.48	2.10816e-09	rs7641495	leukemia
ENSG00000223797	ENSG00000223797	ENTPD3-AS1	ENSG00000177873	ZNF619	0.48	2.10816e-09	rs962847	leukemia
ENSG00000223797	ENSG00000223797	ENTPD3-AS1	ENSG00000177873	ZNF619	0.48	2.10816e-09	rs13089215	leukemia
ENSG00000223797	ENSG00000223797	ENTPD3-AS1	ENSG00000177873	ZNF619	0.48	2.10816e-09	rs28491638	leukemia
ENSG00000223797	ENSG00000223797	ENTPD3-AS1	ENSG00000177873	ZNF619	0.48	2.10816e-09	rs1454497	leukemia
ENSG00000223797	ENSG00000223797	ENTPD3-AS1	ENSG00000177873	ZNF619	0.48	2.10816e-09	rs28536038	leukemia
ENSG00000223797	ENSG00000223797	ENTPD3-AS1	ENSG00000177873	ZNF619	0.48	2.10816e-09	rs2085114	leukemia
ENSG00000223797	ENSG00000223797	ENTPD3-AS1	ENSG00000177873	ZNF619	0.48	2.10816e-09	rs2085115	leukemia
ENSG00000223797	ENSG00000223797	ENTPD3-AS1	ENSG00000177873	ZNF619	0.48	2.10816e-09	rs2276868	leukemia
ENSG00000223797	ENSG00000223797	ENTPD3-AS1	ENSG00000177873	ZNF619	0.48	2.10816e-09	rs2276870	leukemia
ENSG00000223797	ENSG00000223797	ENTPD3-AS1	ENSG00000177873	ZNF619	0.48	2.10816e-09	rs2276871	leukemia
ENSG00000225969	ENSG00000225969	LINC00035	ENSG00000165171	WBSCR27	0.29	0.000393518	rs2293484	leukemia
ENSG00000225969	ENSG00000225969	LINC00035	ENSG00000165171	WBSCR27	0.29	0.000393518	rs10232827	leukemia
ENSG00000225969	ENSG00000225969	LINC00035	ENSG00000165171	WBSCR27	0.29	0.000393518	rs1880953	leukemia
ENSG00000225969	ENSG00000225969	LINC00035	ENSG00000165171	WBSCR27	0.29	0.000393518	rs11981405	leukemia
ENSG00000225969	ENSG00000225969	LINC00035	ENSG00000165171	WBSCR27	0.29	0.000393518	rs12539962	leukemia
ENSG00000225969	ENSG00000225969	LINC00035	ENSG00000165171	WBSCR27	0.29	0.000393518	rs10949827	leukemia
ENSG00000225969	ENSG00000225969	LINC00035	ENSG00000165171	WBSCR27	0.29	0.000393518	rs6460055	leukemia
ENSG00000225969	ENSG00000225969	LINC00035	ENSG00000165171	WBSCR27	0.29	0.000393518	rs11979680	leukemia
ENSG00000225969	ENSG00000225969	LINC00035	ENSG00000165171	WBSCR27	0.29	0.000393518	rs10236342	leukemia
ENSG00000225969	ENSG00000225969	LINC00035	ENSG00000165171	WBSCR27	0.29	0.000393518	rs6958663	leukemia
ENSG00000225969	ENSG00000225969	LINC00035	ENSG00000165215	CLDN3	0.5	2.10816e-09	rs2293484	leukemia
ENSG00000225969	ENSG00000225969	LINC00035	ENSG00000165215	CLDN3	0.5	2.10816e-09	rs10232827	leukemia
ENSG00000225969	ENSG00000225969	LINC00035	ENSG00000165215	CLDN3	0.5	2.10816e-09	rs1880953	leukemia
ENSG00000225969	ENSG00000225969	LINC00035	ENSG00000165215	CLDN3	0.5	2.10816e-09	rs11981405	leukemia
ENSG00000225969	ENSG00000225969	LINC00035	ENSG00000165215	CLDN3	0.5	2.10816e-09	rs12539962	leukemia
ENSG00000225969	ENSG00000225969	LINC00035	ENSG00000165215	CLDN3	0.5	2.10816e-09	rs10949827	leukemia
ENSG00000225969	ENSG00000225969	LINC00035	ENSG00000165215	CLDN3	0.5	2.10816e-09	rs6460055	leukemia
ENSG00000225969	ENSG00000225969	LINC00035	ENSG00000165215	CLDN3	0.5	2.10816e-09	rs11979680	leukemia
ENSG00000225969	ENSG00000225969	LINC00035	ENSG00000165215	CLDN3	0.5	2.10816e-09	rs10236342	leukemia
ENSG00000225969	ENSG00000225969	LINC00035	ENSG00000165215	CLDN3	0.5	2.10816e-09	rs6958663	leukemia
ENSG00000228084	ENSG00000228084	RP5-884G6.2	ENSG00000117620	SLC35A3	0.32	0.000137101	rs6577152	central nervous system cancer
ENSG00000228084	ENSG00000228084	RP5-884G6.2	ENSG00000117620	SLC35A3	0.32	0.000137101	rs2274569	central nervous system cancer
ENSG00000228084	ENSG00000228084	RP5-884G6.2	ENSG00000117620	SLC35A3	0.32	0.000137101	rs1109770	central nervous system cancer
ENSG00000228084	ENSG00000228084	RP5-884G6.2	ENSG00000117620	SLC35A3	0.32	0.000137101	rs1395332	central nervous system cancer
ENSG00000230177	ENSG00000230177	RP5-1112D6.4	ENSG00000173214	KIAA1919	0.35	0.0110833	rs12196873	breast cancer
ENSG00000230177	ENSG00000230177	RP5-1112D6.4	ENSG00000173214	KIAA1919	0.35	0.0110833	rs79788276	breast cancer
ENSG00000230177	ENSG00000230177	RP5-1112D6.4	ENSG00000173214	KIAA1919	0.35	0.0110833	rs78051065	breast cancer
ENSG00000230177	ENSG00000230177	RP5-1112D6.4	ENSG00000173214	KIAA1919	0.35	0.0110833	rs76110409	breast cancer
ENSG00000230177	ENSG00000230177	RP5-1112D6.4	ENSG00000173214	KIAA1919	0.35	0.0110833	rs10457237	breast cancer
ENSG00000230177	ENSG00000230177	RP5-1112D6.4	ENSG00000173214	KIAA1919	0.35	0.0110833	rs12207616	breast cancer
ENSG00000230177	ENSG00000230177	RP5-1112D6.4	ENSG00000173214	KIAA1919	0.35	0.0110833	rs12195578	breast cancer
ENSG00000230177	ENSG00000230177	RP5-1112D6.4	ENSG00000173214	KIAA1919	0.35	0.0110833	rs77097930	breast cancer
ENSG00000230177	ENSG00000230177	RP5-1112D6.4	ENSG00000173214	KIAA1919	0.35	0.0110833	rs12215049	breast cancer
ENSG00000230177	ENSG00000230177	RP5-1112D6.4	ENSG00000173214	KIAA1919	0.35	0.0110833	rs12205046	breast cancer
ENSG00000230177	ENSG00000230177	RP5-1112D6.4	ENSG00000173214	KIAA1919	0.35	0.0110833	rs1061388	breast cancer
ENSG00000230177	ENSG00000230177	RP5-1112D6.4	ENSG00000173214	KIAA1919	0.35	0.0110833	rs12200641	breast cancer
ENSG00000230177	ENSG00000230177	RP5-1112D6.4	ENSG00000173214	KIAA1919	0.35	0.0110833	rs117205661	breast cancer
ENSG00000231074	ENSG00000231074	HCG18	ENSG00000241370	RPP21	0.4	2.98892e-06	rs1264616	esophageal cancer
ENSG00000231074	ENSG00000231074	HCG18	ENSG00000241370	RPP21	0.4	2.98892e-06	rs1264616	Esophageal carcinoma
ENSG00000233101	ENSG00000233101	HOXB-AS3	ENSG00000120093	HOXB3	0.54	1.17002e-07	rs12951076	ovarian cancer
ENSG00000233101	ENSG00000233101	HOXB-AS3	ENSG00000120093	HOXB3	0.54	1.17002e-07	rs12951076	ovarian carcinoma
ENSG00000233101	ENSG00000233101	HOXB-AS3	ENSG00000120093	HOXB3	0.54	1.17002e-07	rs12951076	Ovarian neoplasm
ENSG00000233393	ENSG00000233393	AP000688.29	ENSG00000185917	SETD4	0.24	0.0211106	rs9978498	leukemia
ENSG00000233393	ENSG00000233393	AP000688.29	ENSG00000185917	SETD4	0.24	0.0211106	rs9978576	leukemia
ENSG00000234072	ENSG00000234072	AC074117.10	ENSG00000115241	PPM1G	0.48	2.10816e-09	rs6716894	breast cancer
ENSG00000234072	ENSG00000234072	AC074117.10	ENSG00000115241	PPM1G	0.48	2.10816e-09	rs11695549	breast cancer
ENSG00000234072	ENSG00000234072	AC074117.10	ENSG00000157992	KRTCAP3	0.41	2.10816e-09	rs6760828	breast cancer
ENSG00000234072	ENSG00000234072	AC074117.10	ENSG00000157992	KRTCAP3	0.41	2.10816e-09	rs6729709	breast cancer
ENSG00000234072	ENSG00000234072	AC074117.10	ENSG00000157992	KRTCAP3	0.41	2.10816e-09	rs6716894	breast cancer
ENSG00000234072	ENSG00000234072	AC074117.10	ENSG00000157992	KRTCAP3	0.41	2.10816e-09	rs7586601	breast cancer
ENSG00000234072	ENSG00000234072	AC074117.10	ENSG00000157992	KRTCAP3	0.41	2.10816e-09	rs11695549	breast cancer
ENSG00000235269	ENSG00000235269	AL162759.1	ENSG00000125378	BMP4	0.54	1.76343e-08	rs4444235	colorectal cancer
ENSG00000235269	ENSG00000235269	AL162759.1	ENSG00000125378	BMP4	0.54	1.76343e-08	rs4444235	nasopharynx carcinoma
ENSG00000235269	ENSG00000235269	AL162759.1	ENSG00000125378	BMP4	0.54	1.76343e-08	rs11157993	colorectal cancer
ENSG00000235269	ENSG00000235269	AL162759.1	ENSG00000125378	BMP4	0.54	1.76343e-08	rs11157993	nasopharynx carcinoma
ENSG00000235269	ENSG00000235269	AL162759.1	ENSG00000125378	BMP4	0.54	1.76343e-08	rs11623717	colorectal cancer
ENSG00000235269	ENSG00000235269	AL162759.1	ENSG00000125378	BMP4	0.54	1.76343e-08	rs11623717	nasopharynx carcinoma
ENSG00000235269	ENSG00000235269	AL162759.1	ENSG00000125378	BMP4	0.54	1.76343e-08	rs12893484	colorectal cancer
ENSG00000235269	ENSG00000235269	AL162759.1	ENSG00000125378	BMP4	0.54	1.76343e-08	rs12893484	nasopharynx carcinoma
ENSG00000235269	ENSG00000235269	AL162759.1	ENSG00000125378	BMP4	0.54	1.76343e-08	rs12898159	colorectal cancer
ENSG00000235269	ENSG00000235269	AL162759.1	ENSG00000125378	BMP4	0.54	1.76343e-08	rs12898159	nasopharynx carcinoma
ENSG00000235269	ENSG00000235269	AL162759.1	ENSG00000125378	BMP4	0.54	1.76343e-08	rs17563	colorectal cancer
ENSG00000235269	ENSG00000235269	AL162759.1	ENSG00000125378	BMP4	0.54	1.76343e-08	rs17563	nasopharynx carcinoma
ENSG00000235269	ENSG00000235269	AL162759.1	ENSG00000125378	BMP4	0.54	1.76343e-08	rs10130587	colorectal cancer
ENSG00000235269	ENSG00000235269	AL162759.1	ENSG00000125378	BMP4	0.54	1.76343e-08	rs10130587	nasopharynx carcinoma
ENSG00000236682	ENSG00000236682	AC068282.3	ENSG00000163161	ERCC3	0.37	6.4144e-07	rs79789049	leukemia
ENSG00000236682	ENSG00000236682	AC068282.3	ENSG00000163161	ERCC3	0.37	6.4144e-07	rs12991768	leukemia
ENSG00000236682	ENSG00000236682	AC068282.3	ENSG00000163161	ERCC3	0.37	6.4144e-07	rs13029237	leukemia
ENSG00000236682	ENSG00000236682	AC068282.3	ENSG00000163161	ERCC3	0.37	6.4144e-07	rs7580658	leukemia
ENSG00000236682	ENSG00000236682	AC068282.3	ENSG00000163166	IWS1	0.35	1.17002e-07	rs12991768	leukemia
ENSG00000236682	ENSG00000236682	AC068282.3	ENSG00000163166	IWS1	0.35	1.17002e-07	rs13029237	leukemia
ENSG00000236682	ENSG00000236682	AC068282.3	ENSG00000163166	IWS1	0.35	1.17002e-07	rs7580658	leukemia
ENSG00000237686	ENSG00000237686	RP5-1120P11.1	ENSG00000137216	TMEM63B	0.3	0.00245782	rs9381290	leukemia
ENSG00000237686	ENSG00000237686	RP5-1120P11.1	ENSG00000137216	TMEM63B	0.3	0.00245782	rs4714742	leukemia
ENSG00000237686	ENSG00000237686	RP5-1120P11.1	ENSG00000137216	TMEM63B	0.3	0.00245782	rs9369452	leukemia
ENSG00000237686	ENSG00000237686	RP5-1120P11.1	ENSG00000137216	TMEM63B	0.3	0.00245782	rs910616	leukemia
ENSG00000237686	ENSG00000237686	RP5-1120P11.1	ENSG00000137216	TMEM63B	0.3	0.00245782	rs877111	leukemia
ENSG00000237686	ENSG00000237686	RP5-1120P11.1	ENSG00000137216	TMEM63B	0.3	0.00245782	rs7756283	leukemia
ENSG00000237686	ENSG00000237686	RP5-1120P11.1	ENSG00000137216	TMEM63B	0.3	0.00245782	rs1321097	leukemia
ENSG00000237686	ENSG00000237686	RP5-1120P11.1	ENSG00000137216	TMEM63B	0.3	0.00245782	rs4714745	leukemia
ENSG00000237686	ENSG00000237686	RP5-1120P11.1	ENSG00000137216	TMEM63B	0.3	0.00245782	rs4714747	leukemia
ENSG00000237686	ENSG00000237686	RP5-1120P11.1	ENSG00000137216	TMEM63B	0.3	0.00245782	rs9357430	leukemia
ENSG00000237686	ENSG00000237686	RP5-1120P11.1	ENSG00000137216	TMEM63B	0.3	0.00245782	rs9394985	leukemia
ENSG00000237686	ENSG00000237686	RP5-1120P11.1	ENSG00000137216	TMEM63B	0.3	0.00245782	rs9394986	leukemia
ENSG00000237686	ENSG00000237686	RP5-1120P11.1	ENSG00000137216	TMEM63B	0.3	0.00245782	rs6883	leukemia
ENSG00000237686	ENSG00000237686	RP5-1120P11.1	ENSG00000137216	TMEM63B	0.3	0.00245782	rs4711767	leukemia
ENSG00000237686	ENSG00000237686	RP5-1120P11.1	ENSG00000180992	MRPL14	0.36	0.00542076	rs9381290	leukemia
ENSG00000237686	ENSG00000237686	RP5-1120P11.1	ENSG00000180992	MRPL14	0.36	0.00542076	rs4714742	leukemia
ENSG00000237686	ENSG00000237686	RP5-1120P11.1	ENSG00000180992	MRPL14	0.36	0.00542076	rs9369452	leukemia
ENSG00000237686	ENSG00000237686	RP5-1120P11.1	ENSG00000180992	MRPL14	0.36	0.00542076	rs910616	leukemia
ENSG00000237686	ENSG00000237686	RP5-1120P11.1	ENSG00000180992	MRPL14	0.36	0.00542076	rs877111	leukemia
ENSG00000237686	ENSG00000237686	RP5-1120P11.1	ENSG00000180992	MRPL14	0.36	0.00542076	rs7756283	leukemia
ENSG00000237686	ENSG00000237686	RP5-1120P11.1	ENSG00000180992	MRPL14	0.36	0.00542076	rs1321097	leukemia
ENSG00000237686	ENSG00000237686	RP5-1120P11.1	ENSG00000180992	MRPL14	0.36	0.00542076	rs4714745	leukemia
ENSG00000237686	ENSG00000237686	RP5-1120P11.1	ENSG00000180992	MRPL14	0.36	0.00542076	rs4714747	leukemia
ENSG00000237686	ENSG00000237686	RP5-1120P11.1	ENSG00000180992	MRPL14	0.36	0.00542076	rs9357430	leukemia
ENSG00000237686	ENSG00000237686	RP5-1120P11.1	ENSG00000180992	MRPL14	0.36	0.00542076	rs9394985	leukemia
ENSG00000237686	ENSG00000237686	RP5-1120P11.1	ENSG00000180992	MRPL14	0.36	0.00542076	rs9394986	leukemia
ENSG00000237686	ENSG00000237686	RP5-1120P11.1	ENSG00000180992	MRPL14	0.36	0.00542076	rs6883	leukemia
ENSG00000237686	ENSG00000237686	RP5-1120P11.1	ENSG00000180992	MRPL14	0.36	0.00542076	rs4711767	leukemia
ENSG00000255121	ENSG00000255121	RP11-110I1.12	ENSG00000196655	TRAPPC4	0.39	2.98892e-06	rs3889525	leukemia
ENSG00000255121	ENSG00000255121	RP11-110I1.12	ENSG00000196655	TRAPPC4	0.39	2.98892e-06	rs3887652	leukemia
ENSG00000255121	ENSG00000255121	RP11-110I1.12	ENSG00000196655	TRAPPC4	0.39	2.98892e-06	rs56784564	leukemia
ENSG00000255121	ENSG00000255121	RP11-110I1.12	ENSG00000196655	TRAPPC4	0.39	2.98892e-06	rs78505713	leukemia
ENSG00000255121	ENSG00000255121	RP11-110I1.12	ENSG00000196655	TRAPPC4	0.39	2.98892e-06	rs4936455	leukemia
ENSG00000255121	ENSG00000255121	RP11-110I1.12	ENSG00000196655	TRAPPC4	0.39	2.98892e-06	rs4553377	leukemia
ENSG00000255121	ENSG00000255121	RP11-110I1.12	ENSG00000196655	TRAPPC4	0.39	2.98892e-06	rs4936456	leukemia
ENSG00000255121	ENSG00000255121	RP11-110I1.12	ENSG00000196655	TRAPPC4	0.39	2.98892e-06	rs112377532	leukemia
ENSG00000255121	ENSG00000255121	RP11-110I1.12	ENSG00000196655	TRAPPC4	0.39	2.98892e-06	rs4938618	leukemia
ENSG00000255121	ENSG00000255121	RP11-110I1.12	ENSG00000196655	TRAPPC4	0.39	2.98892e-06	rs3737504	leukemia
ENSG00000259623	ENSG00000259623	RP11-156E6.1	ENSG00000187595	ZNF385C	0.27	0.00245782	rs7216097	leukemia
ENSG00000259623	ENSG00000259623	RP11-156E6.1	ENSG00000187595	ZNF385C	0.27	0.00245782	rs7216461	leukemia
ENSG00000267321	ENSG00000267321	RP11-1094M14.11	ENSG00000006125	AP2B1	0.48	1.87408e-10	rs9891800	cancer
ENSG00000267321	ENSG00000267321	RP11-1094M14.11	ENSG00000108733	PEX12	0.42	0.00245782	rs9891800	cancer
XLOC_013175	ENSG00000272917	RP11-705C15.5	ENSG00000069493	CLEC2D	0.43	1.10114e-11	rs11052241	leukemia
XLOC_002695	CATG00000032035	CATG00000032035.1	ENSG00000133056	PIK3C2B	0.28	0.64174	rs4951389	prostate cancer
XLOC_002695	CATG00000032035	CATG00000032035.1	ENSG00000133056	PIK3C2B	0.28	0.64174	rs4951389	leukemia
XLOC_002695	CATG00000032035	CATG00000032035.1	ENSG00000133056	PIK3C2B	0.28	0.64174	rs4951389	breast cancer
XLOC_002695	CATG00000032035	CATG00000032035.1	ENSG00000133056	PIK3C2B	0.28	0.64174	rs4951389	prostate carcinoma
XLOC_002695	CATG00000032035	CATG00000032035.1	ENSG00000133056	PIK3C2B	0.28	0.64174	rs4951389	Breast carcinoma
ENSG00000222017	CATG00000046159	CATG00000046159.1	ENSG00000162944	RFTN2	-0.01	1	rs6760078	prostate cancer
ENSG00000222017	CATG00000046159	CATG00000046159.1	ENSG00000162944	RFTN2	-0.01	1	rs6760078	prostate carcinoma
ENSG00000222017	CATG00000046159	CATG00000046159.1	ENSG00000162944	RFTN2	-0.01	1	rs77218291	prostate cancer
ENSG00000222017	CATG00000046159	CATG00000046159.1	ENSG00000162944	RFTN2	-0.01	1	rs77218291	prostate carcinoma
ENSG00000222017	CATG00000046159	CATG00000046159.1	ENSG00000162944	RFTN2	-0.01	1	rs57340905	prostate cancer
ENSG00000222017	CATG00000046159	CATG00000046159.1	ENSG00000162944	RFTN2	-0.01	1	rs57340905	prostate carcinoma
ENSG00000222017	CATG00000046159	CATG00000046159.1	ENSG00000162944	RFTN2	-0.01	1	rs79748557	prostate cancer
ENSG00000222017	CATG00000046159	CATG00000046159.1	ENSG00000162944	RFTN2	-0.01	1	rs79748557	prostate carcinoma
ENSG00000277287	CATG00000052299	CATG00000052299.1	ENSG00000088854	C20orf194	0.09	1	rs113139885	leukemia
ENSG00000277287	CATG00000052299	CATG00000052299.1	ENSG00000088854	C20orf194	0.09	1	rs6051672	leukemia
ENSG00000277287	CATG00000052299	CATG00000052299.1	ENSG00000125877	ITPA	-0.05	1	rs113139885	leukemia
ENSG00000277287	CATG00000052299	CATG00000052299.1	ENSG00000125877	ITPA	-0.05	1	rs6051672	leukemia
ENSG00000274414	CATG00000054531	CATG00000054531.1	ENSG00000100997	ABHD12	0.09	1	rs6107015	leukemia
ENSG00000274414	CATG00000054531	CATG00000054531.1	ENSG00000100997	ABHD12	0.09	1	rs6107015	esophageal cancer
ENSG00000274414	CATG00000054531	CATG00000054531.1	ENSG00000100997	ABHD12	0.09	1	rs6107015	Esophageal carcinoma
ENSG00000274414	CATG00000054531	CATG00000054531.1	ENSG00000100997	ABHD12	0.09	1	rs6132819	leukemia
ENSG00000274414	CATG00000054531	CATG00000054531.1	ENSG00000100997	ABHD12	0.09	1	rs6132819	esophageal cancer
ENSG00000274414	CATG00000054531	CATG00000054531.1	ENSG00000100997	ABHD12	0.09	1	rs6132819	Esophageal carcinoma
ENSG00000274414	CATG00000054531	CATG00000054531.1	ENSG00000100997	ABHD12	0.09	1	rs6050472	leukemia
ENSG00000274414	CATG00000054531	CATG00000054531.1	ENSG00000100997	ABHD12	0.09	1	rs6050472	esophageal cancer
ENSG00000274414	CATG00000054531	CATG00000054531.1	ENSG00000100997	ABHD12	0.09	1	rs6050472	Esophageal carcinoma
ENSG00000274414	CATG00000054531	CATG00000054531.1	ENSG00000100997	ABHD12	0.09	1	rs6050477	leukemia
ENSG00000274414	CATG00000054531	CATG00000054531.1	ENSG00000100997	ABHD12	0.09	1	rs6050477	esophageal cancer
ENSG00000274414	CATG00000054531	CATG00000054531.1	ENSG00000100997	ABHD12	0.09	1	rs6050477	Esophageal carcinoma
ENSG00000274414	CATG00000054531	CATG00000054531.1	ENSG00000100997	ABHD12	0.09	1	rs6138550	leukemia
ENSG00000274414	CATG00000054531	CATG00000054531.1	ENSG00000100997	ABHD12	0.09	1	rs6138550	esophageal cancer
ENSG00000274414	CATG00000054531	CATG00000054531.1	ENSG00000100997	ABHD12	0.09	1	rs6138550	Esophageal carcinoma
ENSG00000274414	CATG00000054531	CATG00000054531.1	ENSG00000100997	ABHD12	0.09	1	rs6050481	leukemia
ENSG00000274414	CATG00000054531	CATG00000054531.1	ENSG00000100997	ABHD12	0.09	1	rs6050481	esophageal cancer
ENSG00000274414	CATG00000054531	CATG00000054531.1	ENSG00000100997	ABHD12	0.09	1	rs6050481	Esophageal carcinoma
ENSG00000274414	CATG00000054531	CATG00000054531.1	ENSG00000100997	ABHD12	0.09	1	rs6115100	leukemia
ENSG00000274414	CATG00000054531	CATG00000054531.1	ENSG00000100997	ABHD12	0.09	1	rs6132822	leukemia
ENSG00000274414	CATG00000054531	CATG00000054531.1	ENSG00000100997	ABHD12	0.09	1	rs6132822	esophageal cancer
ENSG00000274414	CATG00000054531	CATG00000054531.1	ENSG00000100997	ABHD12	0.09	1	rs6132822	Esophageal carcinoma
ENSG00000274414	CATG00000054531	CATG00000054531.1	ENSG00000130684	ZNF337	0.09	1	rs6050472	leukemia
ENSG00000274414	CATG00000054531	CATG00000054531.1	ENSG00000130684	ZNF337	0.09	1	rs6050472	esophageal cancer
ENSG00000274414	CATG00000054531	CATG00000054531.1	ENSG00000130684	ZNF337	0.09	1	rs6050472	Esophageal carcinoma
ENSG00000274414	CATG00000054531	CATG00000054531.1	ENSG00000130684	ZNF337	0.09	1	rs6050477	leukemia
ENSG00000274414	CATG00000054531	CATG00000054531.1	ENSG00000130684	ZNF337	0.09	1	rs6050477	esophageal cancer
ENSG00000274414	CATG00000054531	CATG00000054531.1	ENSG00000130684	ZNF337	0.09	1	rs6050477	Esophageal carcinoma
ENSG00000182057	ENSG00000182057	Z83851.3	ENSG00000100197	CYP2D6	0.06	1	rs56111723	leukemia
ENSG00000182057	ENSG00000182057	Z83851.3	ENSG00000100197	CYP2D6	0.06	1	rs5758689	leukemia
ENSG00000182057	ENSG00000182057	Z83851.3	ENSG00000100197	CYP2D6	0.06	1	rs1001587	leukemia
ENSG00000182057	ENSG00000182057	Z83851.3	ENSG00000100197	CYP2D6	0.06	1	rs1001586	leukemia
ENSG00000182057	ENSG00000182057	Z83851.3	ENSG00000100197	CYP2D6	0.06	1	rs739147	leukemia
ENSG00000182057	ENSG00000182057	Z83851.3	ENSG00000100197	CYP2D6	0.06	1	rs134885	leukemia
ENSG00000182057	ENSG00000182057	Z83851.3	ENSG00000100197	CYP2D6	0.06	1	rs134886	leukemia
ENSG00000182057	ENSG00000182057	Z83851.3	ENSG00000183066	WBP2NL	0.15	0.28637	rs56111723	leukemia
ENSG00000182057	ENSG00000182057	Z83851.3	ENSG00000183066	WBP2NL	0.15	0.28637	rs5758689	leukemia
ENSG00000182057	ENSG00000182057	Z83851.3	ENSG00000183066	WBP2NL	0.15	0.28637	rs1001587	leukemia
ENSG00000182057	ENSG00000182057	Z83851.3	ENSG00000183066	WBP2NL	0.15	0.28637	rs1001586	leukemia
ENSG00000182057	ENSG00000182057	Z83851.3	ENSG00000183066	WBP2NL	0.15	0.28637	rs739147	leukemia
ENSG00000182057	ENSG00000182057	Z83851.3	ENSG00000198911	SREBF2	0.16	0.148831	rs56111723	leukemia
ENSG00000182057	ENSG00000182057	Z83851.3	ENSG00000198911	SREBF2	0.16	0.148831	rs5758689	leukemia
ENSG00000182057	ENSG00000182057	Z83851.3	ENSG00000198911	SREBF2	0.16	0.148831	rs1001587	leukemia
ENSG00000182057	ENSG00000182057	Z83851.3	ENSG00000198911	SREBF2	0.16	0.148831	rs1001586	leukemia
ENSG00000182057	ENSG00000182057	Z83851.3	ENSG00000198911	SREBF2	0.16	0.148831	rs739147	leukemia
ENSG00000182057	ENSG00000182057	Z83851.3	ENSG00000198951	NAGA	-0.1	0.999999	rs134885	leukemia
ENSG00000182057	ENSG00000182057	Z83851.3	ENSG00000198951	NAGA	-0.1	0.999999	rs134886	leukemia
ENSG00000185168	ENSG00000185168	LINC00482	ENSG00000157637	SLC38A10	0.12	1	rs7219431	hematologic cancer
ENSG00000188825	ENSG00000188825	LINC00910	ENSG00000012048	BRCA1	0.19	0.0995304	rs74252763	leukemia
ENSG00000188825	ENSG00000188825	LINC00910	ENSG00000012048	BRCA1	0.19	0.0995304	rs4793229	leukemia
ENSG00000188825	ENSG00000188825	LINC00910	ENSG00000012048	BRCA1	0.19	0.0995304	rs11651341	leukemia
ENSG00000188825	ENSG00000188825	LINC00910	ENSG00000012048	BRCA1	0.19	0.0995304	rs34572725	leukemia
ENSG00000188825	ENSG00000188825	LINC00910	ENSG00000012048	BRCA1	0.19	0.0995304	rs9897425	leukemia
ENSG00000188825	ENSG00000188825	LINC00910	ENSG00000012048	BRCA1	0.19	0.0995304	rs4534897	leukemia
ENSG00000188825	ENSG00000188825	LINC00910	ENSG00000012048	BRCA1	0.19	0.0995304	rs4474733	leukemia
ENSG00000188825	ENSG00000188825	LINC00910	ENSG00000012048	BRCA1	0.19	0.0995304	rs1842147	leukemia
ENSG00000188825	ENSG00000188825	LINC00910	ENSG00000012048	BRCA1	0.19	0.0995304	rs4793233	leukemia
ENSG00000188825	ENSG00000188825	LINC00910	ENSG00000012048	BRCA1	0.19	0.0995304	rs60309406	leukemia
ENSG00000188825	ENSG00000188825	LINC00910	ENSG00000012048	BRCA1	0.19	0.0995304	rs4793234	leukemia
ENSG00000188825	ENSG00000188825	LINC00910	ENSG00000012048	BRCA1	0.19	0.0995304	rs4793236	leukemia
ENSG00000188825	ENSG00000188825	LINC00910	ENSG00000012048	BRCA1	0.19	0.0995304	rs4793237	leukemia
ENSG00000188825	ENSG00000188825	LINC00910	ENSG00000012048	BRCA1	0.19	0.0995304	rs9891977	leukemia
ENSG00000188825	ENSG00000188825	LINC00910	ENSG00000012048	BRCA1	0.19	0.0995304	rs4792988	leukemia
ENSG00000188825	ENSG00000188825	LINC00910	ENSG00000012048	BRCA1	0.19	0.0995304	rs4792989	leukemia
ENSG00000188825	ENSG00000188825	LINC00910	ENSG00000012048	BRCA1	0.19	0.0995304	rs11657004	leukemia
ENSG00000188825	ENSG00000188825	LINC00910	ENSG00000012048	BRCA1	0.19	0.0995304	rs11080034	leukemia
ENSG00000188825	ENSG00000188825	LINC00910	ENSG00000012048	BRCA1	0.19	0.0995304	rs9912203	leukemia
ENSG00000188825	ENSG00000188825	LINC00910	ENSG00000012048	BRCA1	0.19	0.0995304	rs34474989	leukemia
ENSG00000188825	ENSG00000188825	LINC00910	ENSG00000012048	BRCA1	0.19	0.0995304	rs116409325	leukemia
ENSG00000188825	ENSG00000188825	LINC00910	ENSG00000184988	TMEM106A	0.02	1	rs74252763	leukemia
ENSG00000188825	ENSG00000188825	LINC00910	ENSG00000184988	TMEM106A	0.02	1	rs4793229	leukemia
ENSG00000188825	ENSG00000188825	LINC00910	ENSG00000184988	TMEM106A	0.02	1	rs11651341	leukemia
ENSG00000188825	ENSG00000188825	LINC00910	ENSG00000184988	TMEM106A	0.02	1	rs34572725	leukemia
ENSG00000188825	ENSG00000188825	LINC00910	ENSG00000184988	TMEM106A	0.02	1	rs9897425	leukemia
ENSG00000188825	ENSG00000188825	LINC00910	ENSG00000184988	TMEM106A	0.02	1	rs4534897	leukemia
ENSG00000188825	ENSG00000188825	LINC00910	ENSG00000184988	TMEM106A	0.02	1	rs4474733	leukemia
ENSG00000188825	ENSG00000188825	LINC00910	ENSG00000184988	TMEM106A	0.02	1	rs1842147	leukemia
ENSG00000188825	ENSG00000188825	LINC00910	ENSG00000184988	TMEM106A	0.02	1	rs4793233	leukemia
ENSG00000188825	ENSG00000188825	LINC00910	ENSG00000184988	TMEM106A	0.02	1	rs60309406	leukemia
ENSG00000188825	ENSG00000188825	LINC00910	ENSG00000184988	TMEM106A	0.02	1	rs4793234	leukemia
ENSG00000188825	ENSG00000188825	LINC00910	ENSG00000184988	TMEM106A	0.02	1	rs4793236	leukemia
ENSG00000188825	ENSG00000188825	LINC00910	ENSG00000184988	TMEM106A	0.02	1	rs4793237	leukemia
ENSG00000188825	ENSG00000188825	LINC00910	ENSG00000184988	TMEM106A	0.02	1	rs9891977	leukemia
ENSG00000188825	ENSG00000188825	LINC00910	ENSG00000184988	TMEM106A	0.02	1	rs4792988	leukemia
ENSG00000188825	ENSG00000188825	LINC00910	ENSG00000184988	TMEM106A	0.02	1	rs4792989	leukemia
ENSG00000188825	ENSG00000188825	LINC00910	ENSG00000184988	TMEM106A	0.02	1	rs11657004	leukemia
ENSG00000188825	ENSG00000188825	LINC00910	ENSG00000184988	TMEM106A	0.02	1	rs11080034	leukemia
ENSG00000188825	ENSG00000188825	LINC00910	ENSG00000184988	TMEM106A	0.02	1	rs9912203	leukemia
ENSG00000188825	ENSG00000188825	LINC00910	ENSG00000184988	TMEM106A	0.02	1	rs34474989	leukemia
ENSG00000188825	ENSG00000188825	LINC00910	ENSG00000184988	TMEM106A	0.02	1	rs116409325	leukemia
ENSG00000196421	ENSG00000196421	LINC00176	ENSG00000101161	PRPF6	0.29	0.148831	rs3829704	leukemia
ENSG00000223797	ENSG00000223797	ENTPD3-AS1	ENSG00000168032	ENTPD3	0.18	0.850459	rs11712426	leukemia
ENSG00000223797	ENSG00000223797	ENTPD3-AS1	ENSG00000168032	ENTPD3	0.18	0.850459	rs2371183	leukemia
ENSG00000223797	ENSG00000223797	ENTPD3-AS1	ENSG00000168032	ENTPD3	0.18	0.850459	rs59922539	leukemia
ENSG00000223797	ENSG00000223797	ENTPD3-AS1	ENSG00000168032	ENTPD3	0.18	0.850459	rs11709089	leukemia
ENSG00000223797	ENSG00000223797	ENTPD3-AS1	ENSG00000168032	ENTPD3	0.18	0.850459	rs112619360	leukemia
ENSG00000223797	ENSG00000223797	ENTPD3-AS1	ENSG00000168032	ENTPD3	0.18	0.850459	rs73078162	leukemia
ENSG00000223797	ENSG00000223797	ENTPD3-AS1	ENSG00000168032	ENTPD3	0.18	0.850459	rs6762997	leukemia
ENSG00000223797	ENSG00000223797	ENTPD3-AS1	ENSG00000168032	ENTPD3	0.18	0.850459	rs977652	leukemia
ENSG00000223797	ENSG00000223797	ENTPD3-AS1	ENSG00000168032	ENTPD3	0.18	0.850459	rs73078163	leukemia
ENSG00000223797	ENSG00000223797	ENTPD3-AS1	ENSG00000168032	ENTPD3	0.18	0.850459	rs73078164	leukemia
ENSG00000223797	ENSG00000223797	ENTPD3-AS1	ENSG00000168032	ENTPD3	0.18	0.850459	rs73078169	leukemia
ENSG00000223797	ENSG00000223797	ENTPD3-AS1	ENSG00000168032	ENTPD3	0.18	0.850459	rs73078170	leukemia
ENSG00000223797	ENSG00000223797	ENTPD3-AS1	ENSG00000168032	ENTPD3	0.18	0.850459	rs28434528	leukemia
ENSG00000223797	ENSG00000223797	ENTPD3-AS1	ENSG00000168032	ENTPD3	0.18	0.850459	rs11716675	leukemia
ENSG00000223797	ENSG00000223797	ENTPD3-AS1	ENSG00000168032	ENTPD3	0.18	0.850459	rs11707278	leukemia
ENSG00000223797	ENSG00000223797	ENTPD3-AS1	ENSG00000168032	ENTPD3	0.18	0.850459	rs12108041	leukemia
ENSG00000223797	ENSG00000223797	ENTPD3-AS1	ENSG00000168032	ENTPD3	0.18	0.850459	rs1123019	leukemia
ENSG00000223797	ENSG00000223797	ENTPD3-AS1	ENSG00000168032	ENTPD3	0.18	0.850459	rs2371186	leukemia
ENSG00000223797	ENSG00000223797	ENTPD3-AS1	ENSG00000168032	ENTPD3	0.18	0.850459	rs6795475	leukemia
ENSG00000223797	ENSG00000223797	ENTPD3-AS1	ENSG00000168032	ENTPD3	0.18	0.850459	rs9827461	leukemia
ENSG00000223797	ENSG00000223797	ENTPD3-AS1	ENSG00000168032	ENTPD3	0.18	0.850459	rs1004655	leukemia
ENSG00000223797	ENSG00000223797	ENTPD3-AS1	ENSG00000168032	ENTPD3	0.18	0.850459	rs7642906	leukemia
ENSG00000223797	ENSG00000223797	ENTPD3-AS1	ENSG00000168032	ENTPD3	0.18	0.850459	rs6801859	leukemia
ENSG00000223797	ENSG00000223797	ENTPD3-AS1	ENSG00000168032	ENTPD3	0.18	0.850459	rs7641495	leukemia
ENSG00000223797	ENSG00000223797	ENTPD3-AS1	ENSG00000168032	ENTPD3	0.18	0.850459	rs962847	leukemia
ENSG00000223797	ENSG00000223797	ENTPD3-AS1	ENSG00000168032	ENTPD3	0.18	0.850459	rs13089215	leukemia
ENSG00000223797	ENSG00000223797	ENTPD3-AS1	ENSG00000168032	ENTPD3	0.18	0.850459	rs28491638	leukemia
ENSG00000223797	ENSG00000223797	ENTPD3-AS1	ENSG00000168032	ENTPD3	0.18	0.850459	rs1454497	leukemia
ENSG00000223797	ENSG00000223797	ENTPD3-AS1	ENSG00000168032	ENTPD3	0.18	0.850459	rs28536038	leukemia
ENSG00000223797	ENSG00000223797	ENTPD3-AS1	ENSG00000168032	ENTPD3	0.18	0.850459	rs2085114	leukemia
ENSG00000223797	ENSG00000223797	ENTPD3-AS1	ENSG00000168032	ENTPD3	0.18	0.850459	rs2085115	leukemia
ENSG00000223797	ENSG00000223797	ENTPD3-AS1	ENSG00000168032	ENTPD3	0.18	0.850459	rs2276868	leukemia
ENSG00000223797	ENSG00000223797	ENTPD3-AS1	ENSG00000168032	ENTPD3	0.18	0.850459	rs2276870	leukemia
ENSG00000223797	ENSG00000223797	ENTPD3-AS1	ENSG00000168032	ENTPD3	0.18	0.850459	rs2276871	leukemia
ENSG00000223797	ENSG00000223797	ENTPD3-AS1	ENSG00000188846	RPL14	0.25	0.955404	rs11712426	leukemia
ENSG00000223797	ENSG00000223797	ENTPD3-AS1	ENSG00000188846	RPL14	0.25	0.955404	rs2371183	leukemia
ENSG00000223797	ENSG00000223797	ENTPD3-AS1	ENSG00000188846	RPL14	0.25	0.955404	rs59922539	leukemia
ENSG00000223797	ENSG00000223797	ENTPD3-AS1	ENSG00000188846	RPL14	0.25	0.955404	rs11709089	leukemia
ENSG00000223797	ENSG00000223797	ENTPD3-AS1	ENSG00000188846	RPL14	0.25	0.955404	rs112619360	leukemia
ENSG00000223797	ENSG00000223797	ENTPD3-AS1	ENSG00000188846	RPL14	0.25	0.955404	rs73078162	leukemia
ENSG00000223797	ENSG00000223797	ENTPD3-AS1	ENSG00000188846	RPL14	0.25	0.955404	rs6762997	leukemia
ENSG00000223797	ENSG00000223797	ENTPD3-AS1	ENSG00000188846	RPL14	0.25	0.955404	rs977652	leukemia
ENSG00000223797	ENSG00000223797	ENTPD3-AS1	ENSG00000188846	RPL14	0.25	0.955404	rs73078163	leukemia
ENSG00000223797	ENSG00000223797	ENTPD3-AS1	ENSG00000188846	RPL14	0.25	0.955404	rs73078164	leukemia
ENSG00000223797	ENSG00000223797	ENTPD3-AS1	ENSG00000188846	RPL14	0.25	0.955404	rs73078169	leukemia
ENSG00000223797	ENSG00000223797	ENTPD3-AS1	ENSG00000188846	RPL14	0.25	0.955404	rs73078170	leukemia
ENSG00000223797	ENSG00000223797	ENTPD3-AS1	ENSG00000188846	RPL14	0.25	0.955404	rs28434528	leukemia
ENSG00000223797	ENSG00000223797	ENTPD3-AS1	ENSG00000188846	RPL14	0.25	0.955404	rs11716675	leukemia
ENSG00000223797	ENSG00000223797	ENTPD3-AS1	ENSG00000188846	RPL14	0.25	0.955404	rs11707278	leukemia
ENSG00000223797	ENSG00000223797	ENTPD3-AS1	ENSG00000188846	RPL14	0.25	0.955404	rs12108041	leukemia
ENSG00000223797	ENSG00000223797	ENTPD3-AS1	ENSG00000188846	RPL14	0.25	0.955404	rs1123019	leukemia
ENSG00000223797	ENSG00000223797	ENTPD3-AS1	ENSG00000188846	RPL14	0.25	0.955404	rs2371186	leukemia
ENSG00000223797	ENSG00000223797	ENTPD3-AS1	ENSG00000188846	RPL14	0.25	0.955404	rs6795475	leukemia
ENSG00000223797	ENSG00000223797	ENTPD3-AS1	ENSG00000188846	RPL14	0.25	0.955404	rs9827461	leukemia
ENSG00000223797	ENSG00000223797	ENTPD3-AS1	ENSG00000188846	RPL14	0.25	0.955404	rs1004655	leukemia
ENSG00000223797	ENSG00000223797	ENTPD3-AS1	ENSG00000188846	RPL14	0.25	0.955404	rs7642906	leukemia
ENSG00000223797	ENSG00000223797	ENTPD3-AS1	ENSG00000188846	RPL14	0.25	0.955404	rs6801859	leukemia
ENSG00000223797	ENSG00000223797	ENTPD3-AS1	ENSG00000188846	RPL14	0.25	0.955404	rs7641495	leukemia
ENSG00000223797	ENSG00000223797	ENTPD3-AS1	ENSG00000188846	RPL14	0.25	0.955404	rs962847	leukemia
ENSG00000223797	ENSG00000223797	ENTPD3-AS1	ENSG00000188846	RPL14	0.25	0.955404	rs13089215	leukemia
ENSG00000223797	ENSG00000223797	ENTPD3-AS1	ENSG00000188846	RPL14	0.25	0.955404	rs28491638	leukemia
ENSG00000223797	ENSG00000223797	ENTPD3-AS1	ENSG00000188846	RPL14	0.25	0.955404	rs1454497	leukemia
ENSG00000223797	ENSG00000223797	ENTPD3-AS1	ENSG00000188846	RPL14	0.25	0.955404	rs28536038	leukemia
ENSG00000223797	ENSG00000223797	ENTPD3-AS1	ENSG00000188846	RPL14	0.25	0.955404	rs2085114	leukemia
ENSG00000223797	ENSG00000223797	ENTPD3-AS1	ENSG00000188846	RPL14	0.25	0.955404	rs2085115	leukemia
ENSG00000223797	ENSG00000223797	ENTPD3-AS1	ENSG00000188846	RPL14	0.25	0.955404	rs2276868	leukemia
ENSG00000223797	ENSG00000223797	ENTPD3-AS1	ENSG00000188846	RPL14	0.25	0.955404	rs2276870	leukemia
ENSG00000223797	ENSG00000223797	ENTPD3-AS1	ENSG00000188846	RPL14	0.25	0.955404	rs2276871	leukemia
ENSG00000223823	ENSG00000223823	RP11-465B22.5	ENSG00000162571	TTLL10	0.1	1	rs11260602	hematologic cancer
ENSG00000223823	ENSG00000223823	RP11-465B22.5	ENSG00000162571	TTLL10	0.1	1	rs11260603	hematologic cancer
ENSG00000272669	ENSG00000225450	RP3-508I15.14	ENSG00000100201	DDX17	0.14	0.972405	rs1062687	prostate cancer
ENSG00000272669	ENSG00000225450	RP3-508I15.14	ENSG00000100201	DDX17	0.14	0.972405	rs1062687	prostate carcinoma
ENSG00000272669	ENSG00000225450	RP3-508I15.14	ENSG00000100221	JOSD1	0.16	0.999853	rs1062687	prostate cancer
ENSG00000272669	ENSG00000225450	RP3-508I15.14	ENSG00000100221	JOSD1	0.16	0.999853	rs1062687	prostate carcinoma
ENSG00000272669	ENSG00000225450	RP3-508I15.14	ENSG00000100226	GTPBP1	0.07	1	rs1062687	prostate cancer
ENSG00000272669	ENSG00000225450	RP3-508I15.14	ENSG00000100226	GTPBP1	0.07	1	rs1062687	prostate carcinoma
ENSG00000272669	ENSG00000225450	RP3-508I15.14	ENSG00000100242	SUN2	0.24	0.972405	rs1062687	prostate cancer
ENSG00000272669	ENSG00000225450	RP3-508I15.14	ENSG00000100242	SUN2	0.24	0.972405	rs1062687	prostate carcinoma
ENSG00000272669	ENSG00000225450	RP3-508I15.14	ENSG00000184949	FAM227A	0.09	1	rs1062687	prostate cancer
ENSG00000272669	ENSG00000225450	RP3-508I15.14	ENSG00000184949	FAM227A	0.09	1	rs1062687	prostate carcinoma
ENSG00000226864	ENSG00000226864	RP11-500G22.2	ENSG00000107672	NSMCE4A	0.22	0.461671	rs76573813	breast cancer
ENSG00000226864	ENSG00000226864	RP11-500G22.2	ENSG00000107672	NSMCE4A	0.22	0.461671	rs76573813	Breast carcinoma
ENSG00000226864	ENSG00000226864	RP11-500G22.2	ENSG00000107672	NSMCE4A	0.22	0.461671	rs76573813	breast cancer
ENSG00000226864	ENSG00000226864	RP11-500G22.2	ENSG00000107672	NSMCE4A	0.22	0.461671	rs76573813	Breast carcinoma
ENSG00000226864	ENSG00000226864	RP11-500G22.2	ENSG00000107672	NSMCE4A	0.22	0.461671	rs11200267	breast cancer
ENSG00000226864	ENSG00000226864	RP11-500G22.2	ENSG00000107672	NSMCE4A	0.22	0.461671	rs11200267	Breast carcinoma
ENSG00000226864	ENSG00000226864	RP11-500G22.2	ENSG00000107672	NSMCE4A	0.22	0.461671	rs34738294	breast cancer
ENSG00000226864	ENSG00000226864	RP11-500G22.2	ENSG00000107672	NSMCE4A	0.22	0.461671	rs34738294	Breast carcinoma
ENSG00000226864	ENSG00000226864	RP11-500G22.2	ENSG00000107672	NSMCE4A	0.22	0.461671	rs12258234	breast cancer
ENSG00000226864	ENSG00000226864	RP11-500G22.2	ENSG00000107672	NSMCE4A	0.22	0.461671	rs12258234	Breast carcinoma
ENSG00000226864	ENSG00000226864	RP11-500G22.2	ENSG00000107672	NSMCE4A	0.22	0.461671	rs75831447	breast cancer
ENSG00000226864	ENSG00000226864	RP11-500G22.2	ENSG00000107672	NSMCE4A	0.22	0.461671	rs75831447	Breast carcinoma
ENSG00000226864	ENSG00000226864	RP11-500G22.2	ENSG00000107672	NSMCE4A	0.22	0.461671	rs10887032	breast cancer
ENSG00000226864	ENSG00000226864	RP11-500G22.2	ENSG00000107672	NSMCE4A	0.22	0.461671	rs10887032	Breast carcinoma
ENSG00000226864	ENSG00000226864	RP11-500G22.2	ENSG00000107672	NSMCE4A	0.22	0.461671	rs12246693	breast cancer
ENSG00000226864	ENSG00000226864	RP11-500G22.2	ENSG00000107672	NSMCE4A	0.22	0.461671	rs12246693	Breast carcinoma
ENSG00000228084	ENSG00000228084	RP5-884G6.2	ENSG00000122477	LRRC39	0.14	0.990593	rs1395333	central nervous system cancer
ENSG00000228084	ENSG00000228084	RP5-884G6.2	ENSG00000122477	LRRC39	0.14	0.990593	rs700529	central nervous system cancer
ENSG00000230149	ENSG00000230149	RP3-508I15.19	ENSG00000100211	CBY1	-0.04	1	rs138700	prostate cancer
ENSG00000230149	ENSG00000230149	RP3-508I15.19	ENSG00000100211	CBY1	-0.04	1	rs138700	prostate carcinoma
ENSG00000230149	ENSG00000230149	RP3-508I15.19	ENSG00000100211	CBY1	-0.04	1	rs17032	prostate cancer
ENSG00000230149	ENSG00000230149	RP3-508I15.19	ENSG00000100211	CBY1	-0.04	1	rs17032	prostate carcinoma
ENSG00000230149	ENSG00000230149	RP3-508I15.19	ENSG00000100211	CBY1	-0.04	1	rs1062687	prostate cancer
ENSG00000230149	ENSG00000230149	RP3-508I15.19	ENSG00000100211	CBY1	-0.04	1	rs1062687	prostate carcinoma
ENSG00000230149	ENSG00000230149	RP3-508I15.19	ENSG00000100216	TOMM22	0.01	1	rs138700	prostate cancer
ENSG00000230149	ENSG00000230149	RP3-508I15.19	ENSG00000100216	TOMM22	0.01	1	rs138700	prostate carcinoma
ENSG00000230149	ENSG00000230149	RP3-508I15.19	ENSG00000100216	TOMM22	0.01	1	rs17032	prostate cancer
ENSG00000230149	ENSG00000230149	RP3-508I15.19	ENSG00000100216	TOMM22	0.01	1	rs17032	prostate carcinoma
ENSG00000230149	ENSG00000230149	RP3-508I15.19	ENSG00000100216	TOMM22	0.01	1	rs1062687	prostate cancer
ENSG00000230149	ENSG00000230149	RP3-508I15.19	ENSG00000100216	TOMM22	0.01	1	rs1062687	prostate carcinoma
ENSG00000230149	ENSG00000230149	RP3-508I15.19	ENSG00000100221	JOSD1	0.17	0.994818	rs138700	prostate cancer
ENSG00000230149	ENSG00000230149	RP3-508I15.19	ENSG00000100221	JOSD1	0.17	0.994818	rs138700	prostate carcinoma
ENSG00000230149	ENSG00000230149	RP3-508I15.19	ENSG00000100221	JOSD1	0.17	0.994818	rs17032	prostate cancer
ENSG00000230149	ENSG00000230149	RP3-508I15.19	ENSG00000100221	JOSD1	0.17	0.994818	rs17032	prostate carcinoma
ENSG00000230149	ENSG00000230149	RP3-508I15.19	ENSG00000100221	JOSD1	0.17	0.994818	rs1062687	prostate cancer
ENSG00000230149	ENSG00000230149	RP3-508I15.19	ENSG00000100221	JOSD1	0.17	0.994818	rs1062687	prostate carcinoma
ENSG00000230149	ENSG00000230149	RP3-508I15.19	ENSG00000100242	SUN2	0.17	0.999998	rs138700	prostate cancer
ENSG00000230149	ENSG00000230149	RP3-508I15.19	ENSG00000100242	SUN2	0.17	0.999998	rs138700	prostate carcinoma
ENSG00000230149	ENSG00000230149	RP3-508I15.19	ENSG00000100242	SUN2	0.17	0.999998	rs17032	prostate cancer
ENSG00000230149	ENSG00000230149	RP3-508I15.19	ENSG00000100242	SUN2	0.17	0.999998	rs17032	prostate carcinoma
ENSG00000230149	ENSG00000230149	RP3-508I15.19	ENSG00000100242	SUN2	0.17	0.999998	rs1062687	prostate cancer
ENSG00000230149	ENSG00000230149	RP3-508I15.19	ENSG00000100242	SUN2	0.17	0.999998	rs1062687	prostate carcinoma
ENSG00000230149	ENSG00000230149	RP3-508I15.19	ENSG00000184949	FAM227A	0	1	rs138700	prostate cancer
ENSG00000230149	ENSG00000230149	RP3-508I15.19	ENSG00000184949	FAM227A	0	1	rs138700	prostate carcinoma
ENSG00000230149	ENSG00000230149	RP3-508I15.19	ENSG00000184949	FAM227A	0	1	rs17032	prostate cancer
ENSG00000230149	ENSG00000230149	RP3-508I15.19	ENSG00000184949	FAM227A	0	1	rs17032	prostate carcinoma
ENSG00000230149	ENSG00000230149	RP3-508I15.19	ENSG00000184949	FAM227A	0	1	rs1062687	prostate cancer
ENSG00000230149	ENSG00000230149	RP3-508I15.19	ENSG00000184949	FAM227A	0	1	rs1062687	prostate carcinoma
ENSG00000230266	ENSG00000230266	XXYLT1-AS2	ENSG00000173950	XXYLT1	0	1	rs2279633	non small cell lung carcinoma
ENSG00000230266	ENSG00000230266	XXYLT1-AS2	ENSG00000173950	XXYLT1	0	1	rs59361541	non small cell lung carcinoma
ENSG00000230266	ENSG00000230266	XXYLT1-AS2	ENSG00000173950	XXYLT1	0	1	rs62285217	non small cell lung carcinoma
ENSG00000232098	ENSG00000232098	CTD-2619J13.14	ENSG00000083845	RPS5	0.27	0.792461	rs4801583	leukemia
ENSG00000233393	ENSG00000233393	AP000688.29	ENSG00000142197	DOPEY2	0.07	1	rs9978498	leukemia
ENSG00000233393	ENSG00000233393	AP000688.29	ENSG00000142197	DOPEY2	0.07	1	rs9978576	leukemia
ENSG00000233393	ENSG00000233393	AP000688.29	ENSG00000159228	CBR1	0.25	0.850459	rs9978498	leukemia
ENSG00000233393	ENSG00000233393	AP000688.29	ENSG00000159228	CBR1	0.25	0.850459	rs9978576	leukemia
ENSG00000233393	ENSG00000233393	AP000688.29	ENSG00000159231	CBR3	-0.16	0.955404	rs9978498	leukemia
ENSG00000233393	ENSG00000233393	AP000688.29	ENSG00000159231	CBR3	-0.16	0.955404	rs9978576	leukemia
ENSG00000234072	ENSG00000234072	AC074117.10	ENSG00000115216	NRBP1	0.06	1	rs6760828	breast cancer
ENSG00000234072	ENSG00000234072	AC074117.10	ENSG00000115216	NRBP1	0.06	1	rs6729709	breast cancer
ENSG00000234072	ENSG00000234072	AC074117.10	ENSG00000115216	NRBP1	0.06	1	rs6716894	breast cancer
ENSG00000234072	ENSG00000234072	AC074117.10	ENSG00000115216	NRBP1	0.06	1	rs7586601	breast cancer
ENSG00000234072	ENSG00000234072	AC074117.10	ENSG00000115216	NRBP1	0.06	1	rs11695549	breast cancer
ENSG00000234072	ENSG00000234072	AC074117.10	ENSG00000115234	SNX17	-0.01	1	rs6760828	breast cancer
ENSG00000234072	ENSG00000234072	AC074117.10	ENSG00000115234	SNX17	-0.01	1	rs6729709	breast cancer
ENSG00000234072	ENSG00000234072	AC074117.10	ENSG00000115234	SNX17	-0.01	1	rs6716894	breast cancer
ENSG00000234072	ENSG00000234072	AC074117.10	ENSG00000115234	SNX17	-0.01	1	rs7586601	breast cancer
ENSG00000234072	ENSG00000234072	AC074117.10	ENSG00000115234	SNX17	-0.01	1	rs11695549	breast cancer
ENSG00000234072	ENSG00000234072	AC074117.10	ENSG00000138085	ATRAID	0.21	0.0995304	rs6760828	breast cancer
ENSG00000234072	ENSG00000234072	AC074117.10	ENSG00000138085	ATRAID	0.21	0.0995304	rs6716894	breast cancer
ENSG00000234072	ENSG00000234072	AC074117.10	ENSG00000138085	ATRAID	0.21	0.0995304	rs11695549	breast cancer
ENSG00000235513	ENSG00000235513	RP4-756G23.5	ENSG00000100395	L3MBTL2	-0.07	1	rs139448	leukemia
ENSG00000235513	ENSG00000235513	RP4-756G23.5	ENSG00000100395	L3MBTL2	-0.07	1	rs139452	leukemia
ENSG00000235513	ENSG00000235513	RP4-756G23.5	ENSG00000100395	L3MBTL2	-0.07	1	rs139457	leukemia
ENSG00000235513	ENSG00000235513	RP4-756G23.5	ENSG00000100395	L3MBTL2	-0.07	1	rs139458	leukemia
ENSG00000235513	ENSG00000235513	RP4-756G23.5	ENSG00000100395	L3MBTL2	-0.07	1	rs139464	leukemia
ENSG00000235513	ENSG00000235513	RP4-756G23.5	ENSG00000100395	L3MBTL2	-0.07	1	rs139465	leukemia
ENSG00000246331	ENSG00000246331	RP11-77I22.2	ENSG00000133704	IPO8	0.2	0.72238	rs7968587	leukemia
ENSG00000246331	ENSG00000246331	RP11-77I22.2	ENSG00000133704	IPO8	0.2	0.72238	rs10771769	leukemia
ENSG00000248734	ENSG00000248734	CTD-2260A17.1	ENSG00000164307	ERAP1	0.09	1	rs27689	Hodgkin s lymphoma
ENSG00000248734	ENSG00000248734	CTD-2260A17.1	ENSG00000164307	ERAP1	0.09	1	rs469783	leukemia
ENSG00000248734	ENSG00000248734	CTD-2260A17.1	ENSG00000164308	ERAP2	0.19	0.553471	rs469783	leukemia
ENSG00000250410	ENSG00000250410	RP11-714G18.1	ENSG00000109775	UFSP2	0.24	0.371079	rs6845326	leukemia
ENSG00000250508	ENSG00000250508	RP11-757G1.6	ENSG00000132740	IGHMBP2	0.09	1	rs686348	leukemia
ENSG00000250508	ENSG00000250508	RP11-757G1.6	ENSG00000132740	IGHMBP2	0.09	1	rs686877	leukemia
ENSG00000250508	ENSG00000250508	RP11-757G1.6	ENSG00000132740	IGHMBP2	0.09	1	rs579136	leukemia
ENSG00000250508	ENSG00000250508	RP11-757G1.6	ENSG00000132740	IGHMBP2	0.09	1	rs10792001	leukemia
ENSG00000250508	ENSG00000250508	RP11-757G1.6	ENSG00000132740	IGHMBP2	0.09	1	rs613128	leukemia
ENSG00000250508	ENSG00000250508	RP11-757G1.6	ENSG00000132740	IGHMBP2	0.09	1	rs473997	leukemia
ENSG00000250508	ENSG00000250508	RP11-757G1.6	ENSG00000197345	MRPL21	0.08	1	rs686348	leukemia
ENSG00000250508	ENSG00000250508	RP11-757G1.6	ENSG00000197345	MRPL21	0.08	1	rs686877	leukemia
ENSG00000250508	ENSG00000250508	RP11-757G1.6	ENSG00000197345	MRPL21	0.08	1	rs579136	leukemia
ENSG00000250508	ENSG00000250508	RP11-757G1.6	ENSG00000197345	MRPL21	0.08	1	rs10792001	leukemia
ENSG00000250508	ENSG00000250508	RP11-757G1.6	ENSG00000197345	MRPL21	0.08	1	rs613128	leukemia
ENSG00000250508	ENSG00000250508	RP11-757G1.6	ENSG00000197345	MRPL21	0.08	1	rs473997	leukemia
ENSG00000258302	ENSG00000258302	RP11-981P6.1	ENSG00000139323	POC1B	0.44	0.972405	rs1565679	leukemia
ENSG00000258302	ENSG00000258302	RP11-981P6.1	ENSG00000139323	POC1B	0.44	0.972405	rs4842660	leukemia
ENSG00000258302	ENSG00000258302	RP11-981P6.1	ENSG00000139323	POC1B	0.44	0.972405	rs1492914	leukemia
ENSG00000258302	ENSG00000258302	RP11-981P6.1	ENSG00000139323	POC1B	0.44	0.972405	rs7966729	leukemia
ENSG00000258302	ENSG00000258302	RP11-981P6.1	ENSG00000139323	POC1B	0.44	0.972405	rs2407987	leukemia
ENSG00000258302	ENSG00000258302	RP11-981P6.1	ENSG00000139323	POC1B	0.44	0.972405	rs10858907	leukemia
ENSG00000258302	ENSG00000258302	RP11-981P6.1	ENSG00000139323	POC1B	0.44	0.972405	rs10858908	leukemia
ENSG00000258302	ENSG00000258302	RP11-981P6.1	ENSG00000139323	POC1B	0.44	0.972405	rs7969322	leukemia
ENSG00000258302	ENSG00000258302	RP11-981P6.1	ENSG00000139323	POC1B	0.44	0.972405	rs722414	leukemia
ENSG00000258302	ENSG00000258302	RP11-981P6.1	ENSG00000139323	POC1B	0.44	0.972405	rs11105326	leukemia
ENSG00000258302	ENSG00000258302	RP11-981P6.1	ENSG00000139323	POC1B	0.44	0.972405	rs3920010	leukemia
ENSG00000258302	ENSG00000258302	RP11-981P6.1	ENSG00000139323	POC1B	0.44	0.972405	rs10777187	leukemia
ENSG00000258302	ENSG00000258302	RP11-981P6.1	ENSG00000257594	GALNT4	0.4	0.999936	rs1565679	leukemia
ENSG00000258302	ENSG00000258302	RP11-981P6.1	ENSG00000257594	GALNT4	0.4	0.999936	rs4842660	leukemia
ENSG00000258302	ENSG00000258302	RP11-981P6.1	ENSG00000257594	GALNT4	0.4	0.999936	rs1492914	leukemia
ENSG00000258302	ENSG00000258302	RP11-981P6.1	ENSG00000257594	GALNT4	0.4	0.999936	rs7966729	leukemia
ENSG00000258302	ENSG00000258302	RP11-981P6.1	ENSG00000257594	GALNT4	0.4	0.999936	rs2407987	leukemia
ENSG00000258302	ENSG00000258302	RP11-981P6.1	ENSG00000257594	GALNT4	0.4	0.999936	rs10858907	leukemia
ENSG00000258302	ENSG00000258302	RP11-981P6.1	ENSG00000257594	GALNT4	0.4	0.999936	rs10858908	leukemia
ENSG00000258302	ENSG00000258302	RP11-981P6.1	ENSG00000257594	GALNT4	0.4	0.999936	rs7969322	leukemia
ENSG00000258302	ENSG00000258302	RP11-981P6.1	ENSG00000257594	GALNT4	0.4	0.999936	rs722414	leukemia
ENSG00000258302	ENSG00000258302	RP11-981P6.1	ENSG00000257594	GALNT4	0.4	0.999936	rs11105326	leukemia
ENSG00000258302	ENSG00000258302	RP11-981P6.1	ENSG00000257594	GALNT4	0.4	0.999936	rs3920010	leukemia
ENSG00000258302	ENSG00000258302	RP11-981P6.1	ENSG00000257594	GALNT4	0.4	0.999936	rs10777187	leukemia
ENSG00000258867	ENSG00000258867	RP11-300J18.3	ENSG00000054983	GALC	0.08	1	rs2028500	leukemia
ENSG00000259623	ENSG00000259623	RP11-156E6.1	ENSG00000131473	ACLY	0.06	1	rs7216097	leukemia
ENSG00000259623	ENSG00000259623	RP11-156E6.1	ENSG00000131473	ACLY	0.06	1	rs7216461	leukemia
ENSG00000260552	ENSG00000260552	RP11-49I11.1	ENSG00000134759	ELP2	-0.07	1	rs610492	Esophageal carcinoma
ENSG00000260552	ENSG00000260552	RP11-49I11.1	ENSG00000134759	ELP2	-0.07	1	rs483583	Esophageal carcinoma
ENSG00000260552	ENSG00000260552	RP11-49I11.1	ENSG00000134759	ELP2	-0.07	1	rs13425	Esophageal carcinoma
ENSG00000260552	ENSG00000260552	RP11-49I11.1	ENSG00000134759	ELP2	-0.07	1	rs14045	Esophageal carcinoma
ENSG00000260552	ENSG00000260552	RP11-49I11.1	ENSG00000134759	ELP2	-0.07	1	rs4267398	Esophageal carcinoma
ENSG00000260552	ENSG00000260552	RP11-49I11.1	ENSG00000141424	SLC39A6	0.23	0.0630114	rs610492	Esophageal carcinoma
ENSG00000260552	ENSG00000260552	RP11-49I11.1	ENSG00000141424	SLC39A6	0.23	0.0630114	rs483583	Esophageal carcinoma
ENSG00000260552	ENSG00000260552	RP11-49I11.1	ENSG00000141424	SLC39A6	0.23	0.0630114	rs13425	Esophageal carcinoma
ENSG00000260552	ENSG00000260552	RP11-49I11.1	ENSG00000141424	SLC39A6	0.23	0.0630114	rs14045	Esophageal carcinoma
ENSG00000260552	ENSG00000260552	RP11-49I11.1	ENSG00000141424	SLC39A6	0.23	0.0630114	rs4267398	Esophageal carcinoma
ENSG00000271327	ENSG00000271327	RP11-1109F11.3	ENSG00000139323	POC1B	0.22	0.0630114	rs7299091	leukemia
ENSG00000271327	ENSG00000271327	RP11-1109F11.3	ENSG00000257594	GALNT4	0.21	0.211435	rs7299091	leukemia
ENSG00000272356	ENSG00000272356	RP5-1112D6.8	ENSG00000173214	KIAA1919	0.19	0.930651	rs117205661	breast cancer
ENSG00000272356	ENSG00000272356	RP5-1112D6.8	ENSG00000173214	KIAA1919	0.19	0.930651	rs118071464	breast cancer
ENSG00000272356	ENSG00000272356	RP5-1112D6.8	ENSG00000173214	KIAA1919	0.19	0.930651	rs3204954	breast cancer
ENSG00000272356	ENSG00000272356	RP5-1112D6.8	ENSG00000173214	KIAA1919	0.19	0.930651	rs3204953	breast cancer
ENSG00000272356	ENSG00000272356	RP5-1112D6.8	ENSG00000173214	KIAA1919	0.19	0.930651	rs10485124	breast cancer
ENSG00000222017	CATG00000046159	CATG00000046159.1	ENSG00000115896	PLCL1	0.11	0.999973	rs6760078	prostate cancer
ENSG00000222017	CATG00000046159	CATG00000046159.1	ENSG00000115896	PLCL1	0.11	0.999973	rs6760078	prostate carcinoma
ENSG00000222017	CATG00000046159	CATG00000046159.1	ENSG00000115896	PLCL1	0.11	0.999973	rs77218291	prostate cancer
ENSG00000222017	CATG00000046159	CATG00000046159.1	ENSG00000115896	PLCL1	0.11	0.999973	rs77218291	prostate carcinoma
ENSG00000222017	CATG00000046159	CATG00000046159.1	ENSG00000115896	PLCL1	0.11	0.999973	rs57340905	prostate cancer
ENSG00000222017	CATG00000046159	CATG00000046159.1	ENSG00000115896	PLCL1	0.11	0.999973	rs57340905	prostate carcinoma
ENSG00000222017	CATG00000046159	CATG00000046159.1	ENSG00000115896	PLCL1	0.11	0.999973	rs79748557	prostate cancer
ENSG00000222017	CATG00000046159	CATG00000046159.1	ENSG00000115896	PLCL1	0.11	0.999973	rs79748557	prostate carcinoma
ENSG00000277287	CATG00000052299	CATG00000052299.1	ENSG00000088836	SLC4A11	0.52	0.211435	rs113139885	leukemia
ENSG00000277287	CATG00000052299	CATG00000052299.1	ENSG00000088836	SLC4A11	0.52	0.211435	rs6051672	leukemia
ENSG00000274414	CATG00000054531	CATG00000054531.1	ENSG00000101004	NINL	0.11	0.999313	rs6107015	leukemia
ENSG00000274414	CATG00000054531	CATG00000054531.1	ENSG00000101004	NINL	0.11	0.999313	rs6107015	esophageal cancer
ENSG00000274414	CATG00000054531	CATG00000054531.1	ENSG00000101004	NINL	0.11	0.999313	rs6107015	Esophageal carcinoma
ENSG00000274414	CATG00000054531	CATG00000054531.1	ENSG00000101004	NINL	0.11	0.999313	rs6132819	leukemia
ENSG00000274414	CATG00000054531	CATG00000054531.1	ENSG00000101004	NINL	0.11	0.999313	rs6132819	esophageal cancer
ENSG00000274414	CATG00000054531	CATG00000054531.1	ENSG00000101004	NINL	0.11	0.999313	rs6132819	Esophageal carcinoma
ENSG00000274414	CATG00000054531	CATG00000054531.1	ENSG00000101004	NINL	0.11	0.999313	rs6050472	leukemia
ENSG00000274414	CATG00000054531	CATG00000054531.1	ENSG00000101004	NINL	0.11	0.999313	rs6050472	esophageal cancer
ENSG00000274414	CATG00000054531	CATG00000054531.1	ENSG00000101004	NINL	0.11	0.999313	rs6050472	Esophageal carcinoma
ENSG00000274414	CATG00000054531	CATG00000054531.1	ENSG00000101004	NINL	0.11	0.999313	rs6050477	leukemia
ENSG00000274414	CATG00000054531	CATG00000054531.1	ENSG00000101004	NINL	0.11	0.999313	rs6050477	esophageal cancer
ENSG00000274414	CATG00000054531	CATG00000054531.1	ENSG00000101004	NINL	0.11	0.999313	rs6050477	Esophageal carcinoma
ENSG00000274414	CATG00000054531	CATG00000054531.1	ENSG00000101004	NINL	0.11	0.999313	rs6138550	leukemia
ENSG00000274414	CATG00000054531	CATG00000054531.1	ENSG00000101004	NINL	0.11	0.999313	rs6138550	esophageal cancer
ENSG00000274414	CATG00000054531	CATG00000054531.1	ENSG00000101004	NINL	0.11	0.999313	rs6138550	Esophageal carcinoma
ENSG00000274414	CATG00000054531	CATG00000054531.1	ENSG00000101004	NINL	0.11	0.999313	rs6050481	leukemia
ENSG00000274414	CATG00000054531	CATG00000054531.1	ENSG00000101004	NINL	0.11	0.999313	rs6050481	esophageal cancer
ENSG00000274414	CATG00000054531	CATG00000054531.1	ENSG00000101004	NINL	0.11	0.999313	rs6050481	Esophageal carcinoma
ENSG00000274414	CATG00000054531	CATG00000054531.1	ENSG00000101004	NINL	0.11	0.999313	rs6115100	leukemia
ENSG00000274414	CATG00000054531	CATG00000054531.1	ENSG00000101004	NINL	0.11	0.999313	rs6132822	leukemia
ENSG00000274414	CATG00000054531	CATG00000054531.1	ENSG00000101004	NINL	0.11	0.999313	rs6132822	esophageal cancer
ENSG00000274414	CATG00000054531	CATG00000054531.1	ENSG00000101004	NINL	0.11	0.999313	rs6132822	Esophageal carcinoma
ENSG00000182057	ENSG00000182057	Z83851.3	ENSG00000183172	SMDT1	0.07	1	rs56111723	leukemia
ENSG00000182057	ENSG00000182057	Z83851.3	ENSG00000183172	SMDT1	0.07	1	rs5758689	leukemia
ENSG00000182057	ENSG00000182057	Z83851.3	ENSG00000183172	SMDT1	0.07	1	rs1001587	leukemia
ENSG00000182057	ENSG00000182057	Z83851.3	ENSG00000183172	SMDT1	0.07	1	rs1001586	leukemia
ENSG00000182057	ENSG00000182057	Z83851.3	ENSG00000183172	SMDT1	0.07	1	rs739147	leukemia
ENSG00000182057	ENSG00000182057	Z83851.3	ENSG00000183172	SMDT1	0.07	1	rs134885	leukemia
ENSG00000182057	ENSG00000182057	Z83851.3	ENSG00000183172	SMDT1	0.07	1	rs134886	leukemia
ENSG00000185168	ENSG00000185168	LINC00482	ENSG00000224877	C17orf89	-0.2	0.72238	rs7219431	hematologic cancer
ENSG00000188825	ENSG00000188825	LINC00910	ENSG00000175906	ARL4D	-0.16	0.999313	rs74252763	leukemia
ENSG00000188825	ENSG00000188825	LINC00910	ENSG00000175906	ARL4D	-0.16	0.999313	rs4793229	leukemia
ENSG00000188825	ENSG00000188825	LINC00910	ENSG00000175906	ARL4D	-0.16	0.999313	rs11651341	leukemia
ENSG00000188825	ENSG00000188825	LINC00910	ENSG00000175906	ARL4D	-0.16	0.999313	rs34572725	leukemia
ENSG00000188825	ENSG00000188825	LINC00910	ENSG00000175906	ARL4D	-0.16	0.999313	rs9897425	leukemia
ENSG00000188825	ENSG00000188825	LINC00910	ENSG00000175906	ARL4D	-0.16	0.999313	rs4534897	leukemia
ENSG00000188825	ENSG00000188825	LINC00910	ENSG00000175906	ARL4D	-0.16	0.999313	rs4474733	leukemia
ENSG00000188825	ENSG00000188825	LINC00910	ENSG00000175906	ARL4D	-0.16	0.999313	rs1842147	leukemia
ENSG00000188825	ENSG00000188825	LINC00910	ENSG00000175906	ARL4D	-0.16	0.999313	rs4793233	leukemia
ENSG00000188825	ENSG00000188825	LINC00910	ENSG00000175906	ARL4D	-0.16	0.999313	rs60309406	leukemia
ENSG00000188825	ENSG00000188825	LINC00910	ENSG00000175906	ARL4D	-0.16	0.999313	rs4793234	leukemia
ENSG00000188825	ENSG00000188825	LINC00910	ENSG00000175906	ARL4D	-0.16	0.999313	rs4793236	leukemia
ENSG00000188825	ENSG00000188825	LINC00910	ENSG00000175906	ARL4D	-0.16	0.999313	rs4793237	leukemia
ENSG00000188825	ENSG00000188825	LINC00910	ENSG00000175906	ARL4D	-0.16	0.999313	rs9891977	leukemia
ENSG00000188825	ENSG00000188825	LINC00910	ENSG00000175906	ARL4D	-0.16	0.999313	rs4792988	leukemia
ENSG00000188825	ENSG00000188825	LINC00910	ENSG00000175906	ARL4D	-0.16	0.999313	rs4792989	leukemia
ENSG00000188825	ENSG00000188825	LINC00910	ENSG00000175906	ARL4D	-0.16	0.999313	rs11657004	leukemia
ENSG00000188825	ENSG00000188825	LINC00910	ENSG00000175906	ARL4D	-0.16	0.999313	rs11080034	leukemia
ENSG00000188825	ENSG00000188825	LINC00910	ENSG00000175906	ARL4D	-0.16	0.999313	rs9912203	leukemia
ENSG00000188825	ENSG00000188825	LINC00910	ENSG00000175906	ARL4D	-0.16	0.999313	rs34474989	leukemia
ENSG00000188825	ENSG00000188825	LINC00910	ENSG00000175906	ARL4D	-0.16	0.999313	rs116409325	leukemia
ENSG00000188825	ENSG00000188825	LINC00910	ENSG00000188554	NBR1	0.11	0.999936	rs74252763	leukemia
ENSG00000188825	ENSG00000188825	LINC00910	ENSG00000188554	NBR1	0.11	0.999936	rs4793229	leukemia
ENSG00000188825	ENSG00000188825	LINC00910	ENSG00000188554	NBR1	0.11	0.999936	rs11651341	leukemia
ENSG00000188825	ENSG00000188825	LINC00910	ENSG00000188554	NBR1	0.11	0.999936	rs34572725	leukemia
ENSG00000188825	ENSG00000188825	LINC00910	ENSG00000188554	NBR1	0.11	0.999936	rs9897425	leukemia
ENSG00000188825	ENSG00000188825	LINC00910	ENSG00000188554	NBR1	0.11	0.999936	rs4534897	leukemia
ENSG00000188825	ENSG00000188825	LINC00910	ENSG00000188554	NBR1	0.11	0.999936	rs4474733	leukemia
ENSG00000188825	ENSG00000188825	LINC00910	ENSG00000188554	NBR1	0.11	0.999936	rs1842147	leukemia
ENSG00000188825	ENSG00000188825	LINC00910	ENSG00000188554	NBR1	0.11	0.999936	rs4793233	leukemia
ENSG00000188825	ENSG00000188825	LINC00910	ENSG00000188554	NBR1	0.11	0.999936	rs60309406	leukemia
ENSG00000188825	ENSG00000188825	LINC00910	ENSG00000188554	NBR1	0.11	0.999936	rs4793234	leukemia
ENSG00000188825	ENSG00000188825	LINC00910	ENSG00000188554	NBR1	0.11	0.999936	rs4793236	leukemia
ENSG00000188825	ENSG00000188825	LINC00910	ENSG00000188554	NBR1	0.11	0.999936	rs4793237	leukemia
ENSG00000188825	ENSG00000188825	LINC00910	ENSG00000188554	NBR1	0.11	0.999936	rs9891977	leukemia
ENSG00000188825	ENSG00000188825	LINC00910	ENSG00000188554	NBR1	0.11	0.999936	rs4792988	leukemia
ENSG00000188825	ENSG00000188825	LINC00910	ENSG00000188554	NBR1	0.11	0.999936	rs4792989	leukemia
ENSG00000188825	ENSG00000188825	LINC00910	ENSG00000188554	NBR1	0.11	0.999936	rs11657004	leukemia
ENSG00000188825	ENSG00000188825	LINC00910	ENSG00000188554	NBR1	0.11	0.999936	rs11080034	leukemia
ENSG00000188825	ENSG00000188825	LINC00910	ENSG00000188554	NBR1	0.11	0.999936	rs9912203	leukemia
ENSG00000188825	ENSG00000188825	LINC00910	ENSG00000188554	NBR1	0.11	0.999936	rs34474989	leukemia
ENSG00000188825	ENSG00000188825	LINC00910	ENSG00000188554	NBR1	0.11	0.999936	rs116409325	leukemia
ENSG00000206337	ENSG00000206337	HCP5	ENSG00000204520	MICA	-0.32	0.0630114	rs12665745	Hodgkin s lymphoma
ENSG00000272669	ENSG00000225450	RP3-508I15.14	ENSG00000100211	CBY1	0.03	1	rs1062687	prostate cancer
ENSG00000272669	ENSG00000225450	RP3-508I15.14	ENSG00000100211	CBY1	0.03	1	rs1062687	prostate carcinoma
ENSG00000272669	ENSG00000225450	RP3-508I15.14	ENSG00000100216	TOMM22	0.01	1	rs1062687	prostate cancer
ENSG00000272669	ENSG00000225450	RP3-508I15.14	ENSG00000100216	TOMM22	0.01	1	rs1062687	prostate carcinoma
ENSG00000228084	ENSG00000228084	RP5-884G6.2	ENSG00000137996	RTCA	0.13	0.999989	rs6682639	central nervous system cancer
ENSG00000228084	ENSG00000228084	RP5-884G6.2	ENSG00000137996	RTCA	0.13	0.999989	rs6577152	central nervous system cancer
ENSG00000228084	ENSG00000228084	RP5-884G6.2	ENSG00000137996	RTCA	0.13	0.999989	rs1109770	central nervous system cancer
ENSG00000228084	ENSG00000228084	RP5-884G6.2	ENSG00000137996	RTCA	0.13	0.999989	rs1395332	central nervous system cancer
ENSG00000228084	ENSG00000228084	RP5-884G6.2	ENSG00000137996	RTCA	0.13	0.999989	rs34787051	central nervous system cancer
ENSG00000230149	ENSG00000230149	RP3-508I15.19	ENSG00000100201	DDX17	0.11	0.990593	rs138700	prostate cancer
ENSG00000230149	ENSG00000230149	RP3-508I15.19	ENSG00000100201	DDX17	0.11	0.990593	rs138700	prostate carcinoma
ENSG00000230149	ENSG00000230149	RP3-508I15.19	ENSG00000100201	DDX17	0.11	0.990593	rs17032	prostate cancer
ENSG00000230149	ENSG00000230149	RP3-508I15.19	ENSG00000100201	DDX17	0.11	0.990593	rs17032	prostate carcinoma
ENSG00000230149	ENSG00000230149	RP3-508I15.19	ENSG00000100201	DDX17	0.11	0.990593	rs1062687	prostate cancer
ENSG00000230149	ENSG00000230149	RP3-508I15.19	ENSG00000100201	DDX17	0.11	0.990593	rs1062687	prostate carcinoma
ENSG00000230149	ENSG00000230149	RP3-508I15.19	ENSG00000100226	GTPBP1	0.12	1	rs138700	prostate cancer
ENSG00000230149	ENSG00000230149	RP3-508I15.19	ENSG00000100226	GTPBP1	0.12	1	rs138700	prostate carcinoma
ENSG00000230149	ENSG00000230149	RP3-508I15.19	ENSG00000100226	GTPBP1	0.12	1	rs17032	prostate cancer
ENSG00000230149	ENSG00000230149	RP3-508I15.19	ENSG00000100226	GTPBP1	0.12	1	rs17032	prostate carcinoma
ENSG00000230149	ENSG00000230149	RP3-508I15.19	ENSG00000100226	GTPBP1	0.12	1	rs1062687	prostate cancer
ENSG00000230149	ENSG00000230149	RP3-508I15.19	ENSG00000100226	GTPBP1	0.12	1	rs1062687	prostate carcinoma
ENSG00000230177	ENSG00000230177	RP5-1112D6.4	ENSG00000056972	TRAF3IP2	0	1	rs12200641	breast cancer
ENSG00000231890	ENSG00000231890	AC093391.2	ENSG00000076003	MCM6	0.19	0.148831	rs2278683	cancer
ENSG00000231890	ENSG00000231890	AC093391.2	ENSG00000076003	MCM6	0.19	0.148831	rs11893318	cancer
ENSG00000231890	ENSG00000231890	AC093391.2	ENSG00000076003	MCM6	0.19	0.148831	rs62160860	cancer
ENSG00000229728	ENSG00000234684	SDCBP2-AS1	ENSG00000125775	SDCBP2	0.22	1	rs8119719	esophageal cancer
ENSG00000229728	ENSG00000234684	SDCBP2-AS1	ENSG00000125775	SDCBP2	0.22	1	rs8119719	Esophageal carcinoma
ENSG00000229728	ENSG00000234684	SDCBP2-AS1	ENSG00000125775	SDCBP2	0.22	1	rs1323135	esophageal cancer
ENSG00000229728	ENSG00000234684	SDCBP2-AS1	ENSG00000125775	SDCBP2	0.22	1	rs1323135	Esophageal carcinoma
ENSG00000229728	ENSG00000234684	SDCBP2-AS1	ENSG00000125775	SDCBP2	0.22	1	rs2144547	esophageal cancer
ENSG00000229728	ENSG00000234684	SDCBP2-AS1	ENSG00000125775	SDCBP2	0.22	1	rs2144547	Esophageal carcinoma
ENSG00000229728	ENSG00000234684	SDCBP2-AS1	ENSG00000125775	SDCBP2	0.22	1	rs6041884	esophageal cancer
ENSG00000229728	ENSG00000234684	SDCBP2-AS1	ENSG00000125775	SDCBP2	0.22	1	rs6041884	Esophageal carcinoma
ENSG00000236682	ENSG00000236682	AC068282.3	ENSG00000186684	CYP27C1	0.08	1	rs12991768	leukemia
ENSG00000236682	ENSG00000236682	AC068282.3	ENSG00000186684	CYP27C1	0.08	1	rs35708549	leukemia
ENSG00000255121	ENSG00000255121	RP11-110I1.12	ENSG00000118181	RPS25	0.21	0.972405	rs3889525	leukemia
ENSG00000255121	ENSG00000255121	RP11-110I1.12	ENSG00000118181	RPS25	0.21	0.972405	rs3887652	leukemia
ENSG00000255121	ENSG00000255121	RP11-110I1.12	ENSG00000118181	RPS25	0.21	0.972405	rs56784564	leukemia
ENSG00000255121	ENSG00000255121	RP11-110I1.12	ENSG00000118181	RPS25	0.21	0.972405	rs78505713	leukemia
ENSG00000255121	ENSG00000255121	RP11-110I1.12	ENSG00000118181	RPS25	0.21	0.972405	rs4936455	leukemia
ENSG00000255121	ENSG00000255121	RP11-110I1.12	ENSG00000118181	RPS25	0.21	0.972405	rs4553377	leukemia
ENSG00000255121	ENSG00000255121	RP11-110I1.12	ENSG00000118181	RPS25	0.21	0.972405	rs4936456	leukemia
ENSG00000255121	ENSG00000255121	RP11-110I1.12	ENSG00000118181	RPS25	0.21	0.972405	rs112377532	leukemia
ENSG00000255121	ENSG00000255121	RP11-110I1.12	ENSG00000118181	RPS25	0.21	0.972405	rs4938618	leukemia
ENSG00000255121	ENSG00000255121	RP11-110I1.12	ENSG00000118181	RPS25	0.21	0.972405	rs3737504	leukemia
ENSG00000259623	ENSG00000259623	RP11-156E6.1	ENSG00000141696	LEPREL4	0.07	1	rs7216097	leukemia
ENSG00000259623	ENSG00000259623	RP11-156E6.1	ENSG00000141696	LEPREL4	0.07	1	rs7216461	leukemia
ENSG00000259623	ENSG00000259623	RP11-156E6.1	ENSG00000141698	NT5C3B	0.2	0.896213	rs7216097	leukemia
ENSG00000259623	ENSG00000259623	RP11-156E6.1	ENSG00000141698	NT5C3B	0.2	0.896213	rs7216461	leukemia
ENSG00000259623	ENSG00000259623	RP11-156E6.1	ENSG00000141756	FKBP10	0	1	rs7216097	leukemia
ENSG00000259623	ENSG00000259623	RP11-156E6.1	ENSG00000141756	FKBP10	0	1	rs7216461	leukemia
ENSG00000259623	ENSG00000259623	RP11-156E6.1	ENSG00000173786	CNP	0.01	1	rs7216097	leukemia
ENSG00000259623	ENSG00000259623	RP11-156E6.1	ENSG00000173786	CNP	0.01	1	rs7216461	leukemia
ENSG00000259623	ENSG00000259623	RP11-156E6.1	ENSG00000173801	JUP	0.03	1	rs7216097	leukemia
ENSG00000259623	ENSG00000259623	RP11-156E6.1	ENSG00000173801	JUP	0.03	1	rs7216461	leukemia
