# Supplementary material for: Wnt-regulated lncRNA discovery enhanced by in vivo identification and CRISPRi functional validation
Source: Genome Med. 2020 Oct 22;12:89. doi: 10.1186/s13073-020-00788-5 (PMC7580003; doi:10.1186/s13073-020-00788-5)
Supplement: Supplementary file 6 — Additional file 6: Table S5. Influence of Wnt inhibition on the co-expression of lncRNA-PCG pairs. [file 13073_2020_788_MOESM6_ESM.xlsx]

## Sheet: Table S5
Table S5: Influence of Wnt inhibition on the co-expression of lncRNA-PCG pairs.
lncRNA_ensembl_id	lncRNA_id_FANTOM	lncRNA_symbol_FANTOM	mRNA_id	mRNA_symbol	co-expression in FANTOM	binom_p	co-expression ( 𝞺) after Wnt inhibition	𝞺_p	Influence of Wnt inhibition on the global co-expression of lncRNAs-PCG pairs observed in FANTOM5	co-expression ( 𝞺) in pancreatic cancers	𝞺_p	co-expression ( 𝞺) after Wnt inhibition	𝞺_p	Influence of Wnt inhibition on the co-expression of lncRNAs-PCG pairs observed in TCGA pancreatic cancer
ENSG00000254988	CATG00000006218	CATG00000006218.1	ENSG00000149260	CAPN5	0.11	1	0.687931	9.34916e-07	Co-expression uncovered after Wnt inhibition	0.68171	1.56187e-25	0.687931	9.34916e-07	Co-expression not influenced by Wnt inhibition in pancreatic cancer
ENSG00000276900	CATG00000008523	CATG00000008523.1	ENSG00000151746	BICD1	0.07	1	-0.571107	0.000155787	Co-expression uncovered after Wnt inhibition	0.270466	0.000285413	-0.571107	0.000155787	Co-expression influenced by Wnt inhibition in pancreatic cancer
ENSG00000225195	CATG00000009319	CATG00000009319.1	ENSG00000183735	TBK1	0.15	1	-0.573429	0.000109819	Co-expression uncovered after Wnt inhibition	0.0299099	0.6927	-0.573429	0.000109819	Co-expression uncovered after Wnt inhibition
ENSG00000225195	CATG00000009319	CATG00000009319.1	ENSG00000184575	XPOT	0.22	0.461671	-0.549291	0.00024187	Co-expression uncovered after Wnt inhibition	-0.173843	0.0206626	-0.549291	0.00024187	Co-expression not influenced by Wnt inhibition in pancreatic cancer
ENSG00000274979	CATG00000012384	CATG00000012384.1	ENSG00000090382	LYZ	0.44	6.4144e-07	0.849343	0	Global co-expression not influenced by Wnt inhibition	0.664146	0	0.849343	0	Co-expression not influenced by Wnt inhibition in pancreatic cancer
ENSG00000274979	CATG00000012384	CATG00000012384.1	ENSG00000127337	YEATS4	0.21	0.64174	0.757598	1.81061e-07	Co-expression uncovered after Wnt inhibition	0.105402	0.162499	0.757598	1.81061e-07	Co-expression uncovered after Wnt inhibition
ENSG00000278291	CATG00000016469	CATG00000016469.1	ENSG00000032742	IFT88	0.23	0.0630114	0.357411	0.0241316	Co-expression uncovered after Wnt inhibition	0.179522	0.016911	0.357411	0.0241316	Co-expression not influenced by Wnt inhibition in pancreatic cancer
ENSG00000278238	CATG00000017188	CATG00000017188.1	ENSG00000136098	NEK3	0.33	2.10816e-09	0.572795	0.000147702	Global co-expression not influenced by Wnt inhibition	0.131302	0.0815135	0.572795	0.000147702	Co-expression uncovered after Wnt inhibition
ENSG00000278238	CATG00000017188	CATG00000017188.1	ENSG00000136100	VPS36	0.35	0.0110833	-0.427205	0.00637148	Global co-expression influenced by Wnt inhibition	0.100409	0.183421	-0.427205	0.00637148	Co-expression uncovered after Wnt inhibition
ENSG00000278238	CATG00000017188	CATG00000017188.1	ENSG00000136114	THSD1	-0.14	0.999313	-0.389681	0.0134563	Co-expression uncovered after Wnt inhibition	0.264292	0.000395623	-0.389681	0.0134563	Co-expression influenced by Wnt inhibition in pancreatic cancer
ENSG00000278238	CATG00000017188	CATG00000017188.1	ENSG00000139675	HNRNPA1L2	0.48	3.2072e-13	0.319325	0.0450861	Global co-expression not influenced by Wnt inhibition	0.37004	4.87345e-07	0.319325	0.0450861	Co-expression not influenced by Wnt inhibition in pancreatic cancer
ENSG00000278238	CATG00000017188	CATG00000017188.1	ENSG00000197168	NEK5	0.24	4.30809e-05	0.605066	5.05821e-05	Global co-expression not influenced by Wnt inhibition	0.133959	0.0754911	0.605066	5.05821e-05	Co-expression uncovered after Wnt inhibition
ENSG00000273723	CATG00000017193	CATG00000017193.1	ENSG00000136098	NEK3	0.18	0.0211106	-0.175422	0.277861	Global co-expression influenced by Wnt inhibition	0.451115	4.37905e-10	-0.175422	0.277861	Co-expression influenced by Wnt inhibition in pancreatic cancer
ENSG00000273723	CATG00000017193	CATG00000017193.1	ENSG00000136100	VPS36	0.13	0.990593	0.170169	0.292681	not significant	0.280102	0.000168869	0.170169	0.292681	Co-expression influenced by Wnt inhibition in pancreatic cancer
ENSG00000273723	CATG00000017193	CATG00000017193.1	ENSG00000136108	CKAP2	0.29	2.10816e-09	-0.366417	0.0206091	Global co-expression influenced by Wnt inhibition	0.136697	0.0696697	-0.366417	0.0206091	Co-expression uncovered after Wnt inhibition
ENSG00000273723	CATG00000017193	CATG00000017193.1	ENSG00000136114	THSD1	-0.16	0.28637	0.278424	0.0821301	not significant	0.0614666	0.416005	0.278424	0.0821301	not significant
ENSG00000273723	CATG00000017193	CATG00000017193.1	ENSG00000139675	HNRNPA1L2	0.4	4.30809e-05	-0.0155722	0.924116	Global co-expression influenced by Wnt inhibition	0.447765	6.14178e-10	-0.0155722	0.924116	Co-expression influenced by Wnt inhibition in pancreatic cancer
ENSG00000273723	CATG00000017193	CATG00000017193.1	ENSG00000197168	NEK5	0.14	0.371079	-0.14334	0.376236	not significant	0.182699	0.0150384	-0.14334	0.376236	Co-expression influenced by Wnt inhibition in pancreatic cancer
ENSG00000231194	CATG00000017848	CATG00000017848.1	ENSG00000102572	STK24	0.23	0.999989	0.275797	0.085151	not significant	0.0348073	0.645559	0.275797	0.085151	not significant
ENSG00000275198	CATG00000019889	CATG00000019889.1	ENSG00000198668	CALM1	0.05	1	0.385929	0.0144409	Co-expression uncovered after Wnt inhibition	0.516977	0	0.385929	0.0144409	Co-expression not influenced by Wnt inhibition in pancreatic cancer
ENSG00000259925	CATG00000028883	CATG00000028883.1	ENSG00000103528	SYT17	0.39	1.87408e-10	-0.360413	0.0229052	Global co-expression influenced by Wnt inhibition	0.0843249	0.264461	-0.360413	0.0229052	Co-expression uncovered after Wnt inhibition
ENSG00000259925	CATG00000028883	CATG00000028883.1	ENSG00000103534	TMC5	0.44	1.17002e-07	-0.260038	0.105143	Global co-expression influenced by Wnt inhibition	0.70218	1.30251e-27	-0.260038	0.105143	Co-expression influenced by Wnt inhibition in pancreatic cancer
ENSG00000259925	CATG00000028883	CATG00000028883.1	ENSG00000103540	CCP110	0.18	0.371079	0.225704	0.160981	not significant	0.191097	0.0108375	0.225704	0.160981	Co-expression influenced by Wnt inhibition in pancreatic cancer
ENSG00000259925	CATG00000028883	CATG00000028883.1	ENSG00000185164	NOMO2	0.12	0.997254	0.0737336	0.650118	not significant	-0.0600271	0.42739	0.0737336	0.650118	not significant
ENSG00000263893	CATG00000032335	CATG00000032335.1	ENSG00000133195	SLC39A11	0.08	1	-0.474672	0.00220121	Co-expression uncovered after Wnt inhibition	0.417316	7.53573e-09	-0.474672	0.00220121	Co-expression influenced by Wnt inhibition in pancreatic cancer
ENSG00000271392	CATG00000033495	CATG00000033495.1	ENSG00000006125	AP2B1	0.24	0.0110833	-0.514643	0.000679913	Global co-expression influenced by Wnt inhibition	0.194511	0.00947859	-0.514643	0.000679913	Co-expression influenced by Wnt inhibition in pancreatic cancer
ENSG00000277013	CATG00000039106	CATG00000039106.1	ENSG00000153885	KCTD15	0.47	2.10816e-09	-0.0223265	0.891172	Global co-expression influenced by Wnt inhibition	0.227197	0.00240887	-0.0223265	0.891172	Co-expression influenced by Wnt inhibition in pancreatic cancer
ENSG00000275719	CATG00000039543	CATG00000039543.1	ENSG00000090372	STRN4	0.29	0.000393518	0.43227	0.00572528	Global co-expression not influenced by Wnt inhibition	0.372076	4.17949e-07	0.43227	0.00572528	Co-expression not influenced by Wnt inhibition in pancreatic cancer
ENSG00000275719	CATG00000039543	CATG00000039543.1	ENSG00000105281	SLC1A5	0.62	0.00102744	0.473921	0.00224099	Global co-expression not influenced by Wnt inhibition	0.566708	0	0.473921	0.00224099	Co-expression not influenced by Wnt inhibition in pancreatic cancer
ENSG00000275719	CATG00000039543	CATG00000039543.1	ENSG00000181027	FKRP	0.12	1	0.203752	0.206561	not significant	-0.0217599	0.773535	0.203752	0.206561	not significant
ENSG00000222017	CATG00000046159	CATG00000046159.1	ENSG00000115524	SF3B1	0.14	0.896213	0.27167	0.0900733	not significant	0.301509	4.53843e-05	0.27167	0.0900733	Co-expression influenced by Wnt inhibition in pancreatic cancer
ENSG00000222017	CATG00000046159	CATG00000046159.1	ENSG00000115540	MOB4	0.13	0.983573	0.19606	0.224499	not significant	0.241085	0.00122704	0.19606	0.224499	Co-expression influenced by Wnt inhibition in pancreatic cancer
ENSG00000222017	CATG00000046159	CATG00000046159.1	ENSG00000115896	PLCL1	0.11	0.999973	0.338086	0.033416	Co-expression uncovered after Wnt inhibition	0.0912398	0.227129	0.338086	0.033416	Co-expression uncovered after Wnt inhibition
ENSG00000222017	CATG00000046159	CATG00000046159.1	ENSG00000162944	RFTN2	-0.01	1	-0.0679174	0.67616	not significant	0.119751	0.112373	-0.0679174	0.67616	not significant
ENSG00000222017	CATG00000046159	CATG00000046159.1	ENSG00000247626	MARS2	0.13	1	-0.223452	0.165284	not significant	0.142672	0.0581748	-0.223452	0.165284	not significant
ENSG00000225328	CATG00000049576	CATG00000049576.1	ENSG00000135968	GCC2	0.2	0.72238	-0.0422772	0.795619	not significant	0.200514	0.00745062	-0.0422772	0.795619	Co-expression influenced by Wnt inhibition in pancreatic cancer
ENSG00000225328	CATG00000049576	CATG00000049576.1	ENSG00000169756	LIMS1	0.07	1	0.420686	0.00687191	Co-expression uncovered after Wnt inhibition	-0.0095229	0.899891	0.420686	0.00687191	Co-expression uncovered after Wnt inhibition
ENSG00000277287	CATG00000052299	CATG00000052299.1	ENSG00000088836	SLC4A11	0.52	0.211435	0.763415	1.51285e-07	Co-expression uncovered after Wnt inhibition	0.840643	0	0.763415	1.51285e-07	Co-expression not influenced by Wnt inhibition in pancreatic cancer
ENSG00000277287	CATG00000052299	CATG00000052299.1	ENSG00000088854	C20orf194	0.09	1	0.298124	0.0620732	not significant	-0.0824172	0.27517	0.298124	0.0620732	not significant
ENSG00000277287	CATG00000052299	CATG00000052299.1	ENSG00000088899	LZTS3	0.1	1	0.362101	0.0222387	Co-expression uncovered after Wnt inhibition	0.517603	0	0.362101	0.0222387	Co-expression not influenced by Wnt inhibition in pancreatic cancer
ENSG00000277287	CATG00000052299	CATG00000052299.1	ENSG00000125877	ITPA	-0.05	1	0.0866792	0.593656	not significant	0.44105	1.18727e-09	0.0866792	0.593656	Co-expression influenced by Wnt inhibition in pancreatic cancer
ENSG00000277287	CATG00000052299	CATG00000052299.1	ENSG00000198171	DDRGK1	0.01	1	-0.301126	0.0593955	not significant	0.36917	5.2024e-07	-0.301126	0.0593955	Co-expression influenced by Wnt inhibition in pancreatic cancer
ENSG00000274173	CATG00000052943	CATG00000052943.1	ENSG00000101474	APMAP	0.15	0.9986	0.157223	0.331359	not significant	-0.129458	0.085913	0.157223	0.331359	not significant
ENSG00000274173	CATG00000052943	CATG00000052943.1	ENSG00000154930	ACSS1	0.26	4.30809e-05	-0.389306	0.0135521	Global co-expression influenced by Wnt inhibition	0.578521	3.36929e-17	-0.389306	0.0135521	Co-expression influenced by Wnt inhibition in pancreatic cancer
ENSG00000234139	CATG00000053110	CATG00000053110.1	ENSG00000088367	EPB41L1	0.26	0.0376263	0.61182	3.98877e-05	Global co-expression not influenced by Wnt inhibition	0.465469	6.6683e-11	0.61182	3.98877e-05	Co-expression not influenced by Wnt inhibition in pancreatic cancer
ENSG00000234139	CATG00000053110	CATG00000053110.1	ENSG00000101019	UQCC1	0	1	0.145779	0.3681	not significant	0.0697633	0.356169	0.145779	0.3681	not significant
ENSG00000234139	CATG00000053110	CATG00000053110.1	ENSG00000214078	CPNE1	-0.09	0.999313	-0.442777	0.00456448	Co-expression uncovered after Wnt inhibition	-0.0899978	0.233544	-0.442777	0.00456448	Co-expression uncovered after Wnt inhibition
ENSG00000274414	CATG00000054531	CATG00000054531.1	ENSG00000100997	ABHD12	0.09	1	-0.163602	0.311916	not significant	0.224364	0.00273581	-0.163602	0.311916	Co-expression influenced by Wnt inhibition in pancreatic cancer
ENSG00000274414	CATG00000054531	CATG00000054531.1	ENSG00000101004	NINL	0.11	0.999313	-0.541839	0.000376607	Co-expression uncovered after Wnt inhibition	0.1834	0.0146504	-0.541839	0.000376607	Co-expression influenced by Wnt inhibition in pancreatic cancer
ENSG00000274414	CATG00000054531	CATG00000054531.1	ENSG00000130684	ZNF337	0.09	1	-0.184053	0.254608	not significant	0.294643	7.38202e-05	-0.184053	0.254608	Co-expression influenced by Wnt inhibition in pancreatic cancer
ENSG00000274414	CATG00000054531	CATG00000054531.1	ENSG00000170191	NANP	0.13	0.930651	-0.647842	1.03978e-05	Co-expression uncovered after Wnt inhibition	-0.00426109	0.955077	-0.647842	1.03978e-05	Co-expression uncovered after Wnt inhibition
ENSG00000274414	CATG00000054531	CATG00000054531.1	ENSG00000197586	ENTPD6	0.29	0.00542076	0.651407	9.04291e-06	Global co-expression not influenced by Wnt inhibition	0.565979	0	0.651407	9.04291e-06	Co-expression not influenced by Wnt inhibition in pancreatic cancer
ENSG00000205611	CATG00000054555	CATG00000054555.1	ENSG00000101294	HM13	-0.12	0.896213	0.239587	0.136244	not significant	-0.179461	0.0168441	0.239587	0.136244	Co-expression influenced by Wnt inhibition in pancreatic cancer
ENSG00000205611	CATG00000054555	CATG00000054555.1	ENSG00000149531	FRG1B	0.29	1.17002e-07	0.607129	4.70643e-05	Global co-expression not influenced by Wnt inhibition	0.373114	3.14236e-07	0.607129	4.70643e-05	Co-expression not influenced by Wnt inhibition in pancreatic cancer
ENSG00000205611	CATG00000054555	CATG00000054555.1	ENSG00000171552	BCL2L1	0.13	0.990593	0.469043	0.00251534	Co-expression uncovered after Wnt inhibition	0.217833	0.00358426	0.469043	0.00251534	Co-expression not influenced by Wnt inhibition in pancreatic cancer
ENSG00000225762	CATG00000057917	CATG00000057917.1	ENSG00000123473	STIL	0.05	1	0.75197	2.15122e-07	Co-expression uncovered after Wnt inhibition	0.253458	0.000689047	0.75197	2.15122e-07	Co-expression not influenced by Wnt inhibition in pancreatic cancer
ENSG00000225762	CATG00000057917	CATG00000057917.1	ENSG00000162368	CMPK1	0.02	1	-0.315572	0.0477792	Co-expression uncovered after Wnt inhibition	0.398459	5.20468e-08	-0.315572	0.0477792	Co-expression influenced by Wnt inhibition in pancreatic cancer
ENSG00000248491	CATG00000073717	CATG00000073717.1	ENSG00000164070	HSPA4L	0.24	4.30809e-05	0.21577	0.181161	Global co-expression influenced by Wnt inhibition	0.029641	0.695324	0.21577	0.181161	not significant
ENSG00000237781	CATG00000075493	CATG00000075493.1	ENSG00000143382	ADAMTSL4	0.23	0.999998	-0.356848	0.0243676	Co-expression uncovered after Wnt inhibition	0.502751	0	-0.356848	0.0243676	Co-expression influenced by Wnt inhibition in pancreatic cancer
ENSG00000237781	CATG00000075493	CATG00000075493.1	ENSG00000143437	ARNT	0.04	1	0.370169	0.0192752	Co-expression uncovered after Wnt inhibition	0.254421	0.000656493	0.370169	0.0192752	Co-expression not influenced by Wnt inhibition in pancreatic cancer
ENSG00000253978	CATG00000081943	CATG00000081943.1	ENSG00000113645	WWC1	0.47	1.17002e-07	-0.0257048	0.874897	Global co-expression influenced by Wnt inhibition	0.0354489	0.639483	-0.0257048	0.874897	not significant
ENSG00000280303	CATG00000101216	CATG00000101216.1	ENSG00000169398	PTK2	-0.03	1	-0.0908068	0.576124	not significant	0.260372	0.000484846	-0.0908068	0.576124	Co-expression influenced by Wnt inhibition in pancreatic cancer
ENSG00000231025	CATG00000116115	CATG00000116115.1	ENSG00000165879	FRAT1	0.15	0.930651	0.199062	0.217374	not significant	0.470553	5.03865e-11	0.199062	0.217374	Co-expression influenced by Wnt inhibition in pancreatic cancer
ENSG00000231025	CATG00000116115	CATG00000116115.1	ENSG00000213390	ARHGAP19	0.25	1.76343e-08	-0.27636	0.0844965	Global co-expression influenced by Wnt inhibition	0.331086	7.63427e-06	-0.27636	0.0844965	Co-expression influenced by Wnt inhibition in pancreatic cancer
ENSG00000227857	CATG00000118146	CATG00000118146.1	ENSG00000086015	MAST2	0.25	0.00102744	0.285473	0.0741637	Global co-expression influenced by Wnt inhibition	0.115443	0.125991	0.285473	0.0741637	not significant
ENSG00000227857	CATG00000118146	CATG00000118146.1	ENSG00000117461	PIK3R3	0.53	0.148831	0.276561	0.0840718	not significant	0.256229	0.000576561	0.276561	0.0840718	Co-expression influenced by Wnt inhibition in pancreatic cancer
ENSG00000227857	CATG00000118146	CATG00000118146.1	ENSG00000117480	FAAH	0.29	6.4144e-07	0.103663	0.524416	Global co-expression influenced by Wnt inhibition	0.166138	0.0271022	0.103663	0.524416	Co-expression influenced by Wnt inhibition in pancreatic cancer
ENSG00000227857	CATG00000118146	CATG00000118146.1	ENSG00000117481	NSUN4	0.18	0.792461	0.456213	0.00308928	Co-expression uncovered after Wnt inhibition	0.17433	0.0203044	0.456213	0.00308928	Co-expression not influenced by Wnt inhibition in pancreatic cancer
ENSG00000227857	CATG00000118146	CATG00000118146.1	ENSG00000159588	CCDC17	0.03	1	0.0906234	0.578126	not significant	0.0311848	0.680305	0.0906234	0.578126	not significant
ENSG00000227857	CATG00000118146	CATG00000118146.1	ENSG00000159592	GPBP1L1	0.17	0.371079	0.28613	0.0734715	not significant	0.00663483	0.930158	0.28613	0.0734715	not significant
ENSG00000227857	CATG00000118146	CATG00000118146.1	ENSG00000159596	TMEM69	0.13	0.930651	0.604062	3.67256e-05	Co-expression uncovered after Wnt inhibition	0.191055	0.0108554	0.604062	3.67256e-05	Co-expression not influenced by Wnt inhibition in pancreatic cancer
ENSG00000227857	CATG00000118146	CATG00000118146.1	ENSG00000197429	IPP	0.22	4.30809e-05	0.295886	0.0637735	Global co-expression influenced by Wnt inhibition	0.0516724	0.49458	0.295886	0.0637735	not significant
ENSG00000117242	ENSG00000117242	PINK1-AS	ENSG00000090432	MUL1	0.06	1	0.516323	0.000766455	Co-expression uncovered after Wnt inhibition	0.420963	7.59891e-09	0.516323	0.000766455	Co-expression not influenced by Wnt inhibition in pancreatic cancer
ENSG00000117242	ENSG00000117242	PINK1-AS	ENSG00000158825	CDA	0.02	1	-0.109006	0.501794	not significant	0.0542429	0.472963	-0.109006	0.501794	not significant
ENSG00000117242	ENSG00000117242	PINK1-AS	ENSG00000158828	PINK1	0.23	0.990593	0.325704	0.0407931	Co-expression uncovered after Wnt inhibition	0.601883	0	0.325704	0.0407931	Co-expression not influenced by Wnt inhibition in pancreatic cancer
ENSG00000117242	ENSG00000117242	PINK1-AS	ENSG00000244038	DDOST	0.27	0.999313	0.659662	6.52107e-06	Co-expression uncovered after Wnt inhibition	0.426616	4.5748e-09	0.659662	6.52107e-06	Co-expression not influenced by Wnt inhibition in pancreatic cancer
ENSG00000126005	ENSG00000126005	MMP24-AS1	ENSG00000101000	PROCR	0.31	1.17002e-07	-0.47955	0.00195757	Global co-expression influenced by Wnt inhibition	-0.0380231	0.61502	-0.47955	0.00195757	Co-expression uncovered after Wnt inhibition
ENSG00000126005	ENSG00000126005	MMP24-AS1	ENSG00000101019	UQCC1	-0.04	1	0.300375	0.0600561	not significant	0.208672	0.00539128	0.300375	0.0600561	Co-expression influenced by Wnt inhibition in pancreatic cancer
ENSG00000126005	ENSG00000126005	MMP24-AS1	ENSG00000125966	MMP24	-0.06	1	-0.0437148	0.788302	not significant	0.045052	0.551202	-0.0437148	0.788302	not significant
ENSG00000126005	ENSG00000126005	MMP24-AS1	ENSG00000131069	ACSS2	0.13	0.371079	0.584803	0.000100327	Co-expression uncovered after Wnt inhibition	0.334218	6.19809e-06	0.584803	0.000100327	Co-expression not influenced by Wnt inhibition in pancreatic cancer
ENSG00000126005	ENSG00000126005	MMP24-AS1	ENSG00000242372	EIF6	0.25	0.999853	0.636398	1.61579e-05	Co-expression uncovered after Wnt inhibition	0.398567	5.1585e-08	0.636398	1.61579e-05	Co-expression not influenced by Wnt inhibition in pancreatic cancer
ENSG00000153363	ENSG00000153363	LINC00467	ENSG00000082512	TRAF5	0.74	1.87408e-10	0.615385	3.51215e-05	Global co-expression not influenced by Wnt inhibition	0.0896864	0.234926	0.615385	3.51215e-05	Co-expression uncovered after Wnt inhibition
ENSG00000170919	ENSG00000170919	TPT1-AS1	ENSG00000174032	SLC25A30	0.25	0.0376263	-0.561351	0.000210864	Global co-expression influenced by Wnt inhibition	-0.0116774	0.877289	-0.561351	0.000210864	Co-expression uncovered after Wnt inhibition
ENSG00000170919	ENSG00000170919	TPT1-AS1	ENSG00000188342	GTF2F2	0.44	1.10114e-11	-0.450094	0.00388298	Global co-expression influenced by Wnt inhibition	0.219623	0.00337416	-0.450094	0.00388298	Co-expression influenced by Wnt inhibition in pancreatic cancer
ENSG00000171889	ENSG00000171889	MIR31HG	ENSG00000184995	IFNE	0.05	1	0.572983	0.000146828	Co-expression uncovered after Wnt inhibition	0.906374	2.17443e-67	0.572983	0.000146828	Co-expression not influenced by Wnt inhibition in pancreatic cancer
ENSG00000177406	ENSG00000177406	RP11-218M22.1	ENSG00000171840	NINJ2	0.49	4.30809e-05	-0.286116	0.0737657	Global co-expression influenced by Wnt inhibition	0.257663	0.000557058	-0.286116	0.0737657	Co-expression influenced by Wnt inhibition in pancreatic cancer
ENSG00000177410	ENSG00000177410	ZFAS1	ENSG00000124198	ARFGEF2	0.11	0.990593	-0.436961	0.00517864	Co-expression uncovered after Wnt inhibition	-0.0495144	0.51244	-0.436961	0.00517864	Co-expression uncovered after Wnt inhibition
ENSG00000177410	ENSG00000177410	ZFAS1	ENSG00000124207	CSE1L	0.36	3.2072e-13	-0.0510319	0.753827	Global co-expression influenced by Wnt inhibition	0.274839	0.00022544	-0.0510319	0.753827	Co-expression influenced by Wnt inhibition in pancreatic cancer
ENSG00000177410	ENSG00000177410	ZFAS1	ENSG00000124214	STAU1	0.14	1	-0.154409	0.340172	not significant	0.207322	0.00570345	-0.154409	0.340172	Co-expression influenced by Wnt inhibition in pancreatic cancer
ENSG00000177738	ENSG00000177738	CTD-2201E18.3	ENSG00000172262	ZNF131	0.44	1.87408e-10	0.404315	0.010145	Global co-expression not influenced by Wnt inhibition	0.42533	5.13921e-09	0.404315	0.010145	Co-expression not influenced by Wnt inhibition in pancreatic cancer
ENSG00000177738	ENSG00000177738	CTD-2201E18.3	ENSG00000177453	NIM1	0.04	1	-0.0977486	0.547184	not significant	0.0834971	0.268912	-0.0977486	0.547184	not significant
ENSG00000177738	ENSG00000177738	CTD-2201E18.3	ENSG00000177721	ANXA2R	0.47	3.2072e-13	0.166792	0.302475	Global co-expression influenced by Wnt inhibition	0.292736	8.24841e-05	0.166792	0.302475	Co-expression influenced by Wnt inhibition in pancreatic cancer
ENSG00000178947	ENSG00000178947	LINC00086	ENSG00000184785	SMIM10	-0.06	1	0.117261	0.469782	not significant	0.0493975	0.513437	0.117261	0.469782	not significant
ENSG00000178947	ENSG00000178947	LINC00086	ENSG00000203950	FAM127B	0.26	0.000137101	0.115572	0.476239	Global co-expression influenced by Wnt inhibition	-0.0140385	0.852735	0.115572	0.476239	not significant
ENSG00000178977	ENSG00000178977	LINC00324	ENSG00000178971	CTC1	0.32	0.00245782	0.529268	0.000537955	Global co-expression not influenced by Wnt inhibition	0.304355	4.14535e-05	0.529268	0.000537955	Co-expression not influenced by Wnt inhibition in pancreatic cancer
ENSG00000178977	ENSG00000178977	LINC00324	ENSG00000220205	VAMP2	0.33	1.17002e-07	0.652158	8.77987e-06	Global co-expression not influenced by Wnt inhibition	0.371847	4.25266e-07	0.652158	8.77987e-06	Co-expression not influenced by Wnt inhibition in pancreatic cancer
ENSG00000179523	ENSG00000179523	EIF3J-AS1	ENSG00000185880	TRIM69	0.2	0.0376263	-0.255535	0.111472	Global co-expression influenced by Wnt inhibition	0.150569	0.045535	-0.255535	0.111472	Co-expression influenced by Wnt inhibition in pancreatic cancer
ENSG00000179523	ENSG00000179523	EIF3J-AS1	ENSG00000229474	PATL2	0.07	1	0.458161	0.00323657	Co-expression uncovered after Wnt inhibition	0.190001	0.0114071	0.458161	0.00323657	Co-expression not influenced by Wnt inhibition in pancreatic cancer
ENSG00000179859	ENSG00000179859	AC025335.1	ENSG00000170037	CNTROB	0.27	0.0995304	0.606004	4.89543e-05	Co-expression uncovered after Wnt inhibition	0.56644	0	0.606004	4.89543e-05	Co-expression not influenced by Wnt inhibition in pancreatic cancer
ENSG00000179859	ENSG00000179859	AC025335.1	ENSG00000170049	KCNAB3	0.27	0.930651	0.267542	0.0952148	not significant	0.376372	3.01274e-07	0.267542	0.0952148	Co-expression influenced by Wnt inhibition in pancreatic cancer
ENSG00000182057	ENSG00000182057	Z83851.3	ENSG00000100197	CYP2D6	0.06	1	-0.0874296	0.590451	not significant	0.0612351	0.417766	-0.0874296	0.590451	not significant
ENSG00000182057	ENSG00000182057	Z83851.3	ENSG00000177096	FAM109B	-0.24	0.0211106	0.204128	0.205712	Global co-expression influenced by Wnt inhibition	0.281871	0.000153056	0.204128	0.205712	Co-expression influenced by Wnt inhibition in pancreatic cancer
ENSG00000182057	ENSG00000182057	Z83851.3	ENSG00000183066	WBP2NL	0.15	0.28637	-0.0424015	0.794535	not significant	0.176189	0.0190909	-0.0424015	0.794535	Co-expression influenced by Wnt inhibition in pancreatic cancer
ENSG00000182057	ENSG00000182057	Z83851.3	ENSG00000183172	SMDT1	0.07	1	-0.413321	0.00847773	Co-expression uncovered after Wnt inhibition	-0.0382806	0.612625	-0.413321	0.00847773	Co-expression uncovered after Wnt inhibition
ENSG00000182057	ENSG00000182057	Z83851.3	ENSG00000198911	SREBF2	0.16	0.148831	0.073546	0.650952	not significant	0.392525	8.445e-08	0.073546	0.650952	Co-expression influenced by Wnt inhibition in pancreatic cancer
ENSG00000182057	ENSG00000182057	Z83851.3	ENSG00000198951	NAGA	-0.1	0.999999	0.153096	0.344335	not significant	0.303146	4.45907e-05	0.153096	0.344335	Co-expression influenced by Wnt inhibition in pancreatic cancer
ENSG00000183308	ENSG00000183308	AC005037.3	ENSG00000196290	NIF3L1	0.39	1.17002e-07	0.628143	2.20368e-05	Global co-expression not influenced by Wnt inhibition	0.272547	0.000242512	0.628143	2.20368e-05	Co-expression not influenced by Wnt inhibition in pancreatic cancer
ENSG00000183308	ENSG00000183308	AC005037.3	ENSG00000240344	PPIL3	0.17	0.72238	0.34409	0.0302587	Co-expression uncovered after Wnt inhibition	-0.00219445	0.976874	0.34409	0.0302587	Co-expression uncovered after Wnt inhibition
ENSG00000185168	ENSG00000185168	LINC00482	ENSG00000157637	SLC38A10	0.12	1	0.202064	0.210409	not significant	0.238485	0.00142927	0.202064	0.210409	Co-expression influenced by Wnt inhibition in pancreatic cancer
ENSG00000185168	ENSG00000185168	LINC00482	ENSG00000185332	TMEM105	0.33	0.00102744	0.652158	8.77987e-06	Global co-expression not influenced by Wnt inhibition	0.790538	0	0.652158	8.77987e-06	Co-expression not influenced by Wnt inhibition in pancreatic cancer
ENSG00000185168	ENSG00000185168	LINC00482	ENSG00000204237	OXLD1	0.1	1	0.244653	0.127966	not significant	0.242861	0.00115994	0.244653	0.127966	Co-expression influenced by Wnt inhibition in pancreatic cancer
ENSG00000185168	ENSG00000185168	LINC00482	ENSG00000224877	C17orf89	-0.2	0.72238	-0.613321	3.78127e-05	Co-expression uncovered after Wnt inhibition	-0.0400465	0.596319	-0.613321	3.78127e-05	Co-expression uncovered after Wnt inhibition
ENSG00000186019	ENSG00000186019	AC084219.4	ENSG00000062370	ZNF112	0.58	3.2072e-13	0.506567	0.000992346	Global co-expression not influenced by Wnt inhibition	0.430342	2.25427e-09	0.506567	0.000992346	Co-expression not influenced by Wnt inhibition in pancreatic cancer
ENSG00000186019	ENSG00000186019	AC084219.4	ENSG00000159915	ZNF233	0.36	1.76343e-08	0.380113	0.0160883	Global co-expression not influenced by Wnt inhibition	0.279968	0.000160586	0.380113	0.0160883	Co-expression not influenced by Wnt inhibition in pancreatic cancer
ENSG00000186019	ENSG00000186019	AC084219.4	ENSG00000178386	ZNF223	0.51	3.2072e-13	0.3	0.0603886	Global co-expression influenced by Wnt inhibition	0.26591	0.00034722	0.3	0.0603886	Co-expression influenced by Wnt inhibition in pancreatic cancer
ENSG00000186019	ENSG00000186019	AC084219.4	ENSG00000204920	ZNF155	0.59	3.2072e-13	0.271482	0.0903023	Global co-expression influenced by Wnt inhibition	0.430795	2.15975e-09	0.271482	0.0903023	Co-expression influenced by Wnt inhibition in pancreatic cancer
ENSG00000186019	ENSG00000186019	AC084219.4	ENSG00000267680	ZNF224	0.34	0.0630114	0.14409	0.373721	not significant	0.159427	0.0340411	0.14409	0.373721	Co-expression influenced by Wnt inhibition in pancreatic cancer
ENSG00000186594	ENSG00000186594	MIR22HG	ENSG00000132386	SERPINF1	0.18	0.997254	-0.682552	2.5927e-06	Co-expression uncovered after Wnt inhibition	0.329903	8.25536e-06	-0.682552	2.5927e-06	Co-expression influenced by Wnt inhibition in pancreatic cancer
ENSG00000186594	ENSG00000186594	MIR22HG	ENSG00000167711	SERPINF2	-0.08	1	0.180863	0.263044	not significant	0.163426	0.0298461	0.180863	0.263044	Co-expression influenced by Wnt inhibition in pancreatic cancer
ENSG00000186594	ENSG00000186594	MIR22HG	ENSG00000167716	WDR81	0.21	0.997254	-0.0242026	0.882051	not significant	0.327559	9.62929e-06	-0.0242026	0.882051	Co-expression influenced by Wnt inhibition in pancreatic cancer
ENSG00000186594	ENSG00000186594	MIR22HG	ENSG00000185561	TLCD2	0.23	0.955404	0.750657	2.23961e-07	Co-expression uncovered after Wnt inhibition	0.301382	4.95675e-05	0.750657	2.23961e-07	Co-expression not influenced by Wnt inhibition in pancreatic cancer
ENSG00000186615	ENSG00000186615	KTN1-AS1	ENSG00000131981	LGALS3	-0.27	1.76343e-08	-0.643152	1.24744e-05	Global co-expression not influenced by Wnt inhibition	-0.215729	0.00399587	-0.643152	1.24744e-05	Co-expression not influenced by Wnt inhibition in pancreatic cancer
ENSG00000188206	ENSG00000188206	HNRNPU-AS1	ENSG00000203667	COX20	0.39	2.98892e-06	0.342026	0.0313147	Global co-expression not influenced by Wnt inhibition	0.435203	2.07122e-09	0.342026	0.0313147	Co-expression not influenced by Wnt inhibition in pancreatic cancer
ENSG00000188825	ENSG00000188825	LINC00910	ENSG00000012048	BRCA1	0.19	0.0995304	-0.243715	0.129469	not significant	0.191113	0.0109278	-0.243715	0.129469	Co-expression influenced by Wnt inhibition in pancreatic cancer
ENSG00000188825	ENSG00000188825	LINC00910	ENSG00000067596	DHX8	0.41	1.87408e-10	0.705441	1.04732e-06	Global co-expression not influenced by Wnt inhibition	0.297803	6.13177e-05	0.705441	1.04732e-06	Co-expression not influenced by Wnt inhibition in pancreatic cancer
ENSG00000188825	ENSG00000188825	LINC00910	ENSG00000108828	VAT1	-0.43	1.87408e-10	0.693433	1.67523e-06	Global co-expression influenced by Wnt inhibition	0.0210133	0.781106	0.693433	1.67523e-06	Co-expression uncovered after Wnt inhibition
ENSG00000188825	ENSG00000188825	LINC00910	ENSG00000131462	TUBG1	-0.05	1	-0.248405	0.122082	not significant	0.123065	0.102671	-0.248405	0.122082	not significant
ENSG00000188825	ENSG00000188825	LINC00910	ENSG00000131470	PSMC3IP	0.12	0.999973	-0.311257	0.0510367	not significant	0.180206	0.0164916	-0.311257	0.0510367	Co-expression influenced by Wnt inhibition in pancreatic cancer
ENSG00000188825	ENSG00000188825	LINC00910	ENSG00000175832	ETV4	-0.2	0.0211106	-0.217073	0.17793	Global co-expression influenced by Wnt inhibition	0.0710492	0.34701	-0.217073	0.17793	not significant
ENSG00000188825	ENSG00000188825	LINC00910	ENSG00000175906	ARL4D	-0.16	0.999313	0.38743	0.01404	Co-expression uncovered after Wnt inhibition	0.0619622	0.412251	0.38743	0.01404	Co-expression uncovered after Wnt inhibition
ENSG00000188825	ENSG00000188825	LINC00910	ENSG00000184988	TMEM106A	0.02	1	0.259475	0.105919	not significant	0.237924	0.00146763	0.259475	0.105919	Co-expression influenced by Wnt inhibition in pancreatic cancer
ENSG00000188825	ENSG00000188825	LINC00910	ENSG00000188554	NBR1	0.11	0.999936	0.711632	8.28745e-07	Co-expression uncovered after Wnt inhibition	0.289332	0.000100372	0.711632	8.28745e-07	Co-expression not influenced by Wnt inhibition in pancreatic cancer
ENSG00000274877	ENSG00000189223	AC016683.6	ENSG00000125618	PAX8	0.54	3.2072e-13	0.293433	0.0664499	Global co-expression influenced by Wnt inhibition	0.844517	2.45004e-49	0.293433	0.0664499	Co-expression influenced by Wnt inhibition in pancreatic cancer
ENSG00000274877	ENSG00000189223	AC016683.6	ENSG00000125637	PSD4	0.16	0.999973	0.190807	0.237353	not significant	0.229954	0.0020767	0.190807	0.237353	Co-expression influenced by Wnt inhibition in pancreatic cancer
ENSG00000196421	ENSG00000196421	LINC00176	ENSG00000101161	PRPF6	0.29	0.148831	-0.0757974	0.640974	not significant	0.383964	1.67073e-07	-0.0757974	0.640974	Co-expression influenced by Wnt inhibition in pancreatic cancer
ENSG00000196421	ENSG00000196421	LINC00176	ENSG00000130590	SAMD10	0.38	1.17002e-07	0.35122	0.0268357	Global co-expression not influenced by Wnt inhibition	0.380412	2.20525e-07	0.35122	0.0268357	Co-expression not influenced by Wnt inhibition in pancreatic cancer
ENSG00000196810	ENSG00000196810	CTBP1-AS2	ENSG00000090316	MAEA	0.26	0.0376263	0.682739	2.57313e-06	Global co-expression not influenced by Wnt inhibition	0.412813	1.55147e-08	0.682739	2.57313e-06	Co-expression not influenced by Wnt inhibition in pancreatic cancer
ENSG00000196810	ENSG00000196810	CTBP1-AS2	ENSG00000163945	UVSSA	0.52	3.2072e-13	0.116886	0.471213	Global co-expression influenced by Wnt inhibition	0.294606	7.3979e-05	0.116886	0.471213	Co-expression influenced by Wnt inhibition in pancreatic cancer
ENSG00000196810	ENSG00000196810	CTBP1-AS2	ENSG00000178950	GAK	0.18	0.211435	0.112195	0.489294	not significant	0.181409	0.0157756	0.112195	0.489294	Co-expression influenced by Wnt inhibition in pancreatic cancer
ENSG00000196810	ENSG00000196810	CTBP1-AS2	ENSG00000179979	CRIPAK	0.14	0.999676	-0.330394	0.0378553	Co-expression uncovered after Wnt inhibition	0.349726	2.13761e-06	-0.330394	0.0378553	Co-expression influenced by Wnt inhibition in pancreatic cancer
ENSG00000197989	ENSG00000197989	SNHG12	ENSG00000130770	ATPIF1	0.27	1.76343e-08	-0.161163	0.319262	Global co-expression influenced by Wnt inhibition	0.509355	0	-0.161163	0.319262	Co-expression influenced by Wnt inhibition in pancreatic cancer
ENSG00000197989	ENSG00000197989	SNHG12	ENSG00000204138	PHACTR4	0.3	6.4144e-07	-0.0399625	0.806144	Global co-expression influenced by Wnt inhibition	0.0892492	0.237222	-0.0399625	0.806144	not significant
ENSG00000198468	ENSG00000198468	FLVCR1-AS1	ENSG00000203705	TATDN3	0.39	2.98892e-06	0.602814	5.4693e-05	Global co-expression not influenced by Wnt inhibition	0.342229	3.60053e-06	0.602814	5.4693e-05	Co-expression not influenced by Wnt inhibition in pancreatic cancer
ENSG00000281189	ENSG00000202354	RNY3	ENSG00000155660	PDIA4	-0.02	1	0.150281	0.35336	not significant	0.308982	3.12713e-05	0.150281	0.35336	Co-expression influenced by Wnt inhibition in pancreatic cancer
ENSG00000281189	ENSG00000202354	RNY3	ENSG00000170265	ZNF282	0.23	0.000137101	0.0626642	0.700011	Global co-expression influenced by Wnt inhibition	0.235856	0.00161751	0.0626642	0.700011	Co-expression influenced by Wnt inhibition in pancreatic cancer
ENSG00000203499	ENSG00000203499	FAM83H-AS1	ENSG00000014164	ZC3H3	0.24	0.0211106	0.383114	0.0152191	Global co-expression not influenced by Wnt inhibition	0.483583	7.13104e-12	0.383114	0.0152191	Co-expression not influenced by Wnt inhibition in pancreatic cancer
ENSG00000203499	ENSG00000203499	FAM83H-AS1	ENSG00000178209	PLEC	0.01	1	-0.285366	0.0745507	not significant	0.611864	0	-0.285366	0.0745507	Co-expression influenced by Wnt inhibition in pancreatic cancer
ENSG00000203499	ENSG00000203499	FAM83H-AS1	ENSG00000180921	FAM83H	0.71	2.10816e-09	0.0705441	0.66435	Global co-expression influenced by Wnt inhibition	0.785575	0	0.0705441	0.66435	Co-expression influenced by Wnt inhibition in pancreatic cancer
ENSG00000203499	ENSG00000203499	FAM83H-AS1	ENSG00000181085	MAPK15	0.6	1.10114e-11	0.539775	0.000399669	Global co-expression not influenced by Wnt inhibition	0.59079	0	0.539775	0.000399669	Co-expression not influenced by Wnt inhibition in pancreatic cancer
ENSG00000203499	ENSG00000203499	FAM83H-AS1	ENSG00000181135	ZNF707	0.37	0.00542076	0.0157598	0.923199	Global co-expression influenced by Wnt inhibition	0.41807	9.81336e-09	0.0157598	0.923199	Co-expression influenced by Wnt inhibition in pancreatic cancer
ENSG00000203706	ENSG00000203706	SERTAD4-AS1	ENSG00000082497	SERTAD4	0.75	2.10816e-09	0.596435	6.80558e-05	Global co-expression not influenced by Wnt inhibition	0.602182	0	0.596435	6.80558e-05	Co-expression not influenced by Wnt inhibition in pancreatic cancer
ENSG00000203709	ENSG00000203709	C1orf132	ENSG00000076356	PLXNA2	0.1	0.9986	0.401313	0.0107602	Co-expression uncovered after Wnt inhibition	0.184642	0.0139846	0.401313	0.0107602	Co-expression not influenced by Wnt inhibition in pancreatic cancer
ENSG00000203709	ENSG00000203709	C1orf132	ENSG00000117335	CD46	0.37	1.76343e-08	0.397186	0.0116582	Global co-expression not influenced by Wnt inhibition	0.247726	0.00091572	0.397186	0.0116582	Co-expression not influenced by Wnt inhibition in pancreatic cancer
ENSG00000203709	ENSG00000203709	C1orf132	ENSG00000123838	C4BPA	0.2	0.000137101	0.641651	1.32174e-05	Global co-expression not influenced by Wnt inhibition	0.0962306	0.202405	0.641651	1.32174e-05	Co-expression uncovered after Wnt inhibition
ENSG00000203709	ENSG00000203709	C1orf132	ENSG00000196352	CD55	0.43	1.87408e-10	0.477111	0.00207623	Global co-expression not influenced by Wnt inhibition	0.0301977	0.689618	0.477111	0.00207623	Co-expression uncovered after Wnt inhibition
ENSG00000234449	ENSG00000205663	RP11-706O15.5	ENSG00000205664	RP11-706O15.1	0.17	0.930651	0.599437	6.14347e-05	Co-expression uncovered after Wnt inhibition	0.276989	0.000189755	0.599437	6.14347e-05	Co-expression not influenced by Wnt inhibition in pancreatic cancer
ENSG00000206337	ENSG00000206337	HCP5	ENSG00000137310	TCF19	-0.07	1	0.399437	0.0111607	Co-expression uncovered after Wnt inhibition	0.369012	5.26438e-07	0.399437	0.0111607	Co-expression not influenced by Wnt inhibition in pancreatic cancer
ENSG00000206337	ENSG00000206337	HCP5	ENSG00000137312	FLOT1	0.15	0.72238	0.0575985	0.723285	not significant	0.117207	0.120201	0.0575985	0.723285	not significant
ENSG00000206337	ENSG00000206337	HCP5	ENSG00000137411	VARS2	-0.05	1	0.342214	0.0312175	Co-expression uncovered after Wnt inhibition	0.169952	0.0238316	0.342214	0.0312175	Co-expression not influenced by Wnt inhibition in pancreatic cancer
ENSG00000206337	ENSG00000206337	HCP5	ENSG00000146112	PPP1R18	0.21	0.0995304	-0.0530957	0.744185	not significant	0.334436	6.10808e-06	-0.0530957	0.744185	Co-expression influenced by Wnt inhibition in pancreatic cancer
ENSG00000206337	ENSG00000206337	HCP5	ENSG00000204308	RNF5	-0.08	1	0.437336	0.00513694	Co-expression uncovered after Wnt inhibition	0.477078	2.10213e-11	0.437336	0.00513694	Co-expression not influenced by Wnt inhibition in pancreatic cancer
ENSG00000206337	ENSG00000206337	HCP5	ENSG00000204315	FKBPL	-0.18	0.0995304	0.582927	0.000106674	Co-expression uncovered after Wnt inhibition	0.183169	0.0147776	0.582927	0.000106674	Co-expression not influenced by Wnt inhibition in pancreatic cancer
ENSG00000206337	ENSG00000206337	HCP5	ENSG00000204344	STK19	0.04	1	-0.0245779	0.880229	not significant	0.0608131	0.420986	-0.0245779	0.880229	not significant
ENSG00000206337	ENSG00000206337	HCP5	ENSG00000204351	SKIV2L	0.03	1	0.289493	0.0703136	not significant	0.23227	0.00191081	0.289493	0.0703136	Co-expression influenced by Wnt inhibition in pancreatic cancer
ENSG00000206337	ENSG00000206337	HCP5	ENSG00000204421	LY6G6C	-0.15	0.64174	0.0322702	0.843018	not significant	0.110293	0.143901	0.0322702	0.843018	not significant
ENSG00000206337	ENSG00000206337	HCP5	ENSG00000204444	APOM	0.08	1	0.101126	0.533363	not significant	0.167853	0.0256405	0.101126	0.533363	Co-expression influenced by Wnt inhibition in pancreatic cancer
ENSG00000206337	ENSG00000206337	HCP5	ENSG00000204463	BAG6	-0.09	1	0.454784	0.00349463	Co-expression uncovered after Wnt inhibition	0.185685	0.0134461	0.454784	0.00349463	Co-expression not influenced by Wnt inhibition in pancreatic cancer
ENSG00000206337	ENSG00000206337	HCP5	ENSG00000204520	MICA	-0.32	0.0630114	0.327205	0.0398333	Co-expression uncovered after Wnt inhibition	0.341944	3.67185e-06	0.327205	0.0398333	Co-expression not influenced by Wnt inhibition in pancreatic cancer
ENSG00000206337	ENSG00000206337	HCP5	ENSG00000204525	HLA-C	0.56	3.2072e-13	0.39925	0.0112015	Global co-expression not influenced by Wnt inhibition	0.733399	0	0.39925	0.0112015	Co-expression not influenced by Wnt inhibition in pancreatic cancer
ENSG00000206337	ENSG00000206337	HCP5	ENSG00000204531	POU5F1	0.05	1	-0.278987	0.0814938	not significant	0.239892	0.00133701	-0.278987	0.0814938	Co-expression influenced by Wnt inhibition in pancreatic cancer
ENSG00000206337	ENSG00000206337	HCP5	ENSG00000204536	CCHCR1	-0.03	1	0.195685	0.225401	not significant	0.271457	0.000270647	0.195685	0.225401	Co-expression influenced by Wnt inhibition in pancreatic cancer
ENSG00000206337	ENSG00000206337	HCP5	ENSG00000204540	PSORS1C1	-0.08	1	-0.225516	0.161336	not significant	0.306141	3.72013e-05	-0.225516	0.161336	Co-expression influenced by Wnt inhibition in pancreatic cancer
ENSG00000206337	ENSG00000206337	HCP5	ENSG00000204574	ABCF1	0.25	0.000137101	0.608818	4.43545e-05	Global co-expression not influenced by Wnt inhibition	0.400844	4.27338e-08	0.608818	4.43545e-05	Co-expression not influenced by Wnt inhibition in pancreatic cancer
ENSG00000206337	ENSG00000206337	HCP5	ENSG00000204580	DDR1	-0.23	0.000393518	0.252533	0.11585	Global co-expression influenced by Wnt inhibition	0.176421	0.018932	0.252533	0.11585	Co-expression influenced by Wnt inhibition in pancreatic cancer
ENSG00000206337	ENSG00000206337	HCP5	ENSG00000206344	HCG27	0.34	1.76343e-08	-0.2803	0.0800243	Global co-expression influenced by Wnt inhibition	0.225613	0.00258703	-0.2803	0.0800243	Co-expression influenced by Wnt inhibition in pancreatic cancer
ENSG00000206337	ENSG00000206337	HCP5	ENSG00000213676	ATF6B	0.03	1	0.478612	0.00200247	Co-expression uncovered after Wnt inhibition	0.327094	9.92669e-06	0.478612	0.00200247	Co-expression not influenced by Wnt inhibition in pancreatic cancer
ENSG00000206337	ENSG00000206337	HCP5	ENSG00000234745	HLA-B	0.67	3.2072e-13	0.449531	0.00393204	Global co-expression not influenced by Wnt inhibition	0.807682	0	0.449531	0.00393204	Co-expression not influenced by Wnt inhibition in pancreatic cancer
ENSG00000206337	ENSG00000206337	HCP5	ENSG00000240053	LY6G5B	-0.19	0.461671	0.0125704	0.938801	not significant	0.101587	0.178317	0.0125704	0.938801	not significant
ENSG00000206417	ENSG00000206417	H1FX-AS1	ENSG00000183624	HMCES	0.36	4.30809e-05	0.597373	6.59199e-05	Global co-expression not influenced by Wnt inhibition	0.341387	3.81459e-06	0.597373	6.59199e-05	Co-expression not influenced by Wnt inhibition in pancreatic cancer
ENSG00000206573	ENSG00000206573	SETD5-AS1	ENSG00000134077	THUMPD3	0.53	1.87408e-10	-0.168856	0.296465	Global co-expression influenced by Wnt inhibition	0.275034	0.000223065	-0.168856	0.296465	Co-expression influenced by Wnt inhibition in pancreatic cancer
ENSG00000212694	ENSG00000212694	AC084018.1	ENSG00000139725	RHOF	0.55	1.10114e-11	0.26773	0.0949763	Global co-expression influenced by Wnt inhibition	-0.0288949	0.702359	0.26773	0.0949763	not significant
ENSG00000212694	ENSG00000212694	AC084018.1	ENSG00000158023	WDR66	0.18	0.148831	-0.0919325	0.571383	not significant	0.175551	0.0195353	-0.0919325	0.571383	Co-expression influenced by Wnt inhibition in pancreatic cancer
ENSG00000212694	ENSG00000212694	AC084018.1	ENSG00000188735	TMEM120B	0.4	1.76343e-08	0.352533	0.0262419	Global co-expression not influenced by Wnt inhibition	0.605818	0	0.352533	0.0262419	Co-expression not influenced by Wnt inhibition in pancreatic cancer
ENSG00000213981	ENSG00000213981	AC007277.3	ENSG00000128683	GAD1	0.41	1.87408e-10	0.771612	5.60376e-09	Global co-expression not influenced by Wnt inhibition	0.173384	0.0210055	0.771612	5.60376e-09	Co-expression not influenced by Wnt inhibition in pancreatic cancer
ENSG00000214184	ENSG00000214184	AC012487.2	ENSG00000135968	GCC2	0.26	0.0376263	-0.333458	0.0354918	Global co-expression influenced by Wnt inhibition	0.213736	0.00428318	-0.333458	0.0354918	Co-expression influenced by Wnt inhibition in pancreatic cancer
ENSG00000214293	ENSG00000214293	RSBN1L-AS1	ENSG00000127947	PTPN12	0.04	1	0.00225141	0.989407	not significant	0.0369691	0.62486	0.00225141	0.989407	not significant
ENSG00000214293	ENSG00000214293	RSBN1L-AS1	ENSG00000135211	TMEM60	0.39	1.17002e-07	-0.350094	0.0273536	Global co-expression influenced by Wnt inhibition	0.215398	0.00405324	-0.350094	0.0273536	Co-expression influenced by Wnt inhibition in pancreatic cancer
ENSG00000214353	ENSG00000214353	VAC14-AS1	ENSG00000103043	VAC14	0.02	1	0.0688555	0.671933	not significant	0.254017	0.000669996	0.0688555	0.671933	Co-expression influenced by Wnt inhibition in pancreatic cancer
ENSG00000214401	ENSG00000214401	KANSL1-AS1	ENSG00000159314	ARHGAP27	0.19	0.0110833	0.192495	0.233167	Global co-expression influenced by Wnt inhibition	-0.198975	0.00801843	0.192495	0.233167	Co-expression influenced by Wnt inhibition in pancreatic cancer
ENSG00000214401	ENSG00000214401	KANSL1-AS1	ENSG00000185829	ARL17A	0.05	1	0.0776735	0.632707	not significant	0.511725	0	0.0776735	0.632707	Co-expression influenced by Wnt inhibition in pancreatic cancer
ENSG00000214401	ENSG00000214401	KANSL1-AS1	ENSG00000225190	PLEKHM1	0.13	0.896213	0.180488	0.264048	not significant	-0.0357962	0.635891	0.180488	0.264048	not significant
ENSG00000214733	ENSG00000214733	RP11-429J17.8	ENSG00000147813	NAPRT1	0.15	0.990593	0.42439	0.00675719	Co-expression uncovered after Wnt inhibition	0.588691	6.85577e-18	0.42439	0.00675719	Co-expression not influenced by Wnt inhibition in pancreatic cancer
ENSG00000214733	ENSG00000214733	RP11-429J17.8	ENSG00000179950	PUF60	0.23	0.461671	-0.426079	0.0065234	Co-expression uncovered after Wnt inhibition	0.41535	9.00139e-09	-0.426079	0.0065234	Co-expression influenced by Wnt inhibition in pancreatic cancer
ENSG00000214733	ENSG00000214733	RP11-429J17.8	ENSG00000180900	SCRIB	0.26	0.211435	0.1	0.537951	not significant	0.631978	3.99877e-21	0.1	0.537951	Co-expression influenced by Wnt inhibition in pancreatic cancer
ENSG00000214733	ENSG00000214733	RP11-429J17.8	ENSG00000180921	FAM83H	0.33	6.4144e-07	-0.0281426	0.862948	Global co-expression influenced by Wnt inhibition	0.620652	3.13883e-20	-0.0281426	0.862948	Co-expression influenced by Wnt inhibition in pancreatic cancer
ENSG00000214733	ENSG00000214733	RP11-429J17.8	ENSG00000181085	MAPK15	0.33	0.0211106	0.284615	0.0753424	Global co-expression influenced by Wnt inhibition	0.544758	4.56498e-15	0.284615	0.0753424	Co-expression influenced by Wnt inhibition in pancreatic cancer
ENSG00000214733	ENSG00000214733	RP11-429J17.8	ENSG00000181135	ZNF707	0.29	1.20854e-05	0.143152	0.376867	Global co-expression influenced by Wnt inhibition	0.532112	2.50102e-14	0.143152	0.376867	Co-expression influenced by Wnt inhibition in pancreatic cancer
ENSG00000214733	ENSG00000214733	RP11-429J17.8	ENSG00000183309	ZNF623	0.3	0.000393518	-0.0243902	0.88114	Global co-expression influenced by Wnt inhibition	0.105596	0.161868	-0.0243902	0.88114	not significant
ENSG00000215068	ENSG00000215068	AC025171.1	ENSG00000112992	NNT	0.24	1.87408e-10	0.655159	7.79872e-06	Global co-expression not influenced by Wnt inhibition	0.147855	0.0496079	0.655159	7.79872e-06	Co-expression not influenced by Wnt inhibition in pancreatic cancer
ENSG00000215068	ENSG00000215068	AC025171.1	ENSG00000151882	CCL28	0.43	1.87408e-10	0.121201	0.454899	Global co-expression influenced by Wnt inhibition	0.228563	0.00226432	0.121201	0.454899	Co-expression influenced by Wnt inhibition in pancreatic cancer
ENSG00000215068	ENSG00000215068	AC025171.1	ENSG00000172262	ZNF131	0.38	1.76343e-08	0.493433	0.00138956	Global co-expression not influenced by Wnt inhibition	0.498515	0	0.493433	0.00138956	Co-expression not influenced by Wnt inhibition in pancreatic cancer
ENSG00000215068	ENSG00000215068	AC025171.1	ENSG00000177453	NIM1	0.07	1	-0.305629	0.055554	not significant	0.0303946	0.687699	-0.305629	0.055554	not significant
ENSG00000215256	ENSG00000215256	DHRS4-AS1	ENSG00000100445	SDR39U1	0.43	1.10114e-11	0.121013	0.455602	Global co-expression influenced by Wnt inhibition	0.214831	0.00415321	0.121013	0.455602	Co-expression influenced by Wnt inhibition in pancreatic cancer
ENSG00000215256	ENSG00000215256	DHRS4-AS1	ENSG00000100889	PCK2	0.09	1	0.116323	0.473364	not significant	0.338052	4.7877e-06	0.116323	0.473364	Co-expression influenced by Wnt inhibition in pancreatic cancer
ENSG00000215256	ENSG00000215256	DHRS4-AS1	ENSG00000186648	LRRC16B	0.31	0.000137101	0.210882	0.190859	Global co-expression influenced by Wnt inhibition	0.381209	2.07273e-07	0.210882	0.190859	Co-expression influenced by Wnt inhibition in pancreatic cancer
ENSG00000218510	ENSG00000218510	LINC00339	ENSG00000070831	CDC42	-0.03	1	-0.372233	0.0185731	Co-expression uncovered after Wnt inhibition	0.0544918	0.470932	-0.372233	0.0185731	Co-expression uncovered after Wnt inhibition
ENSG00000223392	ENSG00000223392	CLDN10-AS1	ENSG00000102580	DNAJC3	0.04	1	0.55122	0.000286144	Co-expression uncovered after Wnt inhibition	0.11587	0.124586	0.55122	0.000286144	Co-expression uncovered after Wnt inhibition
ENSG00000223392	ENSG00000223392	CLDN10-AS1	ENSG00000102595	UGGT2	0.26	0.00542076	-0.227205	0.158158	Global co-expression influenced by Wnt inhibition	0.0423257	0.575911	-0.227205	0.158158	not significant
ENSG00000223392	ENSG00000223392	CLDN10-AS1	ENSG00000134873	CLDN10	0.44	2.10816e-09	0.223827	0.164561	Global co-expression influenced by Wnt inhibition	0.498412	1.67174e-12	0.223827	0.164561	Co-expression influenced by Wnt inhibition in pancreatic cancer
ENSG00000223393	ENSG00000223393	RP5-858B6.3	ENSG00000182118	FAM89A	0.13	0.983573	0.469794	0.00247129	Co-expression uncovered after Wnt inhibition	-0.0683203	0.365879	0.469794	0.00247129	Co-expression uncovered after Wnt inhibition
ENSG00000223482	ENSG00000223482	NUTM2A-AS1	ENSG00000122376	FAM35A	0.29	2.98892e-06	-0.00375235	0.982039	Global co-expression influenced by Wnt inhibition	0.396933	5.89963e-08	-0.00375235	0.982039	Co-expression influenced by Wnt inhibition in pancreatic cancer
ENSG00000223482	ENSG00000223482	NUTM2A-AS1	ENSG00000227268	KLLN	0.15	0.792461	0.130394	0.421196	not significant	0.153594	0.0413283	0.130394	0.421196	Co-expression influenced by Wnt inhibition in pancreatic cancer
ENSG00000223546	ENSG00000223546	LINC00630	ENSG00000166681	NGFRAP1	0.3	1.76343e-08	0.495497	0.00131903	Global co-expression not influenced by Wnt inhibition	-0.0531219	0.482169	0.495497	0.00131903	Co-expression uncovered after Wnt inhibition
ENSG00000223546	ENSG00000223546	LINC00630	ENSG00000184515	BEX5	0.45	1.87408e-10	-0.286116	0.0737657	Global co-expression influenced by Wnt inhibition	-0.0991218	0.189125	-0.286116	0.0737657	not significant
ENSG00000223546	ENSG00000223546	LINC00630	ENSG00000185222	WBP5	0.25	0.000137101	0.125516	0.438899	Global co-expression influenced by Wnt inhibition	0.186058	0.0132584	0.125516	0.438899	Co-expression influenced by Wnt inhibition in pancreatic cancer
ENSG00000223546	ENSG00000223546	LINC00630	ENSG00000198932	GPRASP1	0.41	1.76343e-08	0.200188	0.214744	Global co-expression influenced by Wnt inhibition	0.110698	0.142319	0.200188	0.214744	not significant
ENSG00000223552	ENSG00000223552	RP11-24F11.2	ENSG00000121797	CCRL2	0.71	3.2072e-13	0.740338	3.08743e-07	Global co-expression not influenced by Wnt inhibition	0.695994	5.77282e-27	0.740338	3.08743e-07	Co-expression not influenced by Wnt inhibition in pancreatic cancer
ENSG00000223552	ENSG00000223552	RP11-24F11.2	ENSG00000144791	LIMD1	0.19	0.0376263	0.484991	0.00171424	Global co-expression not influenced by Wnt inhibition	0.308745	2.90116e-05	0.484991	0.00171424	Co-expression not influenced by Wnt inhibition in pancreatic cancer
ENSG00000223552	ENSG00000223552	RP11-24F11.2	ENSG00000163823	CCR1	0.66	3.2072e-13	-0.456098	0.0033922	Global co-expression influenced by Wnt inhibition	0.21942	0.00334246	-0.456098	0.0033922	Co-expression influenced by Wnt inhibition in pancreatic cancer
ENSG00000228705	ENSG00000223669	RP11-93B14.4	ENSG00000101188	NTSR1	0.25	0.0995304	0.763602	1.50402e-07	Co-expression uncovered after Wnt inhibition	0.522708	8.46886e-14	0.763602	1.50402e-07	Co-expression not influenced by Wnt inhibition in pancreatic cancer
ENSG00000223725	ENSG00000223725	AC007879.5	ENSG00000118263	KLF7	0.42	1.87408e-10	0.618574	3.13072e-05	Global co-expression not influenced by Wnt inhibition	0.399451	3.63534e-08	0.618574	3.13072e-05	Co-expression not influenced by Wnt inhibition in pancreatic cancer
ENSG00000223725	ENSG00000223725	AC007879.5	ENSG00000144401	METTL21A	0.07	1	0.137148	0.397369	not significant	0.383884	1.33069e-07	0.137148	0.397369	Co-expression influenced by Wnt inhibition in pancreatic cancer
ENSG00000223764	ENSG00000223764	RP11-54O7.3	ENSG00000160075	SSU72	0.18	0.00542076	0.0818011	0.614677	Global co-expression influenced by Wnt inhibition	0.0433749	0.566132	0.0818011	0.614677	not significant
ENSG00000223764	ENSG00000223764	RP11-54O7.3	ENSG00000162571	TTLL10	0.09	1	-0.355722	0.0248454	Co-expression uncovered after Wnt inhibition	0.137439	0.0681559	-0.355722	0.0248454	Co-expression uncovered after Wnt inhibition
ENSG00000223764	ENSG00000223764	RP11-54O7.3	ENSG00000187608	ISG15	0.05	1	0.511257	0.000877241	Co-expression uncovered after Wnt inhibition	0.0533946	0.47992	0.511257	0.000877241	Co-expression uncovered after Wnt inhibition
ENSG00000223764	ENSG00000223764	RP11-54O7.3	ENSG00000188290	HES4	0.28	0.00102744	-0.0969981	0.550279	Global co-expression influenced by Wnt inhibition	0.0530029	0.483152	-0.0969981	0.550279	not significant
ENSG00000223797	ENSG00000223797	ENTPD3-AS1	ENSG00000168032	ENTPD3	0.18	0.850459	-0.218949	0.17414	not significant	0.335447	5.70782e-06	-0.218949	0.17414	Co-expression influenced by Wnt inhibition in pancreatic cancer
ENSG00000223797	ENSG00000223797	ENTPD3-AS1	ENSG00000177873	ZNF619	0.48	2.10816e-09	-0.032833	0.840307	Global co-expression influenced by Wnt inhibition	0.228015	0.0023213	-0.032833	0.840307	Co-expression influenced by Wnt inhibition in pancreatic cancer
ENSG00000223797	ENSG00000223797	ENTPD3-AS1	ENSG00000188846	RPL14	0.25	0.955404	-0.274859	0.0862508	not significant	0.377515	2.75942e-07	-0.274859	0.0862508	Co-expression influenced by Wnt inhibition in pancreatic cancer
ENSG00000223812	ENSG00000223812	RP11-197K6.1	ENSG00000152492	CCDC50	0.07	1	0.573734	0.000143377	Co-expression uncovered after Wnt inhibition	0.0337736	0.655401	0.573734	0.000143377	Co-expression uncovered after Wnt inhibition
ENSG00000223823	ENSG00000223823	RP11-465B22.5	ENSG00000131591	C1orf159	0.09	1	-0.161163	0.319262	not significant	0.572217	8.79542e-17	-0.161163	0.319262	Co-expression influenced by Wnt inhibition in pancreatic cancer
ENSG00000223823	ENSG00000223823	RP11-465B22.5	ENSG00000162571	TTLL10	0.1	1	0.0718574	0.658476	not significant	0.332678	6.06342e-06	0.0718574	0.658476	Co-expression influenced by Wnt inhibition in pancreatic cancer
ENSG00000223891	ENSG00000223891	OSER1-AS1	ENSG00000197296	FITM2	0.25	0.00245782	0.174109	0.281519	Global co-expression influenced by Wnt inhibition	0.242246	0.00119472	0.174109	0.281519	Co-expression influenced by Wnt inhibition in pancreatic cancer
ENSG00000223960	ENSG00000223960	AC009948.5	ENSG00000079150	FKBP7	0.15	0.999313	0.774296	1.06488e-07	Co-expression uncovered after Wnt inhibition	0.285552	0.000124471	0.774296	1.06488e-07	Co-expression not influenced by Wnt inhibition in pancreatic cancer
ENSG00000223960	ENSG00000223960	AC009948.5	ENSG00000116095	PLEKHA3	0.39	2.10816e-09	0.153846	0.341953	Global co-expression influenced by Wnt inhibition	0.385965	1.42675e-07	0.153846	0.341953	Co-expression influenced by Wnt inhibition in pancreatic cancer
ENSG00000223960	ENSG00000223960	AC009948.5	ENSG00000180228	PRKRA	0.29	0.211435	0.618762	3.10952e-05	Co-expression uncovered after Wnt inhibition	0.353807	1.60062e-06	0.618762	3.10952e-05	Co-expression not influenced by Wnt inhibition in pancreatic cancer
ENSG00000224046	ENSG00000224046	AC005076.5	ENSG00000005469	CROT	0.23	0.0376263	0.457411	0.00329242	Global co-expression not influenced by Wnt inhibition	-0.0527757	0.485032	0.457411	0.00329242	Co-expression uncovered after Wnt inhibition
ENSG00000224081	ENSG00000224081	LINC01057	ENSG00000117525	F3	0.34	6.4144e-07	0.253659	0.114193	Global co-expression influenced by Wnt inhibition	0.365469	6.85475e-07	0.253659	0.114193	Co-expression influenced by Wnt inhibition in pancreatic cancer
ENSG00000224093	ENSG00000224093	RP5-1033H22.2	ENSG00000023909	GCLM	0.16	0.997254	0.00337711	0.983881	not significant	0.266726	0.00034814	0.00337711	0.983881	Co-expression influenced by Wnt inhibition in pancreatic cancer
ENSG00000224093	ENSG00000224093	RP5-1033H22.2	ENSG00000137936	BCAR3	0.28	0.0211106	0.352533	0.0262419	Global co-expression not influenced by Wnt inhibition	-0.265542	0.000370524	0.352533	0.0262419	Co-expression influenced by Wnt inhibition in pancreatic cancer
ENSG00000224152	ENSG00000224152	AC009506.1	ENSG00000054219	LY75	0.1	0.999998	-0.245779	0.126179	not significant	-0.0727957	0.335263	-0.245779	0.126179	not significant
ENSG00000224152	ENSG00000224152	AC009506.1	ENSG00000115221	ITGB6	0.16	0.64174	-0.501689	0.00112617	Co-expression uncovered after Wnt inhibition	-0.176828	0.0185497	-0.501689	0.00112617	Co-expression not influenced by Wnt inhibition in pancreatic cancer
ENSG00000224152	ENSG00000224152	AC009506.1	ENSG00000123636	BAZ2B	0.45	0.0110833	0.0313321	0.847539	Global co-expression influenced by Wnt inhibition	0.277296	0.000197138	0.0313321	0.847539	Co-expression influenced by Wnt inhibition in pancreatic cancer
ENSG00000224152	ENSG00000224152	AC009506.1	ENSG00000136536	2007-03-01	0.26	0.00245782	0.412008	0.00870504	Global co-expression not influenced by Wnt inhibition	0.0689003	0.361817	0.412008	0.00870504	Co-expression uncovered after Wnt inhibition
ENSG00000224152	ENSG00000224152	AC009506.1	ENSG00000153246	PLA2R1	-0.12	0.983573	-0.625704	2.41214e-05	Co-expression uncovered after Wnt inhibition	-0.0801665	0.288526	-0.625704	2.41214e-05	Co-expression uncovered after Wnt inhibition
ENSG00000224167	ENSG00000224167	RP3-522D1.1	ENSG00000155380	SLC16A1	0.38	1.10114e-11	0.457036	0.00332066	Global co-expression not influenced by Wnt inhibition	0.420976	5.39635e-09	0.457036	0.00332066	Co-expression not influenced by Wnt inhibition in pancreatic cancer
ENSG00000224265	ENSG00000224265	RP11-168L22.2	ENSG00000169826	CSGALNACT2	0.04	1	-0.109568	0.499576	not significant	0.116511	0.122502	-0.109568	0.499576	not significant
ENSG00000223396	ENSG00000224536	RP11-134G8.7	ENSG00000134369	NAV1	-0.18	0.461671	-0.247842	0.122951	not significant	0.0705796	0.350213	-0.247842	0.122951	not significant
ENSG00000224597	ENSG00000224597	PTCHD3P1	ENSG00000197321	SVIL	0.06	1	0.0947467	0.559613	not significant	0.22265	0.00295269	0.0947467	0.559613	Co-expression influenced by Wnt inhibition in pancreatic cancer
ENSG00000224635	ENSG00000224635	RP4-564F22.5	ENSG00000124143	ARHGAP40	0.09	1	0.167917	0.299187	not significant	0.215003	0.00405511	0.167917	0.299187	Co-expression influenced by Wnt inhibition in pancreatic cancer
ENSG00000224660	ENSG00000224660	SH3BP5-AS1	ENSG00000131375	CAPN7	0.37	2.98892e-06	0.3	0.0603886	Global co-expression influenced by Wnt inhibition	0.276815	0.000202399	0.3	0.0603886	Co-expression influenced by Wnt inhibition in pancreatic cancer
ENSG00000224660	ENSG00000224660	SH3BP5-AS1	ENSG00000131381	ZFYVE20	0.22	0.371079	0.0667917	0.681246	not significant	0.39188	8.89619e-08	0.0667917	0.681246	Co-expression influenced by Wnt inhibition in pancreatic cancer
ENSG00000224738	ENSG00000224738	AC099850.1	ENSG00000108384	RAD51C	0.37	1.10114e-11	0.382176	0.0154864	Global co-expression not influenced by Wnt inhibition	0.500268	0	0.382176	0.0154864	Co-expression not influenced by Wnt inhibition in pancreatic cancer
ENSG00000224738	ENSG00000224738	AC099850.1	ENSG00000182628	SKA2	0.3	0.000137101	0.505441	0.0010219	Global co-expression not influenced by Wnt inhibition	0.316736	1.93e-05	0.505441	0.0010219	Co-expression not influenced by Wnt inhibition in pancreatic cancer
ENSG00000224738	ENSG00000224738	AC099850.1	ENSG00000213246	SUPT4H1	0.22	0.0211106	0.210507	0.191663	Global co-expression influenced by Wnt inhibition	0.367151	6.04976e-07	0.210507	0.191663	Co-expression influenced by Wnt inhibition in pancreatic cancer
ENSG00000224945	ENSG00000224945	RP11-82L18.2	ENSG00000123975	CKS2	-0.04	1	0.793809	4.968e-08	Co-expression uncovered after Wnt inhibition	0.332119	7.12911e-06	0.793809	4.968e-08	Co-expression not influenced by Wnt inhibition in pancreatic cancer
ENSG00000224945	ENSG00000224945	RP11-82L18.2	ENSG00000148082	SHC3	0.28	0.0211106	0.833396	0	Global co-expression not influenced by Wnt inhibition	0.479108	1.54917e-11	0.833396	0	Co-expression not influenced by Wnt inhibition in pancreatic cancer
ENSG00000224950	ENSG00000224950	RP5-1086K13.1	ENSG00000116815	CD58	0.24	0.28637	0.237523	0.139729	not significant	0.505536	0	0.237523	0.139729	Co-expression influenced by Wnt inhibition in pancreatic cancer
ENSG00000224950	ENSG00000224950	RP5-1086K13.1	ENSG00000134253	TRIM45	-0.06	1	0.183677	0.255591	not significant	0.488727	1.87486e-12	0.183677	0.255591	Co-expression influenced by Wnt inhibition in pancreatic cancer
ENSG00000224975	ENSG00000224975	INE1	ENSG00000147123	NDUFB11	0.11	1	-0.594559	7.25182e-05	Co-expression uncovered after Wnt inhibition	-0.053624	0.478034	-0.594559	7.25182e-05	Co-expression uncovered after Wnt inhibition
ENSG00000225302	ENSG00000225302	RP11-539I5.1	ENSG00000187164	KIAA1598	0.49	1.10114e-11	0.126079	0.436836	Global co-expression influenced by Wnt inhibition	0.452888	3.65069e-10	0.126079	0.436836	Co-expression influenced by Wnt inhibition in pancreatic cancer
ENSG00000225330	ENSG00000225330	AF064860.5	ENSG00000183036	PCP4	0.5	2.10816e-09	0.55272	0.000273647	Global co-expression not influenced by Wnt inhibition	0.147535	0.0500364	0.55272	0.000273647	Co-expression uncovered after Wnt inhibition
ENSG00000225330	ENSG00000225330	AF064860.5	ENSG00000183067	IGSF5	0.32	2.98892e-06	0.705066	1.0625e-06	Global co-expression not influenced by Wnt inhibition	0.745079	1.33343e-32	0.705066	1.0625e-06	Co-expression not influenced by Wnt inhibition in pancreatic cancer
ENSG00000225330	ENSG00000225330	AF064860.5	ENSG00000183527	PSMG1	0.08	1	-0.629456	2.09848e-05	Co-expression uncovered after Wnt inhibition	-0.0722265	0.3394	-0.629456	2.09848e-05	Co-expression uncovered after Wnt inhibition
ENSG00000225361	ENSG00000225361	PPP1R26-AS1	ENSG00000196422	PPP1R26	0.61	2.10816e-09	0.670732	4.18098e-06	Global co-expression not influenced by Wnt inhibition	0.790743	0	0.670732	4.18098e-06	Co-expression not influenced by Wnt inhibition in pancreatic cancer
ENSG00000225377	ENSG00000225377	RP5-1103G7.4	ENSG00000101276	SLC52A3	0.38	1.87408e-10	0.00450281	0.978355	Global co-expression influenced by Wnt inhibition	0.176098	0.0191537	0.00450281	0.978355	Co-expression influenced by Wnt inhibition in pancreatic cancer
ENSG00000225407	ENSG00000225407	CTD-2384B11.2	ENSG00000164251	F2RL1	0.16	0.896213	0.381238	0.0157576	Co-expression uncovered after Wnt inhibition	0.184118	0.0141596	0.381238	0.0157576	Co-expression not influenced by Wnt inhibition in pancreatic cancer
ENSG00000225434	ENSG00000225434	RP11-63P12.6	ENSG00000107372	ZFAND5	0.25	0.0211106	0.685178	2.33202e-06	Global co-expression not influenced by Wnt inhibition	-0.0828587	0.2726	0.685178	2.33202e-06	Co-expression uncovered after Wnt inhibition
ENSG00000272669	ENSG00000225450	RP3-508I15.14	ENSG00000100201	DDX17	0.14	0.972405	-0.00581614	0.97191	not significant	0.417617	1.02112e-08	-0.00581614	0.97191	Co-expression influenced by Wnt inhibition in pancreatic cancer
ENSG00000272669	ENSG00000225450	RP3-508I15.14	ENSG00000100211	CBY1	0.03	1	-0.33546	0.0348806	Co-expression uncovered after Wnt inhibition	0.162404	0.0308959	-0.33546	0.0348806	Co-expression influenced by Wnt inhibition in pancreatic cancer
ENSG00000272669	ENSG00000225450	RP3-508I15.14	ENSG00000100216	TOMM22	0.01	1	-0.675797	3.4069e-06	Co-expression uncovered after Wnt inhibition	0.192186	0.0104823	-0.675797	3.4069e-06	Co-expression influenced by Wnt inhibition in pancreatic cancer
ENSG00000272669	ENSG00000225450	RP3-508I15.14	ENSG00000100221	JOSD1	0.16	0.999853	0.0157598	0.923199	not significant	0.0874509	0.246835	0.0157598	0.923199	not significant
ENSG00000272669	ENSG00000225450	RP3-508I15.14	ENSG00000100226	GTPBP1	0.07	1	0.123265	0.447208	not significant	0.304901	4.01084e-05	0.123265	0.447208	Co-expression influenced by Wnt inhibition in pancreatic cancer
ENSG00000272669	ENSG00000225450	RP3-508I15.14	ENSG00000100242	SUN2	0.24	0.972405	-0.177861	0.271152	not significant	-0.0541087	0.47406	-0.177861	0.271152	not significant
ENSG00000272669	ENSG00000225450	RP3-508I15.14	ENSG00000184949	FAM227A	0.09	1	-0.285366	0.0745507	not significant	0.390759	9.73609e-08	-0.285366	0.0745507	Co-expression influenced by Wnt inhibition in pancreatic cancer
ENSG00000225484	ENSG00000225484	RP11-773D16.1	ENSG00000122359	ANXA11	-0.07	1	0.515947	0.00077421	Co-expression uncovered after Wnt inhibition	0.247535	0.000924312	0.515947	0.00077421	Co-expression not influenced by Wnt inhibition in pancreatic cancer
ENSG00000225484	ENSG00000225484	RP11-773D16.1	ENSG00000122378	FAM213A	0.1	1	-0.0986867	0.543328	not significant	0.295827	6.88791e-05	-0.0986867	0.543328	Co-expression influenced by Wnt inhibition in pancreatic cancer
ENSG00000225506	ENSG00000225506	CYP4A22-AS1	ENSG00000162366	PDZK1IP1	0.05	1	0.639775	1.42047e-05	Co-expression uncovered after Wnt inhibition	0.584016	1.43515e-17	0.639775	1.42047e-05	Co-expression not influenced by Wnt inhibition in pancreatic cancer
ENSG00000225506	ENSG00000225506	CYP4A22-AS1	ENSG00000186377	CYP4X1	0.16	0.972405	-0.226642	0.159212	not significant	0.219818	0.00328419	-0.226642	0.159212	Co-expression influenced by Wnt inhibition in pancreatic cancer
ENSG00000225733	ENSG00000225733	FGD5-AS1	ENSG00000131368	MRPS25	0.17	0.896213	0.187992	0.244443	not significant	0.112922	0.134435	0.187992	0.244443	not significant
ENSG00000225733	ENSG00000225733	FGD5-AS1	ENSG00000131381	ZFYVE20	0.63	3.2072e-13	0.914071	0	Global co-expression not influenced by Wnt inhibition	0.62759	0	0.914071	0	Co-expression not influenced by Wnt inhibition in pancreatic cancer
ENSG00000225855	ENSG00000225855	RUSC1-AS1	ENSG00000132676	DAP3	0.11	1	-0.415947	0.00803846	Co-expression uncovered after Wnt inhibition	0.300272	5.29635e-05	-0.415947	0.00803846	Co-expression influenced by Wnt inhibition in pancreatic cancer
ENSG00000225855	ENSG00000225855	RUSC1-AS1	ENSG00000132718	SYT11	0.1	0.999973	-0.0369606	0.820489	not significant	-0.34517	2.93895e-06	-0.0369606	0.820489	Co-expression influenced by Wnt inhibition in pancreatic cancer
ENSG00000225855	ENSG00000225855	RUSC1-AS1	ENSG00000143537	ADAM15	0.02	1	-0.1	0.537951	not significant	0.405483	2.89913e-08	-0.1	0.537951	Co-expression influenced by Wnt inhibition in pancreatic cancer
ENSG00000225855	ENSG00000225855	RUSC1-AS1	ENSG00000143622	RIT1	0.21	0.0110833	0.212008	0.188459	Global co-expression influenced by Wnt inhibition	0.268471	0.000317439	0.212008	0.188459	Co-expression influenced by Wnt inhibition in pancreatic cancer
ENSG00000225855	ENSG00000225855	RUSC1-AS1	ENSG00000143630	HCN3	0.31	0.000137101	0.547467	0.000319667	Global co-expression not influenced by Wnt inhibition	0.700538	0	0.547467	0.000319667	Co-expression not influenced by Wnt inhibition in pancreatic cancer
ENSG00000225855	ENSG00000225855	RUSC1-AS1	ENSG00000160752	FDPS	-0.03	1	-0.145591	0.368722	not significant	0.515348	0	-0.145591	0.368722	Co-expression influenced by Wnt inhibition in pancreatic cancer
ENSG00000225855	ENSG00000225855	RUSC1-AS1	ENSG00000160753	RUSC1	0.3	1	-0.109944	0.4981	not significant	0.629311	0	-0.109944	0.4981	Co-expression influenced by Wnt inhibition in pancreatic cancer
ENSG00000225855	ENSG00000225855	RUSC1-AS1	ENSG00000160767	FAM189B	0.1	1	-0.00562852	0.972831	not significant	0.544853	0	-0.00562852	0.972831	Co-expression influenced by Wnt inhibition in pancreatic cancer
ENSG00000225855	ENSG00000225855	RUSC1-AS1	ENSG00000163374	YY1AP1	0.33	1.87408e-10	0.124765	0.441659	Global co-expression influenced by Wnt inhibition	0.581123	0	0.124765	0.441659	Co-expression influenced by Wnt inhibition in pancreatic cancer
ENSG00000225855	ENSG00000225855	RUSC1-AS1	ENSG00000169231	THBS3	0.14	0.850459	0.47561	0.00215238	Co-expression uncovered after Wnt inhibition	0.370207	4.81275e-07	0.47561	0.00215238	Co-expression not influenced by Wnt inhibition in pancreatic cancer
ENSG00000225855	ENSG00000225855	RUSC1-AS1	ENSG00000177628	GBA	0.1	0.999989	-0.00637899	0.969149	not significant	0.107131	0.155687	-0.00637899	0.969149	not significant
ENSG00000225855	ENSG00000225855	RUSC1-AS1	ENSG00000185499	MUC1	0.23	0.0630114	0.388368	0.0137942	Co-expression uncovered after Wnt inhibition	0.477327	2.02715e-11	0.388368	0.0137942	Co-expression not influenced by Wnt inhibition in pancreatic cancer
ENSG00000225969	ENSG00000225969	LINC00035	ENSG00000106682	EIF4H	0	1	-0.427767	0.00629668	Co-expression uncovered after Wnt inhibition	0.167509	0.025948	-0.427767	0.00629668	Co-expression influenced by Wnt inhibition in pancreatic cancer
ENSG00000225969	ENSG00000225969	LINC00035	ENSG00000165171	WBSCR27	0.29	0.000393518	-0.0896811	0.580882	Global co-expression influenced by Wnt inhibition	0.028012	0.711042	-0.0896811	0.580882	not significant
ENSG00000225969	ENSG00000225969	LINC00035	ENSG00000165215	CLDN3	0.5	2.10816e-09	-0.0542214	0.738942	Global co-expression influenced by Wnt inhibition	0.00547515	0.942294	-0.0542214	0.738942	not significant
ENSG00000225969	ENSG00000225969	LINC00035	ENSG00000189143	CLDN4	0.61	1.10114e-11	0.772045	1.14794e-07	Global co-expression not influenced by Wnt inhibition	0.647134	0	0.772045	1.14794e-07	Co-expression not influenced by Wnt inhibition in pancreatic cancer
ENSG00000226200	ENSG00000226200	RP11-50E11.3	ENSG00000188611	ASAH2	0.14	0.792461	0.453659	0.00358459	Co-expression uncovered after Wnt inhibition	0.18725	0.0126725	0.453659	0.00358459	Co-expression not influenced by Wnt inhibition in pancreatic cancer
ENSG00000226200	ENSG00000226200	RP11-50E11.3	ENSG00000198964	SGMS1	0.52	0.211435	0.597186	6.63422e-05	Co-expression uncovered after Wnt inhibition	0.429756	3.43479e-09	0.597186	6.63422e-05	Co-expression not influenced by Wnt inhibition in pancreatic cancer
ENSG00000226200	ENSG00000226200	RP11-50E11.3	ENSG00000204147	ASAH2B	0.11	0.999999	0.566229	0.000181443	Co-expression uncovered after Wnt inhibition	0.326273	1.04723e-05	0.566229	0.000181443	Co-expression not influenced by Wnt inhibition in pancreatic cancer
ENSG00000226266	ENSG00000226266	AC009961.3	ENSG00000054219	LY75	0.33	6.4144e-07	0.590432	8.32891e-05	Global co-expression not influenced by Wnt inhibition	0.203959	0.00655237	0.590432	8.32891e-05	Co-expression not influenced by Wnt inhibition in pancreatic cancer
ENSG00000226266	ENSG00000226266	AC009961.3	ENSG00000115221	ITGB6	0.02	1	0.45272	0.00366109	Co-expression uncovered after Wnt inhibition	0.0843379	0.264387	0.45272	0.00366109	Co-expression uncovered after Wnt inhibition
ENSG00000226266	ENSG00000226266	AC009961.3	ENSG00000123636	BAZ2B	0.68	3.2072e-13	0.456848	0.00333486	Global co-expression not influenced by Wnt inhibition	0.239186	0.00138258	0.456848	0.00333486	Co-expression not influenced by Wnt inhibition in pancreatic cancer
ENSG00000226266	ENSG00000226266	AC009961.3	ENSG00000241399	CD302	0.21	0.371079	0.41182	0.00873794	Co-expression uncovered after Wnt inhibition	0.0847155	0.26197	0.41182	0.00873794	Co-expression uncovered after Wnt inhibition
ENSG00000273243	ENSG00000226328	CTA-217C2.1	ENSG00000100364	KIAA0930	0.31	0.000393518	-0.0375235	0.817794	Global co-expression influenced by Wnt inhibition	0.138172	0.0666469	-0.0375235	0.817794	not significant
ENSG00000226332	ENSG00000226332	RP11-157P1.4	ENSG00000130702	LAMA5	0.22	0.955404	0.583865	0.000103456	Co-expression uncovered after Wnt inhibition	0.730064	0	0.583865	0.000103456	Co-expression not influenced by Wnt inhibition in pancreatic cancer
ENSG00000226332	ENSG00000226332	RP11-157P1.4	ENSG00000130703	OSBPL2	-0.07	1	0.225516	0.161336	not significant	0.331591	7.38341e-06	0.225516	0.161336	Co-expression influenced by Wnt inhibition in pancreatic cancer
ENSG00000226332	ENSG00000226332	RP11-157P1.4	ENSG00000130706	ADRM1	0.42	0.0376263	-0.627205	2.2818e-05	Global co-expression influenced by Wnt inhibition	0.531658	0	-0.627205	2.2818e-05	Co-expression influenced by Wnt inhibition in pancreatic cancer
ENSG00000226332	ENSG00000226332	RP11-157P1.4	ENSG00000149679	CABLES2	0.13	0.999936	-0.600563	5.91075e-05	Co-expression uncovered after Wnt inhibition	0.323003	1.29433e-05	-0.600563	5.91075e-05	Co-expression influenced by Wnt inhibition in pancreatic cancer
ENSG00000226380	ENSG00000226380	MIR29B1	ENSG00000158623	COPG2	-0.29	4.30809e-05	-0.278987	0.0814938	Global co-expression influenced by Wnt inhibition	-0.069186	0.359826	-0.278987	0.0814938	not significant
ENSG00000226453	ENSG00000226453	RP11-379B8.1	ENSG00000112773	FAM46A	0.27	4.30809e-05	0.721201	5.85388e-07	Global co-expression not influenced by Wnt inhibition	0.24725	0.000907252	0.721201	5.85388e-07	Co-expression not influenced by Wnt inhibition in pancreatic cancer
ENSG00000226472	ENSG00000226472	RP11-551L14.4	ENSG00000013573	DDX11	0.12	0.999998	-0.127955	0.429996	not significant	0.377332	2.25275e-07	-0.127955	0.429996	Co-expression influenced by Wnt inhibition in pancreatic cancer
ENSG00000226496	ENSG00000226496	LINC00323	ENSG00000182240	BACE2	0.6	0.00245782	0.746316	3.23517e-08	Global co-expression not influenced by Wnt inhibition	0.635835	1.94412e-21	0.746316	3.23517e-08	Co-expression not influenced by Wnt inhibition in pancreatic cancer
ENSG00000226659	ENSG00000226659	RP11-137H2.4	ENSG00000108219	TSPAN14	0.19	0.72238	0.603565	5.32899e-05	Co-expression uncovered after Wnt inhibition	0.371878	3.46108e-07	0.603565	5.32899e-05	Co-expression not influenced by Wnt inhibition in pancreatic cancer
ENSG00000226659	ENSG00000226659	RP11-137H2.4	ENSG00000122359	ANXA11	0.15	0.461671	0.00131332	0.994013	not significant	0.262033	0.000426394	0.00131332	0.994013	Co-expression influenced by Wnt inhibition in pancreatic cancer
ENSG00000226659	ENSG00000226659	RP11-137H2.4	ENSG00000122378	FAM213A	0	1	0.257223	0.109065	not significant	0.272944	0.000237292	0.257223	0.109065	Co-expression influenced by Wnt inhibition in pancreatic cancer
ENSG00000226696	ENSG00000226696	LENG8-AS1	ENSG00000105048	TNNT1	0.21	0.00542076	-0.181238	0.262042	Global co-expression influenced by Wnt inhibition	0.0721443	0.339615	-0.181238	0.262042	not significant
ENSG00000226696	ENSG00000226696	LENG8-AS1	ENSG00000167617	CDC42EP5	-0.36	4.30809e-05	-0.0928705	0.567447	Global co-expression influenced by Wnt inhibition	0.301159	5.02324e-05	-0.0928705	0.567447	Co-expression influenced by Wnt inhibition in pancreatic cancer
ENSG00000226812	ENSG00000226812	RP5-881L22.5	ENSG00000132823	OSER1	0.09	1	-0.28818	0.0716405	not significant	0.0647494	0.39187	-0.28818	0.0716405	not significant
ENSG00000226812	ENSG00000226812	RP5-881L22.5	ENSG00000197296	FITM2	0.12	1	-0.114447	0.48057	not significant	-0.124194	0.0995633	-0.114447	0.48057	not significant
ENSG00000226864	ENSG00000226864	RP11-500G22.2	ENSG00000107672	NSMCE4A	0.22	0.461671	0.228143	0.156412	not significant	-0.00632892	0.93337	0.228143	0.156412	not significant
ENSG00000227036	ENSG00000227036	LINC00511	ENSG00000133195	SLC39A11	0.09	1	-0.0739212	0.649285	not significant	0.638032	0	-0.0739212	0.649285	Co-expression influenced by Wnt inhibition in pancreatic cancer
ENSG00000227039	ENSG00000227039	ITGB2-AS1	ENSG00000160255	ITGB2	0.73	1.10114e-11	0.519137	0.000710471	Global co-expression not influenced by Wnt inhibition	0.440613	1.23836e-09	0.519137	0.000710471	Co-expression not influenced by Wnt inhibition in pancreatic cancer
ENSG00000227039	ENSG00000227039	ITGB2-AS1	ENSG00000160256	FAM207A	-0.13	1	-0.591182	8.12285e-05	Co-expression uncovered after Wnt inhibition	0.34438	3.10426e-06	-0.591182	8.12285e-05	Co-expression influenced by Wnt inhibition in pancreatic cancer
ENSG00000227039	ENSG00000227039	ITGB2-AS1	ENSG00000183250	C21orf67	-0.05	1	-0.631332	1.95626e-05	Co-expression uncovered after Wnt inhibition	0.535482	0	-0.631332	1.95626e-05	Co-expression influenced by Wnt inhibition in pancreatic cancer
ENSG00000227053	ENSG00000227053	RP11-395B7.4	ENSG00000214253	FIS1	0.03	1	0.00900563	0.956266	not significant	0.215344	0.00406268	0.00900563	0.956266	Co-expression influenced by Wnt inhibition in pancreatic cancer
ENSG00000227070	ENSG00000227070	RP11-191G24.1	ENSG00000078618	NRD1	0.06	1	0.0551595	0.734582	not significant	0.194821	0.00936291	0.0551595	0.734582	Co-expression influenced by Wnt inhibition in pancreatic cancer
ENSG00000227070	ENSG00000227070	RP11-191G24.1	ENSG00000085832	EPS15	0.38	0.999999	0.392308	0.0128018	Co-expression uncovered after Wnt inhibition	0.185439	0.01347	0.392308	0.0128018	Co-expression not influenced by Wnt inhibition in pancreatic cancer
ENSG00000227070	ENSG00000227070	RP11-191G24.1	ENSG00000117859	OSBPL9	0.32	1.20854e-05	0.237523	0.139729	Global co-expression influenced by Wnt inhibition	0.103322	0.171143	0.237523	0.139729	not significant
ENSG00000227214	ENSG00000227214	HCG15	ENSG00000197935	ZNF311	0.33	0.0110833	0.557223	0.000239053	Global co-expression not influenced by Wnt inhibition	0.434143	1.56988e-09	0.557223	0.000239053	Co-expression not influenced by Wnt inhibition in pancreatic cancer
ENSG00000227214	ENSG00000227214	HCG15	ENSG00000204644	ZFP57	0.05	1	0.0833021	0.608175	not significant	0.0591109	0.43449	0.0833021	0.608175	not significant
ENSG00000227214	ENSG00000227214	HCG15	ENSG00000204713	TRIM27	0.25	0.148831	-0.204878	0.204023	not significant	0.286473	0.000110814	-0.204878	0.204023	Co-expression influenced by Wnt inhibition in pancreatic cancer
ENSG00000278484	ENSG00000227307	RP11-95I16.2	ENSG00000120008	WDR11	0.1	1	0.124407	0.444362	not significant	0.263608	0.000392396	0.124407	0.444362	Co-expression influenced by Wnt inhibition in pancreatic cancer
ENSG00000227359	ENSG00000227359	AC017074.2	ENSG00000115084	SLC35F5	0.13	1	0.484803	0.00172216	Co-expression uncovered after Wnt inhibition	0.242575	0.00117598	0.484803	0.00172216	Co-expression not influenced by Wnt inhibition in pancreatic cancer
ENSG00000227359	ENSG00000227359	AC017074.2	ENSG00000115091	ACTR3	-0.04	1	0.161914	0.31699	not significant	0.157565	0.0363071	0.161914	0.31699	Co-expression influenced by Wnt inhibition in pancreatic cancer
ENSG00000227359	ENSG00000227359	AC017074.2	ENSG00000144134	RABL2A	0.13	0.997254	0.22045	0.171151	not significant	0.201715	0.00717996	0.22045	0.171151	Co-expression influenced by Wnt inhibition in pancreatic cancer
ENSG00000227486	ENSG00000227486	RP13-188A5.1	ENSG00000083750	RRAGB	0.38	1.76343e-08	0.535084	0.000456871	Global co-expression not influenced by Wnt inhibition	0.175471	0.0195916	0.535084	0.000456871	Co-expression not influenced by Wnt inhibition in pancreatic cancer
ENSG00000227486	ENSG00000227486	RP13-188A5.1	ENSG00000102349	KLF8	0.64	3.2072e-13	0.242214	0.131903	Global co-expression influenced by Wnt inhibition	0.251855	0.000746579	0.242214	0.131903	Co-expression influenced by Wnt inhibition in pancreatic cancer
ENSG00000227486	ENSG00000227486	RP13-188A5.1	ENSG00000188021	UBQLN2	0.32	1.10114e-11	0.497186	0.00126372	Global co-expression not influenced by Wnt inhibition	-0.0134455	0.858889	0.497186	0.00126372	Co-expression uncovered after Wnt inhibition
ENSG00000227627	ENSG00000227627	RP1-101K10.6	ENSG00000091844	RGS17	0.05	1	-0.522326	0.000651469	Co-expression uncovered after Wnt inhibition	0.148792	0.0480935	-0.522326	0.000651469	Co-expression influenced by Wnt inhibition in pancreatic cancer
ENSG00000227627	ENSG00000227627	RP1-101K10.6	ENSG00000112031	MTRF1L	0.34	0.00245782	0.513508	0.00082635	Global co-expression not influenced by Wnt inhibition	-0.0200841	0.790751	0.513508	0.00082635	Co-expression uncovered after Wnt inhibition
ENSG00000227640	ENSG00000227640	SOX21-AS1	ENSG00000152749	GPR180	0.17	0.64174	0.257411	0.108801	not significant	0.0137628	0.855729	0.257411	0.108801	not significant
ENSG00000227695	ENSG00000227695	DNMBP-AS1	ENSG00000107554	DNMBP	0.08	1	0.243902	0.129167	not significant	0.816777	1.16461e-43	0.243902	0.129167	Co-expression influenced by Wnt inhibition in pancreatic cancer
ENSG00000224621	ENSG00000227959	RP11-276H7.2	ENSG00000132881	RSG1	0.2	0.792461	0.104128	0.521223	not significant	0.011565	0.878574	0.104128	0.521223	not significant
ENSG00000224621	ENSG00000227959	RP11-276H7.2	ENSG00000142627	EPHA2	0.7	1.87408e-10	0.551782	0.000281399	Global co-expression not influenced by Wnt inhibition	0.523746	7.41581e-14	0.551782	0.000281399	Co-expression not influenced by Wnt inhibition in pancreatic cancer
ENSG00000224621	ENSG00000227959	RP11-276H7.2	ENSG00000142632	ARHGEF19	0.26	0.00542076	-0.35591	0.0247652	Global co-expression influenced by Wnt inhibition	0.189736	0.0114253	-0.35591	0.0247652	Co-expression influenced by Wnt inhibition in pancreatic cancer
ENSG00000228084	ENSG00000228084	RP5-884G6.2	ENSG00000117620	SLC35A3	0.32	0.000137101	0.305629	0.055554	Global co-expression influenced by Wnt inhibition	0.0844882	0.263255	0.305629	0.055554	not significant
ENSG00000228084	ENSG00000228084	RP5-884G6.2	ENSG00000122477	LRRC39	0.14	0.990593	0.151595	0.349131	not significant	0.244943	0.00104891	0.151595	0.349131	Co-expression influenced by Wnt inhibition in pancreatic cancer
ENSG00000228084	ENSG00000228084	RP5-884G6.2	ENSG00000137996	RTCA	0.13	0.999989	0.440901	0.00475524	Co-expression uncovered after Wnt inhibition	0.20102	0.00738481	0.440901	0.00475524	Co-expression not influenced by Wnt inhibition in pancreatic cancer
ENSG00000228084	ENSG00000228084	RP5-884G6.2	ENSG00000156876	SASS6	0.45	1.10114e-11	0.371482	0.0188259	Global co-expression not influenced by Wnt inhibition	0.215052	0.00411403	0.371482	0.0188259	Co-expression not influenced by Wnt inhibition in pancreatic cancer
ENSG00000228109	ENSG00000228109	MFI2-AS1	ENSG00000119227	PIGZ	0.4	6.4144e-07	0.171295	0.289463	Global co-expression influenced by Wnt inhibition	0.378105	2.63658e-07	0.171295	0.289463	Co-expression influenced by Wnt inhibition in pancreatic cancer
ENSG00000228109	ENSG00000228109	MFI2-AS1	ENSG00000163975	MFI2	0.32	0.0110833	0.364728	0.0212344	Global co-expression not influenced by Wnt inhibition	0.56351	0	0.364728	0.0212344	Co-expression not influenced by Wnt inhibition in pancreatic cancer
ENSG00000228192	ENSG00000228192	RP11-342M1.3	ENSG00000066185	ZMYND12	0.16	0.896213	0.501501	0.00113162	Co-expression uncovered after Wnt inhibition	0.202167	0.00704933	0.501501	0.00113162	Co-expression not influenced by Wnt inhibition in pancreatic cancer
ENSG00000228192	ENSG00000228192	RP11-342M1.3	ENSG00000117385	LEPRE1	0.01	1	0.00825516	0.959946	not significant	0.190427	0.0112213	0.00825516	0.959946	Co-expression influenced by Wnt inhibition in pancreatic cancer
ENSG00000228192	ENSG00000228192	RP11-342M1.3	ENSG00000164008	C1orf50	0.16	0.792461	0.265478	0.0978696	not significant	0.091132	0.227443	0.265478	0.0978696	not significant
ENSG00000228192	ENSG00000228192	RP11-342M1.3	ENSG00000164010	ERMAP	0.06	1	-0.0534709	0.742436	not significant	0.317124	1.88339e-05	-0.0534709	0.742436	Co-expression influenced by Wnt inhibition in pancreatic cancer
ENSG00000228192	ENSG00000228192	RP11-342M1.3	ENSG00000171960	PPIH	0.29	2.10816e-09	0.698874	1.35115e-06	Global co-expression not influenced by Wnt inhibition	0.171069	0.0229149	0.698874	1.35115e-06	Co-expression not influenced by Wnt inhibition in pancreatic cancer
ENSG00000228192	ENSG00000228192	RP11-342M1.3	ENSG00000177868	CCDC23	0.19	0.983573	-0.118199	0.466215	not significant	0.177737	0.0180502	-0.118199	0.466215	Co-expression influenced by Wnt inhibition in pancreatic cancer
ENSG00000228223	ENSG00000228223	HCG11	ENSG00000026950	BTN3A1	0.23	0.0376263	0.793621	5.01199e-08	Global co-expression not influenced by Wnt inhibition	0.515227	0	0.793621	5.01199e-08	Co-expression not influenced by Wnt inhibition in pancreatic cancer
ENSG00000228223	ENSG00000228223	HCG11	ENSG00000111801	BTN3A3	0.2	0.64174	0.714634	7.41664e-07	Co-expression uncovered after Wnt inhibition	0.528233	0	0.714634	7.41664e-07	Co-expression not influenced by Wnt inhibition in pancreatic cancer
ENSG00000228223	ENSG00000228223	HCG11	ENSG00000112763	BTN2A1	0.24	0.553471	0.623452	2.62063e-05	Co-expression uncovered after Wnt inhibition	0.328652	8.96363e-06	0.623452	2.62063e-05	Co-expression not influenced by Wnt inhibition in pancreatic cancer
ENSG00000228223	ENSG00000228223	HCG11	ENSG00000124508	BTN2A2	0.12	0.999996	0.403002	0.0104103	Co-expression uncovered after Wnt inhibition	0.432249	2.72879e-09	0.403002	0.0104103	Co-expression not influenced by Wnt inhibition in pancreatic cancer
ENSG00000228223	ENSG00000228223	HCG11	ENSG00000181315	ZNF322	0.33	6.4144e-07	0.756473	1.87418e-07	Global co-expression not influenced by Wnt inhibition	0.611245	0	0.756473	1.87418e-07	Co-expression not influenced by Wnt inhibition in pancreatic cancer
ENSG00000228223	ENSG00000228223	HCG11	ENSG00000182952	HMGN4	0.34	1.20854e-05	0.736398	3.50244e-07	Global co-expression not influenced by Wnt inhibition	0.50836	0	0.736398	3.50244e-07	Co-expression not influenced by Wnt inhibition in pancreatic cancer
ENSG00000228223	ENSG00000228223	HCG11	ENSG00000186470	BTN3A2	0.23	0.371079	0.715572	7.16631e-07	Co-expression uncovered after Wnt inhibition	0.396002	6.36638e-08	0.715572	7.16631e-07	Co-expression not influenced by Wnt inhibition in pancreatic cancer
ENSG00000228389	ENSG00000228389	AC068039.4	ENSG00000077380	DYNC1I2	0.17	0.930651	-0.412008	0.00870504	Co-expression uncovered after Wnt inhibition	-0.122936	0.103069	-0.412008	0.00870504	Co-expression uncovered after Wnt inhibition
ENSG00000228389	ENSG00000228389	AC068039.4	ENSG00000115840	SLC25A12	0.16	0.850459	-0.116135	0.474082	not significant	0.14488	0.0543539	-0.116135	0.474082	not significant
ENSG00000228389	ENSG00000228389	AC068039.4	ENSG00000128708	HAT1	0.11	0.999313	-0.387617	0.0139905	Co-expression uncovered after Wnt inhibition	-0.0626808	0.407206	-0.387617	0.0139905	Co-expression uncovered after Wnt inhibition
ENSG00000228389	ENSG00000228389	AC068039.4	ENSG00000172878	METAP1D	0.15	0.371079	0.13227	0.414497	not significant	0.207764	0.00552221	0.13227	0.414497	Co-expression influenced by Wnt inhibition in pancreatic cancer
ENSG00000228393	ENSG00000228393	LINC01004	ENSG00000135250	SRPK2	0.55	3.2072e-13	-0.484803	0.00172216	Global co-expression influenced by Wnt inhibition	-0.0582227	0.44107	-0.484803	0.00172216	Co-expression uncovered after Wnt inhibition
ENSG00000228395	ENSG00000228395	RP11-216B9.6	ENSG00000136811	ODF2	0.28	0.00102744	-0.547842	0.000316163	Global co-expression influenced by Wnt inhibition	0.26825	0.00032118	-0.547842	0.000316163	Co-expression influenced by Wnt inhibition in pancreatic cancer
ENSG00000228486	ENSG00000228486	AC017099.3	ENSG00000135940	COX5B	0.28	0.72238	-0.133771	0.409182	not significant	0.0880265	0.243729	-0.133771	0.409182	not significant
ENSG00000228486	ENSG00000228486	AC017099.3	ENSG00000135976	ANKRD36	0.55	1.10114e-11	0.566041	0.000182502	Global co-expression not influenced by Wnt inhibition	0.498193	0	0.566041	0.000182502	Co-expression not influenced by Wnt inhibition in pancreatic cancer
ENSG00000228486	ENSG00000228486	AC017099.3	ENSG00000144199	FAHD2B	0.19	0.0376263	0.034334	0.833089	Global co-expression influenced by Wnt inhibition	0.219408	0.00340596	0.034334	0.833089	Co-expression influenced by Wnt inhibition in pancreatic cancer
ENSG00000228486	ENSG00000228486	AC017099.3	ENSG00000168763	CNNM3	0.54	3.2072e-13	0.506004	0.00100703	Global co-expression not influenced by Wnt inhibition	0.279893	0.000170845	0.506004	0.00100703	Co-expression not influenced by Wnt inhibition in pancreatic cancer
ENSG00000228506	ENSG00000228506	RP11-98I9.4	ENSG00000112237	CCNC	0.47	1.10114e-11	0.478049	0.00202986	Global co-expression not influenced by Wnt inhibition	0.402609	3.68927e-08	0.478049	0.00202986	Co-expression not influenced by Wnt inhibition in pancreatic cancer
ENSG00000228506	ENSG00000228506	RP11-98I9.4	ENSG00000123552	USP45	0.55	3.2072e-13	0.247842	0.122951	Global co-expression influenced by Wnt inhibition	0.56591	0	0.247842	0.122951	Co-expression influenced by Wnt inhibition in pancreatic cancer
ENSG00000228506	ENSG00000228506	RP11-98I9.4	ENSG00000132423	COQ3	0.28	0.0630114	0.162664	0.314729	not significant	0.244453	0.00107408	0.162664	0.314729	Co-expression influenced by Wnt inhibition in pancreatic cancer
ENSG00000228742	ENSG00000228742	RP5-884M6.1	ENSG00000005249	PRKAR2B	0.16	0.930651	0.0463415	0.775876	not significant	-0.4344	1.53161e-09	0.0463415	0.775876	Co-expression influenced by Wnt inhibition in pancreatic cancer
ENSG00000228742	ENSG00000228742	RP5-884M6.1	ENSG00000253276	CCDC71L	0.03	1	-0.0804878	0.62039	not significant	0.1524	0.0428646	-0.0804878	0.62039	Co-expression influenced by Wnt inhibition in pancreatic cancer
ENSG00000228784	ENSG00000228784	LINC00954	ENSG00000068697	LAPTM4A	0.18	0.461671	0.210319	0.192066	not significant	0.134658	0.0739426	0.210319	0.192066	not significant
ENSG00000228784	ENSG00000228784	LINC00954	ENSG00000118965	WDR35	0.09	1	0.250281	0.119219	not significant	0.19915	0.007874	0.250281	0.119219	Co-expression influenced by Wnt inhibition in pancreatic cancer
ENSG00000228784	ENSG00000228784	LINC00954	ENSG00000132031	MATN3	0.04	1	0.0851782	0.60009	not significant	0.173502	0.020917	0.0851782	0.60009	Co-expression influenced by Wnt inhibition in pancreatic cancer
ENSG00000228784	ENSG00000228784	LINC00954	ENSG00000183891	TTC32	0.29	0.0110833	0.561163	0.000212077	Global co-expression not influenced by Wnt inhibition	0.314446	2.02232e-05	0.561163	0.000212077	Co-expression not influenced by Wnt inhibition in pancreatic cancer
ENSG00000229124	ENSG00000229124	VIM-AS1	ENSG00000026025	VIM	0.87	1.10114e-11	0.375797	0.0174115	Global co-expression not influenced by Wnt inhibition	0.465725	9.00979e-11	0.375797	0.0174115	Co-expression not influenced by Wnt inhibition in pancreatic cancer
ENSG00000229124	ENSG00000229124	VIM-AS1	ENSG00000107614	TRDMT1	0.12	1	0.433771	0.00554513	Co-expression uncovered after Wnt inhibition	0.384888	1.5535e-07	0.433771	0.00554513	Co-expression not influenced by Wnt inhibition in pancreatic cancer
ENSG00000229167	ENSG00000229167	RP11-73M7.1	ENSG00000168528	SERINC2	0.34	1.76343e-08	0.272983	0.0884837	Global co-expression influenced by Wnt inhibition	0.677214	4.2433e-25	0.272983	0.0884837	Co-expression influenced by Wnt inhibition in pancreatic cancer
ENSG00000229180	ENSG00000229180	GS1-124K5.11	ENSG00000106609	TMEM248	0.17	0.371079	0.193809	0.229947	not significant	0.166338	0.0270182	0.193809	0.229947	Co-expression influenced by Wnt inhibition in pancreatic cancer
ENSG00000229180	ENSG00000229180	GS1-124K5.11	ENSG00000126522	ASL	0.01	1	0.338462	0.0332109	Co-expression uncovered after Wnt inhibition	0.175973	0.0192406	0.338462	0.0332109	Co-expression not influenced by Wnt inhibition in pancreatic cancer
ENSG00000229180	ENSG00000229180	GS1-124K5.11	ENSG00000154710	RABGEF1	0.19	0.0376263	0.739587	3.16191e-07	Global co-expression not influenced by Wnt inhibition	0.458309	2.06219e-10	0.739587	3.16191e-07	Co-expression not influenced by Wnt inhibition in pancreatic cancer
ENSG00000229180	ENSG00000229180	GS1-124K5.11	ENSG00000169902	TPST1	0.12	0.999989	0.0836773	0.606554	not significant	0.0119414	0.874537	0.0836773	0.606554	not significant
ENSG00000229180	ENSG00000229180	GS1-124K5.11	ENSG00000169919	GUSB	0.07	1	-0.136585	0.399324	not significant	0.200806	0.00744903	-0.136585	0.399324	Co-expression influenced by Wnt inhibition in pancreatic cancer
ENSG00000229180	ENSG00000229180	GS1-124K5.11	ENSG00000196715	VKORC1L1	0.22	0.0376263	0.0251407	0.877496	Global co-expression influenced by Wnt inhibition	-0.00642735	0.932279	0.0251407	0.877496	not significant
ENSG00000229180	ENSG00000229180	GS1-124K5.11	ENSG00000198874	TYW1	0.23	0.0110833	0.184053	0.254608	Global co-expression influenced by Wnt inhibition	0.247713	0.000916303	0.184053	0.254608	Co-expression influenced by Wnt inhibition in pancreatic cancer
ENSG00000229180	ENSG00000229180	GS1-124K5.11	ENSG00000241258	CRCP	0.24	1.20854e-05	0.24015	0.135305	Global co-expression influenced by Wnt inhibition	0.290826	9.21186e-05	0.24015	0.135305	Co-expression influenced by Wnt inhibition in pancreatic cancer
ENSG00000229180	ENSG00000229180	GS1-124K5.11	ENSG00000243335	KCTD7	0.23	0.00102744	0.65591	7.5703e-06	Global co-expression not influenced by Wnt inhibition	0.484362	6.09117e-12	0.65591	7.5703e-06	Co-expression not influenced by Wnt inhibition in pancreatic cancer
ENSG00000229334	ENSG00000229334	AC046143.3	ENSG00000133657	ATP13A3	0	1	0.0868668	0.592854	not significant	0.0557405	0.460816	0.0868668	0.592854	not significant
ENSG00000229348	ENSG00000229348	HYI-AS1	ENSG00000159479	MED8	0.12	0.999998	-0.119325	0.461954	not significant	0.146645	0.0514509	-0.119325	0.461954	not significant
ENSG00000229368	ENSG00000229368	AC090587.4	ENSG00000177105	RHOG	0.41	2.98892e-06	-0.0303016	0.852751	Global co-expression influenced by Wnt inhibition	0.0579323	0.443723	-0.0303016	0.852751	not significant
ENSG00000229656	ENSG00000229656	RP11-462L8.1	ENSG00000150076	C10orf68	0.09	0.999999	-0.0677298	0.677007	not significant	-0.0348072	0.645254	-0.0677298	0.677007	not significant
ENSG00000229656	ENSG00000229656	RP11-462L8.1	ENSG00000150093	ITGB1	0.19	0.28637	0.821013	2.00591e-09	Co-expression uncovered after Wnt inhibition	0.302025	4.76962e-05	0.821013	2.00591e-09	Co-expression not influenced by Wnt inhibition in pancreatic cancer
ENSG00000229719	ENSG00000229719	MIR194-2	ENSG00000110047	EHD1	-0.05	1	0.656848	7.29377e-06	Co-expression uncovered after Wnt inhibition	0.302841	4.54166e-05	0.656848	7.29377e-06	Co-expression not influenced by Wnt inhibition in pancreatic cancer
ENSG00000229719	ENSG00000229719	MIR194-2	ENSG00000171219	CDC42BPG	0.23	0.148831	0.604503	5.15824e-05	Co-expression uncovered after Wnt inhibition	0.470114	5.32196e-11	0.604503	5.15824e-05	Co-expression not influenced by Wnt inhibition in pancreatic cancer
ENSG00000229719	ENSG00000229719	MIR194-2	ENSG00000213465	ARL2	0.1	1	-0.681801	2.6725e-06	Co-expression uncovered after Wnt inhibition	0.212271	0.00463282	-0.681801	2.6725e-06	Co-expression influenced by Wnt inhibition in pancreatic cancer
ENSG00000272341	ENSG00000229931	RP1-151F17.1	ENSG00000124789	NUP153	0.38	2.10816e-09	0.401501	0.0107208	Global co-expression not influenced by Wnt inhibition	0.298038	6.04691e-05	0.401501	0.0107208	Co-expression not influenced by Wnt inhibition in pancreatic cancer
ENSG00000272341	ENSG00000229931	RP1-151F17.1	ENSG00000137198	GMPR	-0.1	1	-0.0786116	0.62859	not significant	0.015945	0.833008	-0.0786116	0.62859	not significant
ENSG00000230149	ENSG00000230149	RP3-508I15.19	ENSG00000100201	DDX17	0.11	0.990593	0.715572	7.16631e-07	Co-expression uncovered after Wnt inhibition	0.727318	0	0.715572	7.16631e-07	Co-expression not influenced by Wnt inhibition in pancreatic cancer
ENSG00000230149	ENSG00000230149	RP3-508I15.19	ENSG00000100211	CBY1	-0.04	1	-0.0780488	0.631059	not significant	-0.0282609	0.708591	-0.0780488	0.631059	not significant
ENSG00000230149	ENSG00000230149	RP3-508I15.19	ENSG00000100216	TOMM22	0.01	1	-0.266604	0.0964145	not significant	-0.0318576	0.67351	-0.266604	0.0964145	not significant
ENSG00000230149	ENSG00000230149	RP3-508I15.19	ENSG00000100221	JOSD1	0.17	0.994818	0.250281	0.119219	not significant	0.281449	0.0001567	0.250281	0.119219	Co-expression influenced by Wnt inhibition in pancreatic cancer
ENSG00000230149	ENSG00000230149	RP3-508I15.19	ENSG00000100226	GTPBP1	0.12	1	0.465478	0.00273417	Co-expression uncovered after Wnt inhibition	0.441355	1.15281e-09	0.465478	0.00273417	Co-expression not influenced by Wnt inhibition in pancreatic cancer
ENSG00000230149	ENSG00000230149	RP3-508I15.19	ENSG00000100242	SUN2	0.17	0.999998	0.164916	0.308006	not significant	0.265263	0.000375994	0.164916	0.308006	Co-expression influenced by Wnt inhibition in pancreatic cancer
ENSG00000230149	ENSG00000230149	RP3-508I15.19	ENSG00000184949	FAM227A	0	1	0.147467	0.36253	not significant	0.476191	2.3875e-11	0.147467	0.36253	Co-expression influenced by Wnt inhibition in pancreatic cancer
ENSG00000230177	ENSG00000230177	RP5-1112D6.4	ENSG00000009413	REV3L	0.14	0.999313	-0.159287	0.324987	not significant	-0.0423209	0.575611	-0.159287	0.324987	not significant
ENSG00000230177	ENSG00000230177	RP5-1112D6.4	ENSG00000056972	TRAF3IP2	0	1	-0.36379	0.0215886	Co-expression uncovered after Wnt inhibition	0.344348	3.11124e-06	-0.36379	0.0215886	Co-expression influenced by Wnt inhibition in pancreatic cancer
ENSG00000230177	ENSG00000230177	RP5-1112D6.4	ENSG00000173214	KIAA1919	0.35	0.0110833	-0.24409	0.128866	Global co-expression influenced by Wnt inhibition	0.37481	3.39544e-07	-0.24409	0.128866	Co-expression influenced by Wnt inhibition in pancreatic cancer
ENSG00000230266	ENSG00000230266	XXYLT1-AS2	ENSG00000173950	XXYLT1	0	1	-0.129644	0.423893	not significant	0.230258	0.00204781	-0.129644	0.423893	Co-expression influenced by Wnt inhibition in pancreatic cancer
ENSG00000230266	ENSG00000230266	XXYLT1-AS2	ENSG00000185112	FAM43A	0.4	2.10816e-09	-0.456285	0.00337779	Global co-expression influenced by Wnt inhibition	0.184277	0.0140751	-0.456285	0.00337779	Co-expression influenced by Wnt inhibition in pancreatic cancer
ENSG00000230438	ENSG00000230438	RP11-420G6.4	ENSG00000021355	SERPINB1	0.31	4.30809e-05	-0.49606	0.00130036	Global co-expression influenced by Wnt inhibition	0.0775826	0.304387	-0.49606	0.00130036	Co-expression uncovered after Wnt inhibition
ENSG00000230438	ENSG00000230438	RP11-420G6.4	ENSG00000170542	SERPINB9	0.43	0.000393518	-0.114447	0.48057	Global co-expression influenced by Wnt inhibition	0.354333	1.54162e-06	-0.114447	0.48057	Co-expression influenced by Wnt inhibition in pancreatic cancer
ENSG00000230439	ENSG00000230439	RP11-488P3.1	ENSG00000023909	GCLM	0.08	1	-0.217824	0.176407	not significant	0.0383369	0.612427	-0.217824	0.176407	not significant
ENSG00000230753	ENSG00000230753	RP4-553F4.6	ENSG00000101412	E2F1	-0.09	1	-0.542589	0.000368522	Co-expression uncovered after Wnt inhibition	0.274065	0.000223112	-0.542589	0.000368522	Co-expression influenced by Wnt inhibition in pancreatic cancer
ENSG00000230753	ENSG00000230753	RP4-553F4.6	ENSG00000101421	CHMP4B	0.3	1	0.673921	3.67546e-06	Co-expression uncovered after Wnt inhibition	0.40345	2.57645e-08	0.673921	3.67546e-06	Co-expression not influenced by Wnt inhibition in pancreatic cancer
ENSG00000231013	ENSG00000231013	AC013275.2	ENSG00000171227	TMEM37	0.16	0.999313	0.493996	0.00137	Co-expression uncovered after Wnt inhibition	0.476451	2.038e-11	0.493996	0.00137	Co-expression not influenced by Wnt inhibition in pancreatic cancer
ENSG00000231074	ENSG00000231074	HCG18	ENSG00000137310	TCF19	0.2	0.0376263	-0.0437148	0.788302	Global co-expression influenced by Wnt inhibition	0.215039	0.00411632	-0.0437148	0.788302	Co-expression influenced by Wnt inhibition in pancreatic cancer
ENSG00000231074	ENSG00000231074	HCG18	ENSG00000137312	FLOT1	0.26	6.4144e-07	0.157598	0.330194	Global co-expression influenced by Wnt inhibition	0.260649	0.000477974	0.157598	0.330194	Co-expression influenced by Wnt inhibition in pancreatic cancer
ENSG00000231074	ENSG00000231074	HCG18	ENSG00000137411	VARS2	0.57	3.2072e-13	0.486679	0.00164439	Global co-expression not influenced by Wnt inhibition	0.263337	0.000415824	0.486679	0.00164439	Co-expression not influenced by Wnt inhibition in pancreatic cancer
ENSG00000231074	ENSG00000231074	HCG18	ENSG00000146112	PPP1R18	-0.07	1	0.275985	0.0849324	not significant	0.240162	0.00131991	0.275985	0.0849324	Co-expression influenced by Wnt inhibition in pancreatic cancer
ENSG00000231074	ENSG00000231074	HCG18	ENSG00000204525	HLA-C	-0.06	1	0.390244	0.0133137	Co-expression uncovered after Wnt inhibition	0.150699	0.0453474	0.390244	0.0133137	Co-expression not influenced by Wnt inhibition in pancreatic cancer
ENSG00000231074	ENSG00000231074	HCG18	ENSG00000204531	POU5F1	0.23	0.00245782	0.131144	0.418509	Global co-expression influenced by Wnt inhibition	0.0343095	0.649988	0.131144	0.418509	not significant
ENSG00000231074	ENSG00000231074	HCG18	ENSG00000204536	CCHCR1	0.5	1.10114e-11	0.136023	0.401284	Global co-expression influenced by Wnt inhibition	0.155154	0.0392897	0.136023	0.401284	Co-expression influenced by Wnt inhibition in pancreatic cancer
ENSG00000231074	ENSG00000231074	HCG18	ENSG00000204540	PSORS1C1	-0.12	0.999313	0.0804878	0.62039	not significant	0.0760158	0.31428	0.0804878	0.62039	not significant
ENSG00000231074	ENSG00000231074	HCG18	ENSG00000204574	ABCF1	0.6	3.2072e-13	0.54728	0.000321433	Global co-expression not influenced by Wnt inhibition	0.526915	0	0.54728	0.000321433	Co-expression not influenced by Wnt inhibition in pancreatic cancer
ENSG00000231074	ENSG00000231074	HCG18	ENSG00000204613	TRIM10	0.22	0.00102744	0.296811	0.0632747	Global co-expression influenced by Wnt inhibition	0.186506	0.0129345	0.296811	0.0632747	Co-expression influenced by Wnt inhibition in pancreatic cancer
ENSG00000231074	ENSG00000231074	HCG18	ENSG00000204616	TRIM31	0.08	1	0.196623	0.223151	not significant	0.0304141	0.687509	0.196623	0.223151	not significant
ENSG00000231074	ENSG00000231074	HCG18	ENSG00000204618	RNF39	0.13	0.955404	0.079925	0.622845	not significant	0.0313966	0.677969	0.079925	0.622845	not significant
ENSG00000231074	ENSG00000231074	HCG18	ENSG00000204642	HLA-F	0.01	1	0.222326	0.167466	not significant	0.139919	0.0632921	0.222326	0.167466	not significant
ENSG00000231074	ENSG00000231074	HCG18	ENSG00000204644	ZFP57	0.2	0.0376263	0.304878	0.0561799	Global co-expression influenced by Wnt inhibition	0.0924927	0.220785	0.304878	0.0561799	not significant
ENSG00000231074	ENSG00000231074	HCG18	ENSG00000206344	HCG27	0.45	1.87408e-10	0.108068	0.505501	Global co-expression influenced by Wnt inhibition	0.25185	0.000746741	0.108068	0.505501	Co-expression influenced by Wnt inhibition in pancreatic cancer
ENSG00000231074	ENSG00000231074	HCG18	ENSG00000206503	HLA-A	-0.06	1	0.284615	0.0753424	not significant	0.124779	0.0979438	0.284615	0.0753424	not significant
ENSG00000231074	ENSG00000231074	HCG18	ENSG00000234127	TRIM26	0.42	1.87408e-10	0.569606	0.000163307	Global co-expression not influenced by Wnt inhibition	0.457895	2.15585e-10	0.569606	0.000163307	Co-expression not influenced by Wnt inhibition in pancreatic cancer
ENSG00000231074	ENSG00000231074	HCG18	ENSG00000241370	RPP21	0.4	2.98892e-06	0.249906	0.119787	Global co-expression influenced by Wnt inhibition	0.13539	0.0724018	0.249906	0.119787	not significant
ENSG00000231125	ENSG00000231125	AF129075.5	ENSG00000156253	RWDD2B	0.1	1	0.0202627	0.901222	not significant	0.129817	0.0850429	0.0202627	0.901222	not significant
ENSG00000231125	ENSG00000231125	AF129075.5	ENSG00000156261	CCT8	0.31	0.371079	-0.0641651	0.693166	not significant	0.0379733	0.615483	-0.0641651	0.693166	not significant
ENSG00000231172	ENSG00000231172	AC007099.1	ENSG00000115363	EVA1A	0.11	1	0.666229	5.01282e-06	Co-expression uncovered after Wnt inhibition	0.331065	6.76615e-06	0.666229	5.01282e-06	Co-expression not influenced by Wnt inhibition in pancreatic cancer
ENSG00000231327	ENSG00000231327	AC016700.5	ENSG00000035141	FAM136A	0.32	1.17002e-07	0.115572	0.476239	Global co-expression influenced by Wnt inhibition	0.095615	0.205526	0.115572	0.476239	not significant
ENSG00000231327	ENSG00000231327	AC016700.5	ENSG00000115998	C2orf42	0.41	1.10114e-11	0.358537	0.0236654	Global co-expression not influenced by Wnt inhibition	0.250623	0.000766646	0.358537	0.0236654	Co-expression not influenced by Wnt inhibition in pancreatic cancer
ENSG00000231327	ENSG00000231327	AC016700.5	ENSG00000116005	PCYOX1	-0.2	0.28637	0.0296435	0.85569	not significant	0.00809262	0.914865	0.0296435	0.85569	not significant
ENSG00000231483	ENSG00000231483	RP11-336A10.5	ENSG00000173848	NET1	0.32	2.10816e-09	0.338649	0.0331088	Global co-expression not influenced by Wnt inhibition	0.572348	8.6238e-17	0.338649	0.0331088	Co-expression not influenced by Wnt inhibition in pancreatic cancer
ENSG00000231483	ENSG00000231483	RP11-336A10.5	ENSG00000196372	ASB13	0.19	0.999313	0.20469	0.204444	not significant	-0.0143415	0.849733	0.20469	0.204444	not significant
ENSG00000231607	ENSG00000231607	DLEU2	ENSG00000123178	SPRYD7	-0.03	1	0.22439	0.163481	not significant	0.423023	6.32355e-09	0.22439	0.163481	Co-expression influenced by Wnt inhibition in pancreatic cancer
ENSG00000231607	ENSG00000231607	DLEU2	ENSG00000123179	EBPL	-0.06	1	0.703752	1.11757e-06	Co-expression uncovered after Wnt inhibition	0.253616	0.000683606	0.703752	1.11757e-06	Co-expression not influenced by Wnt inhibition in pancreatic cancer
ENSG00000231607	ENSG00000231607	DLEU2	ENSG00000176124	DLEU1	0.29	0.0376263	0.172233	0.286798	Global co-expression influenced by Wnt inhibition	0.454489	3.09141e-10	0.172233	0.286798	Co-expression influenced by Wnt inhibition in pancreatic cancer
ENSG00000231607	ENSG00000231607	DLEU2	ENSG00000204977	TRIM13	0.34	2.10816e-09	-0.184053	0.254608	Global co-expression influenced by Wnt inhibition	0.149361	0.0473114	-0.184053	0.254608	Co-expression influenced by Wnt inhibition in pancreatic cancer
ENSG00000231713	ENSG00000231713	AF064860.7	ENSG00000183527	PSMG1	0	1	-0.786492	6.82126e-08	Co-expression uncovered after Wnt inhibition	-0.0608349	0.421186	-0.786492	6.82126e-08	Co-expression uncovered after Wnt inhibition
ENSG00000231769	ENSG00000231769	RP1-8B1.4	ENSG00000112796	ENPP5	0.56	1.10114e-11	0.636585	1.60431e-05	Global co-expression not influenced by Wnt inhibition	0.470233	4.00814e-11	0.636585	1.60431e-05	Co-expression not influenced by Wnt inhibition in pancreatic cancer
ENSG00000231770	ENSG00000231770	TMEM44-AS1	ENSG00000133657	ATP13A3	0.06	1	0.0257036	0.874765	not significant	-0.16335	0.0299229	0.0257036	0.874765	Co-expression influenced by Wnt inhibition in pancreatic cancer
ENSG00000231770	ENSG00000231770	TMEM44-AS1	ENSG00000145014	TMEM44	-0.02	1	-0.592871	7.67608e-05	Co-expression uncovered after Wnt inhibition	0.198988	0.00801426	-0.592871	7.67608e-05	Co-expression influenced by Wnt inhibition in pancreatic cancer
ENSG00000231789	ENSG00000231789	RP11-558F24.4	ENSG00000171608	PIK3CD	-0.05	1	0.814822	1.03287e-08	Co-expression uncovered after Wnt inhibition	0.2644	0.000393391	0.814822	1.03287e-08	Co-expression not influenced by Wnt inhibition in pancreatic cancer
ENSG00000231856	ENSG00000231856	RP11-327P2.5	ENSG00000123191	ATP7B	0.18	0.0211106	0.420263	0.00735951	Global co-expression not influenced by Wnt inhibition	0.0616225	0.414822	0.420263	0.00735951	Co-expression uncovered after Wnt inhibition
ENSG00000231856	ENSG00000231856	RP11-327P2.5	ENSG00000139668	WDFY2	0.26	0.000137101	0.165103	0.30745	Global co-expression influenced by Wnt inhibition	0.466245	8.47988e-11	0.165103	0.30745	Co-expression influenced by Wnt inhibition in pancreatic cancer
ENSG00000231890	ENSG00000231890	AC093391.2	ENSG00000076003	MCM6	0.19	0.148831	0.44803	0.00406552	Co-expression uncovered after Wnt inhibition	0.131629	0.0807527	0.44803	0.00406552	Co-expression uncovered after Wnt inhibition
ENSG00000231890	ENSG00000231890	AC093391.2	ENSG00000144224	UBXN4	0.18	0.850459	0.0757974	0.640974	not significant	0.101119	0.180331	0.0757974	0.640974	not significant
ENSG00000232093	ENSG00000232093	RP11-307C12.11	ENSG00000163354	DCST2	0.09	1	0.186679	0.2478	not significant	0.572278	0	0.186679	0.2478	Co-expression influenced by Wnt inhibition in pancreatic cancer
ENSG00000232098	ENSG00000232098	CTD-2619J13.14	ENSG00000083838	ZNF446	0.61	3.2072e-13	0.218949	0.17414	Global co-expression influenced by Wnt inhibition	0.384524	1.59865e-07	0.218949	0.17414	Co-expression influenced by Wnt inhibition in pancreatic cancer
ENSG00000232098	ENSG00000232098	CTD-2619J13.14	ENSG00000083845	RPS5	0.27	0.792461	0.205066	0.203602	not significant	-0.111909	0.137982	0.205066	0.203602	not significant
ENSG00000232098	ENSG00000232098	CTD-2619J13.14	ENSG00000119574	ZBTB45	0.53	1.10114e-11	0.122889	0.448601	Global co-expression influenced by Wnt inhibition	0.25507	0.000635354	0.122889	0.448601	Co-expression influenced by Wnt inhibition in pancreatic cancer
ENSG00000232098	ENSG00000232098	CTD-2619J13.14	ENSG00000152475	ZNF837	0.51	1.87408e-10	0.272233	0.0893893	Global co-expression influenced by Wnt inhibition	0.274026	0.000235622	0.272233	0.0893893	Co-expression influenced by Wnt inhibition in pancreatic cancer
ENSG00000232098	ENSG00000232098	CTD-2619J13.14	ENSG00000174586	ZNF497	0.52	1.87408e-10	0.541276	0.000382775	Global co-expression not influenced by Wnt inhibition	0.39607	6.33158e-08	0.541276	0.000382775	Co-expression not influenced by Wnt inhibition in pancreatic cancer
ENSG00000232098	ENSG00000232098	CTD-2619J13.14	ENSG00000249471	ZNF324B	0.56	1.87408e-10	0.364916	0.0211641	Global co-expression not influenced by Wnt inhibition	0.466026	8.69941e-11	0.364916	0.0211641	Co-expression not influenced by Wnt inhibition in pancreatic cancer
ENSG00000232160	ENSG00000232160	RAP2C-AS1	ENSG00000123728	RAP2C	0.41	0.999313	0.249156	0.120931	not significant	0.212869	0.00451667	0.249156	0.120931	Co-expression influenced by Wnt inhibition in pancreatic cancer
ENSG00000232233	ENSG00000232233	RP11-573D15.2	ENSG00000163918	RFC4	0.32	4.30809e-05	0.186492	0.248282	Global co-expression influenced by Wnt inhibition	0.309568	2.75512e-05	0.186492	0.248282	Co-expression influenced by Wnt inhibition in pancreatic cancer
ENSG00000232445	ENSG00000232445	RP11-132A1.4	ENSG00000128581	RABL5	0.35	0.0630114	0.500188	0.00117046	Co-expression uncovered after Wnt inhibition	0.204827	0.00632314	0.500188	0.00117046	Co-expression not influenced by Wnt inhibition in pancreatic cancer
ENSG00000270189	ENSG00000232593	RP11-258C19.5	ENSG00000126012	KDM5C	0.48	1.87408e-10	0.188931	0.242063	Global co-expression influenced by Wnt inhibition	0.214673	0.00418145	0.188931	0.242063	Co-expression influenced by Wnt inhibition in pancreatic cancer
ENSG00000270189	ENSG00000232593	RP11-258C19.5	ENSG00000184194	GPR173	0.31	0.00542076	0.688743	2.02057e-06	Global co-expression not influenced by Wnt inhibition	0.445101	7.99986e-10	0.688743	2.02057e-06	Co-expression not influenced by Wnt inhibition in pancreatic cancer
ENSG00000270189	ENSG00000232593	RP11-258C19.5	ENSG00000184205	TSPYL2	0.5	1.76343e-08	0.645591	1.13502e-05	Global co-expression not influenced by Wnt inhibition	0.560387	0	0.645591	1.13502e-05	Co-expression not influenced by Wnt inhibition in pancreatic cancer
ENSG00000232600	ENSG00000232600	AC084125.4	ENSG00000071894	CPSF1	0.31	0.0110833	0.0232645	0.88661	Global co-expression influenced by Wnt inhibition	0.567321	0	0.0232645	0.88661	Co-expression influenced by Wnt inhibition in pancreatic cancer
ENSG00000232600	ENSG00000232600	AC084125.4	ENSG00000147804	SLC39A4	0.14	1	-0.104503	0.519715	not significant	0.621825	0	-0.104503	0.519715	Co-expression influenced by Wnt inhibition in pancreatic cancer
ENSG00000232600	ENSG00000232600	AC084125.4	ENSG00000160948	VPS28	0.21	1	0.689869	1.93142e-06	Co-expression uncovered after Wnt inhibition	0.488589	1.97379e-12	0.689869	1.93142e-06	Co-expression not influenced by Wnt inhibition in pancreatic cancer
ENSG00000232600	ENSG00000232600	AC084125.4	ENSG00000160949	TONSL	0.28	0.64174	-0.536023	0.000444875	Co-expression uncovered after Wnt inhibition	0.69113	0	-0.536023	0.000444875	Co-expression influenced by Wnt inhibition in pancreatic cancer
ENSG00000232600	ENSG00000232600	AC084125.4	ENSG00000167701	GPT	-0.02	1	0.530769	0.000515881	Co-expression uncovered after Wnt inhibition	0.220367	0.00326576	0.530769	0.000515881	Co-expression not influenced by Wnt inhibition in pancreatic cancer
ENSG00000232600	ENSG00000232600	AC084125.4	ENSG00000167702	KIFC2	0.21	0.461671	0.450094	0.00388298	Co-expression uncovered after Wnt inhibition	0.577976	0	0.450094	0.00388298	Co-expression not influenced by Wnt inhibition in pancreatic cancer
ENSG00000232600	ENSG00000232600	AC084125.4	ENSG00000181135	ZNF707	0.24	1.20854e-05	0.457411	0.00329242	Global co-expression not influenced by Wnt inhibition	0.552334	0	0.457411	0.00329242	Co-expression not influenced by Wnt inhibition in pancreatic cancer
ENSG00000232600	ENSG00000232600	AC084125.4	ENSG00000185803	SLC52A2	0.28	0.0211106	0.37561	0.0174711	Global co-expression not influenced by Wnt inhibition	0.531297	0	0.37561	0.0174711	Co-expression not influenced by Wnt inhibition in pancreatic cancer
ENSG00000232645	ENSG00000232645	RP3-322G13.5	ENSG00000125812	GZF1	0.47	0.0110833	-0.0619137	0.703442	Global co-expression influenced by Wnt inhibition	0.110979	0.141303	-0.0619137	0.703442	not significant
ENSG00000232645	ENSG00000232645	RP3-322G13.5	ENSG00000125814	NAPB	0.47	1.87408e-10	0.503377	0.00107813	Global co-expression not influenced by Wnt inhibition	0.323547	1.24978e-05	0.503377	0.00107813	Co-expression not influenced by Wnt inhibition in pancreatic cancer
ENSG00000232645	ENSG00000232645	RP3-322G13.5	ENSG00000125823	CSTL1	0.03	1	0.241276	0.133441	not significant	0.0264062	0.727176	0.241276	0.133441	not significant
ENSG00000232645	ENSG00000232645	RP3-322G13.5	ENSG00000132661	NXT1	0.29	0.955404	-0.513696	0.00082223	Co-expression uncovered after Wnt inhibition	0.1451	0.0540485	-0.513696	0.00082223	Co-expression uncovered after Wnt inhibition
ENSG00000232656	ENSG00000232656	IDI2-AS1	ENSG00000047056	WDR37	0.19	0.896213	-0.213696	0.184901	not significant	0.245545	0.00098703	-0.213696	0.184901	Co-expression influenced by Wnt inhibition in pancreatic cancer
ENSG00000232656	ENSG00000232656	IDI2-AS1	ENSG00000107929	LARP4B	0.13	1	-0.210507	0.191663	not significant	0.436729	1.22408e-09	-0.210507	0.191663	Co-expression influenced by Wnt inhibition in pancreatic cancer
ENSG00000232656	ENSG00000232656	IDI2-AS1	ENSG00000107937	GTPBP4	0.07	1	-0.0247655	0.879318	not significant	0.238388	0.00139698	-0.0247655	0.879318	Co-expression influenced by Wnt inhibition in pancreatic cancer
ENSG00000232931	ENSG00000232931	LINC00342	ENSG00000135956	TMEM127	0.03	1	0.238086	0.138772	not significant	0.227015	0.00242873	0.238086	0.138772	Co-expression influenced by Wnt inhibition in pancreatic cancer
ENSG00000232931	ENSG00000232931	LINC00342	ENSG00000144021	CIAO1	0.18	0.211435	-0.108255	0.504758	not significant	0.145316	0.0536882	-0.108255	0.504758	not significant
ENSG00000232931	ENSG00000232931	LINC00342	ENSG00000144026	ZNF514	0.34	3.2072e-13	0.238649	0.13782	Global co-expression influenced by Wnt inhibition	0.474574	2.98718e-11	0.238649	0.13782	Co-expression influenced by Wnt inhibition in pancreatic cancer
ENSG00000232931	ENSG00000232931	LINC00342	ENSG00000144028	SNRNP200	0.4	2.10816e-09	-0.201126	0.212569	Global co-expression influenced by Wnt inhibition	-0.0889484	0.238812	-0.201126	0.212569	not significant
ENSG00000232931	ENSG00000232931	LINC00342	ENSG00000174501	ANKRD36C	0.6	3.2072e-13	0.811632	1.51499e-08	Global co-expression not influenced by Wnt inhibition	0.82032	0	0.811632	1.51499e-08	Co-expression not influenced by Wnt inhibition in pancreatic cancer
ENSG00000232936	ENSG00000232936	RP11-80H5.2	ENSG00000138182	KIF20B	0.45	1.10114e-11	0.434993	0.00503053	Global co-expression not influenced by Wnt inhibition	0.0115722	0.878498	0.434993	0.00503053	Co-expression uncovered after Wnt inhibition
ENSG00000232956	ENSG00000232956	SNHG15	ENSG00000136270	TBRG4	0.62	3.2072e-13	0.685929	2.26258e-06	Global co-expression not influenced by Wnt inhibition	0.615679	0	0.685929	2.26258e-06	Co-expression not influenced by Wnt inhibition in pancreatic cancer
ENSG00000232956	ENSG00000232956	SNHG15	ENSG00000136280	CCM2	0.01	1	-0.286679	0.0731812	not significant	0.428641	3.80411e-09	-0.286679	0.0731812	Co-expression influenced by Wnt inhibition in pancreatic cancer
ENSG00000232956	ENSG00000232956	SNHG15	ENSG00000146676	PURB	0.25	0.0211106	0.181051	0.262542	Global co-expression influenced by Wnt inhibition	0.208783	0.00536646	0.181051	0.262542	Co-expression influenced by Wnt inhibition in pancreatic cancer
ENSG00000233016	ENSG00000233016	SNHG7	ENSG00000184925	LCN12	0.31	1.17002e-07	0.495685	0.00131278	Global co-expression not influenced by Wnt inhibition	0.429784	3.42592e-09	0.495685	0.00131278	Co-expression not influenced by Wnt inhibition in pancreatic cancer
ENSG00000233101	ENSG00000233101	HOXB-AS3	ENSG00000108511	HOXB6	0.56	1.76343e-08	0.534709	0.000461751	Global co-expression not influenced by Wnt inhibition	0.798662	0	0.534709	0.000461751	Co-expression not influenced by Wnt inhibition in pancreatic cancer
ENSG00000233101	ENSG00000233101	HOXB-AS3	ENSG00000120093	HOXB3	0.54	1.17002e-07	0.27636	0.0844965	Global co-expression influenced by Wnt inhibition	0.730041	0	0.27636	0.0844965	Co-expression influenced by Wnt inhibition in pancreatic cancer
ENSG00000233101	ENSG00000233101	HOXB-AS3	ENSG00000141293	SKAP1	0.03	1	0.208818	0.195313	not significant	0.335053	5.86075e-06	0.208818	0.195313	Co-expression influenced by Wnt inhibition in pancreatic cancer
ENSG00000233101	ENSG00000233101	HOXB-AS3	ENSG00000141295	SCRN2	0.04	1	0.249156	0.120931	not significant	0.212059	0.0046747	0.249156	0.120931	Co-expression influenced by Wnt inhibition in pancreatic cancer
ENSG00000233101	ENSG00000233101	HOXB-AS3	ENSG00000170689	HOXB9	0.26	0.461671	0.246529	0.124998	not significant	0.687971	0	0.246529	0.124998	Co-expression influenced by Wnt inhibition in pancreatic cancer
ENSG00000233101	ENSG00000233101	HOXB-AS3	ENSG00000260027	HOXB7	0.34	0.00245782	0.296435	0.0636214	Global co-expression influenced by Wnt inhibition	0.658939	0	0.296435	0.0636214	Co-expression influenced by Wnt inhibition in pancreatic cancer
ENSG00000233175	ENSG00000233175	CTD-2020K17.3	ENSG00000013306	SLC25A39	-0.04	1	0.015197	0.92595	not significant	0.364203	7.52741e-07	0.015197	0.92595	Co-expression influenced by Wnt inhibition in pancreatic cancer
ENSG00000233175	ENSG00000233175	CTD-2020K17.3	ENSG00000161692	DBF4B	0.18	0.0630114	-0.0679174	0.67616	not significant	0.526118	0	-0.0679174	0.67616	Co-expression influenced by Wnt inhibition in pancreatic cancer
ENSG00000233175	ENSG00000233175	CTD-2020K17.3	ENSG00000172992	DCAKD	0.26	4.30809e-05	0.340901	0.0319036	Global co-expression not influenced by Wnt inhibition	0.469344	5.85212e-11	0.340901	0.0319036	Co-expression not influenced by Wnt inhibition in pancreatic cancer
ENSG00000233393	ENSG00000233393	AP000688.29	ENSG00000142197	DOPEY2	0.07	1	0.163415	0.312477	not significant	0.181166	0.0158141	0.163415	0.312477	Co-expression influenced by Wnt inhibition in pancreatic cancer
ENSG00000233393	ENSG00000233393	AP000688.29	ENSG00000159228	CBR1	0.25	0.850459	-0.0893058	0.582472	not significant	0.450993	2.98724e-10	-0.0893058	0.582472	Co-expression influenced by Wnt inhibition in pancreatic cancer
ENSG00000233393	ENSG00000233393	AP000688.29	ENSG00000159231	CBR3	-0.16	0.955404	0.166792	0.302475	not significant	0.033195	0.660935	0.166792	0.302475	not significant
ENSG00000233393	ENSG00000233393	AP000688.29	ENSG00000185917	SETD4	0.24	0.0211106	0.309193	0.0526571	Global co-expression influenced by Wnt inhibition	0.29729	5.85969e-05	0.309193	0.0526571	Co-expression influenced by Wnt inhibition in pancreatic cancer
ENSG00000233396	ENSG00000233396	RP11-458D21.1	ENSG00000131788	PIAS3	0.38	1.17002e-07	0.298874	0.0613949	Global co-expression influenced by Wnt inhibition	0.424982	5.30333e-09	0.298874	0.0613949	Co-expression influenced by Wnt inhibition in pancreatic cancer
ENSG00000233396	ENSG00000233396	RP11-458D21.1	ENSG00000198483	ANKRD35	0.18	0.64174	-0.241276	0.133441	not significant	-0.035846	0.635421	-0.241276	0.133441	not significant
ENSG00000233532	ENSG00000233532	LINC00460	ENSG00000125266	EFNB2	0.3	1.76343e-08	-0.034334	0.833089	Global co-expression influenced by Wnt inhibition	0.474975	2.39585e-11	-0.034334	0.833089	Co-expression influenced by Wnt inhibition in pancreatic cancer
ENSG00000233589	ENSG00000233589	RP4-694A7.2	ENSG00000116729	WLS	0.25	0.000393518	-0.682739	2.57313e-06	Global co-expression influenced by Wnt inhibition	-0.00581771	0.938741	-0.682739	2.57313e-06	Co-expression uncovered after Wnt inhibition
ENSG00000233621	ENSG00000233621	RP11-422J8.1	ENSG00000163879	DNALI1	0	1	-0.621576	2.80697e-05	Co-expression uncovered after Wnt inhibition	0.131378	0.0813366	-0.621576	2.80697e-05	Co-expression uncovered after Wnt inhibition
ENSG00000233621	ENSG00000233621	RP11-422J8.1	ENSG00000183317	EPHA10	0.15	0.955404	0.522326	0.000651469	Co-expression uncovered after Wnt inhibition	0.225388	0.00261329	0.522326	0.000651469	Co-expression not influenced by Wnt inhibition in pancreatic cancer
ENSG00000233901	ENSG00000233901	RP11-65J3.1	ENSG00000148358	GPR107	0.14	0.930651	0.518011	0.00073241	Co-expression uncovered after Wnt inhibition	0.133693	0.0760775	0.518011	0.00073241	Co-expression uncovered after Wnt inhibition
ENSG00000233912	ENSG00000233912	AC026202.3	ENSG00000134108	ARL8B	0.24	0.0630114	-0.230582	0.15194	not significant	-0.0412086	0.585696	-0.230582	0.15194	not significant
ENSG00000233930	ENSG00000233930	KRTAP5-AS1	ENSG00000182208	MOB2	0.29	1.17002e-07	0.306567	0.0547795	Global co-expression influenced by Wnt inhibition	0.334068	6.2603e-06	0.306567	0.0547795	Co-expression influenced by Wnt inhibition in pancreatic cancer
ENSG00000234072	ENSG00000234072	AC074117.10	ENSG00000084774	CAD	0.53	3.2072e-13	0.32833	0.0391257	Global co-expression not influenced by Wnt inhibition	0.290005	9.65694e-05	0.32833	0.0391257	Co-expression not influenced by Wnt inhibition in pancreatic cancer
ENSG00000234072	ENSG00000234072	AC074117.10	ENSG00000115216	NRBP1	0.06	1	0.133021	0.411835	not significant	0.00010604	0.998893	0.133021	0.411835	not significant
ENSG00000234072	ENSG00000234072	AC074117.10	ENSG00000115234	SNX17	-0.01	1	0.0795497	0.624484	not significant	0.0206497	0.7848	0.0795497	0.624484	not significant
ENSG00000234072	ENSG00000234072	AC074117.10	ENSG00000115241	PPM1G	0.48	2.10816e-09	0.266604	0.0964145	Global co-expression influenced by Wnt inhibition	0.416299	1.14608e-08	0.266604	0.0964145	Co-expression influenced by Wnt inhibition in pancreatic cancer
ENSG00000234072	ENSG00000234072	AC074117.10	ENSG00000138074	SLC5A6	0.56	3.2072e-13	0.461163	0.0030214	Global co-expression not influenced by Wnt inhibition	0.45558	2.7573e-10	0.461163	0.0030214	Co-expression not influenced by Wnt inhibition in pancreatic cancer
ENSG00000234072	ENSG00000234072	AC074117.10	ENSG00000138085	ATRAID	0.21	0.0995304	0.159287	0.324987	not significant	0.253341	0.000693097	0.159287	0.324987	Co-expression influenced by Wnt inhibition in pancreatic cancer
ENSG00000234072	ENSG00000234072	AC074117.10	ENSG00000157992	KRTCAP3	0.41	2.10816e-09	0.208068	0.196952	Global co-expression influenced by Wnt inhibition	0.439676	1.35499e-09	0.208068	0.196952	Co-expression influenced by Wnt inhibition in pancreatic cancer
ENSG00000234171	ENSG00000234171	AC108488.3	ENSG00000171853	TRAPPC12	0.29	1.17002e-07	0.0159475	0.922282	Global co-expression influenced by Wnt inhibition	0.344473	3.08434e-06	0.0159475	0.922282	Co-expression influenced by Wnt inhibition in pancreatic cancer
ENSG00000234171	ENSG00000234171	AC108488.3	ENSG00000171863	RPS7	0.38	1.76343e-08	0.689869	1.93142e-06	Global co-expression not influenced by Wnt inhibition	0.34867	2.30232e-06	0.689869	1.93142e-06	Co-expression not influenced by Wnt inhibition in pancreatic cancer
ENSG00000234350	ENSG00000234350	AC007405.4	ENSG00000128683	GAD1	0.52	1.10114e-11	0.471482	0.00237467	Global co-expression not influenced by Wnt inhibition	0.43057	2.20611e-09	0.471482	0.00237467	Co-expression not influenced by Wnt inhibition in pancreatic cancer
ENSG00000234477	ENSG00000234477	AC004231.2	ENSG00000108244	KRT23	0.22	0.990593	0.742026	2.92707e-07	Co-expression uncovered after Wnt inhibition	0.697501	4.03129e-27	0.742026	2.92707e-07	Co-expression not influenced by Wnt inhibition in pancreatic cancer
ENSG00000234477	ENSG00000234477	AC004231.2	ENSG00000167920	TMEM99	0.05	1	0.354597	0.025331	Co-expression uncovered after Wnt inhibition	0.373927	2.94807e-07	0.354597	0.025331	Co-expression not influenced by Wnt inhibition in pancreatic cancer
ENSG00000234546	ENSG00000234546	RP3-510D11.2	ENSG00000173614	NMNAT1	-0.02	1	0.00469043	0.977435	not significant	0.268512	0.000316746	0.00469043	0.977435	Co-expression influenced by Wnt inhibition in pancreatic cancer
ENSG00000234608	ENSG00000234608	MAPKAPK5-AS1	ENSG00000111275	ALDH2	0.05	1	-0.257223	0.109065	not significant	0.252127	0.000736494	-0.257223	0.109065	Co-expression influenced by Wnt inhibition in pancreatic cancer
ENSG00000234608	ENSG00000234608	MAPKAPK5-AS1	ENSG00000173064	HECTD4	0.49	3.2072e-13	0.259662	0.10566	Global co-expression influenced by Wnt inhibition	0.188626	0.0120246	0.259662	0.10566	Co-expression influenced by Wnt inhibition in pancreatic cancer
ENSG00000234608	ENSG00000234608	MAPKAPK5-AS1	ENSG00000198270	TMEM116	0.65	3.2072e-13	0.140525	0.385757	Global co-expression influenced by Wnt inhibition	0.563079	0	0.140525	0.385757	Co-expression influenced by Wnt inhibition in pancreatic cancer
ENSG00000234614	ENSG00000234614	AL450992.2	ENSG00000143458	GABPB2	0.34	1.76343e-08	0.445216	0.00432652	Global co-expression not influenced by Wnt inhibition	0.450927	4.46394e-10	0.445216	0.00432652	Co-expression not influenced by Wnt inhibition in pancreatic cancer
ENSG00000234614	ENSG00000234614	AL450992.2	ENSG00000159445	THEM4	0.31	0.00245782	0.0712946	0.660991	Global co-expression influenced by Wnt inhibition	0.31388	2.30899e-05	0.0712946	0.660991	Co-expression influenced by Wnt inhibition in pancreatic cancer
ENSG00000234614	ENSG00000234614	AL450992.2	ENSG00000197747	S100A10	0.01	1	-0.46773	0.0025941	Co-expression uncovered after Wnt inhibition	0.00581491	0.938719	-0.46773	0.0025941	Co-expression uncovered after Wnt inhibition
ENSG00000234614	ENSG00000234614	AL450992.2	ENSG00000225556	C2CD4D	0.6	0.00245782	0.367167	0.0203363	Global co-expression not influenced by Wnt inhibition	0.403756	3.35185e-08	0.367167	0.0203363	Co-expression not influenced by Wnt inhibition in pancreatic cancer
ENSG00000234678	ENSG00000234678	RP11-465N4.4	ENSG00000134375	TIMM17A	0.02	1	-0.365666	0.0208851	Co-expression uncovered after Wnt inhibition	0.353606	1.62376e-06	-0.365666	0.0208851	Co-expression influenced by Wnt inhibition in pancreatic cancer
ENSG00000234678	ENSG00000234678	RP11-465N4.4	ENSG00000163435	ELF3	0.63	1.10114e-11	0.922889	0	Global co-expression not influenced by Wnt inhibition	0.793379	0	0.922889	0	Co-expression not influenced by Wnt inhibition in pancreatic cancer
ENSG00000234678	ENSG00000234678	RP11-465N4.4	ENSG00000176393	RNPEP	0.18	0.999998	-0.364165	0.0214463	Co-expression uncovered after Wnt inhibition	0.644516	0	-0.364165	0.0214463	Co-expression influenced by Wnt inhibition in pancreatic cancer
ENSG00000229728	ENSG00000234684	SDCBP2-AS1	ENSG00000088832	FKBP1A	-0.24	0.148831	-0.265103	0.0983584	not significant	0.0990374	0.189504	-0.265103	0.0983584	not significant
ENSG00000229728	ENSG00000234684	SDCBP2-AS1	ENSG00000088833	NSFL1C	0.28	1.20854e-05	0.239587	0.136244	Global co-expression influenced by Wnt inhibition	0.137985	0.067061	0.239587	0.136244	not significant
ENSG00000229728	ENSG00000234684	SDCBP2-AS1	ENSG00000101298	SNPH	0.16	0.999989	0.43621	0.00526291	Co-expression uncovered after Wnt inhibition	0.440317	1.27419e-09	0.43621	0.00526291	Co-expression not influenced by Wnt inhibition in pancreatic cancer
ENSG00000229728	ENSG00000234684	SDCBP2-AS1	ENSG00000125775	SDCBP2	0.22	1	-0.706567	1.0032e-06	Co-expression uncovered after Wnt inhibition	-0.337505	4.96848e-06	-0.706567	1.0032e-06	Co-expression not influenced by Wnt inhibition in pancreatic cancer
ENSG00000234694	ENSG00000234694	RP1-92O14.3	ENSG00000159479	MED8	0.18	0.9986	-0.459662	0.00312736	Co-expression uncovered after Wnt inhibition	0.0959449	0.203752	-0.459662	0.00312736	Co-expression uncovered after Wnt inhibition
ENSG00000234694	ENSG00000234694	RP1-92O14.3	ENSG00000178922	HYI	0.04	1	0.0292683	0.857503	not significant	0.313819	2.31774e-05	0.0292683	0.857503	Co-expression influenced by Wnt inhibition in pancreatic cancer
ENSG00000234771	ENSG00000234771	RP11-395P17.3	ENSG00000171169	NAIF1	0.3	1.20854e-05	-0.336023	0.0345624	Global co-expression influenced by Wnt inhibition	0.399413	4.81071e-08	-0.336023	0.0345624	Co-expression influenced by Wnt inhibition in pancreatic cancer
ENSG00000234771	ENSG00000234771	RP11-395P17.3	ENSG00000232850	AL590708.2	0.22	1	0.690056	1.91697e-06	Co-expression uncovered after Wnt inhibition	0.716387	0	0.690056	1.91697e-06	Co-expression not influenced by Wnt inhibition in pancreatic cancer
ENSG00000234883	ENSG00000234883	MIR155HG	ENSG00000154719	MRPL39	-0.17	0.972405	0.381426	0.015703	Co-expression uncovered after Wnt inhibition	0.28759	0.000110875	0.381426	0.015703	Co-expression not influenced by Wnt inhibition in pancreatic cancer
ENSG00000234883	ENSG00000234883	MIR155HG	ENSG00000154727	GABPA	-0.06	1	0.078424	0.629413	not significant	0.389532	1.07426e-07	0.078424	0.629413	Co-expression influenced by Wnt inhibition in pancreatic cancer
ENSG00000234902	ENSG00000234902	AC007879.2	ENSG00000118263	KLF7	0.35	1.17002e-07	0.213696	0.184901	Global co-expression influenced by Wnt inhibition	0.27716	0.000187951	0.213696	0.184901	Co-expression influenced by Wnt inhibition in pancreatic cancer
ENSG00000235106	ENSG00000235106	LINC00094	ENSG00000169925	BRD3	0.44	2.10816e-09	0.690056	1.91697e-06	Global co-expression not influenced by Wnt inhibition	0.531053	0	0.690056	1.91697e-06	Co-expression not influenced by Wnt inhibition in pancreatic cancer
ENSG00000235192	ENSG00000235192	AC009495.2	ENSG00000115339	GALNT3	0.48	0.72238	0.520638	0.000682134	Co-expression uncovered after Wnt inhibition	0.465587	9.15599e-11	0.520638	0.000682134	Co-expression not influenced by Wnt inhibition in pancreatic cancer
ENSG00000235192	ENSG00000235192	AC009495.2	ENSG00000123607	TTC21B	0.33	1.76343e-08	-0.2197	0.172641	Global co-expression influenced by Wnt inhibition	0.290756	9.24868e-05	-0.2197	0.172641	Co-expression influenced by Wnt inhibition in pancreatic cancer
ENSG00000235269	ENSG00000235269	AL162759.1	ENSG00000125378	BMP4	0.54	1.76343e-08	0.292871	0.0669912	Global co-expression influenced by Wnt inhibition	0.247477	0.000897106	0.292871	0.0669912	Co-expression influenced by Wnt inhibition in pancreatic cancer
ENSG00000235381	ENSG00000235381	RP11-477D19.2	ENSG00000029639	TFB1M	0.44	1.20854e-05	0.678987	2.99452e-06	Global co-expression not influenced by Wnt inhibition	0.437456	1.67446e-09	0.678987	2.99452e-06	Co-expression not influenced by Wnt inhibition in pancreatic cancer
ENSG00000235381	ENSG00000235381	RP11-477D19.2	ENSG00000146426	TIAM2	0.23	0.00102744	0.330582	0.0377415	Global co-expression not influenced by Wnt inhibition	0.28033	0.000166755	0.330582	0.0377415	Co-expression not influenced by Wnt inhibition in pancreatic cancer
ENSG00000235501	ENSG00000235501	RP4-639F20.1	ENSG00000122481	RWDD3	0.3	6.4144e-07	0.349719	0.0275281	Global co-expression not influenced by Wnt inhibition	0.255347	0.000626528	0.349719	0.0275281	Co-expression not influenced by Wnt inhibition in pancreatic cancer
ENSG00000235501	ENSG00000235501	RP4-639F20.1	ENSG00000152078	TMEM56	0.49	1.10114e-11	0.653659	8.27545e-06	Global co-expression not influenced by Wnt inhibition	0.0840013	0.266024	0.653659	8.27545e-06	Co-expression uncovered after Wnt inhibition
ENSG00000235513	ENSG00000235513	RP4-756G23.5	ENSG00000100197	CYP2D6	0.04	1	0.395122	0.0121309	Co-expression uncovered after Wnt inhibition	0.283957	0.000136181	0.395122	0.0121309	Co-expression not influenced by Wnt inhibition in pancreatic cancer
ENSG00000235513	ENSG00000235513	RP4-756G23.5	ENSG00000100372	SLC25A17	-0.12	0.999999	-0.000562852	0.997697	not significant	0.278696	0.000182526	-0.000562852	0.997697	Co-expression influenced by Wnt inhibition in pancreatic cancer
ENSG00000235513	ENSG00000235513	RP4-756G23.5	ENSG00000100395	L3MBTL2	-0.07	1	0.309944	0.0520632	not significant	0.411428	1.74808e-08	0.309944	0.0520632	Co-expression influenced by Wnt inhibition in pancreatic cancer
ENSG00000235513	ENSG00000235513	RP4-756G23.5	ENSG00000100413	POLR3H	-0.09	0.999989	0.0787992	0.627768	not significant	0.304552	4.09629e-05	0.0787992	0.627768	Co-expression influenced by Wnt inhibition in pancreatic cancer
ENSG00000235513	ENSG00000235513	RP4-756G23.5	ENSG00000167074	TEF	0.07	1	0.389118	0.0136003	Co-expression uncovered after Wnt inhibition	0.265902	0.000363594	0.389118	0.0136003	Co-expression not influenced by Wnt inhibition in pancreatic cancer
ENSG00000235513	ENSG00000235513	RP4-756G23.5	ENSG00000183066	WBP2NL	0.07	1	0.637523	1.54806e-05	Co-expression uncovered after Wnt inhibition	0.215803	0.00398322	0.637523	1.54806e-05	Co-expression not influenced by Wnt inhibition in pancreatic cancer
ENSG00000235513	ENSG00000235513	RP4-756G23.5	ENSG00000184983	NDUFA6	0.04	1	-0.35666	0.0244467	Co-expression uncovered after Wnt inhibition	-0.114837	0.127921	-0.35666	0.0244467	Co-expression uncovered after Wnt inhibition
ENSG00000235513	ENSG00000235513	RP4-756G23.5	ENSG00000196236	XPNPEP3	-0.01	1	-0.130957	0.41918	not significant	0.360531	9.85471e-07	-0.130957	0.41918	Co-expression influenced by Wnt inhibition in pancreatic cancer
ENSG00000235513	ENSG00000235513	RP4-756G23.5	ENSG00000198951	NAGA	0.24	4.30809e-05	0.659475	6.57003e-06	Global co-expression not influenced by Wnt inhibition	0.176168	0.0191059	0.659475	6.57003e-06	Co-expression not influenced by Wnt inhibition in pancreatic cancer
ENSG00000235663	ENSG00000235663	SAPCD1-AS1	ENSG00000204308	RNF5	0.23	4.30809e-05	0.185929	0.249732	Global co-expression influenced by Wnt inhibition	0.162315	0.0308892	0.185929	0.249732	Co-expression influenced by Wnt inhibition in pancreatic cancer
ENSG00000235663	ENSG00000235663	SAPCD1-AS1	ENSG00000204344	STK19	0.09	0.999996	0.329081	0.0386598	Co-expression uncovered after Wnt inhibition	0.129392	0.086076	0.329081	0.0386598	Co-expression uncovered after Wnt inhibition
ENSG00000235663	ENSG00000235663	SAPCD1-AS1	ENSG00000204396	VWA7	0.03	1	0.647655	1.04742e-05	Co-expression uncovered after Wnt inhibition	0.773743	1.56734e-36	0.647655	1.04742e-05	Co-expression not influenced by Wnt inhibition in pancreatic cancer
ENSG00000235663	ENSG00000235663	SAPCD1-AS1	ENSG00000204421	LY6G6C	0.01	1	0.427205	0.00637148	Co-expression uncovered after Wnt inhibition	-0.0840542	0.266003	0.427205	0.00637148	Co-expression uncovered after Wnt inhibition
ENSG00000235663	ENSG00000235663	SAPCD1-AS1	ENSG00000204428	LY6G5C	0.06	1	-0.084803	0.601703	not significant	0.311074	2.50563e-05	-0.084803	0.601703	Co-expression influenced by Wnt inhibition in pancreatic cancer
ENSG00000235663	ENSG00000235663	SAPCD1-AS1	ENSG00000204444	APOM	-0.06	1	-0.337336	0.0338291	Co-expression uncovered after Wnt inhibition	0.232038	0.00188534	-0.337336	0.0338291	Co-expression influenced by Wnt inhibition in pancreatic cancer
ENSG00000235663	ENSG00000235663	SAPCD1-AS1	ENSG00000204525	HLA-C	-0.11	0.999973	0.358161	0.02382	Co-expression uncovered after Wnt inhibition	-0.0076804	0.919186	0.358161	0.02382	Co-expression uncovered after Wnt inhibition
ENSG00000235663	ENSG00000235663	SAPCD1-AS1	ENSG00000204536	CCHCR1	0.14	0.792461	-0.545216	0.00034144	Co-expression uncovered after Wnt inhibition	0.104501	0.166285	-0.545216	0.00034144	Co-expression uncovered after Wnt inhibition
ENSG00000235663	ENSG00000235663	SAPCD1-AS1	ENSG00000204540	PSORS1C1	0.12	0.990593	0.659662	6.52107e-06	Co-expression uncovered after Wnt inhibition	0.0740318	0.327434	0.659662	6.52107e-06	Co-expression uncovered after Wnt inhibition
ENSG00000235663	ENSG00000235663	SAPCD1-AS1	ENSG00000240053	LY6G5B	-0.01	1	-0.101126	0.533363	not significant	0.24972	0.000802194	-0.101126	0.533363	Co-expression influenced by Wnt inhibition in pancreatic cancer
ENSG00000235703	ENSG00000235703	LINC00894	ENSG00000197620	CXorf40A	0.44	1.87408e-10	0.216323	0.179462	Global co-expression influenced by Wnt inhibition	0.154328	0.040359	0.216323	0.179462	Co-expression influenced by Wnt inhibition in pancreatic cancer
ENSG00000235781	ENSG00000235781	XXbac-BPG249D20.9	ENSG00000137310	TCF19	0.05	1	0.543902	0.000354748	Co-expression uncovered after Wnt inhibition	-0.102735	0.173602	0.543902	0.000354748	Co-expression uncovered after Wnt inhibition
ENSG00000235781	ENSG00000235781	XXbac-BPG249D20.9	ENSG00000137312	FLOT1	-0.06	1	-0.539212	0.000406175	Co-expression uncovered after Wnt inhibition	0.0640495	0.397019	-0.539212	0.000406175	Co-expression uncovered after Wnt inhibition
ENSG00000235781	ENSG00000235781	XXbac-BPG249D20.9	ENSG00000137411	VARS2	0.13	0.997254	0.347467	0.0285945	Co-expression uncovered after Wnt inhibition	0.183621	0.0144271	0.347467	0.0285945	Co-expression not influenced by Wnt inhibition in pancreatic cancer
ENSG00000235781	ENSG00000235781	XXbac-BPG249D20.9	ENSG00000146112	PPP1R18	-0.05	1	-0.34334	0.0306392	Co-expression uncovered after Wnt inhibition	-0.0483862	0.522465	-0.34334	0.0306392	Co-expression uncovered after Wnt inhibition
ENSG00000235781	ENSG00000235781	XXbac-BPG249D20.9	ENSG00000196260	SFTA2	0.03	1	-0.319887	0.0446931	Co-expression uncovered after Wnt inhibition	-0.222164	0.00295877	-0.319887	0.0446931	Co-expression not influenced by Wnt inhibition in pancreatic cancer
ENSG00000235781	ENSG00000235781	XXbac-BPG249D20.9	ENSG00000204525	HLA-C	-0.04	1	-0.39531	0.0120872	Co-expression uncovered after Wnt inhibition	0.0775053	0.305185	-0.39531	0.0120872	Co-expression uncovered after Wnt inhibition
ENSG00000235781	ENSG00000235781	XXbac-BPG249D20.9	ENSG00000204536	CCHCR1	0.09	0.999676	0.413508	0.00844568	Co-expression uncovered after Wnt inhibition	-0.0608679	0.420933	0.413508	0.00844568	Co-expression uncovered after Wnt inhibition
ENSG00000235781	ENSG00000235781	XXbac-BPG249D20.9	ENSG00000204540	PSORS1C1	-0.05	1	-0.0727955	0.654292	not significant	-0.120457	0.110257	-0.0727955	0.654292	not significant
ENSG00000235781	ENSG00000235781	XXbac-BPG249D20.9	ENSG00000204560	DHX16	0.14	0.999936	0.242026	0.132209	not significant	0.213855	0.00426137	0.242026	0.132209	Co-expression influenced by Wnt inhibition in pancreatic cancer
ENSG00000235781	ENSG00000235781	XXbac-BPG249D20.9	ENSG00000204574	ABCF1	0	1	0.34728	0.0286849	Co-expression uncovered after Wnt inhibition	0.180957	0.0159373	0.34728	0.0286849	Co-expression not influenced by Wnt inhibition in pancreatic cancer
ENSG00000235781	ENSG00000235781	XXbac-BPG249D20.9	ENSG00000204580	DDR1	0.13	0.990593	-0.213696	0.184901	not significant	0.217575	0.00362499	-0.213696	0.184901	Co-expression influenced by Wnt inhibition in pancreatic cancer
ENSG00000235781	ENSG00000235781	XXbac-BPG249D20.9	ENSG00000204592	HLA-E	0.09	1	-0.293621	0.0662702	not significant	0.103711	0.169529	-0.293621	0.0662702	not significant
ENSG00000235781	ENSG00000235781	XXbac-BPG249D20.9	ENSG00000204644	ZFP57	0.06	1	0.0103189	0.949829	not significant	0.105287	0.163103	0.0103189	0.949829	not significant
ENSG00000235781	ENSG00000235781	XXbac-BPG249D20.9	ENSG00000206344	HCG27	0.37	1.76343e-08	0.0395872	0.807934	Global co-expression influenced by Wnt inhibition	0.182305	0.0151566	0.0395872	0.807934	Co-expression influenced by Wnt inhibition in pancreatic cancer
ENSG00000235781	ENSG00000235781	XXbac-BPG249D20.9	ENSG00000206503	HLA-A	-0.04	1	-0.396998	0.0117005	Co-expression uncovered after Wnt inhibition	0.0417524	0.581096	-0.396998	0.0117005	Co-expression uncovered after Wnt inhibition
ENSG00000235781	ENSG00000235781	XXbac-BPG249D20.9	ENSG00000234127	TRIM26	0.16	0.64174	0.104503	0.519715	not significant	0.0617986	0.413852	0.104503	0.519715	not significant
ENSG00000235781	ENSG00000235781	XXbac-BPG249D20.9	ENSG00000241370	RPP21	0.18	0.64174	-0.116698	0.471929	not significant	-0.0568076	0.452636	-0.116698	0.471929	not significant
ENSG00000235823	ENSG00000235823	LINC00263	ENSG00000075826	SEC31B	0.27	0.000137101	0.25272	0.115573	Global co-expression influenced by Wnt inhibition	0.40892	2.16666e-08	0.25272	0.115573	Co-expression influenced by Wnt inhibition in pancreatic cancer
ENSG00000235823	ENSG00000235823	LINC00263	ENSG00000166135	HIF1AN	0.27	0.000137101	0.450844	0.00381841	Global co-expression not influenced by Wnt inhibition	0.267817	0.000328635	0.450844	0.00381841	Co-expression not influenced by Wnt inhibition in pancreatic cancer
ENSG00000235823	ENSG00000235823	LINC00263	ENSG00000166136	NDUFB8	0.27	0.000137101	0.232458	0.148565	Global co-expression influenced by Wnt inhibition	0.310791	2.79733e-05	0.232458	0.148565	Co-expression influenced by Wnt inhibition in pancreatic cancer
ENSG00000235831	ENSG00000235831	BHLHE40-AS1	ENSG00000144455	SUMF1	0.05	1	0.197749	0.220472	not significant	0.170489	0.0233871	0.197749	0.220472	Co-expression influenced by Wnt inhibition in pancreatic cancer
ENSG00000235884	ENSG00000235884	LINC00941	ENSG00000110888	CAPRIN2	0.34	1.76343e-08	0.479362	0.00196648	Global co-expression not influenced by Wnt inhibition	0.613899	1.03106e-19	0.479362	0.00196648	Co-expression not influenced by Wnt inhibition in pancreatic cancer
ENSG00000235884	ENSG00000235884	LINC00941	ENSG00000133704	IPO8	-0.04	1	0.211632	0.189257	not significant	0.0867335	0.251008	0.211632	0.189257	not significant
ENSG00000235884	ENSG00000235884	LINC00941	ENSG00000139160	METTL20	0.22	2.98892e-06	-0.501501	0.00113162	Global co-expression influenced by Wnt inhibition	-0.143264	0.057129	-0.501501	0.00113162	Co-expression uncovered after Wnt inhibition
ENSG00000235884	ENSG00000235884	LINC00941	ENSG00000170456	DENND5B	0.07	1	-0.339024	0.0329054	Co-expression uncovered after Wnt inhibition	-0.236954	0.0014959	-0.339024	0.0329054	Co-expression not influenced by Wnt inhibition in pancreatic cancer
ENSG00000235897	ENSG00000235897	TM4SF19-AS1	ENSG00000145113	MUC4	0.1	1	-0.418011	0.00770727	Co-expression uncovered after Wnt inhibition	0.128112	0.0892475	-0.418011	0.00770727	Co-expression uncovered after Wnt inhibition
ENSG00000235897	ENSG00000235897	TM4SF19-AS1	ENSG00000161217	PCYT1A	0.07	1	0.0499062	0.759101	not significant	0.166057	0.0272809	0.0499062	0.759101	Co-expression influenced by Wnt inhibition in pancreatic cancer
ENSG00000235897	ENSG00000235897	TM4SF19-AS1	ENSG00000163960	UBXN7	0.33	1.76343e-08	0.628893	2.14298e-05	Global co-expression not influenced by Wnt inhibition	0.191873	0.0106109	0.628893	2.14298e-05	Co-expression not influenced by Wnt inhibition in pancreatic cancer
ENSG00000235899	ENSG00000235899	RP11-345L23.1	ENSG00000001084	GCLC	0.38	1.20854e-05	-0.16773	0.299733	Global co-expression influenced by Wnt inhibition	0.44685	4.53008e-10	-0.16773	0.299733	Co-expression influenced by Wnt inhibition in pancreatic cancer
ENSG00000235899	ENSG00000235899	RP11-345L23.1	ENSG00000124743	KLHL31	0.04	1	-0.0521576	0.748563	not significant	0.175847	0.0192225	-0.0521576	0.748563	Co-expression influenced by Wnt inhibition in pancreatic cancer
ENSG00000235934	ENSG00000235934	AC007405.8	ENSG00000128683	GAD1	0.55	0.0995304	0.535148	0.000373821	Co-expression uncovered after Wnt inhibition	0.665156	5.68684e-24	0.535148	0.000373821	Co-expression not influenced by Wnt inhibition in pancreatic cancer
ENSG00000236081	ENSG00000236081	AC074389.9	ENSG00000002822	MAD1L1	0.12	0.999853	0.361163	0.022607	Co-expression uncovered after Wnt inhibition	0.266695	0.000332941	0.361163	0.022607	Co-expression not influenced by Wnt inhibition in pancreatic cancer
ENSG00000236137	ENSG00000236137	RP11-27K13.3	ENSG00000116830	TTF2	0.62	2.98892e-06	0.774672	1.05146e-07	Global co-expression not influenced by Wnt inhibition	0.428128	3.98656e-09	0.774672	1.05146e-07	Co-expression not influenced by Wnt inhibition in pancreatic cancer
ENSG00000236137	ENSG00000236137	RP11-27K13.3	ENSG00000134247	PTGFRN	-0.02	1	0.403752	0.010258	Co-expression uncovered after Wnt inhibition	-0.0240019	0.750933	0.403752	0.010258	Co-expression uncovered after Wnt inhibition
ENSG00000236137	ENSG00000236137	RP11-27K13.3	ENSG00000134253	TRIM45	0.31	0.000137101	-0.212195	0.188062	Global co-expression influenced by Wnt inhibition	0.399742	4.68168e-08	-0.212195	0.188062	Co-expression influenced by Wnt inhibition in pancreatic cancer
ENSG00000236255	ENSG00000236255	AC009404.2	ENSG00000088205	DDX18	0.21	0.997254	-0.101313	0.5326	not significant	0.019611	0.79538	-0.101313	0.5326	not significant
ENSG00000236255	ENSG00000236255	AC009404.2	ENSG00000125629	INSIG2	0.19	0.211435	-0.319887	0.0446931	Co-expression uncovered after Wnt inhibition	0.0138415	0.854778	-0.319887	0.0446931	Co-expression uncovered after Wnt inhibition
ENSG00000236255	ENSG00000236255	AC009404.2	ENSG00000125633	CCDC93	0.15	0.999676	0.360413	0.0229052	Co-expression uncovered after Wnt inhibition	0.311856	2.61888e-05	0.360413	0.0229052	Co-expression not influenced by Wnt inhibition in pancreatic cancer
ENSG00000236305	ENSG00000236305	RP11-126L15.4	ENSG00000106404	CLDN15	0.09	0.999996	-0.0602251	0.711185	not significant	0.0756934	0.316664	-0.0602251	0.711185	not significant
ENSG00000236305	ENSG00000236305	RP11-126L15.4	ENSG00000196411	EPHB4	0.39	2.10816e-09	0.175047	0.278903	Global co-expression influenced by Wnt inhibition	0.471842	3.369e-11	0.175047	0.278903	Co-expression influenced by Wnt inhibition in pancreatic cancer
ENSG00000236682	ENSG00000236682	AC068282.3	ENSG00000115718	PROC	0.31	1.20854e-05	0.578049	0.000124922	Global co-expression not influenced by Wnt inhibition	0.059928	0.427788	0.578049	0.000124922	Co-expression uncovered after Wnt inhibition
ENSG00000236682	ENSG00000236682	AC068282.3	ENSG00000163161	ERCC3	0.37	6.4144e-07	-0.181238	0.262042	Global co-expression influenced by Wnt inhibition	0.261764	0.000451226	-0.181238	0.262042	Co-expression influenced by Wnt inhibition in pancreatic cancer
ENSG00000236682	ENSG00000236682	AC068282.3	ENSG00000163166	IWS1	0.35	1.17002e-07	0.0628518	0.699154	Global co-expression influenced by Wnt inhibition	0.303211	4.44168e-05	0.0628518	0.699154	Co-expression influenced by Wnt inhibition in pancreatic cancer
ENSG00000236682	ENSG00000236682	AC068282.3	ENSG00000169994	MYO7B	0.21	0.148831	0.710131	8.76599e-07	Co-expression uncovered after Wnt inhibition	0.13668	0.0697053	0.710131	8.76599e-07	Co-expression uncovered after Wnt inhibition
ENSG00000236682	ENSG00000236682	AC068282.3	ENSG00000186684	CYP27C1	0.08	1	0.526829	0.000575637	Co-expression uncovered after Wnt inhibition	0.139099	0.0648238	0.526829	0.000575637	Co-expression uncovered after Wnt inhibition
ENSG00000236740	ENSG00000236740	RP11-411K7.1	ENSG00000124743	KLHL31	0.12	0.9986	-0.392871	0.0126651	Co-expression uncovered after Wnt inhibition	0.0978783	0.19495	-0.392871	0.0126651	Co-expression uncovered after Wnt inhibition
ENSG00000237133	ENSG00000237133	AC020594.5	ENSG00000152689	RASGRP3	0.18	0.850459	-0.0427767	0.792753	not significant	0.101585	0.178495	-0.0427767	0.792753	not significant
ENSG00000237152	ENSG00000237152	DLEU7-AS1	ENSG00000136104	RNASEH2B	0.2	0.553471	-0.201689	0.211271	not significant	0.0739361	0.327731	-0.201689	0.211271	not significant
ENSG00000237188	ENSG00000237188	RP11-337C18.8	ENSG00000131778	CHD1L	0.36	2.98892e-06	0.0889306	0.584064	Global co-expression influenced by Wnt inhibition	0.501532	0	0.0889306	0.584064	Co-expression influenced by Wnt inhibition in pancreatic cancer
ENSG00000237188	ENSG00000237188	RP11-337C18.8	ENSG00000131781	FMO5	0.47	2.10816e-09	0.527205	0.00056969	Global co-expression not influenced by Wnt inhibition	0.657957	0	0.527205	0.00056969	Co-expression not influenced by Wnt inhibition in pancreatic cancer
ENSG00000270574	ENSG00000237298	TTN-AS1	ENSG00000079150	FKBP7	0.05	1	0.140901	0.38448	not significant	0.16686	0.0265369	0.140901	0.38448	Co-expression influenced by Wnt inhibition in pancreatic cancer
ENSG00000270574	ENSG00000237298	TTN-AS1	ENSG00000180228	PRKRA	0.45	1.10114e-11	0.00375235	0.982039	Global co-expression influenced by Wnt inhibition	0.178719	0.0174153	0.00375235	0.982039	Co-expression influenced by Wnt inhibition in pancreatic cancer
ENSG00000237380	ENSG00000237380	HOXD-AS2	ENSG00000115966	ATF2	-0.02	1	0.493621	0.00138301	Co-expression uncovered after Wnt inhibition	-0.178572	0.0175092	0.493621	0.00138301	Co-expression influenced by Wnt inhibition in pancreatic cancer
ENSG00000237517	ENSG00000237517	DGCR5	ENSG00000070413	DGCR2	0.29	1.20854e-05	-0.321201	0.0437868	Global co-expression influenced by Wnt inhibition	0.0920171	0.222946	-0.321201	0.0437868	Co-expression uncovered after Wnt inhibition
ENSG00000237517	ENSG00000237517	DGCR5	ENSG00000100033	PRODH	0.51	1.10114e-11	-0.0769231	0.636009	Global co-expression influenced by Wnt inhibition	0.0138675	0.854508	-0.0769231	0.636009	not significant
ENSG00000237517	ENSG00000237517	DGCR5	ENSG00000100056	DGCR14	0.12	0.999936	0.215009	0.182167	not significant	-0.0334698	0.658006	0.215009	0.182167	not significant
ENSG00000237517	ENSG00000237517	DGCR5	ENSG00000183628	DGCR6	0.41	6.4144e-07	0.0570356	0.725887	Global co-expression influenced by Wnt inhibition	0.280713	0.000163246	0.0570356	0.725887	Co-expression influenced by Wnt inhibition in pancreatic cancer
ENSG00000237686	ENSG00000237686	RP5-1120P11.1	ENSG00000137216	TMEM63B	0.3	0.00245782	-0.270169	0.0919173	Global co-expression influenced by Wnt inhibition	0.297874	6.10596e-05	-0.270169	0.0919173	Co-expression influenced by Wnt inhibition in pancreatic cancer
ENSG00000237686	ENSG00000237686	RP5-1120P11.1	ENSG00000180992	MRPL14	0.36	0.00542076	0.301126	0.0593955	Global co-expression influenced by Wnt inhibition	0.339702	4.28024e-06	0.301126	0.0593955	Co-expression influenced by Wnt inhibition in pancreatic cancer
ENSG00000237753	ENSG00000237753	AC079922.3	ENSG00000125630	POLR1B	0.14	0.983573	0.0221388	0.892085	not significant	-0.149056	0.0477693	0.0221388	0.892085	Co-expression influenced by Wnt inhibition in pancreatic cancer
ENSG00000237883	ENSG00000237883	DGUOK-AS1	ENSG00000115274	INO80B	0.23	4.30809e-05	0.000375235	0.998618	Global co-expression influenced by Wnt inhibition	0.536924	0	0.000375235	0.998618	Co-expression influenced by Wnt inhibition in pancreatic cancer
ENSG00000237945	ENSG00000237945	LINC00649	ENSG00000241837	ATP5O	0.26	0.148831	-0.72045	6.01165e-07	Co-expression uncovered after Wnt inhibition	0.0598349	0.428507	-0.72045	6.01165e-07	Co-expression uncovered after Wnt inhibition
ENSG00000238039	ENSG00000238039	AF011889.2	ENSG00000010404	IDS	0.27	0.0110833	0.169418	0.294839	Global co-expression influenced by Wnt inhibition	0.0275045	0.716306	0.169418	0.294839	not significant
ENSG00000238045	ENSG00000238045	AC009133.14	ENSG00000013364	MVP	-0.09	1	0.825141	0	Co-expression uncovered after Wnt inhibition	0.63086	0	0.825141	0	Co-expression not influenced by Wnt inhibition in pancreatic cancer
ENSG00000238045	ENSG00000238045	AC009133.14	ENSG00000079616	KIF22	0.47	6.4144e-07	-0.787992	6.4171e-08	Global co-expression influenced by Wnt inhibition	0.419606	8.56997e-09	-0.787992	6.4171e-08	Co-expression influenced by Wnt inhibition in pancreatic cancer
ENSG00000238045	ENSG00000238045	AC009133.14	ENSG00000102886	GDPD3	0.2	0.0995304	0.797373	4.16496e-08	Co-expression uncovered after Wnt inhibition	0.652865	0	0.797373	4.16496e-08	Co-expression not influenced by Wnt inhibition in pancreatic cancer
ENSG00000238045	ENSG00000238045	AC009133.14	ENSG00000103502	CDIPT	0.15	1	0.0105066	0.94891	not significant	0.272214	0.000259846	0.0105066	0.94891	Co-expression influenced by Wnt inhibition in pancreatic cancer
ENSG00000238045	ENSG00000238045	AC009133.14	ENSG00000149929	HIRIP3	0.45	1.87408e-10	-0.687242	2.14612e-06	Global co-expression influenced by Wnt inhibition	-0.0172565	0.819499	-0.687242	2.14612e-06	Co-expression uncovered after Wnt inhibition
ENSG00000238045	ENSG00000238045	AC009133.14	ENSG00000174938	SEZ6L2	0.28	1.20854e-05	0.339024	0.0329054	Global co-expression not influenced by Wnt inhibition	0.176003	0.0192196	0.339024	0.0329054	Co-expression not influenced by Wnt inhibition in pancreatic cancer
ENSG00000238164	ENSG00000238164	RP3-395M20.8	ENSG00000142606	MMEL1	0.37	4.30809e-05	0.757036	1.84213e-07	Global co-expression not influenced by Wnt inhibition	0.565548	0	0.757036	1.84213e-07	Co-expression not influenced by Wnt inhibition in pancreatic cancer
ENSG00000238164	ENSG00000238164	RP3-395M20.8	ENSG00000157870	FAM213B	0.2	0.850459	0.598499	6.34377e-05	Co-expression uncovered after Wnt inhibition	0.609936	0	0.598499	6.34377e-05	Co-expression not influenced by Wnt inhibition in pancreatic cancer
ENSG00000238178	ENSG00000238178	RP11-431J24.2	ENSG00000169249	ZRSR2	0.14	0.792461	-0.172608	0.285737	not significant	-0.0248648	0.742525	-0.172608	0.285737	not significant
ENSG00000238197	ENSG00000238197	PAXBP1-AS1	ENSG00000159079	C21orf59	0.23	0.0211106	0.188555	0.243013	Global co-expression influenced by Wnt inhibition	0.0737305	0.329081	0.188555	0.243013	not significant
ENSG00000238197	ENSG00000238197	PAXBP1-AS1	ENSG00000159086	PAXBP1	0.43	1.76343e-08	0.209944	0.192874	Global co-expression influenced by Wnt inhibition	0.49723	0	0.209944	0.192874	Co-expression influenced by Wnt inhibition in pancreatic cancer
ENSG00000238287	ENSG00000238287	RP11-656D10.3	ENSG00000117010	ZNF684	0.28	0.371079	-0.157411	0.330776	not significant	0.282914	0.000135905	-0.157411	0.330776	Co-expression influenced by Wnt inhibition in pancreatic cancer
ENSG00000238287	ENSG00000238287	RP11-656D10.3	ENSG00000187815	ZFP69	0.4	2.98892e-06	-0.0243902	0.88114	Global co-expression influenced by Wnt inhibition	0.215799	0.00391732	-0.0243902	0.88114	Co-expression influenced by Wnt inhibition in pancreatic cancer
ENSG00000239467	ENSG00000239467	AC007405.6	ENSG00000128683	GAD1	0.6	1.10114e-11	0.586867	9.37425e-05	Global co-expression not influenced by Wnt inhibition	0.359358	1.0733e-06	0.586867	9.37425e-05	Co-expression not influenced by Wnt inhibition in pancreatic cancer
ENSG00000271778	ENSG00000240207	RP11-379F4.4	ENSG00000079257	LXN	0.37	1.17002e-07	-0.417448	0.0077964	Global co-expression influenced by Wnt inhibition	0.233637	0.00179365	-0.417448	0.0077964	Co-expression influenced by Wnt inhibition in pancreatic cancer
ENSG00000271778	ENSG00000240207	RP11-379F4.4	ENSG00000118855	MFSD1	0.24	0.0630114	0.265291	0.0981138	not significant	-0.00614169	0.935282	0.265291	0.0981138	not significant
ENSG00000271778	ENSG00000240207	RP11-379F4.4	ENSG00000168827	GFM1	0.07	1	-0.366792	0.0204723	Co-expression uncovered after Wnt inhibition	-0.293593	7.84779e-05	-0.366792	0.0204723	Co-expression not influenced by Wnt inhibition in pancreatic cancer
ENSG00000271778	ENSG00000240207	RP11-379F4.4	ENSG00000178053	MLF1	0.18	0.211435	-0.37242	0.0185104	Co-expression uncovered after Wnt inhibition	0.0180334	0.811521	-0.37242	0.0185104	Co-expression uncovered after Wnt inhibition
ENSG00000240288	ENSG00000240288	GHRLOS	ENSG00000157014	TATDN2	0.31	0.000393518	-0.152908	0.344932	Global co-expression influenced by Wnt inhibition	0.450196	4.8086e-10	-0.152908	0.344932	Co-expression influenced by Wnt inhibition in pancreatic cancer
ENSG00000240288	ENSG00000240288	GHRLOS	ENSG00000157017	GHRL	0.12	1	0.22045	0.171151	not significant	0.125067	0.0971671	0.22045	0.171151	not significant
ENSG00000240288	ENSG00000240288	GHRLOS	ENSG00000163703	CRELD1	0.29	2.10816e-09	0.0356473	0.826783	Global co-expression influenced by Wnt inhibition	0.32116	1.45706e-05	0.0356473	0.826783	Co-expression influenced by Wnt inhibition in pancreatic cancer
ENSG00000240291	ENSG00000240291	RP11-499P20.2	ENSG00000165997	ARL5B	0.48	1.10114e-11	-0.0791745	0.626125	Global co-expression influenced by Wnt inhibition	-0.181636	0.0156435	-0.0791745	0.626125	Co-expression influenced by Wnt inhibition in pancreatic cancer
ENSG00000240291	ENSG00000240291	RP11-499P20.2	ENSG00000241058	NSUN6	0.58	1.10114e-11	0.503752	0.0010677	Global co-expression not influenced by Wnt inhibition	0.572707	0	0.503752	0.0010677	Co-expression not influenced by Wnt inhibition in pancreatic cancer
ENSG00000240498	ENSG00000240498	CDKN2B-AS1	ENSG00000147883	CDKN2B	0.5	6.4144e-07	0.679925	2.88305e-06	Global co-expression not influenced by Wnt inhibition	0.583798	0	0.679925	2.88305e-06	Co-expression not influenced by Wnt inhibition in pancreatic cancer
ENSG00000240541	ENSG00000240541	TM4SF1-AS1	ENSG00000169908	TM4SF1	0.52	1.87408e-10	0.833583	0	Global co-expression not influenced by Wnt inhibition	0.719534	0	0.833583	0	Co-expression not influenced by Wnt inhibition in pancreatic cancer
ENSG00000240731	ENSG00000240731	RP5-890O3.9	ENSG00000127054	CPSF3L	0.23	1	0.443902	0.00445327	Co-expression uncovered after Wnt inhibition	0.667416	0	0.443902	0.00445327	Co-expression not influenced by Wnt inhibition in pancreatic cancer
ENSG00000240731	ENSG00000240731	RP5-890O3.9	ENSG00000162572	SCNN1D	0.25	0.28637	0.481051	0.00188756	Co-expression uncovered after Wnt inhibition	0.670199	0	0.481051	0.00188756	Co-expression not influenced by Wnt inhibition in pancreatic cancer
ENSG00000240731	ENSG00000240731	RP5-890O3.9	ENSG00000175756	AURKAIP1	0.07	1	-0.36848	0.0198661	Co-expression uncovered after Wnt inhibition	0.381836	1.97371e-07	-0.36848	0.0198661	Co-expression influenced by Wnt inhibition in pancreatic cancer
ENSG00000240731	ENSG00000240731	RP5-890O3.9	ENSG00000224051	GLTPD1	0.11	1	0.0380863	0.815102	not significant	0.293366	7.9522e-05	0.0380863	0.815102	Co-expression influenced by Wnt inhibition in pancreatic cancer
ENSG00000240859	ENSG00000240859	AC093627.10	ENSG00000177706	FAM20C	0.31	0.00102744	-0.269043	0.0933195	Global co-expression influenced by Wnt inhibition	0.110185	0.144186	-0.269043	0.0933195	not significant
ENSG00000241769	ENSG00000241769	LINC00893	ENSG00000010404	IDS	0.64	1.10114e-11	0.336961	0.0340373	Global co-expression not influenced by Wnt inhibition	0.147993	0.0493929	0.336961	0.0340373	Co-expression not influenced by Wnt inhibition in pancreatic cancer
ENSG00000242086	ENSG00000242086	LINC00969	ENSG00000145113	MUC4	0.13	0.999996	0.468668	0.00253763	Co-expression uncovered after Wnt inhibition	0.295013	7.22409e-05	0.468668	0.00253763	Co-expression not influenced by Wnt inhibition in pancreatic cancer
ENSG00000242086	ENSG00000242086	LINC00969	ENSG00000176945	MUC20	0.55	3.2072e-13	0.44409	0.00443497	Global co-expression not influenced by Wnt inhibition	0.499277	0	0.44409	0.00443497	Co-expression not influenced by Wnt inhibition in pancreatic cancer
ENSG00000242086	ENSG00000242086	LINC00969	ENSG00000189058	APOD	0.08	1	-0.269981	0.0921499	not significant	0.0652365	0.387953	-0.269981	0.0921499	not significant
ENSG00000242147	ENSG00000242147	RP13-463N16.6	ENSG00000173848	NET1	0.18	0.0995304	-0.137336	0.396718	not significant	0.689567	2.60666e-26	-0.137336	0.396718	Co-expression influenced by Wnt inhibition in pancreatic cancer
ENSG00000242147	ENSG00000242147	RP13-463N16.6	ENSG00000196372	ASB13	-0.03	1	-0.0662289	0.683794	not significant	0.0550308	0.466919	-0.0662289	0.683794	not significant
ENSG00000242349	ENSG00000242349	NPPA-AS1	ENSG00000011021	CLCN6	0.27	0.371079	0.435084	0.00539157	Co-expression uncovered after Wnt inhibition	0.387121	1.30187e-07	0.435084	0.00539157	Co-expression not influenced by Wnt inhibition in pancreatic cancer
ENSG00000242349	ENSG00000242349	NPPA-AS1	ENSG00000177000	MTHFR	0.12	0.999999	0.335647	0.0347743	Co-expression uncovered after Wnt inhibition	0.382533	1.86909e-07	0.335647	0.0347743	Co-expression not influenced by Wnt inhibition in pancreatic cancer
ENSG00000242516	ENSG00000242516	LINC00960	ENSG00000227124	ZNF717	0.09	1	-0.0606004	0.709462	not significant	0.205578	0.0061306	-0.0606004	0.709462	Co-expression influenced by Wnt inhibition in pancreatic cancer
ENSG00000242861	ENSG00000242861	RP11-285F7.2	ENSG00000143811	PYCR2	0.09	1	0.249343	0.120644	not significant	0.659121	0	0.249343	0.120644	Co-expression influenced by Wnt inhibition in pancreatic cancer
ENSG00000242861	ENSG00000242861	RP11-285F7.2	ENSG00000196187	TMEM63A	0.24	0.850459	0.391182	0.0130789	Co-expression uncovered after Wnt inhibition	0.725312	0	0.391182	0.0130789	Co-expression not influenced by Wnt inhibition in pancreatic cancer
ENSG00000242861	ENSG00000242861	RP11-285F7.2	ENSG00000243709	LEFTY1	0.02	1	0.498874	0.00121048	Co-expression uncovered after Wnt inhibition	0.309052	2.84589e-05	0.498874	0.00121048	Co-expression not influenced by Wnt inhibition in pancreatic cancer
ENSG00000243004	ENSG00000243004	AC005062.2	ENSG00000183742	MACC1	0.34	4.30809e-05	0.298874	0.0613949	Global co-expression influenced by Wnt inhibition	0.333309	6.58607e-06	0.298874	0.0613949	Co-expression influenced by Wnt inhibition in pancreatic cancer
ENSG00000244041	ENSG00000244041	LINC01011	ENSG00000124570	SERPINB6	0.1	1	-0.275047	0.08603	not significant	0.273632	0.000240703	-0.275047	0.08603	Co-expression influenced by Wnt inhibition in pancreatic cancer
ENSG00000244041	ENSG00000244041	LINC01011	ENSG00000124588	NQO2	0.43	2.98892e-06	0.0615385	0.70516	Global co-expression influenced by Wnt inhibition	0.278984	0.00017965	0.0615385	0.70516	Co-expression influenced by Wnt inhibition in pancreatic cancer
ENSG00000244055	ENSG00000244055	AC007566.10	ENSG00000127980	PEX1	0.22	0.28637	0.213884	0.184509	not significant	0.553128	0	0.213884	0.184509	Co-expression influenced by Wnt inhibition in pancreatic cancer
ENSG00000244055	ENSG00000244055	AC007566.10	ENSG00000127993	RBM48	0.25	0.0376263	0.248218	0.122371	Global co-expression influenced by Wnt inhibition	0.353104	1.6829e-06	0.248218	0.122371	Co-expression influenced by Wnt inhibition in pancreatic cancer
ENSG00000244055	ENSG00000244055	AC007566.10	ENSG00000157259	GATAD1	0.26	0.955404	0.392683	0.0127105	Co-expression uncovered after Wnt inhibition	0.519845	0	0.392683	0.0127105	Co-expression not influenced by Wnt inhibition in pancreatic cancer
ENSG00000244300	ENSG00000244300	RP11-475N22.4	ENSG00000114626	ABTB1	-0.11	0.997254	0.127392	0.432042	not significant	0.0110325	0.884018	0.127392	0.432042	not significant
ENSG00000244300	ENSG00000244300	RP11-475N22.4	ENSG00000177646	ACAD9	0.23	0.00102744	0.369981	0.0193401	Global co-expression not influenced by Wnt inhibition	-0.0019044	0.979921	0.369981	0.0193401	Co-expression uncovered after Wnt inhibition
ENSG00000244468	ENSG00000244468	RP11-206M11.7	ENSG00000169908	TM4SF1	-0.16	0.999973	0.559287	0.000224559	Co-expression uncovered after Wnt inhibition	0.341921	3.19454e-06	0.559287	0.000224559	Co-expression not influenced by Wnt inhibition in pancreatic cancer
ENSG00000244625	ENSG00000244625	CTA-211A9.5	ENSG00000128294	TPST2	0.21	0.64174	0.53152	0.000505152	Co-expression uncovered after Wnt inhibition	0.00437146	0.953914	0.53152	0.000505152	Co-expression uncovered after Wnt inhibition
ENSG00000245466	ENSG00000245466	CTD-2540L5.6	ENSG00000133983	COX16	0.04	1	0.268668	0.0937906	not significant	-0.0180616	0.811407	0.268668	0.0937906	not significant
ENSG00000245466	ENSG00000245466	CTD-2540L5.6	ENSG00000133985	TTC9	0.25	1	0.545403	0.000339576	Co-expression uncovered after Wnt inhibition	0.683735	9.89882e-26	0.545403	0.000339576	Co-expression not influenced by Wnt inhibition in pancreatic cancer
ENSG00000245466	ENSG00000245466	CTD-2540L5.6	ENSG00000133997	MED6	0.17	0.9986	-0.370919	0.0190173	Co-expression uncovered after Wnt inhibition	0.321546	1.27679e-05	-0.370919	0.0190173	Co-expression influenced by Wnt inhibition in pancreatic cancer
ENSG00000245552	ENSG00000245552	RP11-712B9.2	ENSG00000149218	ENDOD1	0.24	0.553471	0.181801	0.260543	not significant	0.290202	9.54827e-05	0.181801	0.260543	Co-expression influenced by Wnt inhibition in pancreatic cancer
ENSG00000245556	ENSG00000245556	CTD-2037K23.2	ENSG00000145685	LHFPL2	-0.09	1	0.433208	0.0056121	Co-expression uncovered after Wnt inhibition	-0.195822	0.00909028	0.433208	0.0056121	Co-expression influenced by Wnt inhibition in pancreatic cancer
ENSG00000245648	ENSG00000245648	RP11-277P12.20	ENSG00000205809	KLRC2	0.21	0.211435	0.350281	0.0272667	Co-expression uncovered after Wnt inhibition	0.305129	3.63354e-05	0.350281	0.0272667	Co-expression not influenced by Wnt inhibition in pancreatic cancer
ENSG00000245937	ENSG00000245937	CTC-228N24.3	ENSG00000064651	SLC12A2	0.29	1	0.815009	1.00567e-08	Co-expression uncovered after Wnt inhibition	0.433651	2.39502e-09	0.815009	1.00567e-08	Co-expression not influenced by Wnt inhibition in pancreatic cancer
ENSG00000246174	ENSG00000246174	KCTD21-AS1	ENSG00000118369	USP35	0.28	0.0110833	-0.179925	0.26556	Global co-expression influenced by Wnt inhibition	0.269579	0.000299264	-0.179925	0.26556	Co-expression influenced by Wnt inhibition in pancreatic cancer
ENSG00000246174	ENSG00000246174	KCTD21-AS1	ENSG00000151364	KCTD14	0.18	0.0376263	0.536398	0.000440157	Global co-expression not influenced by Wnt inhibition	-0.133539	0.0764178	0.536398	0.000440157	Co-expression uncovered after Wnt inhibition
ENSG00000246174	ENSG00000246174	KCTD21-AS1	ENSG00000151366	NDUFC2	0.38	1.76343e-08	0.14728	0.363146	Global co-expression influenced by Wnt inhibition	0.136476	0.0701251	0.14728	0.363146	not significant
ENSG00000246174	ENSG00000246174	KCTD21-AS1	ENSG00000188997	KCTD21	0.1	1	-0.240338	0.134993	not significant	0.290282	9.50442e-05	-0.240338	0.134993	Co-expression influenced by Wnt inhibition in pancreatic cancer
ENSG00000246263	ENSG00000246263	KB-431C1.4	ENSG00000048392	RRM2B	0.3	1	0.130769	0.419852	not significant	0.402092	3.85189e-08	0.130769	0.419852	Co-expression influenced by Wnt inhibition in pancreatic cancer
ENSG00000246263	ENSG00000246263	KB-431C1.4	ENSG00000104517	UBR5	0.6	3.2072e-13	0.17955	0.266571	Global co-expression influenced by Wnt inhibition	0.389084	1.11344e-07	0.17955	0.266571	Co-expression influenced by Wnt inhibition in pancreatic cancer
ENSG00000246273	ENSG00000246273	SBF2-AS1	ENSG00000133812	SBF2	0.24	0.000393518	0.0932458	0.565876	Global co-expression influenced by Wnt inhibition	0.256709	0.000584779	0.0932458	0.565876	Co-expression influenced by Wnt inhibition in pancreatic cancer
ENSG00000246331	ENSG00000246331	RP11-77I22.2	ENSG00000133704	IPO8	0.2	0.72238	0.00393996	0.981118	not significant	0.132557	0.0786051	0.00393996	0.981118	not significant
ENSG00000246334	ENSG00000246334	PRR7-AS1	ENSG00000113758	DBN1	-0.1	1	0.412008	0.00870504	Co-expression uncovered after Wnt inhibition	0.190005	0.0114052	0.412008	0.00870504	Co-expression not influenced by Wnt inhibition in pancreatic cancer
ENSG00000246334	ENSG00000246334	PRR7-AS1	ENSG00000131188	PRR7	0.4	0.0995304	0.611445	4.04225e-05	Co-expression uncovered after Wnt inhibition	0.561973	0	0.611445	4.04225e-05	Co-expression not influenced by Wnt inhibition in pancreatic cancer
ENSG00000246334	ENSG00000246334	PRR7-AS1	ENSG00000146094	DOK3	0.1	1	0.457411	0.00329242	Co-expression uncovered after Wnt inhibition	-0.0686233	0.363754	0.457411	0.00329242	Co-expression uncovered after Wnt inhibition
ENSG00000246560	ENSG00000246560	RP11-10L12.4	ENSG00000109323	MANBA	0.29	0.0376263	0.126079	0.436836	Global co-expression influenced by Wnt inhibition	0.220982	0.00317866	0.126079	0.436836	Co-expression influenced by Wnt inhibition in pancreatic cancer
ENSG00000246560	ENSG00000246560	RP11-10L12.4	ENSG00000109332	UBE2D3	0.36	1	0.509381	0.000921768	Co-expression uncovered after Wnt inhibition	0.270265	0.000288502	0.509381	0.000921768	Co-expression not influenced by Wnt inhibition in pancreatic cancer
ENSG00000246560	ENSG00000246560	RP11-10L12.4	ENSG00000138778	CENPE	0.2	0.28637	-0.413696	0.00841373	Co-expression uncovered after Wnt inhibition	-0.0830708	0.271371	-0.413696	0.00841373	Co-expression uncovered after Wnt inhibition
ENSG00000246560	ENSG00000246560	RP11-10L12.4	ENSG00000145354	CISD2	0.29	0.0376263	0.192495	0.233167	Global co-expression influenced by Wnt inhibition	0.266233	0.000357313	0.192495	0.233167	Co-expression influenced by Wnt inhibition in pancreatic cancer
ENSG00000246560	ENSG00000246560	RP11-10L12.4	ENSG00000164039	BDH2	0.25	0.000393518	0.220826	0.170409	Global co-expression influenced by Wnt inhibition	0.0853539	0.258382	0.220826	0.170409	not significant
ENSG00000246889	ENSG00000246889	AP000487.5	ENSG00000131626	PPFIA1	0.32	2.10816e-09	0.218199	0.175649	Global co-expression influenced by Wnt inhibition	0.31552	2.08354e-05	0.218199	0.175649	Co-expression influenced by Wnt inhibition in pancreatic cancer
ENSG00000246898	ENSG00000246898	LINC00920	ENSG00000166546	BEAN1	0.17	0.972405	0.17561	0.277341	not significant	0.315232	2.12153e-05	0.17561	0.277341	Co-expression influenced by Wnt inhibition in pancreatic cancer
ENSG00000246898	ENSG00000246898	LINC00920	ENSG00000166592	RRAD	0.11	0.999313	-0.501313	0.0011371	Co-expression uncovered after Wnt inhibition	0.0761998	0.313107	-0.501313	0.0011371	Co-expression uncovered after Wnt inhibition
ENSG00000246982	ENSG00000246982	RP1-179N16.6	ENSG00000112062	MAPK14	0.29	6.4144e-07	-0.314259	0.0487522	Global co-expression influenced by Wnt inhibition	0.0218205	0.772922	-0.314259	0.0487522	Co-expression uncovered after Wnt inhibition
ENSG00000246982	ENSG00000246982	RP1-179N16.6	ENSG00000156711	MAPK13	0	1	-0.375235	0.0175907	Co-expression uncovered after Wnt inhibition	0.0899266	0.233671	-0.375235	0.0175907	Co-expression uncovered after Wnt inhibition
ENSG00000247081	ENSG00000247081	RP11-318M2.2	ENSG00000164932	CTHRC1	0.49	1.10114e-11	0.359662	0.0232068	Global co-expression not influenced by Wnt inhibition	0.302131	4.73939e-05	0.359662	0.0232068	Co-expression not influenced by Wnt inhibition in pancreatic cancer
ENSG00000247317	ENSG00000247317	RP11-273G15.2	ENSG00000130193	THEM6	0.24	0.000393518	-0.0369606	0.820489	Global co-expression influenced by Wnt inhibition	0.343969	3.19378e-06	-0.0369606	0.820489	Co-expression influenced by Wnt inhibition in pancreatic cancer
ENSG00000247400	ENSG00000247400	DNAJC3-AS1	ENSG00000102595	UGGT2	0.3	1.17002e-07	-0.138462	0.392829	Global co-expression influenced by Wnt inhibition	0.155007	0.0394783	-0.138462	0.392829	Co-expression influenced by Wnt inhibition in pancreatic cancer
ENSG00000247400	ENSG00000247400	DNAJC3-AS1	ENSG00000134874	DZIP1	0.13	0.999936	-0.207129	0.199013	not significant	0.281884	0.000152946	-0.207129	0.199013	Co-expression influenced by Wnt inhibition in pancreatic cancer
ENSG00000247572	ENSG00000247572	CKMT2-AS1	ENSG00000131730	CKMT2	0.2	0.553471	0.0258912	0.873855	not significant	0.150729	0.0453037	0.0258912	0.873855	Co-expression influenced by Wnt inhibition in pancreatic cancer
ENSG00000247735	ENSG00000247735	CTD-2574D22.2	ENSG00000090238	YPEL3	0.08	1	-0.0174484	0.91495	not significant	-0.140436	0.0623146	-0.0174484	0.91495	not significant
ENSG00000247735	ENSG00000247735	CTD-2574D22.2	ENSG00000102882	MAPK3	0.15	0.461671	-0.0371482	0.81959	not significant	-0.116934	0.12107	-0.0371482	0.81959	not significant
ENSG00000247735	ENSG00000247735	CTD-2574D22.2	ENSG00000102886	GDPD3	0.24	4.30809e-05	-0.211632	0.189257	Global co-expression influenced by Wnt inhibition	-0.138108	0.0668154	-0.211632	0.189257	not significant
ENSG00000247735	ENSG00000247735	CTD-2574D22.2	ENSG00000149922	TBX6	0.46	3.2072e-13	-0.178987	0.268092	Global co-expression influenced by Wnt inhibition	-0.000802877	0.991541	-0.178987	0.268092	not significant
ENSG00000247735	ENSG00000247735	CTD-2574D22.2	ENSG00000149927	DOC2A	0.54	3.2072e-13	0.115197	0.477681	Global co-expression influenced by Wnt inhibition	0.231454	0.00198398	0.115197	0.477681	Co-expression influenced by Wnt inhibition in pancreatic cancer
ENSG00000247735	ENSG00000247735	CTD-2574D22.2	ENSG00000169592	INO80E	0.46	1.17002e-07	0.346717	0.0289576	Global co-expression not influenced by Wnt inhibition	0.0438315	0.562048	0.346717	0.0289576	Co-expression uncovered after Wnt inhibition
ENSG00000247796	ENSG00000247796	CTD-2366F13.1	ENSG00000164171	ITGA2	0.19	0.28637	0.209193	0.194498	not significant	-0.177893	0.0179482	0.209193	0.194498	Co-expression influenced by Wnt inhibition in pancreatic cancer
ENSG00000247796	ENSG00000247796	CTD-2366F13.1	ENSG00000213949	ITGA1	0.19	0.148831	0.337523	0.0337254	Co-expression uncovered after Wnt inhibition	-0.0623734	0.409151	0.337523	0.0337254	Co-expression uncovered after Wnt inhibition
ENSG00000248008	ENSG00000248008	DYNLL1-AS1	ENSG00000022840	RNF10	0.11	1	-0.0399625	0.806144	not significant	0.390339	1.00698e-07	-0.0399625	0.806144	Co-expression influenced by Wnt inhibition in pancreatic cancer
ENSG00000248008	ENSG00000248008	DYNLL1-AS1	ENSG00000089157	RPLP0	0.06	1	0.69606	1.50951e-06	Co-expression uncovered after Wnt inhibition	0.146864	0.0511692	0.69606	1.50951e-06	Co-expression uncovered after Wnt inhibition
ENSG00000248008	ENSG00000248008	DYNLL1-AS1	ENSG00000110871	COQ5	0.19	0.9986	0.709756	8.89045e-07	Co-expression uncovered after Wnt inhibition	0.46769	7.1474e-11	0.709756	8.89045e-07	Co-expression not influenced by Wnt inhibition in pancreatic cancer
ENSG00000248008	ENSG00000248008	DYNLL1-AS1	ENSG00000111725	PRKAB1	0.21	0.371079	0.030394	0.852066	not significant	0.332047	7.16301e-06	0.030394	0.852066	Co-expression influenced by Wnt inhibition in pancreatic cancer
ENSG00000248008	ENSG00000248008	DYNLL1-AS1	ENSG00000111775	COX6A1	0.25	0.0211106	0.00731707	0.964547	Global co-expression influenced by Wnt inhibition	0.351323	1.90969e-06	0.00731707	0.964547	Co-expression influenced by Wnt inhibition in pancreatic cancer
ENSG00000248008	ENSG00000248008	DYNLL1-AS1	ENSG00000167272	POP5	0.24	0.0376263	0.274109	0.0871386	Global co-expression influenced by Wnt inhibition	0.225626	0.00258552	0.274109	0.0871386	Co-expression influenced by Wnt inhibition in pancreatic cancer
ENSG00000248008	ENSG00000248008	DYNLL1-AS1	ENSG00000170855	TRIAP1	0.17	0.850459	0.240901	0.13406	not significant	0.351035	1.94897e-06	0.240901	0.13406	Co-expression influenced by Wnt inhibition in pancreatic cancer
ENSG00000248008	ENSG00000248008	DYNLL1-AS1	ENSG00000257218	GATC	0.39	1.17002e-07	0.334522	0.0354164	Global co-expression not influenced by Wnt inhibition	0.284506	0.000132034	0.334522	0.0354164	Co-expression not influenced by Wnt inhibition in pancreatic cancer
ENSG00000248019	ENSG00000248019	FAM13A-AS1	ENSG00000177432	NAP1L5	0.22	0.28637	-0.596435	6.80558e-05	Co-expression uncovered after Wnt inhibition	0.108942	0.148784	-0.596435	6.80558e-05	Co-expression uncovered after Wnt inhibition
ENSG00000248092	ENSG00000248092	NNT-AS1	ENSG00000151882	CCL28	0.31	1.76343e-08	0.146341	0.366237	Global co-expression influenced by Wnt inhibition	0.0350042	0.643385	0.146341	0.366237	not significant
ENSG00000248092	ENSG00000248092	NNT-AS1	ENSG00000172239	PAIP1	0.54	2.10816e-09	0.751782	2.16362e-07	Global co-expression not influenced by Wnt inhibition	0.411839	1.68735e-08	0.751782	2.16362e-07	Co-expression not influenced by Wnt inhibition in pancreatic cancer
ENSG00000248092	ENSG00000248092	NNT-AS1	ENSG00000172244	C5orf34	0.42	1.87408e-10	0.269794	0.0923829	Global co-expression influenced by Wnt inhibition	0.0186393	0.805312	0.269794	0.0923829	not significant
ENSG00000248112	ENSG00000248112	RP11-78C3.1	ENSG00000174695	TMEM167A	0.26	0.000137101	0.583302	0.000105376	Global co-expression not influenced by Wnt inhibition	0.119087	0.114394	0.583302	0.000105376	Co-expression uncovered after Wnt inhibition
ENSG00000248265	ENSG00000248265	RP11-834C11.3	ENSG00000037965	HOXC8	0.58	1.87408e-10	0.0384615	0.813309	Global co-expression influenced by Wnt inhibition	0.541092	7.53028e-15	0.0384615	0.813309	Co-expression influenced by Wnt inhibition in pancreatic cancer
ENSG00000248265	ENSG00000248265	RP11-834C11.3	ENSG00000123415	SMUG1	0.12	0.999313	0.0375235	0.817794	not significant	0.495255	2.42173e-12	0.0375235	0.817794	Co-expression influenced by Wnt inhibition in pancreatic cancer
ENSG00000248265	ENSG00000248265	RP11-834C11.3	ENSG00000180806	HOXC9	0.65	1.10114e-11	0.132083	0.415165	Global co-expression influenced by Wnt inhibition	0.607318	3.19706e-19	0.132083	0.415165	Co-expression influenced by Wnt inhibition in pancreatic cancer
ENSG00000248494	ENSG00000248494	LNX1-AS2	ENSG00000072201	LNX1	0.33	0.00245782	0.129831	0.423218	Global co-expression influenced by Wnt inhibition	0.54349	5.4314e-15	0.129831	0.423218	Co-expression influenced by Wnt inhibition in pancreatic cancer
ENSG00000248538	ENSG00000248538	RP11-10A14.5	ENSG00000104626	ERI1	0.14	0.972405	-0.149906	0.354575	not significant	0.392774	6.3949e-08	-0.149906	0.354575	Co-expression influenced by Wnt inhibition in pancreatic cancer
ENSG00000248734	ENSG00000248734	CTD-2260A17.1	ENSG00000153113	CAST	0.19	0.990593	-0.0332083	0.838501	not significant	0.464756	1.00785e-10	-0.0332083	0.838501	Co-expression influenced by Wnt inhibition in pancreatic cancer
ENSG00000248734	ENSG00000248734	CTD-2260A17.1	ENSG00000164307	ERAP1	0.09	1	0.101126	0.533363	not significant	0.350669	2e-06	0.101126	0.533363	Co-expression influenced by Wnt inhibition in pancreatic cancer
ENSG00000248734	ENSG00000248734	CTD-2260A17.1	ENSG00000164308	ERAP2	0.19	0.553471	0.135835	0.401939	not significant	0.222421	0.00298286	0.135835	0.401939	Co-expression influenced by Wnt inhibition in pancreatic cancer
ENSG00000248810	ENSG00000248810	RP11-362F19.1	ENSG00000109445	ZNF330	0.25	0.00102744	0.385366	0.0145938	Global co-expression not influenced by Wnt inhibition	-0.0755888	0.317335	0.385366	0.0145938	Co-expression uncovered after Wnt inhibition
ENSG00000248810	ENSG00000248810	RP11-362F19.1	ENSG00000164136	IL15	0.21	0.00542076	0.483302	0.00178671	Global co-expression not influenced by Wnt inhibition	0.14918	0.0475067	0.483302	0.00178671	Co-expression not influenced by Wnt inhibition in pancreatic cancer
ENSG00000249007	ENSG00000249007	RP11-510N19.5	ENSG00000134375	TIMM17A	-0.11	1	-0.61257	3.88375e-05	Co-expression uncovered after Wnt inhibition	0.104668	0.165456	-0.61257	3.88375e-05	Co-expression uncovered after Wnt inhibition
ENSG00000249007	ENSG00000249007	RP11-510N19.5	ENSG00000176393	RNPEP	0.05	1	-0.495122	0.00133162	Co-expression uncovered after Wnt inhibition	0.504449	0	-0.495122	0.00133162	Co-expression influenced by Wnt inhibition in pancreatic cancer
ENSG00000249042	ENSG00000249042	CTD-2015H6.3	ENSG00000039319	ZFYVE16	0.16	0.955404	0.458537	0.00320895	Co-expression uncovered after Wnt inhibition	0.0817485	0.279093	0.458537	0.00320895	Co-expression uncovered after Wnt inhibition
ENSG00000249042	ENSG00000249042	CTD-2015H6.3	ENSG00000228716	DHFR	0.35	1.17002e-07	0.72045	6.01165e-07	Global co-expression not influenced by Wnt inhibition	0.253809	0.000677027	0.72045	6.01165e-07	Co-expression not influenced by Wnt inhibition in pancreatic cancer
ENSG00000249592	ENSG00000249592	RP11-440L14.1	ENSG00000145214	DGKQ	0.42	1.87408e-10	0.0105066	0.94891	Global co-expression influenced by Wnt inhibition	0.297337	6.30246e-05	0.0105066	0.94891	Co-expression influenced by Wnt inhibition in pancreatic cancer
ENSG00000249592	ENSG00000249592	RP11-440L14.1	ENSG00000168993	CPLX1	0.43	1.10114e-11	0.102814	0.526517	Global co-expression influenced by Wnt inhibition	0.341599	3.75955e-06	0.102814	0.526517	Co-expression influenced by Wnt inhibition in pancreatic cancer
ENSG00000249592	ENSG00000249592	RP11-440L14.1	ENSG00000185619	PCGF3	0.55	3.2072e-13	0.073546	0.650952	Global co-expression influenced by Wnt inhibition	0.595341	0	0.073546	0.650952	Co-expression influenced by Wnt inhibition in pancreatic cancer
ENSG00000249592	ENSG00000249592	RP11-440L14.1	ENSG00000215375	MYL5	0.14	0.955404	0.030394	0.852066	not significant	0.305156	3.94927e-05	0.030394	0.852066	Co-expression influenced by Wnt inhibition in pancreatic cancer
ENSG00000249650	ENSG00000249650	RP11-310P5.1	ENSG00000171368	TPPP	0.23	0.0630114	0.40045	0.0104519	Co-expression uncovered after Wnt inhibition	0.130525	0.0833376	0.40045	0.0104519	Co-expression uncovered after Wnt inhibition
ENSG00000249650	ENSG00000249650	RP11-310P5.1	ENSG00000180104	EXOC3	0.2	0.0211106	-0.168324	0.299154	Global co-expression influenced by Wnt inhibition	0.33175	6.45896e-06	-0.168324	0.299154	Co-expression influenced by Wnt inhibition in pancreatic cancer
ENSG00000249650	ENSG00000249650	RP11-310P5.1	ENSG00000188818	ZDHHC11	0.25	0.000393518	0.212047	0.188989	Global co-expression influenced by Wnt inhibition	0.451738	2.77016e-10	0.212047	0.188989	Co-expression influenced by Wnt inhibition in pancreatic cancer
ENSG00000249806	ENSG00000249806	RP11-223C24.1	ENSG00000109452	INPP4B	0.38	1.87408e-10	0.602439	5.54072e-05	Global co-expression not influenced by Wnt inhibition	0.422484	4.69735e-09	0.602439	5.54072e-05	Co-expression not influenced by Wnt inhibition in pancreatic cancer
ENSG00000249923	ENSG00000249923	XXbac-B444P24.8	ENSG00000099899	TRMT2A	0.13	0.999989	0.283114	0.0769457	not significant	0.0310445	0.681665	0.283114	0.0769457	not significant
ENSG00000250271	ENSG00000250271	RP11-64D22.5	ENSG00000114771	AADAC	0.26	0.0211106	0.821201	1.77419e-09	Global co-expression not influenced by Wnt inhibition	0.358162	9.84885e-07	0.821201	1.77419e-09	Co-expression not influenced by Wnt inhibition in pancreatic cancer
ENSG00000250282	ENSG00000250282	RP5-875H18.4	ENSG00000005882	PDK2	0.28	0.999973	0.677486	3.18196e-06	Co-expression uncovered after Wnt inhibition	0.491608	3.69784e-12	0.677486	3.18196e-06	Co-expression not influenced by Wnt inhibition in pancreatic cancer
ENSG00000250410	ENSG00000250410	RP11-714G18.1	ENSG00000109775	UFSP2	0.24	0.371079	-0.238462	0.138137	not significant	0.0107438	0.887136	-0.238462	0.138137	not significant
ENSG00000250410	ENSG00000250410	RP11-714G18.1	ENSG00000164323	KIAA1430	0.25	0.00542076	-0.250281	0.119219	Global co-expression influenced by Wnt inhibition	-0.0670082	0.375528	-0.250281	0.119219	not significant
ENSG00000250410	ENSG00000250410	RP11-714G18.1	ENSG00000205129	C4orf47	0.2	0.461671	0.0223265	0.891172	not significant	0.174466	0.0202053	0.0223265	0.891172	Co-expression influenced by Wnt inhibition in pancreatic cancer
ENSG00000250413	ENSG00000250413	RP11-448G15.1	ENSG00000109667	SLC2A9	-0.02	1	0.253471	0.114468	not significant	0.261408	0.000440622	0.253471	0.114468	Co-expression influenced by Wnt inhibition in pancreatic cancer
ENSG00000250508	ENSG00000250508	RP11-757G1.6	ENSG00000132740	IGHMBP2	0.09	1	0.245779	0.126179	not significant	0.172336	0.0218067	0.245779	0.126179	Co-expression influenced by Wnt inhibition in pancreatic cancer
ENSG00000250508	ENSG00000250508	RP11-757G1.6	ENSG00000197345	MRPL21	0.08	1	-0.112758	0.487106	not significant	0.139549	0.0639532	-0.112758	0.487106	not significant
ENSG00000250742	ENSG00000250742	RP11-834C11.4	ENSG00000123415	SMUG1	0.07	1	0.707505	9.68014e-07	Co-expression uncovered after Wnt inhibition	0.463098	1.21716e-10	0.707505	9.68014e-07	Co-expression not influenced by Wnt inhibition in pancreatic cancer
ENSG00000251059	ENSG00000251059	RP11-100N20.1	ENSG00000138669	PRKG2	0.13	0.999313	0.551407	0.000284554	Co-expression uncovered after Wnt inhibition	0.263352	0.000397742	0.551407	0.000284554	Co-expression not influenced by Wnt inhibition in pancreatic cancer
ENSG00000251136	ENSG00000251136	RP11-37B2.1	ENSG00000104320	NBN	0.36	1.87408e-10	-0.0433396	0.790082	Global co-expression influenced by Wnt inhibition	0.119633	0.112678	-0.0433396	0.790082	not significant
ENSG00000251138	ENSG00000251138	RP11-81H3.2	ENSG00000253719	ATXN7L3B	0.13	0.999853	-0.212758	0.186872	not significant	0.054832	0.468532	-0.212758	0.186872	not significant
ENSG00000251143	ENSG00000251143	RP11-849H4.4	ENSG00000158483	FAM86C1	-0.04	1	-0.0866792	0.593656	not significant	0.00748342	0.921183	-0.0866792	0.593656	not significant
ENSG00000251169	ENSG00000251169	AC005355.2	ENSG00000164615	CAMLG	-0.08	1	0.110131	0.497363	not significant	0.14892	0.0479751	0.110131	0.497363	Co-expression influenced by Wnt inhibition in pancreatic cancer
ENSG00000251191	ENSG00000251191	LINC00589	ENSG00000120875	DUSP4	0.42	1.10114e-11	0.419325	0.00750272	Global co-expression not influenced by Wnt inhibition	0.51134	3.52119e-13	0.419325	0.00750272	Co-expression not influenced by Wnt inhibition in pancreatic cancer
ENSG00000251307	ENSG00000251307	RP11-506H20.1	ENSG00000039123	SKIV2L2	0.18	0.792461	0.525516	0.000596892	Co-expression uncovered after Wnt inhibition	0.179183	0.0170176	0.525516	0.000596892	Co-expression not influenced by Wnt inhibition in pancreatic cancer
ENSG00000251307	ENSG00000251307	RP11-506H20.1	ENSG00000067113	PPAP2A	-0.1	0.999998	-0.336398	0.0343516	Co-expression uncovered after Wnt inhibition	-0.0503477	0.505725	-0.336398	0.0343516	Co-expression uncovered after Wnt inhibition
ENSG00000251307	ENSG00000251307	RP11-506H20.1	ENSG00000152669	CCNO	0.6	2.10816e-09	0.606942	4.73746e-05	Global co-expression not influenced by Wnt inhibition	0.67362	9.31695e-25	0.606942	4.73746e-05	Co-expression not influenced by Wnt inhibition in pancreatic cancer
ENSG00000251307	ENSG00000251307	RP11-506H20.1	ENSG00000234602	MCIDAS	0.62	2.10816e-09	0.272983	0.0884837	Global co-expression influenced by Wnt inhibition	0.571584	9.6735e-17	0.272983	0.0884837	Co-expression influenced by Wnt inhibition in pancreatic cancer
ENSG00000251450	ENSG00000251450	CTC-459I6.1	ENSG00000113319	RASGRF2	0.57	0.0211106	0.733396	3.86252e-07	Global co-expression not influenced by Wnt inhibition	0.666976	3.87336e-24	0.733396	3.86252e-07	Co-expression not influenced by Wnt inhibition in pancreatic cancer
ENSG00000251562	ENSG00000251562	MALAT1	ENSG00000110047	EHD1	0	1	0.343715	0.0304485	Co-expression uncovered after Wnt inhibition	0.141787	0.0598206	0.343715	0.0304485	Co-expression uncovered after Wnt inhibition
ENSG00000251562	ENSG00000251562	MALAT1	ENSG00000126391	FRMD8	-0.08	1	0.407505	0.00952483	Co-expression uncovered after Wnt inhibition	0.292005	8.60545e-05	0.407505	0.00952483	Co-expression not influenced by Wnt inhibition in pancreatic cancer
ENSG00000251562	ENSG00000251562	MALAT1	ENSG00000168056	LTBP3	0.16	0.994818	0.721388	5.8152e-07	Co-expression uncovered after Wnt inhibition	0.251987	0.000741681	0.721388	5.8152e-07	Co-expression not influenced by Wnt inhibition in pancreatic cancer
ENSG00000251562	ENSG00000251562	MALAT1	ENSG00000172922	RNASEH2C	-0.13	0.28637	-0.586304	9.54981e-05	Co-expression uncovered after Wnt inhibition	0.122063	0.105517	-0.586304	9.54981e-05	Co-expression uncovered after Wnt inhibition
ENSG00000251562	ENSG00000251562	MALAT1	ENSG00000173727	AP000769.1	0.45	1.76343e-08	-0.395872	0.0119571	Global co-expression influenced by Wnt inhibition	0.221547	0.00310047	-0.395872	0.0119571	Co-expression influenced by Wnt inhibition in pancreatic cancer
ENSG00000251562	ENSG00000251562	MALAT1	ENSG00000254614	AP003068.23	0.03	1	0.66454	5.36471e-06	Co-expression uncovered after Wnt inhibition	0.0419509	0.578957	0.66454	5.36471e-06	Co-expression uncovered after Wnt inhibition
ENSG00000253106	ENSG00000253106	RP11-158K1.3	ENSG00000147684	NDUFB9	0.01	1	-0.39531	0.0120872	Co-expression uncovered after Wnt inhibition	0.0886108	0.240604	-0.39531	0.0120872	Co-expression uncovered after Wnt inhibition
ENSG00000253106	ENSG00000253106	RP11-158K1.3	ENSG00000183665	TRMT12	0.12	1	0.546341	0.000330392	Co-expression uncovered after Wnt inhibition	0.412196	1.63625e-08	0.546341	0.000330392	Co-expression not influenced by Wnt inhibition in pancreatic cancer
ENSG00000253161	ENSG00000253161	RP11-150O12.1	ENSG00000085788	DDHD2	-0.09	1	0.225622	0.161563	not significant	0.0160651	0.831926	0.225622	0.161563	not significant
ENSG00000253187	ENSG00000253187	HOXA-AS4	ENSG00000078399	HOXA9	0.77	1.10114e-11	0.704315	1.0936e-06	Global co-expression not influenced by Wnt inhibition	0.695252	6.88416e-27	0.704315	1.0936e-06	Co-expression not influenced by Wnt inhibition in pancreatic cancer
ENSG00000253187	ENSG00000253187	HOXA-AS4	ENSG00000105996	HOXA2	0.32	0.00102744	0.642589	1.27483e-05	Global co-expression not influenced by Wnt inhibition	0.197815	0.00830927	0.642589	1.27483e-05	Co-expression not influenced by Wnt inhibition in pancreatic cancer
ENSG00000253352	ENSG00000253352	TUG1	ENSG00000184792	OSBP2	0.13	0.999313	0.155535	0.33663	not significant	0.408005	2.34219e-08	0.155535	0.33663	Co-expression influenced by Wnt inhibition in pancreatic cancer
ENSG00000253522	ENSG00000253522	MIR146A	ENSG00000221886	C5orf54	-0.34	0.000137101	0.335835	0.0346682	Global co-expression influenced by Wnt inhibition	0.0870441	0.249309	0.335835	0.0346682	Co-expression uncovered after Wnt inhibition
ENSG00000253552	ENSG00000253552	HOXA-AS2	ENSG00000005020	SKAP2	0.18	0.553471	0.259662	0.10566	not significant	0.4756	2.59412e-11	0.259662	0.10566	Co-expression influenced by Wnt inhibition in pancreatic cancer
ENSG00000253552	ENSG00000253552	HOXA-AS2	ENSG00000105996	HOXA2	0.7	3.2072e-13	0.730206	4.29368e-07	Global co-expression not influenced by Wnt inhibition	0.677369	0	0.730206	4.29368e-07	Co-expression not influenced by Wnt inhibition in pancreatic cancer
ENSG00000253552	ENSG00000253552	HOXA-AS2	ENSG00000105997	HOXA3	0.71	3.2072e-13	0.881614	0	Global co-expression not influenced by Wnt inhibition	0.831978	0	0.881614	0	Co-expression not influenced by Wnt inhibition in pancreatic cancer
ENSG00000253552	ENSG00000253552	HOXA-AS2	ENSG00000106004	HOXA5	0.64	3.2072e-13	0.505066	0.00103192	Global co-expression not influenced by Wnt inhibition	0.4627	1.27294e-10	0.505066	0.00103192	Co-expression not influenced by Wnt inhibition in pancreatic cancer
ENSG00000253552	ENSG00000253552	HOXA-AS2	ENSG00000106006	HOXA6	0.44	2.98892e-06	0.391182	0.0130789	Global co-expression not influenced by Wnt inhibition	0.447115	4.41163e-10	0.391182	0.0130789	Co-expression not influenced by Wnt inhibition in pancreatic cancer
ENSG00000253641	ENSG00000253641	RP11-981G7.2	ENSG00000154319	FAM167A	0.21	0.00245782	0.544841	0.000345196	Global co-expression not influenced by Wnt inhibition	-0.235923	0.00157091	0.544841	0.000345196	Co-expression influenced by Wnt inhibition in pancreatic cancer
ENSG00000253666	ENSG00000253666	KB-1615E4.2	ENSG00000104450	SPAG1	0.37	1.87408e-10	0.0412835	0.800324	Global co-expression influenced by Wnt inhibition	0.318165	1.59165e-05	0.0412835	0.800324	Co-expression influenced by Wnt inhibition in pancreatic cancer
ENSG00000253669	ENSG00000253669	KB-1732A1.1	ENSG00000155096	AZIN1	0.14	0.999989	0.596998	6.67668e-05	Co-expression uncovered after Wnt inhibition	0.155425	0.0389451	0.596998	6.67668e-05	Co-expression not influenced by Wnt inhibition in pancreatic cancer
ENSG00000253669	ENSG00000253669	KB-1732A1.1	ENSG00000253320	KB-1507C5.2	0.2	0.461671	-0.309381	0.0525081	not significant	-0.162069	0.0312474	-0.309381	0.0525081	Co-expression influenced by Wnt inhibition in pancreatic cancer
ENSG00000253738	ENSG00000253738	GS1-251I9.4	ENSG00000214954	LRRC69	0.3	0.0211106	0.224015	0.1642	Global co-expression influenced by Wnt inhibition	0.202732	0.00688917	0.224015	0.1642	Co-expression influenced by Wnt inhibition in pancreatic cancer
ENSG00000254548	ENSG00000254548	RP11-429J17.5	ENSG00000130193	THEM6	0.32	2.10816e-09	-0.333021	0.0362878	Global co-expression influenced by Wnt inhibition	0.380463	1.75424e-07	-0.333021	0.0362878	Co-expression influenced by Wnt inhibition in pancreatic cancer
ENSG00000254548	ENSG00000254548	RP11-429J17.5	ENSG00000180921	FAM83H	0.4	1.17002e-07	0.0682927	0.674468	Global co-expression influenced by Wnt inhibition	0.565445	2.41038e-16	0.0682927	0.674468	Co-expression influenced by Wnt inhibition in pancreatic cancer
ENSG00000254548	ENSG00000254548	RP11-429J17.5	ENSG00000181085	MAPK15	0.25	1	0.0851782	0.60009	not significant	0.727549	1.89943e-30	0.0851782	0.60009	Co-expression influenced by Wnt inhibition in pancreatic cancer
ENSG00000254632	ENSG00000254632	RP11-21L23.4	ENSG00000182704	TSKU	0.23	0.553471	0.322702	0.0427695	Co-expression uncovered after Wnt inhibition	0.192942	0.0100834	0.322702	0.0427695	Co-expression not influenced by Wnt inhibition in pancreatic cancer
ENSG00000254635	ENSG00000254635	WAC-AS1	ENSG00000095739	BAMBI	0.04	1	-0.171295	0.289463	not significant	0.3103	2.88348e-05	-0.171295	0.289463	Co-expression influenced by Wnt inhibition in pancreatic cancer
ENSG00000254635	ENSG00000254635	WAC-AS1	ENSG00000095787	WAC	0.61	0.00102744	0.514259	0.000809982	Global co-expression not influenced by Wnt inhibition	0.353621	1.62201e-06	0.514259	0.000809982	Co-expression not influenced by Wnt inhibition in pancreatic cancer
ENSG00000254815	ENSG00000254815	RP11-496I9.1	ENSG00000023191	RNH1	-0.35	2.98892e-06	-0.184803	0.25265	Global co-expression influenced by Wnt inhibition	0.373184	3.84275e-07	-0.184803	0.25265	Co-expression influenced by Wnt inhibition in pancreatic cancer
ENSG00000254815	ENSG00000254815	RP11-496I9.1	ENSG00000070047	PHRF1	0.28	0.0110833	-0.0726079	0.655128	Global co-expression influenced by Wnt inhibition	0.417022	1.07583e-08	-0.0726079	0.655128	Co-expression influenced by Wnt inhibition in pancreatic cancer
ENSG00000254815	ENSG00000254815	RP11-496I9.1	ENSG00000161328	LRRC56	0.55	1.87408e-10	0.454034	0.00355438	Global co-expression not influenced by Wnt inhibition	0.540369	0	0.454034	0.00355438	Co-expression not influenced by Wnt inhibition in pancreatic cancer
ENSG00000254815	ENSG00000254815	RP11-496I9.1	ENSG00000174775	HRAS	0	1	0.105066	0.517457	not significant	0.445274	7.86455e-10	0.105066	0.517457	Co-expression influenced by Wnt inhibition in pancreatic cancer
ENSG00000254815	ENSG00000254815	RP11-496I9.1	ENSG00000174915	PTDSS2	0.25	0.00542076	0.0624765	0.700868	Global co-expression influenced by Wnt inhibition	0.289542	9.91709e-05	0.0624765	0.700868	Co-expression influenced by Wnt inhibition in pancreatic cancer
ENSG00000254815	ENSG00000254815	RP11-496I9.1	ENSG00000177042	TMEM80	0.19	0.72238	0.0947467	0.559613	not significant	0.44184	1.1e-09	0.0947467	0.559613	Co-expression influenced by Wnt inhibition in pancreatic cancer
ENSG00000254815	ENSG00000254815	RP11-496I9.1	ENSG00000177106	EPS8L2	0.29	2.10816e-09	0.406191	0.00977613	Global co-expression not influenced by Wnt inhibition	0.714771	0	0.406191	0.00977613	Co-expression not influenced by Wnt inhibition in pancreatic cancer
ENSG00000254815	ENSG00000254815	RP11-496I9.1	ENSG00000177951	BET1L	0	1	0.206567	0.200257	not significant	0.281304	0.00015797	0.206567	0.200257	Co-expression influenced by Wnt inhibition in pancreatic cancer
ENSG00000254815	ENSG00000254815	RP11-496I9.1	ENSG00000184363	PKP3	0.24	4.30809e-05	0.114822	0.479124	Global co-expression influenced by Wnt inhibition	0.517471	0	0.114822	0.479124	Co-expression influenced by Wnt inhibition in pancreatic cancer
ENSG00000254815	ENSG00000254815	RP11-496I9.1	ENSG00000185101	ANO9	0.38	1.17002e-07	0.619887	2.98506e-05	Global co-expression not influenced by Wnt inhibition	0.671032	0	0.619887	2.98506e-05	Co-expression not influenced by Wnt inhibition in pancreatic cancer
ENSG00000254815	ENSG00000254815	RP11-496I9.1	ENSG00000185507	IRF7	0.21	0.211435	0.470544	0.00242793	Co-expression uncovered after Wnt inhibition	0.521935	0	0.470544	0.00242793	Co-expression not influenced by Wnt inhibition in pancreatic cancer
ENSG00000254815	ENSG00000254815	RP11-496I9.1	ENSG00000185522	C11orf35	0.4	0.148831	0.612008	3.96227e-05	Co-expression uncovered after Wnt inhibition	0.911142	0	0.612008	3.96227e-05	Co-expression not influenced by Wnt inhibition in pancreatic cancer
ENSG00000254837	ENSG00000254837	AP001372.2	ENSG00000175538	KCNE3	0.02	1	0.608068	4.55407e-05	Co-expression uncovered after Wnt inhibition	0.580675	0	0.608068	4.55407e-05	Co-expression not influenced by Wnt inhibition in pancreatic cancer
ENSG00000254837	ENSG00000254837	AP001372.2	ENSG00000175564	UCP3	0.13	0.972405	0.193058	0.231784	not significant	0.253447	0.000689421	0.193058	0.231784	Co-expression influenced by Wnt inhibition in pancreatic cancer
ENSG00000255455	ENSG00000254842	RP11-890B15.2	ENSG00000120451	SNX19	0.05	1	0.468856	0.00252646	Co-expression uncovered after Wnt inhibition	0.492761	0	0.468856	0.00252646	Co-expression not influenced by Wnt inhibition in pancreatic cancer
ENSG00000254855	ENSG00000254855	RP11-867G23.1	ENSG00000087365	SF3B2	0.16	0.994818	-0.120826	0.456306	not significant	-0.0299729	0.692085	-0.120826	0.456306	not significant
ENSG00000254855	ENSG00000254855	RP11-867G23.1	ENSG00000174851	YIF1A	0.05	1	0.0380863	0.815102	not significant	0.0491465	0.515943	0.0380863	0.815102	not significant
ENSG00000254855	ENSG00000254855	RP11-867G23.1	ENSG00000174903	RAB1B	0.02	1	-0.318011	0.0460143	Co-expression uncovered after Wnt inhibition	0.040272	0.594585	-0.318011	0.0460143	Co-expression uncovered after Wnt inhibition
ENSG00000254855	ENSG00000254855	RP11-867G23.1	ENSG00000174996	KLC2	0.2	1	0.0427767	0.792753	not significant	0.229614	0.00210959	0.0427767	0.792753	Co-expression influenced by Wnt inhibition in pancreatic cancer
ENSG00000254855	ENSG00000254855	RP11-867G23.1	ENSG00000175115	PACS1	0.15	0.461671	-0.281614	0.0785758	not significant	0.086866	0.250283	-0.281614	0.0785758	not significant
ENSG00000254967	ENSG00000254967	RP11-680F20.6	ENSG00000064309	CDON	0.18	0.461671	0.020075	0.902136	not significant	0.217721	0.003602	0.020075	0.902136	Co-expression influenced by Wnt inhibition in pancreatic cancer
ENSG00000254967	ENSG00000254967	RP11-680F20.6	ENSG00000110060	PUS3	0.1	1	0.0268293	0.869308	not significant	-0.0317893	0.674457	0.0268293	0.869308	not significant
ENSG00000254967	ENSG00000254967	RP11-680F20.6	ENSG00000149547	EI24	0.09	1	-0.27636	0.0844965	not significant	0.115629	0.125378	-0.27636	0.0844965	not significant
ENSG00000254973	ENSG00000254973	RP11-429J17.7	ENSG00000180921	FAM83H	0.45	1.87408e-10	0.483302	0.00178671	Global co-expression not influenced by Wnt inhibition	0.688525	0	0.483302	0.00178671	Co-expression not influenced by Wnt inhibition in pancreatic cancer
ENSG00000254973	ENSG00000254973	RP11-429J17.7	ENSG00000181085	MAPK15	0.43	2.10816e-09	-0.529268	0.000537955	Global co-expression influenced by Wnt inhibition	0.43256	2.65098e-09	-0.529268	0.000537955	Co-expression influenced by Wnt inhibition in pancreatic cancer
ENSG00000255031	ENSG00000255031	RP11-802E16.3	ENSG00000006534	ALDH3B1	0.28	0.0995304	0.627017	2.29773e-05	Co-expression uncovered after Wnt inhibition	0.243583	0.00112022	0.627017	2.29773e-05	Co-expression not influenced by Wnt inhibition in pancreatic cancer
ENSG00000255031	ENSG00000255031	RP11-802E16.3	ENSG00000110057	UNC93B1	0.31	0.00542076	0.574109	0.000141679	Global co-expression not influenced by Wnt inhibition	0.451641	4.14989e-10	0.574109	0.000141679	Co-expression not influenced by Wnt inhibition in pancreatic cancer
ENSG00000255031	ENSG00000255031	RP11-802E16.3	ENSG00000110717	NDUFS8	-0.24	0.990593	-0.391745	0.0129397	Co-expression uncovered after Wnt inhibition	0.312553	2.50797e-05	-0.391745	0.0129397	Co-expression influenced by Wnt inhibition in pancreatic cancer
ENSG00000255031	ENSG00000255031	RP11-802E16.3	ENSG00000110719	TCIRG1	0.42	0.00102744	0.777298	9.60723e-08	Global co-expression not influenced by Wnt inhibition	0.739037	0	0.777298	9.60723e-08	Co-expression not influenced by Wnt inhibition in pancreatic cancer
ENSG00000255031	ENSG00000255031	RP11-802E16.3	ENSG00000172932	ANKRD13D	0.07	1	0.866041	0	Co-expression uncovered after Wnt inhibition	0.594783	0	0.866041	0	Co-expression not influenced by Wnt inhibition in pancreatic cancer
ENSG00000255121	ENSG00000255121	RP11-110I1.12	ENSG00000118181	RPS25	0.21	0.972405	0.705441	1.04732e-06	Co-expression uncovered after Wnt inhibition	-0.0320415	0.671734	0.705441	1.04732e-06	Co-expression uncovered after Wnt inhibition
ENSG00000255121	ENSG00000255121	RP11-110I1.12	ENSG00000137700	SLC37A4	0.56	1.76343e-08	0.573171	0.000145958	Global co-expression not influenced by Wnt inhibition	0.287328	0.00011254	0.573171	0.000145958	Co-expression not influenced by Wnt inhibition in pancreatic cancer
ENSG00000255121	ENSG00000255121	RP11-110I1.12	ENSG00000196655	TRAPPC4	0.39	2.98892e-06	0.246154	0.125587	Global co-expression influenced by Wnt inhibition	0.104324	0.166857	0.246154	0.125587	not significant
ENSG00000255135	ENSG00000255135	RP11-111M22.3	ENSG00000179240	RP11-111M22.2	0.58	3.2072e-13	0.410694	0.0089376	Global co-expression not influenced by Wnt inhibition	0.314425	2.2316e-05	0.410694	0.0089376	Co-expression not influenced by Wnt inhibition in pancreatic cancer
ENSG00000270972	ENSG00000255328	RP11-326C3.12	ENSG00000142089	IFITM3	0.03	1	0.119137	0.462663	not significant	0.24792	0.000877605	0.119137	0.462663	Co-expression influenced by Wnt inhibition in pancreatic cancer
ENSG00000270972	ENSG00000255328	RP11-326C3.12	ENSG00000185201	IFITM2	0.27	0.461671	0.590807	8.22529e-05	Co-expression uncovered after Wnt inhibition	0.369981	4.01126e-07	0.590807	8.22529e-05	Co-expression not influenced by Wnt inhibition in pancreatic cancer
ENSG00000270972	ENSG00000255328	RP11-326C3.12	ENSG00000185885	IFITM1	0.3	0.553471	0.0615385	0.70516	not significant	0.219669	0.00330584	0.0615385	0.70516	Co-expression influenced by Wnt inhibition in pancreatic cancer
ENSG00000255337	ENSG00000255337	RP11-315O6.1	ENSG00000023445	BIRC3	0.07	1	-0.12439	0.443043	not significant	0.14207	0.0593076	-0.12439	0.443043	not significant
ENSG00000255474	ENSG00000255474	RP11-234B24.2	ENSG00000010219	DYRK4	0.01	1	0.161328	0.319976	not significant	0.103018	0.172415	0.161328	0.319976	not significant
ENSG00000255517	ENSG00000255517	CTD-3074O7.5	ENSG00000172932	ANKRD13D	0.25	0.000393518	0.0155722	0.924116	Global co-expression influenced by Wnt inhibition	0.181831	0.015531	0.0155722	0.924116	Co-expression influenced by Wnt inhibition in pancreatic cancer
ENSG00000255517	ENSG00000255517	CTD-3074O7.5	ENSG00000173653	RCE1	0.3	1.76343e-08	0.00938086	0.954427	Global co-expression influenced by Wnt inhibition	0.125647	0.0956171	0.00938086	0.954427	not significant
ENSG00000255517	ENSG00000255517	CTD-3074O7.5	ENSG00000173715	C11orf80	0.23	0.000137101	0.0536585	0.741562	Global co-expression influenced by Wnt inhibition	0.0944084	0.211113	0.0536585	0.741562	not significant
ENSG00000255517	ENSG00000255517	CTD-3074O7.5	ENSG00000173992	CCS	0.22	0.0376263	0.21576	0.180618	Global co-expression influenced by Wnt inhibition	0.291109	9.06254e-05	0.21576	0.180618	Co-expression influenced by Wnt inhibition in pancreatic cancer
ENSG00000255517	ENSG00000255517	CTD-3074O7.5	ENSG00000174080	CTSF	0.16	0.930651	0.179174	0.267584	not significant	0.172582	0.0217218	0.179174	0.267584	Co-expression influenced by Wnt inhibition in pancreatic cancer
ENSG00000255517	ENSG00000255517	CTD-3074O7.5	ENSG00000174165	ZDHHC24	0.44	2.10816e-09	0.179925	0.26556	Global co-expression influenced by Wnt inhibition	0.275549	0.000216895	0.179925	0.26556	Co-expression influenced by Wnt inhibition in pancreatic cancer
ENSG00000255517	ENSG00000255517	CTD-3074O7.5	ENSG00000174483	BBS1	0.18	0.972405	0.0772983	0.634357	not significant	0.078115	0.301073	0.0772983	0.634357	not significant
ENSG00000255517	ENSG00000255517	CTD-3074O7.5	ENSG00000174516	PELI3	0.15	1	0.304878	0.0561799	not significant	0.23378	0.0017818	0.304878	0.0561799	Co-expression influenced by Wnt inhibition in pancreatic cancer
ENSG00000255517	ENSG00000255517	CTD-3074O7.5	ENSG00000174791	RIN1	0.08	1	-0.0288931	0.859317	not significant	0.207246	0.00572143	-0.0288931	0.859317	Co-expression influenced by Wnt inhibition in pancreatic cancer
ENSG00000255517	ENSG00000255517	CTD-3074O7.5	ENSG00000175505	CLCF1	0.19	0.0995304	-0.145779	0.3681	not significant	-0.0772277	0.30661	-0.145779	0.3681	not significant
ENSG00000255517	ENSG00000255517	CTD-3074O7.5	ENSG00000255468	RP11-867G23.8	0.27	0.000393518	0.21651	0.179078	Global co-expression influenced by Wnt inhibition	0.280801	0.000162443	0.21651	0.179078	Co-expression influenced by Wnt inhibition in pancreatic cancer
ENSG00000256034	ENSG00000256034	RP11-707G14.1	ENSG00000021300	PLEKHB1	-0.14	0.990593	-0.240338	0.134993	not significant	-0.0812177	0.282531	-0.240338	0.134993	not significant
ENSG00000256034	ENSG00000256034	RP11-707G14.1	ENSG00000175581	MRPL48	-0.24	0.148831	-0.25122	0.117806	not significant	-0.119498	0.113141	-0.25122	0.117806	not significant
ENSG00000256034	ENSG00000256034	RP11-707G14.1	ENSG00000175582	RAB6A	0.08	1	0.500938	0.00114812	Co-expression uncovered after Wnt inhibition	0.166435	0.0268255	0.500938	0.00114812	Co-expression not influenced by Wnt inhibition in pancreatic cancer
ENSG00000256050	ENSG00000256050	RP11-982M15.6	ENSG00000142208	AKT1	-0.03	1	-0.278987	0.0814938	not significant	0.59884	0	-0.278987	0.0814938	Co-expression influenced by Wnt inhibition in pancreatic cancer
ENSG00000256050	ENSG00000256050	RP11-982M15.6	ENSG00000185100	ADSSL1	-0.07	1	0.794184	4.88055e-08	Co-expression uncovered after Wnt inhibition	0.127231	0.0914834	0.794184	4.88055e-08	Co-expression uncovered after Wnt inhibition
ENSG00000256139	ENSG00000256139	RP11-968O1.5	ENSG00000076248	UNG	-0.06	1	0.0682927	0.674468	not significant	0.0870505	0.249011	0.0682927	0.674468	not significant
ENSG00000256139	ENSG00000256139	RP11-968O1.5	ENSG00000076555	ACACB	0.46	1.87408e-10	0.803565	2.90956e-08	Global co-expression not influenced by Wnt inhibition	0.703096	0	0.803565	2.90956e-08	Co-expression not influenced by Wnt inhibition in pancreatic cancer
ENSG00000256139	ENSG00000256139	RP11-968O1.5	ENSG00000189046	ALKBH2	-0.04	1	-0.0433396	0.790082	not significant	-0.188795	0.0119472	-0.0433396	0.790082	Co-expression influenced by Wnt inhibition in pancreatic cancer
ENSG00000256377	ENSG00000256377	RP11-1060J15.4	ENSG00000087448	KLHL42	0.07	1	0.45122	0.00378648	Co-expression uncovered after Wnt inhibition	0.0470301	0.534201	0.45122	0.00378648	Co-expression uncovered after Wnt inhibition
ENSG00000256628	ENSG00000256628	ZBTB11-AS1	ENSG00000138468	SENP7	0.42	1.10114e-11	-0.178236	0.270129	Global co-expression influenced by Wnt inhibition	-0.0326172	0.666188	-0.178236	0.270129	not significant
ENSG00000256628	ENSG00000256628	ZBTB11-AS1	ENSG00000144815	NXPE3	0.12	0.999313	0.20863	0.195722	not significant	0.0637173	0.399117	0.20863	0.195722	not significant
ENSG00000256628	ENSG00000256628	ZBTB11-AS1	ENSG00000182504	CEP97	0.33	0.000137101	0.250281	0.119219	Global co-expression influenced by Wnt inhibition	0.0164904	0.827384	0.250281	0.119219	not significant
ENSG00000256751	ENSG00000256751	RP11-695J4.2	ENSG00000139055	ERP27	0.17	0.0211106	0.483114	0.00179493	Global co-expression not influenced by Wnt inhibition	0.235196	0.00162585	0.483114	0.00179493	Co-expression not influenced by Wnt inhibition in pancreatic cancer
ENSG00000256751	ENSG00000256751	RP11-695J4.2	ENSG00000246705	H2AFJ	-0.08	1	-0.0131332	0.936046	not significant	-0.196532	0.00874715	-0.0131332	0.936046	Co-expression influenced by Wnt inhibition in pancreatic cancer
ENSG00000256894	ENSG00000256894	RP11-283G6.3	ENSG00000123096	SSPN	0.57	1.10114e-11	0.521013	0.00067521	Global co-expression not influenced by Wnt inhibition	0.39797	5.41841e-08	0.521013	0.00067521	Co-expression not influenced by Wnt inhibition in pancreatic cancer
ENSG00000256940	ENSG00000256940	RP11-783K16.5	ENSG00000126432	PRDX5	0.25	0.0630114	0.769794	1.23562e-07	Co-expression uncovered after Wnt inhibition	0.555574	0	0.769794	1.23562e-07	Co-expression not influenced by Wnt inhibition in pancreatic cancer
ENSG00000256940	ENSG00000256940	RP11-783K16.5	ENSG00000149743	TRPT1	0.22	0.64174	0.484991	0.00171424	Co-expression uncovered after Wnt inhibition	0.433162	2.50673e-09	0.484991	0.00171424	Co-expression not influenced by Wnt inhibition in pancreatic cancer
ENSG00000256940	ENSG00000256940	RP11-783K16.5	ENSG00000149782	PLCB3	0.25	0.896213	0.50469	0.00104204	Co-expression uncovered after Wnt inhibition	0.506646	0	0.50469	0.00104204	Co-expression not influenced by Wnt inhibition in pancreatic cancer
ENSG00000256940	ENSG00000256940	RP11-783K16.5	ENSG00000162302	RPS6KA4	0.15	0.64174	0.140901	0.38448	not significant	0.540282	0	0.140901	0.38448	Co-expression influenced by Wnt inhibition in pancreatic cancer
ENSG00000256940	ENSG00000256940	RP11-783K16.5	ENSG00000168071	CCDC88B	-0.41	2.10816e-09	0.64015	1.40019e-05	Global co-expression influenced by Wnt inhibition	0.313419	2.37638e-05	0.64015	1.40019e-05	Co-expression not influenced by Wnt inhibition in pancreatic cancer
ENSG00000256940	ENSG00000256940	RP11-783K16.5	ENSG00000173457	PPP1R14B	0.34	0.850459	-0.122889	0.448601	not significant	0.752971	0	-0.122889	0.448601	Co-expression influenced by Wnt inhibition in pancreatic cancer
ENSG00000256940	ENSG00000256940	RP11-783K16.5	ENSG00000173486	FKBP2	0.24	1	0.70469	1.07793e-06	Co-expression uncovered after Wnt inhibition	0.441119	1.17937e-09	0.70469	1.07793e-06	Co-expression not influenced by Wnt inhibition in pancreatic cancer
ENSG00000257038	ENSG00000257038	RP11-800A3.7	ENSG00000054965	FAM168A	0.29	1.17002e-07	0.421388	0.0071908	Global co-expression not influenced by Wnt inhibition	0.0190959	0.800641	0.421388	0.0071908	Co-expression uncovered after Wnt inhibition
ENSG00000257038	ENSG00000257038	RP11-800A3.7	ENSG00000110237	ARHGEF17	0.62	0.00102744	0.60075	5.87276e-05	Global co-expression not influenced by Wnt inhibition	0.357389	1.23781e-06	0.60075	5.87276e-05	Co-expression not influenced by Wnt inhibition in pancreatic cancer
ENSG00000257038	ENSG00000257038	RP11-800A3.7	ENSG00000175575	PAAF1	0.03	1	-0.181426	0.261542	not significant	0.0394449	0.601852	-0.181426	0.261542	not significant
ENSG00000257057	ENSG00000257057	RP11-867G2.2	ENSG00000020922	MRE11A	0.21	0.990593	0.127604	0.432652	not significant	-0.0220659	0.770651	0.127604	0.432652	not significant
ENSG00000257084	ENSG00000257084	U47924.27	ENSG00000111676	ATN1	0.28	0.0995304	0.0311445	0.848444	not significant	0.245975	0.000997556	0.0311445	0.848444	Co-expression influenced by Wnt inhibition in pancreatic cancer
ENSG00000257084	ENSG00000257084	U47924.27	ENSG00000111684	LPCAT3	0.2	0.930651	-0.2394	0.136558	not significant	0.0165596	0.826671	-0.2394	0.136558	not significant
ENSG00000257084	ENSG00000257084	U47924.27	ENSG00000126749	EMG1	0.39	0.000393518	-0.586304	9.54981e-05	Global co-expression influenced by Wnt inhibition	0.583752	0	-0.586304	9.54981e-05	Co-expression influenced by Wnt inhibition in pancreatic cancer
ENSG00000257086	ENSG00000257086	RP11-783K16.13	ENSG00000002330	BAD	0.03	1	-0.237336	0.140049	not significant	0.5456	0	-0.237336	0.140049	Co-expression influenced by Wnt inhibition in pancreatic cancer
ENSG00000257086	ENSG00000257086	RP11-783K16.13	ENSG00000126432	PRDX5	0.13	0.999989	0.373921	0.018015	Co-expression uncovered after Wnt inhibition	0.5877	0	0.373921	0.018015	Co-expression not influenced by Wnt inhibition in pancreatic cancer
ENSG00000257086	ENSG00000257086	RP11-783K16.13	ENSG00000149743	TRPT1	0.22	0.72238	0.433583	0.00556738	Co-expression uncovered after Wnt inhibition	0.639579	0	0.433583	0.00556738	Co-expression not influenced by Wnt inhibition in pancreatic cancer
ENSG00000257086	ENSG00000257086	RP11-783K16.13	ENSG00000149782	PLCB3	0.51	0.28637	0.613133	3.80666e-05	Co-expression uncovered after Wnt inhibition	0.747615	0	0.613133	3.80666e-05	Co-expression not influenced by Wnt inhibition in pancreatic cancer
ENSG00000257086	ENSG00000257086	RP11-783K16.13	ENSG00000162302	RPS6KA4	0.19	0.72238	-0.0380863	0.815102	not significant	0.706011	0	-0.0380863	0.815102	Co-expression influenced by Wnt inhibition in pancreatic cancer
ENSG00000257086	ENSG00000257086	RP11-783K16.13	ENSG00000168071	CCDC88B	-0.1	1	0.699437	1.32168e-06	Co-expression uncovered after Wnt inhibition	0.480525	1.23408e-11	0.699437	1.32168e-06	Co-expression not influenced by Wnt inhibition in pancreatic cancer
ENSG00000257086	ENSG00000257086	RP11-783K16.13	ENSG00000173113	TRMT112	0.17	0.999936	-0.529268	0.000537955	Co-expression uncovered after Wnt inhibition	0.369932	4.91325e-07	-0.529268	0.000537955	Co-expression influenced by Wnt inhibition in pancreatic cancer
ENSG00000257086	ENSG00000257086	RP11-783K16.13	ENSG00000173457	PPP1R14B	0.26	0.64174	-0.182176	0.259548	not significant	0.605393	0	-0.182176	0.259548	Co-expression influenced by Wnt inhibition in pancreatic cancer
ENSG00000257086	ENSG00000257086	RP11-783K16.13	ENSG00000173486	FKBP2	0.15	1	0.661538	6.05035e-06	Co-expression uncovered after Wnt inhibition	0.347453	2.507e-06	0.661538	6.05035e-06	Co-expression not influenced by Wnt inhibition in pancreatic cancer
ENSG00000257086	ENSG00000257086	RP11-783K16.13	ENSG00000173511	VEGFB	-0.01	1	-0.308255	0.0534073	not significant	0.212278	0.00463154	-0.308255	0.0534073	Co-expression influenced by Wnt inhibition in pancreatic cancer
ENSG00000257167	ENSG00000257167	TMPO-AS1	ENSG00000120802	TMPO	0.75	2.10816e-09	0.877674	0	Global co-expression not influenced by Wnt inhibition	0.468595	6.41076e-11	0.877674	0	Co-expression not influenced by Wnt inhibition in pancreatic cancer
ENSG00000257167	ENSG00000257167	TMPO-AS1	ENSG00000245017	RP11-181C3.1	0.4	4.30809e-05	0.496248	0.00129419	Global co-expression not influenced by Wnt inhibition	0.313142	2.41776e-05	0.496248	0.00129419	Co-expression not influenced by Wnt inhibition in pancreatic cancer
ENSG00000257252	ENSG00000257252	RP11-486A14.2	ENSG00000177889	UBE2N	-0.02	1	-0.44334	0.00450857	Co-expression uncovered after Wnt inhibition	0.180591	0.016155	-0.44334	0.00450857	Co-expression influenced by Wnt inhibition in pancreatic cancer
ENSG00000257252	ENSG00000257252	RP11-486A14.2	ENSG00000198015	MRPL42	0.15	0.999973	-0.0744841	0.646787	not significant	0.149484	0.0470515	-0.0744841	0.646787	Co-expression influenced by Wnt inhibition in pancreatic cancer
ENSG00000257337	ENSG00000257337	RP11-983P16.4	ENSG00000063046	EIF4B	0.32	4.30809e-05	0.716698	6.87861e-07	Global co-expression not influenced by Wnt inhibition	0.185047	0.0137735	0.716698	6.87861e-07	Co-expression not influenced by Wnt inhibition in pancreatic cancer
ENSG00000257337	ENSG00000257337	RP11-983P16.4	ENSG00000111077	TENC1	0.31	0.955404	0.261351	0.103351	not significant	0.391354	9.28115e-08	0.261351	0.103351	Co-expression influenced by Wnt inhibition in pancreatic cancer
ENSG00000257556	ENSG00000257556	RP11-44N21.1	ENSG00000140104	C14orf79	0.07	1	-0.0442777	0.785635	not significant	0.442007	1.08238e-09	-0.0442777	0.785635	Co-expression influenced by Wnt inhibition in pancreatic cancer
ENSG00000257556	ENSG00000257556	RP11-44N21.1	ENSG00000170779	CDCA4	0.17	0.999313	0.574296	0.000140837	Co-expression uncovered after Wnt inhibition	0.525657	0	0.574296	0.000140837	Co-expression not influenced by Wnt inhibition in pancreatic cancer
ENSG00000257556	ENSG00000257556	RP11-44N21.1	ENSG00000183828	NUDT14	0.15	0.850459	0.261914	0.10259	not significant	0.464383	1.0518e-10	0.261914	0.10259	Co-expression influenced by Wnt inhibition in pancreatic cancer
ENSG00000257556	ENSG00000257556	RP11-44N21.1	ENSG00000184916	JAG2	0.15	0.955404	0.666604	4.93772e-06	Co-expression uncovered after Wnt inhibition	0.375316	3.26658e-07	0.666604	4.93772e-06	Co-expression not influenced by Wnt inhibition in pancreatic cancer
ENSG00000257556	ENSG00000257556	RP11-44N21.1	ENSG00000185567	AHNAK2	-0.05	1	-0.426079	0.0065234	Co-expression uncovered after Wnt inhibition	0.474964	2.83257e-11	-0.426079	0.0065234	Co-expression influenced by Wnt inhibition in pancreatic cancer
ENSG00000257621	ENSG00000257621	RP11-349A22.5	ENSG00000131966	ACTR10	0.25	0.00245782	0.203002	0.208265	Global co-expression influenced by Wnt inhibition	0.127495	0.0908085	0.203002	0.208265	not significant
ENSG00000257671	ENSG00000257671	RP3-416H24.1	ENSG00000135480	KRT7	0.63	1.10114e-11	0.549343	0.000302488	Global co-expression not influenced by Wnt inhibition	0.800891	0	0.549343	0.000302488	Co-expression not influenced by Wnt inhibition in pancreatic cancer
ENSG00000257698	ENSG00000257698	RP11-620J15.3	ENSG00000037897	METTL1	0	1	0.474672	0.00220121	Co-expression uncovered after Wnt inhibition	0.21436	0.00423807	0.474672	0.00220121	Co-expression not influenced by Wnt inhibition in pancreatic cancer
ENSG00000257698	ENSG00000257698	RP11-620J15.3	ENSG00000111012	CYP27B1	-0.27	0.000137101	0.247655	0.123242	Global co-expression influenced by Wnt inhibition	-0.287761	0.0001098	0.247655	0.123242	Co-expression influenced by Wnt inhibition in pancreatic cancer
ENSG00000257698	ENSG00000257698	RP11-620J15.3	ENSG00000123297	TSFM	0.33	6.4144e-07	0.575235	0.000136695	Global co-expression not influenced by Wnt inhibition	0.296026	6.80792e-05	0.575235	0.000136695	Co-expression not influenced by Wnt inhibition in pancreatic cancer
ENSG00000257698	ENSG00000257698	RP11-620J15.3	ENSG00000123427	METTL21B	-0.06	1	0.0221388	0.892085	not significant	0.16749	0.0259655	0.0221388	0.892085	Co-expression influenced by Wnt inhibition in pancreatic cancer
ENSG00000257698	ENSG00000257698	RP11-620J15.3	ENSG00000135452	TSPAN31	0.07	1	-0.463602	0.00285595	Co-expression uncovered after Wnt inhibition	0.0861438	0.253989	-0.463602	0.00285595	Co-expression uncovered after Wnt inhibition
ENSG00000257698	ENSG00000257698	RP11-620J15.3	ENSG00000139266	2009-03-01	0.18	0.461671	0.414071	0.00835016	Co-expression uncovered after Wnt inhibition	0.264004	0.000401617	0.414071	0.00835016	Co-expression not influenced by Wnt inhibition in pancreatic cancer
ENSG00000257698	ENSG00000257698	RP11-620J15.3	ENSG00000166896	XRCC6BP1	0.56	4.30809e-05	0.622139	2.74983e-05	Global co-expression not influenced by Wnt inhibition	0.217924	0.00363381	0.622139	2.74983e-05	Co-expression not influenced by Wnt inhibition in pancreatic cancer
ENSG00000257698	ENSG00000257698	RP11-620J15.3	ENSG00000182379	NXPH4	0.17	0.553471	0.387635	0.0134599	Co-expression uncovered after Wnt inhibition	0.329935	8.23771e-06	0.387635	0.0134599	Co-expression not influenced by Wnt inhibition in pancreatic cancer
ENSG00000257702	ENSG00000257702	LBX2-AS1	ENSG00000115274	INO80B	-0.12	1	0.14015	0.387037	not significant	0.451713	4.11965e-10	0.14015	0.387037	Co-expression influenced by Wnt inhibition in pancreatic cancer
ENSG00000257702	ENSG00000257702	LBX2-AS1	ENSG00000115275	MOGS	0.04	1	0.336585	0.0342465	Co-expression uncovered after Wnt inhibition	0.503067	0	0.336585	0.0342465	Co-expression not influenced by Wnt inhibition in pancreatic cancer
ENSG00000257702	ENSG00000257702	LBX2-AS1	ENSG00000115282	TTC31	0.1	1	0.230769	0.1516	not significant	0.505508	0	0.230769	0.1516	Co-expression influenced by Wnt inhibition in pancreatic cancer
ENSG00000257702	ENSG00000257702	LBX2-AS1	ENSG00000115307	AUP1	0.16	1	-0.173358	0.283623	not significant	0.563605	0	-0.173358	0.283623	Co-expression influenced by Wnt inhibition in pancreatic cancer
ENSG00000257702	ENSG00000257702	LBX2-AS1	ENSG00000239779	WBP1	-0.1	1	0.331332	0.0372892	Co-expression uncovered after Wnt inhibition	0.263597	0.000410234	0.331332	0.0372892	Co-expression not influenced by Wnt inhibition in pancreatic cancer
ENSG00000257829	ENSG00000257829	RP11-845M18.6	ENSG00000170442	KRT86	0.41	1.76343e-08	-0.21257	0.187268	Global co-expression influenced by Wnt inhibition	0.655404	4.25466e-23	-0.21257	0.187268	Co-expression influenced by Wnt inhibition in pancreatic cancer
ENSG00000257829	ENSG00000257829	RP11-845M18.6	ENSG00000205426	KRT81	0.29	0.00542076	-0.123452	0.446512	Global co-expression influenced by Wnt inhibition	0.339011	3.91748e-06	-0.123452	0.446512	Co-expression influenced by Wnt inhibition in pancreatic cancer
ENSG00000257878	ENSG00000257878	RP11-256L6.3	ENSG00000111144	LTA4H	0.43	2.10816e-09	-0.188743	0.242538	Global co-expression influenced by Wnt inhibition	0.191703	0.0105844	-0.188743	0.242538	Co-expression influenced by Wnt inhibition in pancreatic cancer
ENSG00000257913	ENSG00000257913	RP11-386G11.5	ENSG00000123416	TUBA1B	0.37	1.87408e-10	0.589869	8.48657e-05	Global co-expression not influenced by Wnt inhibition	0.124784	0.0979321	0.589869	8.48657e-05	Co-expression uncovered after Wnt inhibition
ENSG00000257913	ENSG00000257913	RP11-386G11.5	ENSG00000139636	LMBR1L	0.07	1	-0.303377	0.0574489	not significant	0.425925	4.87008e-09	-0.303377	0.0574489	Co-expression influenced by Wnt inhibition in pancreatic cancer
ENSG00000257913	ENSG00000257913	RP11-386G11.5	ENSG00000167550	RHEBL1	0.3	0.000393518	0.617636	3.23874e-05	Global co-expression not influenced by Wnt inhibition	0.128527	0.088208	0.617636	3.23874e-05	Co-expression uncovered after Wnt inhibition
ENSG00000257913	ENSG00000257913	RP11-386G11.5	ENSG00000167553	TUBA1C	0.2	0.148831	0.247467	0.123534	not significant	-0.00389536	0.95893	0.247467	0.123534	not significant
ENSG00000257913	ENSG00000257913	RP11-386G11.5	ENSG00000181929	PRKAG1	-0.16	1	0.381614	0.0156486	Co-expression uncovered after Wnt inhibition	0.282821	0.000145143	0.381614	0.0156486	Co-expression not influenced by Wnt inhibition in pancreatic cancer
ENSG00000258017	ENSG00000258017	RP11-386G11.10	ENSG00000139636	LMBR1L	0.19	0.997254	-0.431144	0.00586372	Co-expression uncovered after Wnt inhibition	0.2594	0.000489352	-0.431144	0.00586372	Co-expression influenced by Wnt inhibition in pancreatic cancer
ENSG00000258017	ENSG00000258017	RP11-386G11.10	ENSG00000167553	TUBA1C	-0.05	1	0.539962	0.000397521	Co-expression uncovered after Wnt inhibition	0.0187619	0.804239	0.539962	0.000397521	Co-expression uncovered after Wnt inhibition
ENSG00000258017	ENSG00000258017	RP11-386G11.10	ENSG00000181929	PRKAG1	0.2	0.0630114	0.256848	0.109597	not significant	0.234167	0.00170661	0.256848	0.109597	Co-expression influenced by Wnt inhibition in pancreatic cancer
ENSG00000258056	ENSG00000258056	RP11-644F5.11	ENSG00000135437	RDH5	-0.08	1	0.450094	0.00388298	Co-expression uncovered after Wnt inhibition	0.370254	4.79555e-07	0.450094	0.00388298	Co-expression not influenced by Wnt inhibition in pancreatic cancer
ENSG00000258056	ENSG00000258056	RP11-644F5.11	ENSG00000139531	SUOX	0.41	1.87408e-10	0.673921	3.67546e-06	Global co-expression not influenced by Wnt inhibition	0.54626	0	0.673921	3.67546e-06	Co-expression not influenced by Wnt inhibition in pancreatic cancer
ENSG00000258077	ENSG00000258077	RP11-114H23.1	ENSG00000111615	KRR1	0.13	0.999676	0.591745	7.97136e-05	Co-expression uncovered after Wnt inhibition	0.0387765	0.608354	0.591745	7.97136e-05	Co-expression uncovered after Wnt inhibition
ENSG00000258077	ENSG00000258077	RP11-114H23.1	ENSG00000139278	GLIPR1	0.22	0.000137101	-0.181989	0.260045	Global co-expression influenced by Wnt inhibition	-0.181716	0.0154932	-0.181989	0.260045	Co-expression influenced by Wnt inhibition in pancreatic cancer
ENSG00000258077	ENSG00000258077	RP11-114H23.1	ENSG00000139289	PHLDA1	0.48	3.2072e-13	0.645591	1.13502e-05	Global co-expression not influenced by Wnt inhibition	0.451803	2.75186e-10	0.645591	1.13502e-05	Co-expression not influenced by Wnt inhibition in pancreatic cancer
ENSG00000258077	ENSG00000258077	RP11-114H23.1	ENSG00000180881	CAPS2	0.14	0.990593	0.692308	1.75205e-06	Co-expression uncovered after Wnt inhibition	-0.141304	0.0606513	0.692308	1.75205e-06	Co-expression uncovered after Wnt inhibition
ENSG00000258168	ENSG00000258168	RP11-588H23.3	ENSG00000111596	CNOT2	0.29	6.4144e-07	0.34015	0.0323012	Global co-expression not influenced by Wnt inhibition	0.241389	0.00120912	0.34015	0.0323012	Co-expression not influenced by Wnt inhibition in pancreatic cancer
ENSG00000258168	ENSG00000258168	RP11-588H23.3	ENSG00000127328	RAB3IP	0.26	2.10816e-09	0.0840525	0.604935	Global co-expression influenced by Wnt inhibition	0.108356	0.151116	0.0840525	0.604935	not significant
ENSG00000258168	ENSG00000258168	RP11-588H23.3	ENSG00000127329	PTPRB	0.22	0.0630114	0.518386	0.00072503	Co-expression uncovered after Wnt inhibition	0.532926	2.24654e-14	0.518386	0.00072503	Co-expression not influenced by Wnt inhibition in pancreatic cancer
ENSG00000258168	ENSG00000258168	RP11-588H23.3	ENSG00000135643	KCNMB4	0.2	0.930651	0.175985	0.276303	not significant	0.204027	0.00645186	0.175985	0.276303	Co-expression influenced by Wnt inhibition in pancreatic cancer
ENSG00000258199	ENSG00000258199	RP11-977G19.5	ENSG00000111540	RAB5B	0.15	0.997254	-0.230957	0.151261	not significant	0.12825	0.0888999	-0.230957	0.151261	not significant
ENSG00000258199	ENSG00000258199	RP11-977G19.5	ENSG00000139531	SUOX	0.31	2.10816e-09	-0.174859	0.279425	Global co-expression influenced by Wnt inhibition	0.355677	1.40014e-06	-0.174859	0.279425	Co-expression influenced by Wnt inhibition in pancreatic cancer
ENSG00000258199	ENSG00000258199	RP11-977G19.5	ENSG00000196465	MYL6B	0.13	1	0.130582	0.420524	not significant	0.474678	2.94529e-11	0.130582	0.420524	Co-expression influenced by Wnt inhibition in pancreatic cancer
ENSG00000258199	ENSG00000258199	RP11-977G19.5	ENSG00000197728	RPS26	0.28	1.20854e-05	-0.0624765	0.700868	Global co-expression influenced by Wnt inhibition	0.156565	0.0375199	-0.0624765	0.700868	Co-expression influenced by Wnt inhibition in pancreatic cancer
ENSG00000258302	ENSG00000258302	RP11-981P6.1	ENSG00000070961	ATP2B1	0.28	1.76343e-08	-0.0317073	0.84573	Global co-expression influenced by Wnt inhibition	0.372576	4.0242e-07	-0.0317073	0.84573	Co-expression influenced by Wnt inhibition in pancreatic cancer
ENSG00000258302	ENSG00000258302	RP11-981P6.1	ENSG00000139323	POC1B	0.44	0.972405	0.0422139	0.795426	not significant	0.306476	3.64497e-05	0.0422139	0.795426	Co-expression influenced by Wnt inhibition in pancreatic cancer
ENSG00000258302	ENSG00000258302	RP11-981P6.1	ENSG00000257594	GALNT4	0.4	0.999936	-0.0161351	0.921365	not significant	0.179055	0.0170978	-0.0161351	0.921365	Co-expression influenced by Wnt inhibition in pancreatic cancer
ENSG00000258404	ENSG00000258404	RP11-1029J19.5	ENSG00000078304	PPP2R5C	0.45	1.10114e-11	0.405253	0.00995911	Global co-expression not influenced by Wnt inhibition	0.29407	7.10252e-05	0.405253	0.00995911	Co-expression not influenced by Wnt inhibition in pancreatic cancer
ENSG00000258667	ENSG00000258667	HIF1A-AS2	ENSG00000023608	SNAPC1	0.31	0.28637	0.227955	0.15676	not significant	0.466065	6.25961e-11	0.227955	0.15676	Co-expression influenced by Wnt inhibition in pancreatic cancer
ENSG00000258667	ENSG00000258667	HIF1A-AS2	ENSG00000232774	RP11-47I22.3	0.29	2.10816e-09	0.384053	0.0149559	Global co-expression not influenced by Wnt inhibition	0.27811	0.000178244	0.384053	0.0149559	Co-expression not influenced by Wnt inhibition in pancreatic cancer
ENSG00000258736	ENSG00000258736	RP11-982M15.7	ENSG00000179364	PACS2	0.2	0.00542076	0.22758	0.157458	Global co-expression influenced by Wnt inhibition	0.268274	0.000305868	0.22758	0.157458	Co-expression influenced by Wnt inhibition in pancreatic cancer
ENSG00000258867	ENSG00000258867	RP11-300J18.3	ENSG00000054983	GALC	0.08	1	0.284991	0.0749457	not significant	0.136551	0.069937	0.284991	0.0749457	not significant
ENSG00000258867	ENSG00000258867	RP11-300J18.3	ENSG00000140030	GPR65	0.01	1	0.0789869	0.626947	not significant	0.399078	3.75306e-08	0.0789869	0.626947	Co-expression influenced by Wnt inhibition in pancreatic cancer
ENSG00000258929	ENSG00000258929	RP11-58E21.3	ENSG00000087299	L2HGDH	-0.03	1	0.111445	0.492221	not significant	0.198586	0.00814446	0.111445	0.492221	Co-expression influenced by Wnt inhibition in pancreatic cancer
ENSG00000258929	ENSG00000258929	RP11-58E21.3	ENSG00000100483	VCPKMT	0.1	0.999999	-0.0294559	0.856597	not significant	0.333136	6.66254e-06	-0.0294559	0.856597	Co-expression influenced by Wnt inhibition in pancreatic cancer
ENSG00000258929	ENSG00000258929	RP11-58E21.3	ENSG00000100485	SOS2	0.18	0.28637	0.674484	3.59276e-06	Co-expression uncovered after Wnt inhibition	0.116257	0.123251	0.674484	3.59276e-06	Co-expression uncovered after Wnt inhibition
ENSG00000258929	ENSG00000258929	RP11-58E21.3	ENSG00000125375	ATP5S	0.1	1	0.0362101	0.824084	not significant	0.0855335	0.257379	0.0362101	0.824084	not significant
ENSG00000258929	ENSG00000258929	RP11-58E21.3	ENSG00000214900	C14orf182	0.55	1.87408e-10	0.516698	0.000758769	Global co-expression not influenced by Wnt inhibition	0.674858	0	0.516698	0.000758769	Co-expression not influenced by Wnt inhibition in pancreatic cancer
ENSG00000258944	ENSG00000258944	RP4-647C14.3	ENSG00000184227	ACOT1	-0.06	1	0.514634	0.000801907	Co-expression uncovered after Wnt inhibition	0.139571	0.0639577	0.514634	0.000801907	Co-expression uncovered after Wnt inhibition
ENSG00000259153	ENSG00000259153	RP6-65G23.3	ENSG00000133985	TTC9	0.6	3.2072e-13	-0.049531	0.760862	Global co-expression influenced by Wnt inhibition	0.50789	0	-0.049531	0.760862	Co-expression influenced by Wnt inhibition in pancreatic cancer
ENSG00000259306	ENSG00000259240	RP11-108K3.1	ENSG00000069966	GNB5	0	1	0.168856	0.296465	not significant	0.0010106	0.989349	0.168856	0.296465	not significant
ENSG00000259306	ENSG00000259240	RP11-108K3.1	ENSG00000081014	AP4E1	0.15	0.850459	-0.0500938	0.758222	not significant	0.0193919	0.797805	-0.0500938	0.758222	not significant
ENSG00000259306	ENSG00000259240	RP11-108K3.1	ENSG00000138600	SPPL2A	0.08	1	-0.05197	0.749439	not significant	0.0485829	0.520774	-0.05197	0.749439	not significant
ENSG00000259306	ENSG00000259240	RP11-108K3.1	ENSG00000186417	GLDN	0	1	0.354409	0.0254127	Co-expression uncovered after Wnt inhibition	0.156145	0.0379493	0.354409	0.0254127	Co-expression not influenced by Wnt inhibition in pancreatic cancer
ENSG00000259248	ENSG00000259248	USP3-AS1	ENSG00000103657	HERC1	0.26	0.000393518	0.401313	0.0107602	Global co-expression not influenced by Wnt inhibition	0.159695	0.0338342	0.401313	0.0107602	Co-expression not influenced by Wnt inhibition in pancreatic cancer
ENSG00000259330	ENSG00000259330	LINC00984	ENSG00000128928	IVD	0.16	0.955404	0.29531	0.0646705	not significant	0.305156	3.94927e-05	0.29531	0.0646705	Co-expression influenced by Wnt inhibition in pancreatic cancer
ENSG00000259330	ENSG00000259330	LINC00984	ENSG00000128944	KNSTRN	0	1	0.605816	4.9276e-05	Co-expression uncovered after Wnt inhibition	-0.012991	0.863612	0.605816	4.9276e-05	Co-expression uncovered after Wnt inhibition
ENSG00000259330	ENSG00000259330	LINC00984	ENSG00000188549	C15orf52	0.17	0.999998	-0.274672	0.0864721	not significant	0.0913246	0.226459	-0.274672	0.0864721	not significant
ENSG00000259345	ENSG00000259345	RP11-624L4.1	ENSG00000137801	THBS1	0.67	3.2072e-13	0.845028	0	Global co-expression not influenced by Wnt inhibition	0.198277	0.00815641	0.845028	0	Co-expression not influenced by Wnt inhibition in pancreatic cancer
ENSG00000259426	ENSG00000259426	RP11-253M7.1	ENSG00000137819	PAQR5	0.2	0.461671	0.389869	0.0134087	Co-expression uncovered after Wnt inhibition	0.0235799	0.755171	0.389869	0.0134087	Co-expression uncovered after Wnt inhibition
ENSG00000274528	ENSG00000259438	CTD-2650P22.1	ENSG00000140280	LYSMD2	0.11	0.999989	-0.190432	0.23829	not significant	0.148901	0.0479282	-0.190432	0.23829	Co-expression influenced by Wnt inhibition in pancreatic cancer
ENSG00000259456	ENSG00000259456	RP5-914P20.5	ENSG00000124243	BCAS4	0.34	1.17002e-07	0.240713	0.13437	Global co-expression influenced by Wnt inhibition	0.322529	1.33443e-05	0.240713	0.13437	Co-expression influenced by Wnt inhibition in pancreatic cancer
ENSG00000259459	ENSG00000259459	RP11-321G12.1	ENSG00000074410	CA12	0.34	0.72238	0.548218	0.000312693	Co-expression uncovered after Wnt inhibition	0.414032	1.01337e-08	0.548218	0.000312693	Co-expression not influenced by Wnt inhibition in pancreatic cancer
ENSG00000259623	ENSG00000259623	RP11-156E6.1	ENSG00000131473	ACLY	0.06	1	0.0701689	0.666033	not significant	0.406693	2.61764e-08	0.0701689	0.666033	Co-expression influenced by Wnt inhibition in pancreatic cancer
ENSG00000259623	ENSG00000259623	RP11-156E6.1	ENSG00000141696	LEPREL4	0.07	1	0.576548	0.000131081	Co-expression uncovered after Wnt inhibition	0.265419	0.000372931	0.576548	0.000131081	Co-expression not influenced by Wnt inhibition in pancreatic cancer
ENSG00000259623	ENSG00000259623	RP11-156E6.1	ENSG00000141698	NT5C3B	0.2	0.896213	0.692495	1.73899e-06	Co-expression uncovered after Wnt inhibition	0.480199	1.30209e-11	0.692495	1.73899e-06	Co-expression not influenced by Wnt inhibition in pancreatic cancer
ENSG00000259623	ENSG00000259623	RP11-156E6.1	ENSG00000141756	FKBP10	0	1	0.689118	1.99039e-06	Co-expression uncovered after Wnt inhibition	0.0653512	0.387117	0.689118	1.99039e-06	Co-expression uncovered after Wnt inhibition
ENSG00000259623	ENSG00000259623	RP11-156E6.1	ENSG00000173786	CNP	0.01	1	0.576548	0.000131081	Co-expression uncovered after Wnt inhibition	0.436062	1.91036e-09	0.576548	0.000131081	Co-expression not influenced by Wnt inhibition in pancreatic cancer
ENSG00000259623	ENSG00000259623	RP11-156E6.1	ENSG00000173801	JUP	0.03	1	-0.632833	1.84899e-05	Co-expression uncovered after Wnt inhibition	-0.117259	0.120036	-0.632833	1.84899e-05	Co-expression uncovered after Wnt inhibition
ENSG00000259623	ENSG00000259623	RP11-156E6.1	ENSG00000187595	ZNF385C	0.27	0.00245782	-0.136023	0.401284	Global co-expression influenced by Wnt inhibition	0.0910086	0.228075	-0.136023	0.401284	not significant
ENSG00000259209	ENSG00000259768	RP5-991G20.1	ENSG00000102967	DHODH	0.58	3.2072e-13	0.709756	8.89045e-07	Global co-expression not influenced by Wnt inhibition	0.341453	3.30157e-06	0.709756	8.89045e-07	Co-expression not influenced by Wnt inhibition in pancreatic cancer
ENSG00000259891	ENSG00000259891	CTA-204B4.2	ENSG00000167632	TRAPPC9	0.49	1.17002e-07	-0.0148218	0.927785	Global co-expression influenced by Wnt inhibition	0.361063	9.47915e-07	-0.0148218	0.927785	Co-expression influenced by Wnt inhibition in pancreatic cancer
ENSG00000259933	ENSG00000259933	RP11-304L19.1	ENSG00000008710	PKD1	0.08	1	-0.360976	0.0226812	Co-expression uncovered after Wnt inhibition	-0.107575	0.153974	-0.360976	0.0226812	Co-expression uncovered after Wnt inhibition
ENSG00000259933	ENSG00000259933	RP11-304L19.1	ENSG00000103197	TSC2	0.18	0.994818	0.132645	0.413165	not significant	0.288742	0.000103824	0.132645	0.413165	Co-expression influenced by Wnt inhibition in pancreatic cancer
ENSG00000259933	ENSG00000259933	RP11-304L19.1	ENSG00000167965	MLST8	0.16	0.553471	-0.390244	0.0133137	Co-expression uncovered after Wnt inhibition	0.253153	0.000699669	-0.390244	0.0133137	Co-expression influenced by Wnt inhibition in pancreatic cancer
ENSG00000259953	ENSG00000259953	RP11-4O1.2	ENSG00000059769	DNAJC25	0.1	1	0.709193	9.08087e-07	Co-expression uncovered after Wnt inhibition	0.255692	0.000615722	0.709193	9.08087e-07	Co-expression not influenced by Wnt inhibition in pancreatic cancer
ENSG00000259985	ENSG00000259985	RP11-549B18.1	ENSG00000118276	B4GALT6	0.69	0.000393518	0.808443	2.03546e-08	Global co-expression not influenced by Wnt inhibition	0.745678	0	0.808443	2.03546e-08	Co-expression not influenced by Wnt inhibition in pancreatic cancer
ENSG00000260196	ENSG00000260196	RP1-239B22.5	ENSG00000070081	NUCB2	0.12	1	-0.530206	0.000524062	Co-expression uncovered after Wnt inhibition	-0.158323	0.0354105	-0.530206	0.000524062	Co-expression not influenced by Wnt inhibition in pancreatic cancer
ENSG00000260196	ENSG00000260196	RP1-239B22.5	ENSG00000187486	KCNJ11	0.05	1	0.379362	0.0163121	Co-expression uncovered after Wnt inhibition	0.175447	0.0196084	0.379362	0.0163121	Co-expression not influenced by Wnt inhibition in pancreatic cancer
ENSG00000260196	ENSG00000260196	RP1-239B22.5	ENSG00000188211	NCR3LG1	0.34	0.000393518	0.392683	0.0127105	Global co-expression not influenced by Wnt inhibition	0.390839	9.67366e-08	0.392683	0.0127105	Co-expression not influenced by Wnt inhibition in pancreatic cancer
ENSG00000260257	ENSG00000260257	RP5-1085F17.3	ENSG00000101367	MAPRE1	0.42	6.4144e-07	-0.651407	9.04291e-06	Global co-expression influenced by Wnt inhibition	-0.0525939	0.486538	-0.651407	9.04291e-06	Co-expression uncovered after Wnt inhibition
ENSG00000260260	ENSG00000260260	RP11-304L19.5	ENSG00000008710	PKD1	0.03	1	-0.00469043	0.977435	not significant	0.35675	1.29613e-06	-0.00469043	0.977435	Co-expression influenced by Wnt inhibition in pancreatic cancer
ENSG00000260260	ENSG00000260260	RP11-304L19.5	ENSG00000103197	TSC2	0.24	0.00542076	-0.263415	0.100581	Global co-expression influenced by Wnt inhibition	0.416589	1.11738e-08	-0.263415	0.100581	Co-expression influenced by Wnt inhibition in pancreatic cancer
ENSG00000260260	ENSG00000260260	RP11-304L19.5	ENSG00000167965	MLST8	0.48	1.87408e-10	-0.0253283	0.876586	Global co-expression influenced by Wnt inhibition	0.575644	0	-0.0253283	0.876586	Co-expression influenced by Wnt inhibition in pancreatic cancer
ENSG00000260267	ENSG00000260267	RP11-452L6.5	ENSG00000052344	PRSS8	0.29	1.76343e-08	0.466792	0.00265167	Global co-expression not influenced by Wnt inhibition	0.0492807	0.514435	0.466792	0.00265167	Co-expression uncovered after Wnt inhibition
ENSG00000260267	ENSG00000260267	RP11-452L6.5	ENSG00000140682	TGFB1I1	-0.25	0.28637	-0.32439	0.0416483	Co-expression uncovered after Wnt inhibition	0.00288473	0.969582	-0.32439	0.0416483	Co-expression uncovered after Wnt inhibition
ENSG00000260285	ENSG00000260285	RP11-600F24.7	ENSG00000075413	MARK3	0.39	1.87408e-10	0.0133208	0.935128	Global co-expression influenced by Wnt inhibition	0.528302	0	0.0133208	0.935128	Co-expression influenced by Wnt inhibition in pancreatic cancer
ENSG00000260285	ENSG00000260285	RP11-600F24.7	ENSG00000088808	PPP1R13B	0.33	2.98892e-06	0.434522	0.00545692	Global co-expression not influenced by Wnt inhibition	0.488667	1.9179e-12	0.434522	0.00545692	Co-expression not influenced by Wnt inhibition in pancreatic cancer
ENSG00000260285	ENSG00000260285	RP11-600F24.7	ENSG00000100711	ZFYVE21	0.07	1	0.136585	0.399324	not significant	0.434525	2.20707e-09	0.136585	0.399324	Co-expression influenced by Wnt inhibition in pancreatic cancer
ENSG00000260285	ENSG00000260285	RP11-600F24.7	ENSG00000126214	KLC1	0.08	1	0.319325	0.0450861	Co-expression uncovered after Wnt inhibition	0.589593	0	0.319325	0.0450861	Co-expression not influenced by Wnt inhibition in pancreatic cancer
ENSG00000260285	ENSG00000260285	RP11-600F24.7	ENSG00000126215	XRCC3	0.31	1.76343e-08	0.328518	0.0390088	Global co-expression not influenced by Wnt inhibition	0.597072	0	0.328518	0.0390088	Co-expression not influenced by Wnt inhibition in pancreatic cancer
ENSG00000260285	ENSG00000260285	RP11-600F24.7	ENSG00000166165	CKB	0.21	0.997254	0.176548	0.274751	not significant	0.436891	1.76651e-09	0.176548	0.274751	Co-expression influenced by Wnt inhibition in pancreatic cancer
ENSG00000260285	ENSG00000260285	RP11-600F24.7	ENSG00000256053	APOPT1	-0.04	1	-0.330582	0.0377415	Co-expression uncovered after Wnt inhibition	0.215522	0.00403178	-0.330582	0.0377415	Co-expression influenced by Wnt inhibition in pancreatic cancer
ENSG00000260328	ENSG00000260328	RP11-416I2.1	ENSG00000141030	COPS3	0.16	0.72238	-0.292495	0.0673541	not significant	-0.0703766	0.351946	-0.292495	0.0673541	not significant
ENSG00000260328	ENSG00000260328	RP11-416I2.1	ENSG00000154803	FLCN	0.1	1	-0.063227	0.697441	not significant	-0.0202084	0.789487	-0.063227	0.697441	not significant
ENSG00000260328	ENSG00000260328	RP11-416I2.1	ENSG00000179598	PLD6	0.15	0.997254	-0.492683	0.00141602	Co-expression uncovered after Wnt inhibition	-0.159892	0.0335153	-0.492683	0.00141602	Co-expression not influenced by Wnt inhibition in pancreatic cancer
ENSG00000260352	ENSG00000260352	CTD-2288F12.1	ENSG00000134419	RPS15A	0.23	0.00245782	-0.55272	0.000273647	Global co-expression influenced by Wnt inhibition	0.112078	0.137487	-0.55272	0.000273647	Co-expression uncovered after Wnt inhibition
ENSG00000260352	ENSG00000260352	CTD-2288F12.1	ENSG00000170540	ARL6IP1	0.2	0.0630114	-0.391932	0.0128936	Co-expression uncovered after Wnt inhibition	0.543533	5.40005e-15	-0.391932	0.0128936	Co-expression influenced by Wnt inhibition in pancreatic cancer
ENSG00000260461	ENSG00000260461	RP11-541N10.3	ENSG00000107960	OBFC1	0.21	0.72238	0.704878	1.07018e-06	Co-expression uncovered after Wnt inhibition	0.600552	0	0.704878	1.07018e-06	Co-expression not influenced by Wnt inhibition in pancreatic cancer
ENSG00000260552	ENSG00000260552	RP11-49I11.1	ENSG00000134759	ELP2	-0.07	1	0.109568	0.499576	not significant	0.0953476	0.206591	0.109568	0.499576	not significant
ENSG00000260552	ENSG00000260552	RP11-49I11.1	ENSG00000141424	SLC39A6	0.23	0.0630114	-0.0712946	0.660991	not significant	-0.0360819	0.633197	-0.0712946	0.660991	not significant
ENSG00000260563	ENSG00000260563	RP13-516M14.1	ENSG00000141574	SECTM1	0.03	1	0.165291	0.306895	not significant	0.111812	0.138326	0.165291	0.306895	not significant
ENSG00000260604	ENSG00000260604	RP1-140K8.5	ENSG00000168994	PXDC1	0.38	1.87408e-10	0.694559	1.60196e-06	Global co-expression not influenced by Wnt inhibition	0.289228	0.000100971	0.694559	1.60196e-06	Co-expression not influenced by Wnt inhibition in pancreatic cancer
ENSG00000260630	ENSG00000260630	SNAI3-AS1	ENSG00000051523	CYBA	0.03	1	0.00450281	0.978355	not significant	0.075899	0.315026	0.00450281	0.978355	not significant
ENSG00000260630	ENSG00000260630	SNAI3-AS1	ENSG00000103335	PIEZO1	0.11	0.999996	-0.0804878	0.62039	not significant	0.0319376	0.672737	-0.0804878	0.62039	not significant
ENSG00000260630	ENSG00000260630	SNAI3-AS1	ENSG00000158717	RNF166	0.25	0.28637	0.258724	0.10696	not significant	0.487193	3.08495e-12	0.258724	0.10696	Co-expression influenced by Wnt inhibition in pancreatic cancer
ENSG00000260630	ENSG00000260630	SNAI3-AS1	ENSG00000174177	CTU2	0.29	0.00245782	-0.0232645	0.88661	Global co-expression influenced by Wnt inhibition	0.301614	4.88855e-05	-0.0232645	0.88661	Co-expression influenced by Wnt inhibition in pancreatic cancer
ENSG00000260630	ENSG00000260630	SNAI3-AS1	ENSG00000185669	SNAI3	0.15	1	-0.078424	0.629413	not significant	0.378757	2.50722e-07	-0.078424	0.629413	Co-expression influenced by Wnt inhibition in pancreatic cancer
ENSG00000260698	ENSG00000260698	RP11-439E19.9	ENSG00000143653	SCCPDH	0.11	1	0.0309568	0.849349	not significant	-0.0564633	0.455016	0.0309568	0.849349	not significant
ENSG00000260710	ENSG00000260710	RP11-616M22.7	ENSG00000007516	BAIAP3	0.3	0.0211106	0.332645	0.0365084	Global co-expression not influenced by Wnt inhibition	0.136354	0.0703462	0.332645	0.0365084	Co-expression uncovered after Wnt inhibition
ENSG00000260710	ENSG00000260710	RP11-616M22.7	ENSG00000090581	GNPTG	-0.19	0.72238	0.0144465	0.92962	not significant	0.04471	0.554582	0.0144465	0.92962	not significant
ENSG00000260710	ENSG00000260710	RP11-616M22.7	ENSG00000103249	CLCN7	0.03	1	0.0011257	0.994934	not significant	0.104029	0.168217	0.0011257	0.994934	not significant
ENSG00000260710	ENSG00000260710	RP11-616M22.7	ENSG00000103275	UBE2I	0.16	1	0.115947	0.4748	not significant	0.432712	1.79988e-09	0.115947	0.4748	Co-expression influenced by Wnt inhibition in pancreatic cancer
ENSG00000260710	ENSG00000260710	RP11-616M22.7	ENSG00000127580	WDR24	0.13	0.792461	-0.0305816	0.85116	not significant	0.081249	0.282344	-0.0305816	0.85116	not significant
ENSG00000260710	ENSG00000260710	RP11-616M22.7	ENSG00000197599	CCDC154	0.06	1	0.20075	0.213437	not significant	0.0231276	0.759945	0.20075	0.213437	not significant
ENSG00000260735	ENSG00000260735	RP11-72I8.1	ENSG00000103512	NOMO1	0.03	1	0.354034	0.0255767	Co-expression uncovered after Wnt inhibition	-0.102035	0.176568	0.354034	0.0255767	Co-expression uncovered after Wnt inhibition
ENSG00000260735	ENSG00000260735	RP11-72I8.1	ENSG00000157045	NTAN1	-0.26	0.00102744	-0.48424	0.00174612	Global co-expression not influenced by Wnt inhibition	-0.0355648	0.638387	-0.48424	0.00174612	Co-expression uncovered after Wnt inhibition
ENSG00000260735	ENSG00000260735	RP11-72I8.1	ENSG00000183426	NPIPA1	0.13	0.999676	0.205629	0.202343	not significant	0.426041	3.377e-09	0.205629	0.202343	Co-expression influenced by Wnt inhibition in pancreatic cancer
ENSG00000260778	ENSG00000260778	MIR940	ENSG00000167969	ECI1	0.26	0.461671	0.00337711	0.983881	not significant	0.624823	0	0.00337711	0.983881	Co-expression influenced by Wnt inhibition in pancreatic cancer
ENSG00000260792	ENSG00000260792	RP11-982M15.8	ENSG00000179364	PACS2	0.21	0.00245782	0.433396	0.0055897	Global co-expression not influenced by Wnt inhibition	0.423511	4.27218e-09	0.433396	0.0055897	Co-expression not influenced by Wnt inhibition in pancreatic cancer
ENSG00000260792	ENSG00000260792	RP11-982M15.8	ENSG00000203485	INF2	0.15	1	0.639587	1.43071e-05	Co-expression uncovered after Wnt inhibition	0.608443	2.63962e-19	0.639587	1.43071e-05	Co-expression not influenced by Wnt inhibition in pancreatic cancer
ENSG00000260798	ENSG00000260798	RP11-354M1.2	ENSG00000103047	TANGO6	-0.03	1	-0.163773	0.312599	not significant	0.00278196	0.970685	-0.163773	0.312599	not significant
ENSG00000260798	ENSG00000260798	RP11-354M1.2	ENSG00000141076	CIRH1A	0.13	0.994818	-0.271328	0.090351	not significant	0.159251	0.0342419	-0.271328	0.090351	Co-expression influenced by Wnt inhibition in pancreatic cancer
ENSG00000260807	ENSG00000260807	RP11-161M6.2	ENSG00000103227	LMF1	0.6	1.10114e-11	-0.292871	0.0669912	Global co-expression influenced by Wnt inhibition	0.405025	3.01331e-08	-0.292871	0.0669912	Co-expression influenced by Wnt inhibition in pancreatic cancer
ENSG00000260912	ENSG00000260912	RP11-363E7.4	ENSG00000177076	ACER2	0.48	3.2072e-13	0.86848	0	Global co-expression not influenced by Wnt inhibition	0.721624	0	0.86848	0	Co-expression not influenced by Wnt inhibition in pancreatic cancer
ENSG00000260920	ENSG00000260920	RP1-228H13.5	ENSG00000164002	EXO5	0.21	0.64174	0.569231	0.000165238	Co-expression uncovered after Wnt inhibition	0.668078	0	0.569231	0.000165238	Co-expression not influenced by Wnt inhibition in pancreatic cancer
ENSG00000260920	ENSG00000260920	RP1-228H13.5	ENSG00000187815	ZFP69	0.25	0.0630114	0.428518	0.00619814	Co-expression uncovered after Wnt inhibition	0.682628	0	0.428518	0.00619814	Co-expression not influenced by Wnt inhibition in pancreatic cancer
ENSG00000261061	ENSG00000261061	RP11-303E16.2	ENSG00000140905	GCSH	0.17	0.850459	0.476173	0.00212354	Co-expression uncovered after Wnt inhibition	0.323148	1.28229e-05	0.476173	0.00212354	Co-expression not influenced by Wnt inhibition in pancreatic cancer
ENSG00000261061	ENSG00000261061	RP11-303E16.2	ENSG00000166451	CENPN	0.3	0.148831	0.827205	0	Co-expression uncovered after Wnt inhibition	0.601565	0	0.827205	0	Co-expression not influenced by Wnt inhibition in pancreatic cancer
ENSG00000261061	ENSG00000261061	RP11-303E16.2	ENSG00000166454	ATMIN	0.13	1	-0.344841	0.0298821	Co-expression uncovered after Wnt inhibition	0.0123245	0.870547	-0.344841	0.0298821	Co-expression uncovered after Wnt inhibition
ENSG00000261092	ENSG00000261092	RP11-21B23.2	ENSG00000166164	BRD7	0.11	1	-0.0885553	0.585658	not significant	0.16168	0.0315602	-0.0885553	0.585658	Co-expression influenced by Wnt inhibition in pancreatic cancer
ENSG00000261188	ENSG00000261188	CTA-445C9.14	ENSG00000100099	HPS4	0.53	3.2072e-13	0.317636	0.0462823	Global co-expression not influenced by Wnt inhibition	0.437873	1.60936e-09	0.317636	0.0462823	Co-expression not influenced by Wnt inhibition in pancreatic cancer
ENSG00000261188	ENSG00000261188	CTA-445C9.14	ENSG00000100104	SRRD	0.48	1.20854e-05	0.405441	0.00992228	Global co-expression not influenced by Wnt inhibition	0.232241	0.00191329	0.405441	0.00992228	Co-expression not influenced by Wnt inhibition in pancreatic cancer
ENSG00000261188	ENSG00000261188	CTA-445C9.14	ENSG00000128203	ASPHD2	0.31	4.30809e-05	-0.426829	0.00642178	Global co-expression influenced by Wnt inhibition	-0.00465063	0.950974	-0.426829	0.00642178	Co-expression uncovered after Wnt inhibition
ENSG00000261188	ENSG00000261188	CTA-445C9.14	ENSG00000128294	TPST2	-0.11	0.999989	-0.0718574	0.658476	not significant	-0.0890653	0.238193	-0.0718574	0.658476	not significant
ENSG00000261253	ENSG00000261253	AC137932.6	ENSG00000003249	DBNDD1	-0.05	1	0.0619137	0.703442	not significant	0.0355733	0.637996	0.0619137	0.703442	not significant
ENSG00000261253	ENSG00000261253	AC137932.6	ENSG00000167522	ANKRD11	0	1	-0.00863039	0.958106	not significant	0.179109	0.017169	-0.00863039	0.958106	Co-expression influenced by Wnt inhibition in pancreatic cancer
ENSG00000261253	ENSG00000261253	AC137932.6	ENSG00000204991	SPIRE2	-0.13	0.850459	-0.109568	0.499576	not significant	0.0548943	0.467658	-0.109568	0.499576	not significant
ENSG00000261373	ENSG00000261373	VPS9D1-AS1	ENSG00000075399	VPS9D1	-0.22	1	-0.83227	0	Co-expression uncovered after Wnt inhibition	0.599079	0	-0.83227	0	Co-expression influenced by Wnt inhibition in pancreatic cancer
ENSG00000261373	ENSG00000261373	VPS9D1-AS1	ENSG00000131165	CHMP1A	0.3	0.00245782	-0.451595	0.00375479	Global co-expression influenced by Wnt inhibition	0.516679	0	-0.451595	0.00375479	Co-expression influenced by Wnt inhibition in pancreatic cancer
ENSG00000261373	ENSG00000261373	VPS9D1-AS1	ENSG00000140995	DEF8	0.12	0.999998	0.166041	0.304679	not significant	0.234877	0.00169314	0.166041	0.304679	Co-expression influenced by Wnt inhibition in pancreatic cancer
ENSG00000261373	ENSG00000261373	VPS9D1-AS1	ENSG00000141002	TCF25	-0.07	1	-0.45985	0.00311393	Co-expression uncovered after Wnt inhibition	0.353041	1.69043e-06	-0.45985	0.00311393	Co-expression influenced by Wnt inhibition in pancreatic cancer
ENSG00000261373	ENSG00000261373	VPS9D1-AS1	ENSG00000141012	GALNS	-0.12	0.994818	-0.546717	0.000326782	Co-expression uncovered after Wnt inhibition	0.0931489	0.217288	-0.546717	0.000326782	Co-expression uncovered after Wnt inhibition
ENSG00000261373	ENSG00000261373	VPS9D1-AS1	ENSG00000141013	GAS8	0.27	1.76343e-08	0.355535	0.0249258	Global co-expression not influenced by Wnt inhibition	0.24204	0.00120656	0.355535	0.0249258	Co-expression not influenced by Wnt inhibition in pancreatic cancer
ENSG00000261373	ENSG00000261373	VPS9D1-AS1	ENSG00000158792	SPATA2L	0.23	0.990593	-0.450657	0.00383447	Co-expression uncovered after Wnt inhibition	0.337453	4.98597e-06	-0.450657	0.00383447	Co-expression influenced by Wnt inhibition in pancreatic cancer
ENSG00000261373	ENSG00000261373	VPS9D1-AS1	ENSG00000158805	ZNF276	0.12	1	-0.282927	0.077148	not significant	0.641213	0	-0.282927	0.077148	Co-expression influenced by Wnt inhibition in pancreatic cancer
ENSG00000261373	ENSG00000261373	VPS9D1-AS1	ENSG00000185324	CDK10	0.42	2.98892e-06	-0.492495	0.00142271	Global co-expression influenced by Wnt inhibition	0.531278	0	-0.492495	0.00142271	Co-expression influenced by Wnt inhibition in pancreatic cancer
ENSG00000261373	ENSG00000261373	VPS9D1-AS1	ENSG00000187741	FANCA	0.6	3.2072e-13	0.953096	0	Global co-expression not influenced by Wnt inhibition	0.608066	0	0.953096	0	Co-expression not influenced by Wnt inhibition in pancreatic cancer
ENSG00000261373	ENSG00000261373	VPS9D1-AS1	ENSG00000204991	SPIRE2	0.39	1.87408e-10	-0.687805	2.09812e-06	Global co-expression influenced by Wnt inhibition	0.412261	1.62712e-08	-0.687805	2.09812e-06	Co-expression influenced by Wnt inhibition in pancreatic cancer
ENSG00000261373	ENSG00000261373	VPS9D1-AS1	ENSG00000258839	MC1R	0.21	0.0995304	0.101689	0.531076	not significant	0.456448	2.51575e-10	0.101689	0.531076	Co-expression influenced by Wnt inhibition in pancreatic cancer
ENSG00000261373	ENSG00000261373	VPS9D1-AS1	ENSG00000258947	TUBB3	0.23	0.000137101	0.397561	0.011574	Global co-expression not influenced by Wnt inhibition	0.25119	0.000771688	0.397561	0.011574	Co-expression not influenced by Wnt inhibition in pancreatic cancer
ENSG00000261373	ENSG00000261373	VPS9D1-AS1	ENSG00000260259	RP11-368I7.4	0.24	0.00245782	-0.409193	0.00920993	Global co-expression influenced by Wnt inhibition	0.326029	1.06404e-05	-0.409193	0.00920993	Co-expression influenced by Wnt inhibition in pancreatic cancer
ENSG00000261416	ENSG00000261416	RP11-455F5.5	ENSG00000090238	YPEL3	0.27	0.000393518	0.848218	0	Global co-expression not influenced by Wnt inhibition	0.273891	0.000225259	0.848218	0	Co-expression not influenced by Wnt inhibition in pancreatic cancer
ENSG00000261416	ENSG00000261416	RP11-455F5.5	ENSG00000102882	MAPK3	0	1	0.810131	1.75504e-08	Co-expression uncovered after Wnt inhibition	-0.0543608	0.472368	0.810131	1.75504e-08	Co-expression uncovered after Wnt inhibition
ENSG00000261416	ENSG00000261416	RP11-455F5.5	ENSG00000149922	TBX6	0.29	0.000393518	0.030394	0.852066	Global co-expression influenced by Wnt inhibition	-0.0602591	0.425602	0.030394	0.852066	not significant
ENSG00000261416	ENSG00000261416	RP11-455F5.5	ENSG00000169592	INO80E	0.2	0.00245782	-0.244841	0.127666	Global co-expression influenced by Wnt inhibition	0.305155	3.62751e-05	-0.244841	0.127666	Co-expression influenced by Wnt inhibition in pancreatic cancer
ENSG00000261437	ENSG00000261437	RP11-22C11.2	ENSG00000104413	ESRP1	0.77	1.10114e-11	0.102251	0.528794	Global co-expression influenced by Wnt inhibition	0.521734	0	0.102251	0.528794	Co-expression influenced by Wnt inhibition in pancreatic cancer
ENSG00000261488	ENSG00000261488	RP11-757F18.5	ENSG00000114529	C3orf52	0.11	1	0.556473	0.00024453	Co-expression uncovered after Wnt inhibition	0.702033	0	0.556473	0.00024453	Co-expression not influenced by Wnt inhibition in pancreatic cancer
ENSG00000261490	ENSG00000261490	RP11-448G15.3	ENSG00000109667	SLC2A9	0.22	0.72238	0.309944	0.0520632	not significant	0.00586252	0.938218	0.309944	0.0520632	not significant
ENSG00000261730	ENSG00000261730	RP4-668J24.2	ENSG00000164379	FOXQ1	0.52	3.2072e-13	0.726829	4.81342e-07	Global co-expression not influenced by Wnt inhibition	0.278072	0.00017862	0.726829	4.81342e-07	Co-expression not influenced by Wnt inhibition in pancreatic cancer
ENSG00000261804	ENSG00000261804	RP11-44F14.2	ENSG00000103479	RBL2	0.22	0.148831	0.359475	0.0232827	Co-expression uncovered after Wnt inhibition	0.19405	0.00965271	0.359475	0.0232827	Co-expression not influenced by Wnt inhibition in pancreatic cancer
ENSG00000261804	ENSG00000261804	RP11-44F14.2	ENSG00000166971	AKTIP	0.37	1.87408e-10	-0.385553	0.0145427	Global co-expression influenced by Wnt inhibition	-0.053761	0.477276	-0.385553	0.0145427	Co-expression uncovered after Wnt inhibition
ENSG00000263394	ENSG00000262074	SNORD3B-2	ENSG00000177731	FLII	-0.07	1	0.0816135	0.615491	not significant	0.0847197	0.262223	0.0816135	0.615491	not significant
ENSG00000262160	ENSG00000262160	RP11-96D1.11	ENSG00000072736	NFATC3	0.12	0.999853	0.150281	0.35336	not significant	0.0159815	0.832788	0.150281	0.35336	not significant
ENSG00000262160	ENSG00000262160	RP11-96D1.11	ENSG00000102904	TSNAXIP1	-0.01	1	-0.357786	0.0239754	Co-expression uncovered after Wnt inhibition	-0.0381806	0.613879	-0.357786	0.0239754	Co-expression uncovered after Wnt inhibition
ENSG00000262160	ENSG00000262160	RP11-96D1.11	ENSG00000103064	SLC7A6	0.12	1	-0.180488	0.264048	not significant	-0.000614672	0.993521	-0.180488	0.264048	not significant
ENSG00000262160	ENSG00000262160	RP11-96D1.11	ENSG00000124067	SLC12A4	-0.02	1	-0.0780488	0.631059	not significant	-0.0316083	0.676206	-0.0780488	0.631059	not significant
ENSG00000262160	ENSG00000262160	RP11-96D1.11	ENSG00000132600	PRMT7	0.05	1	-0.398687	0.0113245	Co-expression uncovered after Wnt inhibition	0.0755219	0.317765	-0.398687	0.0113245	Co-expression uncovered after Wnt inhibition
ENSG00000262160	ENSG00000262160	RP11-96D1.11	ENSG00000141098	GFOD2	0.14	0.553471	0.233021	0.147563	not significant	-0.0506277	0.503359	0.233021	0.147563	not significant
ENSG00000262160	ENSG00000262160	RP11-96D1.11	ENSG00000213398	LCAT	-0.01	1	0.269043	0.0933195	not significant	0.0256744	0.734451	0.269043	0.0933195	not significant
ENSG00000262188	ENSG00000262188	RP11-353N14.4	ENSG00000167291	TBC1D16	0.12	0.999936	0.0649156	0.689752	not significant	-0.292174	7.94564e-05	0.0649156	0.689752	Co-expression influenced by Wnt inhibition in pancreatic cancer
ENSG00000262294	ENSG00000262294	RP11-1260E13.2	ENSG00000141252	VPS53	0.06	1	0.262664	0.101582	not significant	0.239085	0.00135116	0.262664	0.101582	Co-expression influenced by Wnt inhibition in pancreatic cancer
ENSG00000262294	ENSG00000262294	RP11-1260E13.2	ENSG00000187624	C17orf97	0.11	0.999999	0.032833	0.840307	not significant	0.383627	1.35878e-07	0.032833	0.840307	Co-expression influenced by Wnt inhibition in pancreatic cancer
ENSG00000278133	ENSG00000262766	RP11-196G11.4	ENSG00000099377	HSD3B7	0.1	1	-0.334146	0.0356326	Co-expression uncovered after Wnt inhibition	0.191823	0.0106314	-0.334146	0.0356326	Co-expression influenced by Wnt inhibition in pancreatic cancer
ENSG00000278133	ENSG00000262766	RP11-196G11.4	ENSG00000103496	STX4	0.21	0.28637	0.484428	0.0017381	Co-expression uncovered after Wnt inhibition	0.361444	9.21889e-07	0.484428	0.0017381	Co-expression not influenced by Wnt inhibition in pancreatic cancer
ENSG00000278133	ENSG00000262766	RP11-196G11.4	ENSG00000103510	KAT8	0.74	1.10114e-11	0.210882	0.190859	Global co-expression influenced by Wnt inhibition	0.637489	0	0.210882	0.190859	Co-expression influenced by Wnt inhibition in pancreatic cancer
ENSG00000278133	ENSG00000262766	RP11-196G11.4	ENSG00000103549	RNF40	0.47	3.2072e-13	-0.0405253	0.803461	Global co-expression influenced by Wnt inhibition	-0.0534574	0.479404	-0.0405253	0.803461	not significant
ENSG00000278133	ENSG00000262766	RP11-196G11.4	ENSG00000151006	PRSS53	-0.09	1	0.263415	0.100581	not significant	0.339888	4.22629e-06	0.263415	0.100581	Co-expression influenced by Wnt inhibition in pancreatic cancer
ENSG00000278133	ENSG00000262766	RP11-196G11.4	ENSG00000167394	ZNF668	0.14	0.999973	-0.161163	0.319262	not significant	0.134799	0.073665	-0.161163	0.319262	not significant
ENSG00000278133	ENSG00000262766	RP11-196G11.4	ENSG00000167395	ZNF646	0.47	1.76343e-08	0.298311	0.061903	Global co-expression influenced by Wnt inhibition	0.276789	0.000202687	0.298311	0.061903	Co-expression influenced by Wnt inhibition in pancreatic cancer
ENSG00000278133	ENSG00000262766	RP11-196G11.4	ENSG00000167397	VKORC1	-0.19	0.990593	-0.0146341	0.928703	not significant	-0.0286461	0.704802	-0.0146341	0.928703	not significant
ENSG00000278133	ENSG00000262766	RP11-196G11.4	ENSG00000178226	PRSS36	0.29	0.211435	0.314634	0.0484726	Co-expression uncovered after Wnt inhibition	0.218316	0.00357239	0.314634	0.0484726	Co-expression not influenced by Wnt inhibition in pancreatic cancer
ENSG00000278133	ENSG00000262766	RP11-196G11.4	ENSG00000196118	C16orf93	0.22	0.00542076	-0.0375235	0.817794	Global co-expression influenced by Wnt inhibition	0.475165	2.75529e-11	-0.0375235	0.817794	Co-expression influenced by Wnt inhibition in pancreatic cancer
ENSG00000262877	ENSG00000262877	RP11-1055B8.4	ENSG00000157637	SLC38A10	0.16	0.990593	-0.291932	0.0679013	not significant	0.492798	0	-0.291932	0.0679013	Co-expression influenced by Wnt inhibition in pancreatic cancer
ENSG00000262877	ENSG00000262877	RP11-1055B8.4	ENSG00000169689	STRA13	0.31	2.10816e-09	0.366979	0.0204042	Global co-expression not influenced by Wnt inhibition	0.205089	0.0062554	0.366979	0.0204042	Co-expression not influenced by Wnt inhibition in pancreatic cancer
ENSG00000262903	ENSG00000262903	RP11-235E17.6	ENSG00000040531	CTNS	-0.1	1	-0.119512	0.461246	not significant	0.278534	0.000184166	-0.119512	0.461246	Co-expression influenced by Wnt inhibition in pancreatic cancer
ENSG00000262903	ENSG00000262903	RP11-235E17.6	ENSG00000197417	SHPK	-0.11	1	-0.107505	0.507732	not significant	0.0143587	0.849414	-0.107505	0.507732	not significant
ENSG00000262903	ENSG00000262903	RP11-235E17.6	ENSG00000213977	TAX1BP3	0.68	1.87408e-10	0.390807	0.0131724	Global co-expression not influenced by Wnt inhibition	0.252164	0.000735143	0.390807	0.0131724	Co-expression not influenced by Wnt inhibition in pancreatic cancer
ENSG00000263325	ENSG00000263325	LA16c-325D7.1	ENSG00000005001	PRSS22	0.69	1.87408e-10	0.703377	1.13388e-06	Global co-expression not influenced by Wnt inhibition	0.794675	8.7205e-40	0.703377	1.13388e-06	Co-expression not influenced by Wnt inhibition in pancreatic cancer
ENSG00000263325	ENSG00000263325	LA16c-325D7.1	ENSG00000059122	FLYWCH1	-0.07	1	0.502814	0.00109393	Co-expression uncovered after Wnt inhibition	0.294839	6.78492e-05	0.502814	0.00109393	Co-expression not influenced by Wnt inhibition in pancreatic cancer
ENSG00000263325	ENSG00000263325	LA16c-325D7.1	ENSG00000162076	FLYWCH2	0.07	1	-0.24878	0.121505	not significant	0.103722	0.169486	-0.24878	0.121505	not significant
ENSG00000263335	ENSG00000263335	AF001548.5	ENSG00000072864	NDE1	0.4	1.17002e-07	0.295872	0.0641442	Global co-expression influenced by Wnt inhibition	0.227002	0.00243015	0.295872	0.0641442	Co-expression influenced by Wnt inhibition in pancreatic cancer
ENSG00000263335	ENSG00000263335	AF001548.5	ENSG00000166780	C16orf45	0.12	0.990593	-0.095122	0.558052	not significant	0.106426	0.15844	-0.095122	0.558052	not significant
ENSG00000263753	ENSG00000263753	LINC00667	ENSG00000198081	ZBTB14	0.3	0.00542076	0.773171	1.10585e-07	Global co-expression not influenced by Wnt inhibition	0.546156	0	0.773171	1.10585e-07	Co-expression not influenced by Wnt inhibition in pancreatic cancer
ENSG00000263826	ENSG00000263826	RP11-573D15.9	ENSG00000163918	RFC4	0.26	0.64174	-0.811257	1.5742e-08	Co-expression uncovered after Wnt inhibition	0.136978	0.0690928	-0.811257	1.5742e-08	Co-expression uncovered after Wnt inhibition
ENSG00000263843	ENSG00000263843	RP11-649A18.12	ENSG00000073350	LLGL2	0.52	2.10816e-09	-0.00525328	0.974672	Global co-expression influenced by Wnt inhibition	0.190884	0.0110252	-0.00525328	0.974672	Co-expression influenced by Wnt inhibition in pancreatic cancer
ENSG00000263843	ENSG00000263843	RP11-649A18.12	ENSG00000125445	MRPS7	0.47	4.30809e-05	0.434522	0.00545692	Global co-expression not influenced by Wnt inhibition	0.348332	2.35748e-06	0.434522	0.00545692	Co-expression not influenced by Wnt inhibition in pancreatic cancer
ENSG00000263843	ENSG00000263843	RP11-649A18.12	ENSG00000125447	GGA3	0.55	0.000137101	0.16379	0.311356	Global co-expression influenced by Wnt inhibition	0.468999	6.10333e-11	0.16379	0.311356	Co-expression influenced by Wnt inhibition in pancreatic cancer
ENSG00000263843	ENSG00000263843	RP11-649A18.12	ENSG00000125450	NUP85	0.65	3.2072e-13	0.45122	0.00378648	Global co-expression not influenced by Wnt inhibition	0.366482	6.35842e-07	0.45122	0.00378648	Co-expression not influenced by Wnt inhibition in pancreatic cancer
ENSG00000263843	ENSG00000263843	RP11-649A18.12	ENSG00000125454	SLC25A19	0.5	2.10816e-09	0.141839	0.381297	Global co-expression influenced by Wnt inhibition	0.23507	0.00167799	0.141839	0.381297	Co-expression influenced by Wnt inhibition in pancreatic cancer
ENSG00000263843	ENSG00000263843	RP11-649A18.12	ENSG00000125458	NT5C	0.5	3.2072e-13	-0.0377111	0.816897	Global co-expression influenced by Wnt inhibition	0.142367	0.058775	-0.0377111	0.816897	not significant
ENSG00000263843	ENSG00000263843	RP11-649A18.12	ENSG00000182173	TSEN54	0.66	3.2072e-13	0.470732	0.00241719	Global co-expression not influenced by Wnt inhibition	0.368754	5.36692e-07	0.470732	0.00241719	Co-expression not influenced by Wnt inhibition in pancreatic cancer
ENSG00000264235	ENSG00000264235	RP13-270P17.1	ENSG00000101605	MYOM1	0.31	0.0110833	0.224765	0.162763	Global co-expression influenced by Wnt inhibition	0.211057	0.00487721	0.224765	0.162763	Co-expression influenced by Wnt inhibition in pancreatic cancer
ENSG00000264235	ENSG00000264235	RP13-270P17.1	ENSG00000101608	MYL12A	-0.08	1	0.540338	0.000393257	Co-expression uncovered after Wnt inhibition	0.477119	2.08959e-11	0.540338	0.000393257	Co-expression not influenced by Wnt inhibition in pancreatic cancer
ENSG00000265055	ENSG00000265055	AC145343.2	ENSG00000171634	BPTF	0.26	6.4144e-07	-0.0292683	0.857503	Global co-expression influenced by Wnt inhibition	-0.0461254	0.541749	-0.0292683	0.857503	not significant
ENSG00000265055	ENSG00000265055	AC145343.2	ENSG00000182481	KPNA2	0.31	0.000393518	0.572608	0.000148581	Global co-expression not influenced by Wnt inhibition	0.157626	0.0362347	0.572608	0.000148581	Co-expression not influenced by Wnt inhibition in pancreatic cancer
ENSG00000265055	ENSG00000265055	AC145343.2	ENSG00000186665	C17orf58	0.32	2.10816e-09	0.136773	0.398672	Global co-expression influenced by Wnt inhibition	0.196263	0.00893293	0.136773	0.398672	Co-expression influenced by Wnt inhibition in pancreatic cancer
ENSG00000265246	ENSG00000265246	RP11-663N22.1	ENSG00000109046	WSB1	0.02	1	0.61558	2.36124e-05	Co-expression uncovered after Wnt inhibition	-0.0171874	0.820377	0.61558	2.36124e-05	Co-expression uncovered after Wnt inhibition
ENSG00000265666	ENSG00000265666	CTD-2267D19.2	ENSG00000131759	RARA	0.18	1	0.64409	1.20301e-05	Co-expression uncovered after Wnt inhibition	0.67031	0	0.64409	1.20301e-05	Co-expression not influenced by Wnt inhibition in pancreatic cancer
ENSG00000265688	ENSG00000265688	MAFG-AS1	ENSG00000175866	BAIAP2	0.35	1.76343e-08	-0.22833	0.156065	Global co-expression influenced by Wnt inhibition	0.408658	2.21554e-08	-0.22833	0.156065	Co-expression influenced by Wnt inhibition in pancreatic cancer
ENSG00000265962	ENSG00000265962	RP11-674N23.1	ENSG00000168502	SOGA2	0.51	2.98892e-06	0.165291	0.306895	Global co-expression influenced by Wnt inhibition	0.323735	1.10543e-05	0.165291	0.306895	Co-expression influenced by Wnt inhibition in pancreatic cancer
ENSG00000266962	ENSG00000266962	RP11-400F19.6	ENSG00000037042	TUBG2	0.3	4.30809e-05	0.600938	5.83498e-05	Global co-expression not influenced by Wnt inhibition	0.562343	0	0.600938	5.83498e-05	Co-expression not influenced by Wnt inhibition in pancreatic cancer
ENSG00000266962	ENSG00000266962	RP11-400F19.6	ENSG00000108771	DHX58	-0.09	1	0.137711	0.39542	not significant	0.396981	5.87666e-08	0.137711	0.39542	Co-expression influenced by Wnt inhibition in pancreatic cancer
ENSG00000266962	ENSG00000266962	RP11-400F19.6	ENSG00000108784	NAGLU	0.08	1	0.738837	3.23845e-07	Co-expression uncovered after Wnt inhibition	0.473191	3.59342e-11	0.738837	3.23845e-07	Co-expression not influenced by Wnt inhibition in pancreatic cancer
ENSG00000266962	ENSG00000266962	RP11-400F19.6	ENSG00000108788	MLX	0.27	0.0630114	0.758724	1.74909e-07	Co-expression uncovered after Wnt inhibition	0.324349	1.18658e-05	0.758724	1.74909e-07	Co-expression not influenced by Wnt inhibition in pancreatic cancer
ENSG00000266962	ENSG00000266962	RP11-400F19.6	ENSG00000108797	CNTNAP1	0.17	0.72238	0.345028	0.0297885	Co-expression uncovered after Wnt inhibition	-0.0947439	0.20949	0.345028	0.0297885	Co-expression uncovered after Wnt inhibition
ENSG00000266962	ENSG00000266962	RP11-400F19.6	ENSG00000108799	EZH1	0.21	0.28637	0.589493	8.59318e-05	Co-expression uncovered after Wnt inhibition	0.338122	4.76528e-06	0.589493	8.59318e-05	Co-expression not influenced by Wnt inhibition in pancreatic cancer
ENSG00000266962	ENSG00000266962	RP11-400F19.6	ENSG00000126562	WNK4	0.16	0.0995304	0.179737	0.266065	not significant	0.254837	0.000642891	0.179737	0.266065	Co-expression influenced by Wnt inhibition in pancreatic cancer
ENSG00000266962	ENSG00000266962	RP11-400F19.6	ENSG00000126581	BECN1	0.03	1	0.85272	0	Co-expression uncovered after Wnt inhibition	0.383358	1.75215e-07	0.85272	0	Co-expression not influenced by Wnt inhibition in pancreatic cancer
ENSG00000266962	ENSG00000266962	RP11-400F19.6	ENSG00000131462	TUBG1	0.32	0.000393518	-0.259662	0.10566	Global co-expression influenced by Wnt inhibition	0.406488	2.66355e-08	-0.259662	0.10566	Co-expression influenced by Wnt inhibition in pancreatic cancer
ENSG00000266962	ENSG00000266962	RP11-400F19.6	ENSG00000131470	PSMC3IP	0.27	0.553471	-0.374859	0.017711	Co-expression uncovered after Wnt inhibition	0.306132	3.72208e-05	-0.374859	0.017711	Co-expression influenced by Wnt inhibition in pancreatic cancer
ENSG00000266962	ENSG00000266962	RP11-400F19.6	ENSG00000141698	NT5C3B	0.32	2.10816e-09	-0.354409	0.0254127	Global co-expression influenced by Wnt inhibition	0.384366	1.61866e-07	-0.354409	0.0254127	Co-expression influenced by Wnt inhibition in pancreatic cancer
ENSG00000266962	ENSG00000266962	RP11-400F19.6	ENSG00000141699	FAM134C	0.46	1.20854e-05	0.825328	0	Global co-expression not influenced by Wnt inhibition	0.524582	0	0.825328	0	Co-expression not influenced by Wnt inhibition in pancreatic cancer
ENSG00000266970	ENSG00000266970	RP11-806H10.4	ENSG00000035862	TIMP2	-0.15	0.896213	-0.366229	0.0206778	Co-expression uncovered after Wnt inhibition	-0.0423058	0.575748	-0.366229	0.0206778	Co-expression uncovered after Wnt inhibition
ENSG00000266970	ENSG00000266970	RP11-806H10.4	ENSG00000087157	PGS1	0.36	1.17002e-07	0.0651032	0.6889	Global co-expression influenced by Wnt inhibition	0.296809	6.50158e-05	0.0651032	0.6889	Co-expression influenced by Wnt inhibition in pancreatic cancer
ENSG00000266970	ENSG00000266970	RP11-806H10.4	ENSG00000089685	BIRC5	0.11	0.999989	0.341088	0.0318048	Co-expression uncovered after Wnt inhibition	0.30555	3.85606e-05	0.341088	0.0318048	Co-expression not influenced by Wnt inhibition in pancreatic cancer
ENSG00000262089	ENSG00000267047	RP11-589P10.7	ENSG00000170043	TRAPPC1	-0.05	1	-0.137148	0.397369	not significant	0.44767	6.20051e-10	-0.137148	0.397369	Co-expression influenced by Wnt inhibition in pancreatic cancer
ENSG00000262089	ENSG00000267047	RP11-589P10.7	ENSG00000258315	C17orf49	0.04	1	0.278987	0.0814938	not significant	0.410764	1.85069e-08	0.278987	0.0814938	Co-expression influenced by Wnt inhibition in pancreatic cancer
ENSG00000267064	ENSG00000267064	RP1-212G6.7	ENSG00000017483	SLC38A5	-0.03	1	-0.243152	0.130378	not significant	-0.145217	0.0538537	-0.243152	0.130378	not significant
ENSG00000267128	ENSG00000267128	RNF157-AS1	ENSG00000141576	RNF157	0.52	1.87408e-10	0.760038	1.67979e-07	Global co-expression not influenced by Wnt inhibition	0.346551	2.66995e-06	0.760038	1.67979e-07	Co-expression not influenced by Wnt inhibition in pancreatic cancer
ENSG00000267169	ENSG00000267169	CTB-55O6.12	ENSG00000072062	PRKACA	0.1	1	0.284428	0.0755413	not significant	0.416137	1.16244e-08	0.284428	0.0755413	Co-expression influenced by Wnt inhibition in pancreatic cancer
ENSG00000267169	ENSG00000267169	CTB-55O6.12	ENSG00000141858	SAMD1	0.16	0.972405	0.0919325	0.571383	not significant	0.201107	0.007359	0.0919325	0.571383	Co-expression influenced by Wnt inhibition in pancreatic cancer
ENSG00000267201	ENSG00000267201	AC005624.2	ENSG00000099800	TIMM13	0.24	0.148831	0.366634	0.0199679	Co-expression uncovered after Wnt inhibition	0.0801635	0.288845	0.366634	0.0199679	Co-expression uncovered after Wnt inhibition
ENSG00000267274	ENSG00000267274	CTD-2006C1.12	ENSG00000197054	ZNF763	0.22	0.999936	0.334334	0.0355244	Co-expression uncovered after Wnt inhibition	0.52654	5.17568e-14	0.334334	0.0355244	Co-expression not influenced by Wnt inhibition in pancreatic cancer
ENSG00000267278	ENSG00000267278	MAP3K14-AS1	ENSG00000013306	SLC25A39	0.43	1.10114e-11	-0.0915572	0.572962	Global co-expression influenced by Wnt inhibition	0.078273	0.300094	-0.0915572	0.572962	not significant
ENSG00000267278	ENSG00000267278	MAP3K14-AS1	ENSG00000161692	DBF4B	0.41	3.2072e-13	-0.190619	0.237821	Global co-expression influenced by Wnt inhibition	0.414705	1.31699e-08	-0.190619	0.237821	Co-expression influenced by Wnt inhibition in pancreatic cancer
ENSG00000267278	ENSG00000267278	MAP3K14-AS1	ENSG00000172992	DCAKD	0.35	6.4144e-07	0.350094	0.0273536	Global co-expression not influenced by Wnt inhibition	0.342956	3.42488e-06	0.350094	0.0273536	Co-expression not influenced by Wnt inhibition in pancreatic cancer
ENSG00000267288	ENSG00000267288	RP13-890H12.2	ENSG00000013306	SLC25A39	0.22	6.4144e-07	-0.538462	0.000414998	Global co-expression influenced by Wnt inhibition	0.438256	1.55177e-09	-0.538462	0.000414998	Co-expression influenced by Wnt inhibition in pancreatic cancer
ENSG00000267288	ENSG00000267288	RP13-890H12.2	ENSG00000136448	NMT1	0.15	0.930651	0.0140713	0.931456	not significant	0.0863104	0.253069	0.0140713	0.931456	not significant
ENSG00000267288	ENSG00000267288	RP13-890H12.2	ENSG00000161692	DBF4B	0.16	0.896213	-0.559287	0.000224559	Co-expression uncovered after Wnt inhibition	0.300698	5.16343e-05	-0.559287	0.000224559	Co-expression influenced by Wnt inhibition in pancreatic cancer
ENSG00000267288	ENSG00000267288	RP13-890H12.2	ENSG00000161714	PLCD3	0.34	0.000137101	0.275235	0.0858096	Global co-expression influenced by Wnt inhibition	0.434891	2.1327e-09	0.275235	0.0858096	Co-expression influenced by Wnt inhibition in pancreatic cancer
ENSG00000267288	ENSG00000267288	RP13-890H12.2	ENSG00000172992	DCAKD	0.13	0.994818	0.0849906	0.600896	not significant	0.157171	0.0367809	0.0849906	0.600896	Co-expression influenced by Wnt inhibition in pancreatic cancer
ENSG00000267288	ENSG00000267288	RP13-890H12.2	ENSG00000186834	HEXIM1	0.06	1	0.373921	0.018015	Co-expression uncovered after Wnt inhibition	0.570316	0	0.373921	0.018015	Co-expression not influenced by Wnt inhibition in pancreatic cancer
ENSG00000267309	ENSG00000267309	CTD-2630F21.1	ENSG00000186020	ZNF529	0.43	2.10816e-09	0.224203	0.16384	Global co-expression influenced by Wnt inhibition	0.488325	2.1678e-12	0.224203	0.16384	Co-expression influenced by Wnt inhibition in pancreatic cancer
ENSG00000267309	ENSG00000267309	CTD-2630F21.1	ENSG00000245680	ZNF585B	0.25	1.20854e-05	0.512758	0.000843012	Global co-expression not influenced by Wnt inhibition	0.607728	0	0.512758	0.000843012	Co-expression not influenced by Wnt inhibition in pancreatic cancer
ENSG00000267309	ENSG00000267309	CTD-2630F21.1	ENSG00000254004	ZNF260	0.38	6.4144e-07	0.522702	0.000644824	Global co-expression not influenced by Wnt inhibition	0.484185	6.31906e-12	0.522702	0.000644824	Co-expression not influenced by Wnt inhibition in pancreatic cancer
ENSG00000267309	ENSG00000267309	CTD-2630F21.1	ENSG00000267260	CTD-2162K18.4	0.34	1.10114e-11	0.133959	0.408521	Global co-expression influenced by Wnt inhibition	0.293748	7.23922e-05	0.133959	0.408521	Co-expression influenced by Wnt inhibition in pancreatic cancer
ENSG00000267321	ENSG00000267321	RP11-1094M14.11	ENSG00000006125	AP2B1	0.48	1.87408e-10	0.283865	0.0761407	Global co-expression influenced by Wnt inhibition	0.0889073	0.239029	0.283865	0.0761407	not significant
ENSG00000267321	ENSG00000267321	RP11-1094M14.11	ENSG00000108733	PEX12	0.42	0.00245782	0.054409	0.73807	Global co-expression influenced by Wnt inhibition	0.196937	0.00869771	0.054409	0.73807	Co-expression influenced by Wnt inhibition in pancreatic cancer
ENSG00000267394	ENSG00000267394	CTB-175E5.7	ENSG00000108840	HDAC5	0.04	1	0.319512	0.0449548	Co-expression uncovered after Wnt inhibition	-0.13516	0.0728623	0.319512	0.0449548	Co-expression uncovered after Wnt inhibition
ENSG00000267475	ENSG00000267475	CTD-2538C1.2	ENSG00000105185	PDCD5	-0.04	1	0.231707	0.149908	not significant	0.264924	0.000382752	0.231707	0.149908	Co-expression influenced by Wnt inhibition in pancreatic cancer
ENSG00000267475	ENSG00000267475	CTD-2538C1.2	ENSG00000105186	ANKRD27	0.38	1.76343e-08	0.0913696	0.573751	Global co-expression influenced by Wnt inhibition	0.150573	0.0455288	0.0913696	0.573751	Co-expression influenced by Wnt inhibition in pancreatic cancer
ENSG00000267475	ENSG00000267475	CTD-2538C1.2	ENSG00000121289	CEP89	0.01	1	0.0666041	0.682095	not significant	0.464453	1.0435e-10	0.0666041	0.682095	Co-expression influenced by Wnt inhibition in pancreatic cancer
ENSG00000267475	ENSG00000267475	CTD-2538C1.2	ENSG00000131944	C19orf40	0.35	1.76343e-08	0.355347	0.0250064	Global co-expression not influenced by Wnt inhibition	0.363673	7.82749e-07	0.355347	0.0250064	Co-expression not influenced by Wnt inhibition in pancreatic cancer
ENSG00000267493	ENSG00000267493	CIRBP-AS1	ENSG00000228300	C19orf24	0.16	1	0.00731707	0.964547	not significant	0.4114	1.75232e-08	0.00731707	0.964547	Co-expression influenced by Wnt inhibition in pancreatic cancer
ENSG00000267530	ENSG00000267530	AC006273.5	ENSG00000167470	MIDN	0.18	0.00245782	-0.0816135	0.615491	Global co-expression influenced by Wnt inhibition	0.179767	0.01676	-0.0816135	0.615491	Co-expression influenced by Wnt inhibition in pancreatic cancer
ENSG00000267698	ENSG00000267698	AC002116.7	ENSG00000075702	WDR62	0.71	3.2072e-13	0.762101	1.57594e-07	Global co-expression not influenced by Wnt inhibition	0.6254	0	0.762101	1.57594e-07	Co-expression not influenced by Wnt inhibition in pancreatic cancer
ENSG00000267698	ENSG00000267698	AC002116.7	ENSG00000105254	TBCB	0.28	4.30809e-05	0.24015	0.135305	Global co-expression influenced by Wnt inhibition	0.381471	2.03085e-07	0.24015	0.135305	Co-expression influenced by Wnt inhibition in pancreatic cancer
ENSG00000267698	ENSG00000267698	AC002116.7	ENSG00000105258	POLR2I	0.64	3.2072e-13	0.666041	5.05078e-06	Global co-expression not influenced by Wnt inhibition	0.501392	0	0.666041	5.05078e-06	Co-expression not influenced by Wnt inhibition in pancreatic cancer
ENSG00000267698	ENSG00000267698	AC002116.7	ENSG00000105270	CLIP3	0.04	1	0.229644	0.153649	not significant	-0.285097	0.000127708	0.229644	0.153649	Co-expression influenced by Wnt inhibition in pancreatic cancer
ENSG00000267698	ENSG00000267698	AC002116.7	ENSG00000161277	THAP8	0.23	0.461671	0.174109	0.281519	not significant	0.193744	0.00986419	0.174109	0.281519	Co-expression influenced by Wnt inhibition in pancreatic cancer
ENSG00000267751	ENSG00000267751	AC009005.2	ENSG00000099804	CDC34	0.29	0.0630114	0.109381	0.500315	not significant	0.375452	3.23269e-07	0.109381	0.500315	Co-expression influenced by Wnt inhibition in pancreatic cancer
ENSG00000267751	ENSG00000267751	AC009005.2	ENSG00000172270	BSG	0.18	1	0.569794	0.000162349	Co-expression uncovered after Wnt inhibition	0.44253	1.02875e-09	0.569794	0.000162349	Co-expression not influenced by Wnt inhibition in pancreatic cancer
ENSG00000267879	ENSG00000267879	CTB-147C22.9	ENSG00000142528	ZNF473	0.14	0.553471	0.276548	0.0842792	not significant	-0.0722832	0.33902	0.276548	0.0842792	not significant
ENSG00000267879	ENSG00000267879	CTB-147C22.9	ENSG00000167754	KLK5	0.19	0.983573	0.599841	4.29964e-05	Co-expression uncovered after Wnt inhibition	0.435003	1.44548e-09	0.599841	4.29964e-05	Co-expression not influenced by Wnt inhibition in pancreatic cancer
ENSG00000267879	ENSG00000267879	CTB-147C22.9	ENSG00000169035	KLK7	0.36	0.0110833	0.22758	0.157458	Global co-expression influenced by Wnt inhibition	0.592878	3.50193e-18	0.22758	0.157458	Co-expression influenced by Wnt inhibition in pancreatic cancer
ENSG00000267905	ENSG00000267905	CTD-2616J11.16	ENSG00000105379	ETFB	-0.02	1	0.540338	0.000393257	Co-expression uncovered after Wnt inhibition	0.204738	0.00626496	0.540338	0.000393257	Co-expression not influenced by Wnt inhibition in pancreatic cancer
ENSG00000267905	ENSG00000267905	CTD-2616J11.16	ENSG00000186806	VSIG10L	0.34	1	0.777861	9.41981e-08	Co-expression uncovered after Wnt inhibition	0.482472	1.04495e-11	0.777861	9.41981e-08	Co-expression not influenced by Wnt inhibition in pancreatic cancer
ENSG00000267940	ENSG00000267940	RP11-290F24.6	ENSG00000051009	FAM160A2	0.12	1	0.796248	4.41194e-08	Co-expression uncovered after Wnt inhibition	0.611076	0	0.796248	4.41194e-08	Co-expression not influenced by Wnt inhibition in pancreatic cancer
ENSG00000268006	ENSG00000268006	PTOV1-AS1	ENSG00000010361	FUZ	0.44	1.87408e-10	0.477111	0.00207623	Global co-expression not influenced by Wnt inhibition	0.478532	1.69296e-11	0.477111	0.00207623	Co-expression not influenced by Wnt inhibition in pancreatic cancer
ENSG00000268006	ENSG00000268006	PTOV1-AS1	ENSG00000039650	PNKP	0.4	1.17002e-07	0.577674	0.000126436	Global co-expression not influenced by Wnt inhibition	0.448988	5.43275e-10	0.577674	0.000126436	Co-expression not influenced by Wnt inhibition in pancreatic cancer
ENSG00000268006	ENSG00000268006	PTOV1-AS1	ENSG00000104946	TBC1D17	0.34	1.17002e-07	0.276173	0.0847142	Global co-expression influenced by Wnt inhibition	0.553204	0	0.276173	0.0847142	Co-expression influenced by Wnt inhibition in pancreatic cancer
ENSG00000268006	ENSG00000268006	PTOV1-AS1	ENSG00000104973	MED25	0.35	0.0110833	0.101876	0.530315	Global co-expression influenced by Wnt inhibition	0.51026	0	0.101876	0.530315	Co-expression influenced by Wnt inhibition in pancreatic cancer
ENSG00000268006	ENSG00000268006	PTOV1-AS1	ENSG00000196961	AP2A1	0.18	0.930651	-0.0506567	0.755584	not significant	0.286906	0.000115273	-0.0506567	0.755584	Co-expression influenced by Wnt inhibition in pancreatic cancer
ENSG00000268006	ENSG00000268006	PTOV1-AS1	ENSG00000204673	AKT1S1	0.21	0.999313	0.0703565	0.665191	not significant	0.550542	0	0.0703565	0.665191	Co-expression influenced by Wnt inhibition in pancreatic cancer
ENSG00000268061	ENSG00000268061	NAPA-AS1	ENSG00000161558	TMEM143	0.41	1.10114e-11	0.467917	0.00258271	Global co-expression not influenced by Wnt inhibition	0.206322	0.00594491	0.467917	0.00258271	Co-expression not influenced by Wnt inhibition in pancreatic cancer
ENSG00000268287	ENSG00000268287	CTB-60B18.18	ENSG00000104852	SNRNP70	0.01	1	0.256848	0.109597	not significant	0.25377	0.000653848	0.256848	0.109597	Co-expression influenced by Wnt inhibition in pancreatic cancer
ENSG00000268287	ENSG00000268287	CTB-60B18.18	ENSG00000189052	CGB5	0.12	1	0.157411	0.330776	not significant	0.589153	6.36964e-18	0.157411	0.330776	Co-expression influenced by Wnt inhibition in pancreatic cancer
ENSG00000268287	ENSG00000268287	CTB-60B18.18	ENSG00000196337	CGB7	0.22	0.994818	0.160788	0.320402	not significant	0.836978	1.08839e-47	0.160788	0.320402	Co-expression influenced by Wnt inhibition in pancreatic cancer
ENSG00000268621	ENSG00000268621	AC006262.5	ENSG00000170604	IRF2BP1	0.02	1	0.422702	0.00699821	Co-expression uncovered after Wnt inhibition	-0.0549606	0.467488	0.422702	0.00699821	Co-expression uncovered after Wnt inhibition
ENSG00000268621	ENSG00000268621	AC006262.5	ENSG00000204866	IGFL2	0.23	0.00542076	0.0461538	0.776762	Global co-expression influenced by Wnt inhibition	0.549044	2.52361e-15	0.0461538	0.776762	Co-expression influenced by Wnt inhibition in pancreatic cancer
ENSG00000268906	ENSG00000268906	CTC-518B2.9	ENSG00000167757	KLK11	0.04	1	0.475476	0.00193076	Co-expression uncovered after Wnt inhibition	0.462246	9.36912e-11	0.475476	0.00193076	Co-expression not influenced by Wnt inhibition in pancreatic cancer
ENSG00000269044	ENSG00000269044	CTC-429P9.3	ENSG00000072954	TMEM38A	0.13	0.999996	-0.196623	0.223151	not significant	-0.134156	0.0750595	-0.196623	0.223151	not significant
ENSG00000269044	ENSG00000269044	CTC-429P9.3	ENSG00000105072	C19orf44	0.16	0.990593	0.433583	0.00556738	Co-expression uncovered after Wnt inhibition	0.499355	0	0.433583	0.00556738	Co-expression not influenced by Wnt inhibition in pancreatic cancer
ENSG00000269176	ENSG00000269176	RP11-727F15.12	ENSG00000133316	WDR74	0.31	0.00245782	-0.0654784	0.687196	Global co-expression influenced by Wnt inhibition	0.145094	0.0540594	-0.0654784	0.687196	not significant
ENSG00000269176	ENSG00000269176	RP11-727F15.12	ENSG00000149541	B3GAT3	0.27	2.98892e-06	0.606567	4.80008e-05	Global co-expression not influenced by Wnt inhibition	0.445573	7.6362e-10	0.606567	4.80008e-05	Co-expression not influenced by Wnt inhibition in pancreatic cancer
ENSG00000269176	ENSG00000269176	RP11-727F15.12	ENSG00000168569	TMEM223	0.25	1	0.254784	0.112554	not significant	0.227931	0.0023302	0.254784	0.112554	Co-expression influenced by Wnt inhibition in pancreatic cancer
ENSG00000269235	ENSG00000269235	HCCAT3	ENSG00000161551	ZNF577	0.31	2.98892e-06	0.450844	0.00381841	Global co-expression not influenced by Wnt inhibition	0.386445	1.0799e-07	0.450844	0.00381841	Co-expression not influenced by Wnt inhibition in pancreatic cancer
ENSG00000269235	ENSG00000269235	HCCAT3	ENSG00000176024	ZNF613	0.23	0.896213	0.372233	0.0185731	Co-expression uncovered after Wnt inhibition	0.378535	2.04695e-07	0.372233	0.0185731	Co-expression not influenced by Wnt inhibition in pancreatic cancer
ENSG00000269235	ENSG00000269235	HCCAT3	ENSG00000197608	ZNF841	0.3	6.4144e-07	0.3803	0.0160328	Global co-expression not influenced by Wnt inhibition	0.307589	3.11853e-05	0.3803	0.0160328	Co-expression not influenced by Wnt inhibition in pancreatic cancer
ENSG00000269235	ENSG00000269235	HCCAT3	ENSG00000197619	ZNF615	0.36	2.10816e-09	0.281238	0.0789875	Global co-expression influenced by Wnt inhibition	0.366191	5.37142e-07	0.281238	0.0789875	Co-expression influenced by Wnt inhibition in pancreatic cancer
ENSG00000269235	ENSG00000269235	HCCAT3	ENSG00000198093	ZNF649	0.26	0.0211106	0.0926829	0.568233	Global co-expression influenced by Wnt inhibition	0.321056	1.31844e-05	0.0926829	0.568233	Co-expression influenced by Wnt inhibition in pancreatic cancer
ENSG00000269235	ENSG00000269235	HCCAT3	ENSG00000198464	ZNF480	0.15	0.371079	-0.0272045	0.86749	not significant	0.151047	0.0447662	-0.0272045	0.86749	Co-expression influenced by Wnt inhibition in pancreatic cancer
ENSG00000269235	ENSG00000269235	HCCAT3	ENSG00000256087	ZNF432	0.31	6.4144e-07	0.0677298	0.677007	Global co-expression influenced by Wnt inhibition	0.331373	6.62655e-06	0.0677298	0.677007	Co-expression influenced by Wnt inhibition in pancreatic cancer
ENSG00000269235	ENSG00000269235	HCCAT3	ENSG00000256683	ZNF350	0.29	0.0376263	0.303565	0.057289	Global co-expression influenced by Wnt inhibition	0.391216	7.28225e-08	0.303565	0.057289	Co-expression influenced by Wnt inhibition in pancreatic cancer
ENSG00000269352	ENSG00000269352	AC018766.5	ENSG00000010361	FUZ	0.25	0.0376263	0.329268	0.038544	Global co-expression not influenced by Wnt inhibition	0.473791	3.31919e-11	0.329268	0.038544	Co-expression not influenced by Wnt inhibition in pancreatic cancer
ENSG00000269352	ENSG00000269352	AC018766.5	ENSG00000039650	PNKP	0.24	1	0.666229	5.01282e-06	Co-expression uncovered after Wnt inhibition	0.618858	0	0.666229	5.01282e-06	Co-expression not influenced by Wnt inhibition in pancreatic cancer
ENSG00000269352	ENSG00000269352	AC018766.5	ENSG00000104946	TBC1D17	0.12	1	0.34015	0.0323012	Co-expression uncovered after Wnt inhibition	0.730504	0	0.34015	0.0323012	Co-expression not influenced by Wnt inhibition in pancreatic cancer
ENSG00000269352	ENSG00000269352	AC018766.5	ENSG00000104960	PTOV1	0.27	0.983573	0.462477	0.0029313	Co-expression uncovered after Wnt inhibition	0.637619	0	0.462477	0.0029313	Co-expression not influenced by Wnt inhibition in pancreatic cancer
ENSG00000269352	ENSG00000269352	AC018766.5	ENSG00000104973	MED25	0.18	0.972405	0.108818	0.502534	not significant	0.615971	0	0.108818	0.502534	Co-expression influenced by Wnt inhibition in pancreatic cancer
ENSG00000269352	ENSG00000269352	AC018766.5	ENSG00000196961	AP2A1	0.07	1	0.0277674	0.864764	not significant	0.383501	1.73262e-07	0.0277674	0.864764	Co-expression influenced by Wnt inhibition in pancreatic cancer
ENSG00000269352	ENSG00000269352	AC018766.5	ENSG00000204673	AKT1S1	0.04	1	-0.149343	0.356401	not significant	0.440842	1.2113e-09	-0.149343	0.356401	Co-expression influenced by Wnt inhibition in pancreatic cancer
ENSG00000269386	ENSG00000269386	RAB11B-AS1	ENSG00000099785	2002-03-01	0.28	2.98892e-06	0.582927	0.000106674	Global co-expression not influenced by Wnt inhibition	0.40299	3.57375e-08	0.582927	0.000106674	Co-expression not influenced by Wnt inhibition in pancreatic cancer
ENSG00000269386	ENSG00000269386	RAB11B-AS1	ENSG00000133250	ZNF414	0.36	1.17002e-07	0.190056	0.23923	Global co-expression influenced by Wnt inhibition	0.437516	1.66487e-09	0.190056	0.23923	Co-expression influenced by Wnt inhibition in pancreatic cancer
ENSG00000269386	ENSG00000269386	RAB11B-AS1	ENSG00000142347	MYO1F	0.07	1	0.208818	0.195313	not significant	0.0905628	0.230369	0.208818	0.195313	not significant
ENSG00000269386	ENSG00000269386	RAB11B-AS1	ENSG00000167772	ANGPTL4	0.32	0.0211106	0.397186	0.0116582	Global co-expression not influenced by Wnt inhibition	-0.00282197	0.970244	0.397186	0.0116582	Co-expression uncovered after Wnt inhibition
ENSG00000269386	ENSG00000269386	RAB11B-AS1	ENSG00000233927	RPS28	0.06	1	-0.415009	0.00819302	Co-expression uncovered after Wnt inhibition	0.362916	8.27609e-07	-0.415009	0.00819302	Co-expression influenced by Wnt inhibition in pancreatic cancer
ENSG00000269416	ENSG00000269416	CTB-175P5.4	ENSG00000196172	ZNF681	0.48	1.76343e-08	0.745779	2.60325e-07	Global co-expression not influenced by Wnt inhibition	0.354659	1.27648e-06	0.745779	2.60325e-07	Co-expression not influenced by Wnt inhibition in pancreatic cancer
ENSG00000269439	ENSG00000269439	CTD-3131K8.2	ENSG00000130304	SLC27A1	0.2	0.930651	0.0198874	0.903051	not significant	0.536173	0	0.0198874	0.903051	Co-expression influenced by Wnt inhibition in pancreatic cancer
ENSG00000269640	ENSG00000269640	CTD-2521M24.9	ENSG00000127511	SIN3B	0.13	0.997254	0.0170732	0.916782	not significant	0.186239	0.0131676	0.0170732	0.916782	Co-expression influenced by Wnt inhibition in pancreatic cancer
ENSG00000269640	ENSG00000269640	CTD-2521M24.9	ENSG00000141971	MVB12A	0.33	6.4144e-07	0.286492	0.0733756	Global co-expression influenced by Wnt inhibition	0.284294	0.00013362	0.286492	0.0733756	Co-expression influenced by Wnt inhibition in pancreatic cancer
ENSG00000269680	ENSG00000269680	CTD-3128G10.6	ENSG00000125731	SH2D3A	0.18	1	0.622326	2.73102e-05	Co-expression uncovered after Wnt inhibition	0.778669	2.89289e-37	0.622326	2.73102e-05	Co-expression not influenced by Wnt inhibition in pancreatic cancer
ENSG00000269680	ENSG00000269680	CTD-3128G10.6	ENSG00000125733	TRIP10	0.08	1	0.638649	1.48298e-05	Co-expression uncovered after Wnt inhibition	0.675782	5.81325e-25	0.638649	1.48298e-05	Co-expression not influenced by Wnt inhibition in pancreatic cancer
ENSG00000269893	ENSG00000269893	SNHG8	ENSG00000145388	METTL14	-0.02	1	0.0780488	0.631059	not significant	0.000865636	0.990878	0.0780488	0.631059	not significant
ENSG00000269982	ENSG00000269982	RP11-1020A11.2	ENSG00000134086	VHL	0.06	1	0.305253	0.0558662	not significant	0.602037	0	0.305253	0.0558662	Co-expression influenced by Wnt inhibition in pancreatic cancer
ENSG00000269982	ENSG00000269982	RP11-1020A11.2	ENSG00000144554	FANCD2	0.02	1	-0.145966	0.367478	not significant	0.222724	0.00294306	-0.145966	0.367478	Co-expression influenced by Wnt inhibition in pancreatic cancer
ENSG00000269982	ENSG00000269982	RP11-1020A11.2	ENSG00000163703	CRELD1	0.12	1	0.393058	0.0126198	Co-expression uncovered after Wnt inhibition	0.288679	0.000104198	0.393058	0.0126198	Co-expression not influenced by Wnt inhibition in pancreatic cancer
ENSG00000269982	ENSG00000269982	RP11-1020A11.2	ENSG00000163704	PRRT3	0.07	1	-0.0482176	0.767034	not significant	0.218101	0.00360587	-0.0482176	0.767034	Co-expression influenced by Wnt inhibition in pancreatic cancer
ENSG00000269982	ENSG00000269982	RP11-1020A11.2	ENSG00000254999	BRK1	-0.07	1	-0.250094	0.119503	not significant	0.327526	9.64976e-06	-0.250094	0.119503	Co-expression influenced by Wnt inhibition in pancreatic cancer
ENSG00000270482	ENSG00000270482	RP11-131L12.2	ENSG00000089220	PEBP1	0.06	1	0.453283	0.00361502	Co-expression uncovered after Wnt inhibition	0.33837	4.09628e-06	0.453283	0.00361502	Co-expression not influenced by Wnt inhibition in pancreatic cancer
ENSG00000270482	ENSG00000270482	RP11-131L12.2	ENSG00000176834	VSIG10	0.24	0.000137101	0.0163227	0.920448	Global co-expression influenced by Wnt inhibition	0.186547	0.0129145	0.0163227	0.920448	Co-expression influenced by Wnt inhibition in pancreatic cancer
ENSG00000270761	ENSG00000270761	RP11-385F7.1	ENSG00000153294	GPR115	0.14	0.792461	0.203189	0.207838	not significant	-0.00119891	0.987362	0.203189	0.207838	not significant
ENSG00000270820	ENSG00000270820	RP11-355B11.2	ENSG00000082898	XPO1	0.13	0.999989	-0.310131	0.0519155	not significant	0.207454	0.00567224	-0.310131	0.0519155	Co-expression influenced by Wnt inhibition in pancreatic cancer
ENSG00000270820	ENSG00000270820	RP11-355B11.2	ENSG00000162929	KIAA1841	0.1	1	0.22045	0.171151	not significant	0.139205	0.0646626	0.22045	0.171151	not significant
ENSG00000270820	ENSG00000270820	RP11-355B11.2	ENSG00000173209	AHSA2	0.4	1.10114e-11	0.337148	0.0339331	Global co-expression not influenced by Wnt inhibition	0.359659	1.05009e-06	0.337148	0.0339331	Co-expression not influenced by Wnt inhibition in pancreatic cancer
ENSG00000271324	ENSG00000271020	RP11-10C24.1	ENSG00000153558	FBXL2	0.24	0.00542076	0.312008	0.0504576	Global co-expression influenced by Wnt inhibition	0.238017	0.00146119	0.312008	0.0504576	Co-expression influenced by Wnt inhibition in pancreatic cancer
ENSG00000271327	ENSG00000271327	RP11-1109F11.3	ENSG00000139323	POC1B	0.22	0.0630114	-0.102627	0.527275	not significant	0.226556	0.00247952	-0.102627	0.527275	Co-expression influenced by Wnt inhibition in pancreatic cancer
ENSG00000271327	ENSG00000271327	RP11-1109F11.3	ENSG00000257594	GALNT4	0.21	0.211435	0.0223265	0.891172	not significant	0.153268	0.0416805	0.0223265	0.891172	Co-expression influenced by Wnt inhibition in pancreatic cancer
ENSG00000271553	ENSG00000271553	RP11-274B21.10	ENSG00000106348	IMPDH1	-0.02	1	-0.423827	0.00683671	Co-expression uncovered after Wnt inhibition	0.268936	0.000309685	-0.423827	0.00683671	Co-expression influenced by Wnt inhibition in pancreatic cancer
ENSG00000271553	ENSG00000271553	RP11-274B21.10	ENSG00000165055	METTL2B	0.14	0.999676	0.0575985	0.723285	not significant	0.434835	2.14398e-09	0.0575985	0.723285	Co-expression influenced by Wnt inhibition in pancreatic cancer
ENSG00000271553	ENSG00000271553	RP11-274B21.10	ENSG00000205085	FAM71F2	0.11	1	0.648405	1.01718e-05	Co-expression uncovered after Wnt inhibition	0.71149	0	0.648405	1.01718e-05	Co-expression not influenced by Wnt inhibition in pancreatic cancer
ENSG00000271721	ENSG00000271721	RP11-337C18.9	ENSG00000131778	CHD1L	0.06	1	0.0876173	0.589651	not significant	0.380858	2.1301e-07	0.0876173	0.589651	Co-expression influenced by Wnt inhibition in pancreatic cancer
ENSG00000271721	ENSG00000271721	RP11-337C18.9	ENSG00000131781	FMO5	0.06	1	0.579737	0.000118307	Co-expression uncovered after Wnt inhibition	0.522041	0	0.579737	0.000118307	Co-expression not influenced by Wnt inhibition in pancreatic cancer
ENSG00000271721	ENSG00000271721	RP11-337C18.9	ENSG00000131791	PRKAB2	0.11	1	0.747467	2.47064e-07	Co-expression uncovered after Wnt inhibition	0.480396	1.26079e-11	0.747467	2.47064e-07	Co-expression not influenced by Wnt inhibition in pancreatic cancer
ENSG00000272068	ENSG00000272068	RP11-284F21.9	ENSG00000116580	GON4L	0.22	0.000137101	0.28424	0.0757407	Global co-expression influenced by Wnt inhibition	0.244624	0.00106522	0.28424	0.0757407	Co-expression influenced by Wnt inhibition in pancreatic cancer
ENSG00000272068	ENSG00000272068	RP11-284F21.9	ENSG00000163382	APOA1BP	0.21	0.28637	0.184428	0.253628	not significant	0.356815	1.29008e-06	0.184428	0.253628	Co-expression influenced by Wnt inhibition in pancreatic cancer
ENSG00000272068	ENSG00000272068	RP11-284F21.9	ENSG00000198952	SMG5	0.26	6.4144e-07	0.0202627	0.901222	Global co-expression influenced by Wnt inhibition	0.450425	4.69791e-10	0.0202627	0.901222	Co-expression influenced by Wnt inhibition in pancreatic cancer
ENSG00000272092	ENSG00000272092	RP11-350N15.5	ENSG00000085788	DDHD2	0.16	0.994818	-0.238274	0.138454	not significant	0.00877538	0.90763	-0.238274	0.138454	not significant
ENSG00000272092	ENSG00000272092	RP11-350N15.5	ENSG00000156735	BAG4	0.21	0.0995304	-0.422889	0.00697106	Co-expression uncovered after Wnt inhibition	-0.0372873	0.621883	-0.422889	0.00697106	Co-expression uncovered after Wnt inhibition
ENSG00000272092	ENSG00000272092	RP11-350N15.5	ENSG00000175324	LSM1	0.02	1	0.250657	0.118652	not significant	0.434127	2.29086e-09	0.250657	0.118652	Co-expression influenced by Wnt inhibition in pancreatic cancer
ENSG00000272106	ENSG00000272106	RP11-345P4.9	ENSG00000189339	SLC35E2B	0.27	0.00245782	0.467355	0.00261699	Global co-expression not influenced by Wnt inhibition	0.441219	1.16809e-09	0.467355	0.00261699	Co-expression not influenced by Wnt inhibition in pancreatic cancer
ENSG00000272106	ENSG00000272106	RP11-345P4.9	ENSG00000215790	SLC35E2	0.22	0.0630114	0.254034	0.113645	not significant	0.290523	9.37398e-05	0.254034	0.113645	Co-expression influenced by Wnt inhibition in pancreatic cancer
ENSG00000272106	ENSG00000272106	RP11-345P4.9	ENSG00000228594	C1orf233	0.28	0.00542076	-0.204315	0.205289	Global co-expression influenced by Wnt inhibition	0.321854	1.3936e-05	-0.204315	0.205289	Co-expression influenced by Wnt inhibition in pancreatic cancer
ENSG00000272106	ENSG00000272106	RP11-345P4.9	ENSG00000248333	CDK11B	0.3	0.00102744	0.314634	0.0484726	Global co-expression not influenced by Wnt inhibition	0.16248	0.030817	0.314634	0.0484726	Co-expression not influenced by Wnt inhibition in pancreatic cancer
ENSG00000272141	ENSG00000272141	RP11-465B22.8	ENSG00000131591	C1orf159	0.28	0.0110833	0.508818	0.000935514	Global co-expression not influenced by Wnt inhibition	0.765636	0	0.508818	0.000935514	Co-expression not influenced by Wnt inhibition in pancreatic cancer
ENSG00000272141	ENSG00000272141	RP11-465B22.8	ENSG00000160072	ATAD3B	0.23	0.00102744	0.237336	0.140049	Global co-expression influenced by Wnt inhibition	0.697672	0	0.237336	0.140049	Co-expression influenced by Wnt inhibition in pancreatic cancer
ENSG00000272141	ENSG00000272141	RP11-465B22.8	ENSG00000162571	TTLL10	0.16	0.9986	0.578049	0.000124922	Co-expression uncovered after Wnt inhibition	0.483129	7.78657e-12	0.578049	0.000124922	Co-expression not influenced by Wnt inhibition in pancreatic cancer
ENSG00000272269	ENSG00000272269	RP11-500C11.3	ENSG00000124789	NUP153	0.1	1	0.560225	0.000218238	Co-expression uncovered after Wnt inhibition	-0.0125106	0.86861	0.560225	0.000218238	Co-expression uncovered after Wnt inhibition
ENSG00000272269	ENSG00000272269	RP11-500C11.3	ENSG00000137414	FAM8A1	-0.23	0.0995304	0.345403	0.0296022	Co-expression uncovered after Wnt inhibition	-0.165018	0.0282699	0.345403	0.0296022	Co-expression influenced by Wnt inhibition in pancreatic cancer
ENSG00000272345	ENSG00000272345	RP1-30M3.5	ENSG00000111802	TDP2	0.15	0.972405	-0.0979362	0.546412	not significant	0.423218	6.21422e-09	-0.0979362	0.546412	Co-expression influenced by Wnt inhibition in pancreatic cancer
ENSG00000272345	ENSG00000272345	RP1-30M3.5	ENSG00000112304	ACOT13	0.38	0.00102744	-0.418949	0.00756068	Global co-expression influenced by Wnt inhibition	0.49264	0	-0.418949	0.00756068	Co-expression influenced by Wnt inhibition in pancreatic cancer
ENSG00000272345	ENSG00000272345	RP1-30M3.5	ENSG00000112308	C6orf62	0.16	1	-0.00281426	0.986644	not significant	0.493992	0	-0.00281426	0.986644	Co-expression influenced by Wnt inhibition in pancreatic cancer
ENSG00000272345	ENSG00000272345	RP1-30M3.5	ENSG00000137261	KIAA0319	0.14	0.999936	-0.454221	0.00353936	Co-expression uncovered after Wnt inhibition	0.204052	0.00652744	-0.454221	0.00353936	Co-expression influenced by Wnt inhibition in pancreatic cancer
ENSG00000272356	ENSG00000272356	RP5-1112D6.8	ENSG00000009413	REV3L	0.08	1	-0.133959	0.408521	not significant	0.189583	0.0115917	-0.133959	0.408521	Co-expression influenced by Wnt inhibition in pancreatic cancer
ENSG00000272356	ENSG00000272356	RP5-1112D6.8	ENSG00000056972	TRAF3IP2	-0.05	1	-0.327392	0.0397146	Co-expression uncovered after Wnt inhibition	0.256341	0.000595801	-0.327392	0.0397146	Co-expression influenced by Wnt inhibition in pancreatic cancer
ENSG00000272356	ENSG00000272356	RP5-1112D6.8	ENSG00000173214	KIAA1919	0.19	0.930651	-0.186116	0.249248	not significant	0.443013	9.81557e-10	-0.186116	0.249248	Co-expression influenced by Wnt inhibition in pancreatic cancer
ENSG00000272379	ENSG00000272379	RP1-257A7.5	ENSG00000145979	TBC1D7	0.39	2.98892e-06	-0.127955	0.429996	Global co-expression influenced by Wnt inhibition	0.0986263	0.191543	-0.127955	0.429996	not significant
ENSG00000272417	ENSG00000272417	CTD-2199O4.6	ENSG00000150756	FAM173B	0.17	0.999996	0.0287068	0.860422	not significant	0.254613	0.000626335	0.0287068	0.860422	Co-expression influenced by Wnt inhibition in pancreatic cancer
ENSG00000272438	ENSG00000272438	RP11-54O7.16	ENSG00000187608	ISG15	-0.01	1	0.273111	0.0881718	not significant	0.05379	0.477039	0.273111	0.0881718	not significant
ENSG00000272438	ENSG00000272438	RP11-54O7.16	ENSG00000188290	HES4	0.32	2.98892e-06	0.151103	0.352002	Global co-expression influenced by Wnt inhibition	0.0748912	0.321835	0.151103	0.352002	not significant
ENSG00000272455	ENSG00000272455	RP4-758J18.13	ENSG00000127054	CPSF3L	0.41	1.10114e-11	0.513508	0.00082635	Global co-expression not influenced by Wnt inhibition	0.699973	0	0.513508	0.00082635	Co-expression not influenced by Wnt inhibition in pancreatic cancer
ENSG00000272455	ENSG00000272455	RP4-758J18.13	ENSG00000169972	PUSL1	0.44	2.10816e-09	-0.186492	0.248282	Global co-expression influenced by Wnt inhibition	0.51198	0	-0.186492	0.248282	Co-expression influenced by Wnt inhibition in pancreatic cancer
ENSG00000272455	ENSG00000272455	RP4-758J18.13	ENSG00000175756	AURKAIP1	0.3	0.0211106	-0.0525328	0.746811	Global co-expression influenced by Wnt inhibition	0.53363	0	-0.0525328	0.746811	Co-expression influenced by Wnt inhibition in pancreatic cancer
ENSG00000272455	ENSG00000272455	RP4-758J18.13	ENSG00000176022	B3GALT6	0.34	1.17002e-07	-0.175047	0.278903	Global co-expression influenced by Wnt inhibition	0.457051	2.3594e-10	-0.175047	0.278903	Co-expression influenced by Wnt inhibition in pancreatic cancer
ENSG00000272455	ENSG00000272455	RP4-758J18.13	ENSG00000215915	ATAD3C	0.17	0.955404	0.494184	0.00136354	Co-expression uncovered after Wnt inhibition	0.353115	1.6816e-06	0.494184	0.00136354	Co-expression not influenced by Wnt inhibition in pancreatic cancer
ENSG00000272455	ENSG00000272455	RP4-758J18.13	ENSG00000224051	GLTPD1	0.1	0.999999	-0.193621	0.230405	not significant	0.421697	7.1188e-09	-0.193621	0.230405	Co-expression influenced by Wnt inhibition in pancreatic cancer
ENSG00000272462	ENSG00000272462	U91328.19	ENSG00000010704	HFE	0.08	1	0.562101	0.000206074	Co-expression uncovered after Wnt inhibition	0.227796	0.00234441	0.562101	0.000206074	Co-expression not influenced by Wnt inhibition in pancreatic cancer
ENSG00000272462	ENSG00000272462	U91328.19	ENSG00000112343	TRIM38	0.26	0.64174	0.418949	0.00756068	Co-expression uncovered after Wnt inhibition	0.333642	6.4412e-06	0.418949	0.00756068	Co-expression not influenced by Wnt inhibition in pancreatic cancer
ENSG00000272462	ENSG00000272462	U91328.19	ENSG00000180573	HIST1H2AC	0.17	0.896213	-0.239212	0.136872	not significant	-0.173668	0.0208984	-0.239212	0.136872	Co-expression influenced by Wnt inhibition in pancreatic cancer
ENSG00000272462	ENSG00000272462	U91328.19	ENSG00000181315	ZNF322	0.29	1.17002e-07	0.618762	3.10952e-05	Global co-expression not influenced by Wnt inhibition	0.417602	1.02248e-08	0.618762	3.10952e-05	Co-expression not influenced by Wnt inhibition in pancreatic cancer
ENSG00000272462	ENSG00000272462	U91328.19	ENSG00000182952	HMGN4	0.39	3.2072e-13	0.475985	0.00213311	Global co-expression not influenced by Wnt inhibition	0.304568	4.09254e-05	0.475985	0.00213311	Co-expression not influenced by Wnt inhibition in pancreatic cancer
ENSG00000272462	ENSG00000272462	U91328.19	ENSG00000186470	BTN3A2	0.35	2.10816e-09	0.255722	0.111202	Global co-expression influenced by Wnt inhibition	0.167269	0.0261646	0.255722	0.111202	Co-expression influenced by Wnt inhibition in pancreatic cancer
ENSG00000272462	ENSG00000272462	U91328.19	ENSG00000187837	HIST1H1C	0.17	0.983573	-0.324953	0.04128	Co-expression uncovered after Wnt inhibition	-0.378413	2.57477e-07	-0.324953	0.04128	Co-expression not influenced by Wnt inhibition in pancreatic cancer
ENSG00000272512	ENSG00000272512	RP11-54O7.17	ENSG00000187608	ISG15	0.12	1	0.0572233	0.72502	not significant	0.440029	1.30991e-09	0.0572233	0.72502	Co-expression influenced by Wnt inhibition in pancreatic cancer
ENSG00000272512	ENSG00000272512	RP11-54O7.17	ENSG00000188157	AGRN	0.21	0.990593	0.0178236	0.913118	not significant	0.44909	5.37738e-10	0.0178236	0.913118	Co-expression influenced by Wnt inhibition in pancreatic cancer
ENSG00000272512	ENSG00000272512	RP11-54O7.17	ENSG00000188290	HES4	0.53	0.000393518	0.50075	0.00115367	Global co-expression not influenced by Wnt inhibition	0.632544	0	0.50075	0.00115367	Co-expression not influenced by Wnt inhibition in pancreatic cancer
ENSG00000272512	ENSG00000272512	RP11-54O7.17	ENSG00000237330	RNF223	0.26	0.0110833	0.114822	0.479124	Global co-expression influenced by Wnt inhibition	0.333533	5.71915e-06	0.114822	0.479124	Co-expression influenced by Wnt inhibition in pancreatic cancer
ENSG00000272588	ENSG00000272588	RP11-440L14.4	ENSG00000090316	MAEA	0.12	0.990593	-0.0242026	0.882051	not significant	0.373609	3.02271e-07	-0.0242026	0.882051	Co-expression influenced by Wnt inhibition in pancreatic cancer
ENSG00000272588	ENSG00000272588	RP11-440L14.4	ENSG00000127418	FGFRL1	0.08	1	0.437148	0.00515775	Co-expression uncovered after Wnt inhibition	0.125076	0.097165	0.437148	0.00515775	Co-expression uncovered after Wnt inhibition
ENSG00000272588	ENSG00000272588	RP11-440L14.4	ENSG00000145214	DGKQ	0.14	0.999313	-0.178987	0.268092	not significant	0.323761	1.10352e-05	-0.178987	0.268092	Co-expression influenced by Wnt inhibition in pancreatic cancer
ENSG00000272588	ENSG00000272588	RP11-440L14.4	ENSG00000159692	CTBP1	0.28	2.98892e-06	0.146154	0.366858	Global co-expression influenced by Wnt inhibition	0.417458	7.43946e-09	0.146154	0.366858	Co-expression influenced by Wnt inhibition in pancreatic cancer
ENSG00000272588	ENSG00000272588	RP11-440L14.4	ENSG00000163945	UVSSA	0.26	0.000137101	0.488368	0.00157707	Global co-expression not influenced by Wnt inhibition	0.594166	2.84218e-18	0.488368	0.00157707	Co-expression not influenced by Wnt inhibition in pancreatic cancer
ENSG00000272588	ENSG00000272588	RP11-440L14.4	ENSG00000168993	CPLX1	0.25	0.792461	-0.222326	0.167466	not significant	0.398348	3.99437e-08	-0.222326	0.167466	Co-expression influenced by Wnt inhibition in pancreatic cancer
ENSG00000272588	ENSG00000272588	RP11-440L14.4	ENSG00000178950	GAK	0.14	0.994818	-0.097561	0.547957	not significant	0.402031	2.91278e-08	-0.097561	0.547957	Co-expression influenced by Wnt inhibition in pancreatic cancer
ENSG00000272588	ENSG00000272588	RP11-440L14.4	ENSG00000179979	CRIPAK	0.14	0.64174	0.106379	0.512209	not significant	0.572003	9.08319e-17	0.106379	0.512209	Co-expression influenced by Wnt inhibition in pancreatic cancer
ENSG00000272588	ENSG00000272588	RP11-440L14.4	ENSG00000185619	PCGF3	0.24	0.0995304	-0.0292683	0.857503	not significant	0.589461	6.064e-18	-0.0292683	0.857503	Co-expression influenced by Wnt inhibition in pancreatic cancer
ENSG00000272588	ENSG00000272588	RP11-440L14.4	ENSG00000215375	MYL5	-0.05	1	0.0688555	0.671933	not significant	0.507357	5.73002e-13	0.0688555	0.671933	Co-expression influenced by Wnt inhibition in pancreatic cancer
ENSG00000261379	ENSG00000272622	RP11-395N3.2	ENSG00000144468	RHBDD1	0.17	0.9986	0.560225	0.000218238	Co-expression uncovered after Wnt inhibition	0.185734	0.01332	0.560225	0.000218238	Co-expression not influenced by Wnt inhibition in pancreatic cancer
ENSG00000272630	ENSG00000272630	RP11-344N10.5	ENSG00000122882	ECD	0.19	0.983573	-0.0765478	0.637662	not significant	0.091132	0.227443	-0.0765478	0.637662	not significant
ENSG00000272630	ENSG00000272630	RP11-344N10.5	ENSG00000122884	P4HA1	0.07	1	-0.213696	0.184901	not significant	-0.128872	0.0873545	-0.213696	0.184901	not significant
ENSG00000272630	ENSG00000272630	RP11-344N10.5	ENSG00000138286	FAM149B1	0.2	0.850459	0.245966	0.125883	not significant	0.226379	0.00249943	0.245966	0.125883	Co-expression influenced by Wnt inhibition in pancreatic cancer
ENSG00000272630	ENSG00000272630	RP11-344N10.5	ENSG00000156042	TTC18	0.14	0.955404	0.0502814	0.757342	not significant	0.45833	2.05739e-10	0.0502814	0.757342	Co-expression influenced by Wnt inhibition in pancreatic cancer
ENSG00000272630	ENSG00000272630	RP11-344N10.5	ENSG00000166321	NUDT13	0.06	1	0.40394	0.0102202	Co-expression uncovered after Wnt inhibition	0.410972	1.818e-08	0.40394	0.0102202	Co-expression not influenced by Wnt inhibition in pancreatic cancer
ENSG00000272630	ENSG00000272630	RP11-344N10.5	ENSG00000182180	MRPS16	0	1	-0.00844278	0.959026	not significant	0.120408	0.110355	-0.00844278	0.959026	not significant
ENSG00000272630	ENSG00000272630	RP11-344N10.5	ENSG00000213551	DNAJC9	0.05	1	0.0114447	0.944314	not significant	0.274971	0.000223828	0.0114447	0.944314	Co-expression influenced by Wnt inhibition in pancreatic cancer
ENSG00000272666	ENSG00000272666	CTA-384D8.35	ENSG00000025708	TYMP	0.47	1.76343e-08	0.695497	1.5435e-06	Global co-expression not influenced by Wnt inhibition	0.694182	8.86644e-27	0.695497	1.5435e-06	Co-expression not influenced by Wnt inhibition in pancreatic cancer
ENSG00000272666	ENSG00000272666	CTA-384D8.35	ENSG00000100258	LMF2	-0.18	0.896213	-0.238462	0.138137	not significant	0.236332	0.00154075	-0.238462	0.138137	Co-expression influenced by Wnt inhibition in pancreatic cancer
ENSG00000272666	ENSG00000272666	CTA-384D8.35	ENSG00000100288	CHKB	0.25	0.211435	0.254221	0.113371	not significant	0.282274	0.000140941	0.254221	0.113371	Co-expression influenced by Wnt inhibition in pancreatic cancer
ENSG00000272666	ENSG00000272666	CTA-384D8.35	ENSG00000100299	ARSA	0.22	0.00542076	0.766979	1.35234e-07	Global co-expression not influenced by Wnt inhibition	0.244058	0.00106181	0.766979	1.35234e-07	Co-expression not influenced by Wnt inhibition in pancreatic cancer
ENSG00000272666	ENSG00000272666	CTA-384D8.35	ENSG00000128159	TUBGCP6	-0.03	1	0.238649	0.13782	not significant	-0.00403819	0.957458	0.238649	0.13782	not significant
ENSG00000272666	ENSG00000272666	CTA-384D8.35	ENSG00000130489	SCO2	-0.19	0.999996	0.417448	0.0077964	Co-expression uncovered after Wnt inhibition	0.496122	2.18811e-12	0.417448	0.0077964	Co-expression not influenced by Wnt inhibition in pancreatic cancer
ENSG00000272666	ENSG00000272666	CTA-384D8.35	ENSG00000177989	ODF3B	0.44	6.4144e-07	-0.146529	0.365618	Global co-expression influenced by Wnt inhibition	0.536338	1.42802e-14	-0.146529	0.365618	Co-expression influenced by Wnt inhibition in pancreatic cancer
ENSG00000272666	ENSG00000272666	CTA-384D8.35	ENSG00000205560	CPT1B	0.16	0.999313	0.15591	0.335454	not significant	0.0909622	0.228552	0.15591	0.335454	not significant
ENSG00000272763	ENSG00000272763	RP11-357H14.17	ENSG00000002919	SNX11	0.03	1	0.57167	0.000153048	Co-expression uncovered after Wnt inhibition	0.0491314	0.516073	0.57167	0.000153048	Co-expression uncovered after Wnt inhibition
ENSG00000272763	ENSG00000272763	RP11-357H14.17	ENSG00000170689	HOXB9	0.57	1.87408e-10	0.560788	0.000214522	Global co-expression not influenced by Wnt inhibition	0.788977	7.29449e-39	0.560788	0.000214522	Co-expression not influenced by Wnt inhibition in pancreatic cancer
ENSG00000272807	ENSG00000272807	RP11-260M2.1	ENSG00000078018	MAP2	0.3	1.20854e-05	0.166229	0.304127	Global co-expression influenced by Wnt inhibition	-0.124539	0.0985957	0.166229	0.304127	not significant
ENSG00000272825	ENSG00000272825	LL21NC02-1C16.2	ENSG00000160256	FAM207A	-0.06	1	-0.478987	0.0019844	Co-expression uncovered after Wnt inhibition	0.377303	2.80484e-07	-0.478987	0.0019844	Co-expression influenced by Wnt inhibition in pancreatic cancer
ENSG00000272825	ENSG00000272825	LL21NC02-1C16.2	ENSG00000183250	C21orf67	-0.06	1	-0.505816	0.00101196	Co-expression uncovered after Wnt inhibition	0.74615	0	-0.505816	0.00101196	Co-expression influenced by Wnt inhibition in pancreatic cancer
ENSG00000272894	ENSG00000272894	RP5-1159O4.1	ENSG00000106399	RPA3	0.38	6.4144e-07	0.566979	0.000177262	Global co-expression not influenced by Wnt inhibition	-0.010946	0.884922	0.566979	0.000177262	Co-expression uncovered after Wnt inhibition
ENSG00000272894	ENSG00000272894	RP5-1159O4.1	ENSG00000215018	COL28A1	0.28	0.00102744	0.305629	0.055554	Global co-expression influenced by Wnt inhibition	0.363786	7.76286e-07	0.305629	0.055554	Co-expression influenced by Wnt inhibition in pancreatic cancer
ENSG00000272913	ENSG00000272913	RP11-440D17.3	ENSG00000144021	CIAO1	-0.05	1	0.843152	0	Co-expression uncovered after Wnt inhibition	0.344949	2.98428e-06	0.843152	0	Co-expression not influenced by Wnt inhibition in pancreatic cancer
ENSG00000272941	ENSG00000272941	RP11-134L10.1	ENSG00000105875	WDR91	0.21	0.850459	-0.381801	0.0155944	Co-expression uncovered after Wnt inhibition	0.423943	5.82299e-09	-0.381801	0.0155944	Co-expression influenced by Wnt inhibition in pancreatic cancer
ENSG00000272941	ENSG00000272941	RP11-134L10.1	ENSG00000122783	C7orf49	-0.09	1	-0.0690432	0.671089	not significant	0.549616	0	-0.0690432	0.671089	Co-expression influenced by Wnt inhibition in pancreatic cancer
ENSG00000272941	ENSG00000272941	RP11-134L10.1	ENSG00000146859	TMEM140	0.34	0.00102744	0.920075	0	Global co-expression not influenced by Wnt inhibition	0.524945	0	0.920075	0	Co-expression not influenced by Wnt inhibition in pancreatic cancer
ENSG00000272990	ENSG00000272990	RP11-305K5.1	ENSG00000114850	SSR3	0.1	1	-0.534334	0.000466677	Co-expression uncovered after Wnt inhibition	-0.103785	0.169068	-0.534334	0.000466677	Co-expression uncovered after Wnt inhibition
ENSG00000273015	ENSG00000273015	LINC00938	ENSG00000139218	SCAF11	0.46	1.10114e-11	0.535084	0.000456871	Global co-expression not influenced by Wnt inhibition	0.445671	7.56311e-10	0.535084	0.000456871	Co-expression not influenced by Wnt inhibition in pancreatic cancer
ENSG00000273026	ENSG00000273026	RP11-422P24.10	ENSG00000143575	HAX1	0.09	0.999996	-0.125516	0.438899	not significant	0.322235	1.35992e-05	-0.125516	0.438899	Co-expression influenced by Wnt inhibition in pancreatic cancer
ENSG00000273026	ENSG00000273026	RP11-422P24.10	ENSG00000143578	CREB3L4	0.35	0.00245782	-0.581614	0.000111332	Global co-expression influenced by Wnt inhibition	0.383267	1.76469e-07	-0.581614	0.000111332	Co-expression influenced by Wnt inhibition in pancreatic cancer
ENSG00000273026	ENSG00000273026	RP11-422P24.10	ENSG00000160741	CRTC2	0.28	0.896213	0.193809	0.229947	not significant	0.482224	9.20728e-12	0.193809	0.229947	Co-expression influenced by Wnt inhibition in pancreatic cancer
ENSG00000230325	ENSG00000273058	RP11-385F5.5	ENSG00000116977	LGALS8	-0.04	1	-0.0290807	0.85841	not significant	0.474488	3.02246e-11	-0.0290807	0.85841	Co-expression influenced by Wnt inhibition in pancreatic cancer
ENSG00000230325	ENSG00000273058	RP11-385F5.5	ENSG00000119285	HEATR1	0.25	0.792461	-0.261351	0.103351	not significant	0.243103	0.00114648	-0.261351	0.103351	Co-expression influenced by Wnt inhibition in pancreatic cancer
ENSG00000273080	ENSG00000273080	RP11-301O19.1	ENSG00000068654	POLR1A	0.33	1.87408e-10	0.224203	0.16384	Global co-expression influenced by Wnt inhibition	0.16034	0.0331141	0.224203	0.16384	Co-expression influenced by Wnt inhibition in pancreatic cancer
ENSG00000273080	ENSG00000273080	RP11-301O19.1	ENSG00000132313	MRPL35	0.17	0.999999	0.221764	0.168565	not significant	0.164259	0.0290125	0.221764	0.168565	Co-expression influenced by Wnt inhibition in pancreatic cancer
ENSG00000273107	ENSG00000273107	RP11-165A20.3	ENSG00000099256	PRTFDC1	0.49	0.553471	0.420826	0.00727473	Co-expression uncovered after Wnt inhibition	0.51749	0	0.420826	0.00727473	Co-expression not influenced by Wnt inhibition in pancreatic cancer
ENSG00000273107	ENSG00000273107	RP11-165A20.3	ENSG00000185875	THNSL1	0.36	1.17002e-07	0.596811	6.7194e-05	Global co-expression not influenced by Wnt inhibition	0.225751	0.00257099	0.596811	6.7194e-05	Co-expression not influenced by Wnt inhibition in pancreatic cancer
ENSG00000273132	ENSG00000273132	RP11-350J20.12	ENSG00000055211	GINM1	-0.06	1	0.550469	0.000292583	Co-expression uncovered after Wnt inhibition	-0.225141	0.00258794	0.550469	0.000292583	Co-expression influenced by Wnt inhibition in pancreatic cancer
ENSG00000273132	ENSG00000273132	RP11-350J20.12	ENSG00000120253	NUP43	-0.2	0.553471	-0.402627	0.0104872	Co-expression uncovered after Wnt inhibition	-0.0186773	0.805105	-0.402627	0.0104872	Co-expression uncovered after Wnt inhibition
ENSG00000273132	ENSG00000273132	RP11-350J20.12	ENSG00000120256	LRP11	0.02	1	0.496435	0.00128804	Co-expression uncovered after Wnt inhibition	-0.0810229	0.283691	0.496435	0.00128804	Co-expression uncovered after Wnt inhibition
ENSG00000273132	ENSG00000273132	RP11-350J20.12	ENSG00000120265	PCMT1	-0.27	0.00245782	-0.246341	0.125292	Global co-expression influenced by Wnt inhibition	-0.256668	0.000563701	-0.246341	0.125292	Co-expression influenced by Wnt inhibition in pancreatic cancer
ENSG00000273132	ENSG00000273132	RP11-350J20.12	ENSG00000131015	ULBP2	0.35	1.17002e-07	0.706754	9.96054e-07	Global co-expression not influenced by Wnt inhibition	0.290292	8.87502e-05	0.706754	9.96054e-07	Co-expression not influenced by Wnt inhibition in pancreatic cancer
ENSG00000273132	ENSG00000273132	RP11-350J20.12	ENSG00000131023	LATS1	-0.2	0.148831	0.37167	0.0187624	Co-expression uncovered after Wnt inhibition	-0.323113	1.15174e-05	0.37167	0.0187624	Co-expression influenced by Wnt inhibition in pancreatic cancer
ENSG00000273132	ENSG00000273132	RP11-350J20.12	ENSG00000164520	RAET1E	0.11	1	0.219325	0.173389	not significant	0.300278	4.89169e-05	0.219325	0.173389	Co-expression influenced by Wnt inhibition in pancreatic cancer
ENSG00000273132	ENSG00000273132	RP11-350J20.12	ENSG00000186625	KATNA1	-0.2	0.0376263	-0.519137	0.000710471	Global co-expression not influenced by Wnt inhibition	-0.00593829	0.937474	-0.519137	0.000710471	Co-expression uncovered after Wnt inhibition
ENSG00000273132	ENSG00000273132	RP11-350J20.12	ENSG00000203722	RAET1G	0.12	0.999853	0.669231	4.442e-06	Co-expression uncovered after Wnt inhibition	0.144742	0.0545866	0.669231	4.442e-06	Co-expression uncovered after Wnt inhibition
ENSG00000272836	ENSG00000273137	RP3-402G11.28	ENSG00000025708	TYMP	-0.04	1	0.544653	0.000347088	Co-expression uncovered after Wnt inhibition	0.204812	0.00632708	0.544653	0.000347088	Co-expression not influenced by Wnt inhibition in pancreatic cancer
ENSG00000272836	ENSG00000273137	RP3-402G11.28	ENSG00000073169	SELO	0.15	1	0.391182	0.0130789	Co-expression uncovered after Wnt inhibition	0.663484	0	0.391182	0.0130789	Co-expression not influenced by Wnt inhibition in pancreatic cancer
ENSG00000272836	ENSG00000273137	RP3-402G11.28	ENSG00000100429	HDAC10	0.04	1	0.72439	5.23514e-07	Co-expression uncovered after Wnt inhibition	0.683831	0	0.72439	5.23514e-07	Co-expression not influenced by Wnt inhibition in pancreatic cancer
ENSG00000272836	ENSG00000273137	RP3-402G11.28	ENSG00000128159	TUBGCP6	0.21	0.990593	0.506004	0.00100703	Co-expression uncovered after Wnt inhibition	0.852671	0	0.506004	0.00100703	Co-expression not influenced by Wnt inhibition in pancreatic cancer
ENSG00000272836	ENSG00000273137	RP3-402G11.28	ENSG00000170638	TRABD	0.1	1	0.719137	6.29982e-07	Co-expression uncovered after Wnt inhibition	0.446424	7.01975e-10	0.719137	6.29982e-07	Co-expression not influenced by Wnt inhibition in pancreatic cancer
ENSG00000272836	ENSG00000273137	RP3-402G11.28	ENSG00000188130	MAPK12	0.04	1	-0.0795497	0.624484	not significant	0.35321	1.67024e-06	-0.0795497	0.624484	Co-expression influenced by Wnt inhibition in pancreatic cancer
ENSG00000273138	ENSG00000273138	GS1-293C5.1	ENSG00000005981	ASB4	0.31	1.87408e-10	0.504315	0.00105224	Global co-expression not influenced by Wnt inhibition	0.143445	0.0568115	0.504315	0.00105224	Co-expression uncovered after Wnt inhibition
ENSG00000273138	ENSG00000273138	GS1-293C5.1	ENSG00000105854	PON2	0.28	0.211435	0.362664	0.0220202	Co-expression uncovered after Wnt inhibition	0.37858	2.03959e-07	0.362664	0.0220202	Co-expression not influenced by Wnt inhibition in pancreatic cancer
ENSG00000273162	ENSG00000273162	RP11-108L7.15	ENSG00000107819	SFXN3	-0.2	0.955404	-0.714071	7.57165e-07	Co-expression uncovered after Wnt inhibition	0.311737	2.63828e-05	-0.714071	7.57165e-07	Co-expression influenced by Wnt inhibition in pancreatic cancer
ENSG00000273162	ENSG00000273162	RP11-108L7.15	ENSG00000107821	KAZALD1	0.5	2.98892e-06	0.774109	1.07163e-07	Global co-expression not influenced by Wnt inhibition	0.631202	0	0.774109	1.07163e-07	Co-expression not influenced by Wnt inhibition in pancreatic cancer
ENSG00000273271	ENSG00000273271	AP000254.8	ENSG00000156304	SCAF4	0.08	1	-0.0986867	0.543328	not significant	0.322897	1.3032e-05	-0.0986867	0.543328	Co-expression influenced by Wnt inhibition in pancreatic cancer
ENSG00000273297	ENSG00000273297	RP11-38M8.1	ENSG00000227471	AKR1B15	0.09	1	0.442214	0.00462099	Co-expression uncovered after Wnt inhibition	0.323176	1.14703e-05	0.442214	0.00462099	Co-expression not influenced by Wnt inhibition in pancreatic cancer
ENSG00000273344	ENSG00000273344	PAXIP1-AS1	ENSG00000214106	PAXIP1-AS2	0.07	1	0.0532833	0.74331	not significant	0.0611117	0.418706	0.0532833	0.74331	not significant
ENSG00000273356	ENSG00000273356	RP11-804H8.6	ENSG00000088538	DOCK3	0.15	1	0.195122	0.226758	not significant	0.180961	0.0160389	0.195122	0.226758	Co-expression influenced by Wnt inhibition in pancreatic cancer
ENSG00000273356	ENSG00000273356	RP11-804H8.6	ENSG00000088543	C3orf18	0.07	1	-0.477674	0.00204829	Co-expression uncovered after Wnt inhibition	-0.0922249	0.2219	-0.477674	0.00204829	Co-expression uncovered after Wnt inhibition
ENSG00000273356	ENSG00000273356	RP11-804H8.6	ENSG00000114735	HEMK1	0.01	1	-0.152158	0.347328	not significant	0.464466	1.04195e-10	-0.152158	0.347328	Co-expression influenced by Wnt inhibition in pancreatic cancer
ENSG00000273356	ENSG00000273356	RP11-804H8.6	ENSG00000114738	MAPKAPK3	0.14	0.999999	-0.22364	0.164922	not significant	0.337462	4.98305e-06	-0.22364	0.164922	Co-expression influenced by Wnt inhibition in pancreatic cancer
ENSG00000273356	ENSG00000273356	RP11-804H8.6	ENSG00000164081	TEX264	-0.09	0.999999	0.130206	0.42187	not significant	0.173874	0.0207456	0.130206	0.42187	Co-expression influenced by Wnt inhibition in pancreatic cancer
ENSG00000273382	ENSG00000273382	RP5-1065J22.8	ENSG00000179902	C1orf194	0.16	1	-0.0272045	0.86749	not significant	0.37797	2.14125e-07	-0.0272045	0.86749	Co-expression influenced by Wnt inhibition in pancreatic cancer
ENSG00000273415	ENSG00000273415	RP11-702B10.2	ENSG00000134954	ETS1	0.24	0.00245782	0.639024	1.46186e-05	Global co-expression not influenced by Wnt inhibition	0.317062	1.70943e-05	0.639024	1.46186e-05	Co-expression not influenced by Wnt inhibition in pancreatic cancer
ENSG00000273443	ENSG00000273443	RP11-54O7.18	ENSG00000131591	C1orf159	0.22	0.955404	0.57636	0.00013187	Co-expression uncovered after Wnt inhibition	0.533031	2.21549e-14	0.57636	0.00013187	Co-expression not influenced by Wnt inhibition in pancreatic cancer
ENSG00000273443	ENSG00000273443	RP11-54O7.18	ENSG00000187583	PLEKHN1	0.4	6.4144e-07	0.594184	7.34421e-05	Global co-expression not influenced by Wnt inhibition	0.620001	3.52453e-20	0.594184	7.34421e-05	Co-expression not influenced by Wnt inhibition in pancreatic cancer
ENSG00000273443	ENSG00000273443	RP11-54O7.18	ENSG00000188290	HES4	0.38	2.10816e-09	0.406567	0.00970376	Global co-expression not influenced by Wnt inhibition	0.596901	1.81935e-18	0.406567	0.00970376	Co-expression not influenced by Wnt inhibition in pancreatic cancer
ENSG00000273443	ENSG00000273443	RP11-54O7.18	ENSG00000237330	RNF223	0.37	0.0995304	0.330769	0.037628	Co-expression uncovered after Wnt inhibition	0.497316	1.90209e-12	0.330769	0.037628	Co-expression not influenced by Wnt inhibition in pancreatic cancer
ENSG00000273466	ENSG00000273466	RP11-548H3.1	ENSG00000135912	TTLL4	0.06	1	0.0236398	0.884786	not significant	-0.00405983	0.957197	0.0236398	0.884786	not significant
ENSG00000273466	ENSG00000273466	RP11-548H3.1	ENSG00000135913	USP37	0.12	0.994818	0.0467167	0.774105	not significant	-0.433378	2.4567e-09	0.0467167	0.774105	Co-expression influenced by Wnt inhibition in pancreatic cancer
ENSG00000273466	ENSG00000273466	RP11-548H3.1	ENSG00000135929	CYP27A1	-0.09	1	0.0542214	0.738942	not significant	0.165492	0.0278149	0.0542214	0.738942	Co-expression influenced by Wnt inhibition in pancreatic cancer
ENSG00000273466	ENSG00000273466	RP11-548H3.1	ENSG00000144580	RQCD1	0.08	1	0.250844	0.11837	not significant	0.262623	0.000431561	0.250844	0.11837	Co-expression influenced by Wnt inhibition in pancreatic cancer
ENSG00000273478	ENSG00000273478	RP11-465N4.5	ENSG00000134375	TIMM17A	0.1	1	-0.484803	0.00172216	Co-expression uncovered after Wnt inhibition	0.16581	0.027513	-0.484803	0.00172216	Co-expression influenced by Wnt inhibition in pancreatic cancer
ENSG00000273478	ENSG00000273478	RP11-465N4.5	ENSG00000176393	RNPEP	0.23	0.9986	-0.43546	0.00534838	Co-expression uncovered after Wnt inhibition	0.545699	0	-0.43546	0.00534838	Co-expression influenced by Wnt inhibition in pancreatic cancer
