# Supplementary material for: Wnt-regulated lncRNA discovery enhanced by in vivo identification and CRISPRi functional validation
Source: Genome Med. 2020 Oct 22;12:89. doi: 10.1186/s13073-020-00788-5 (PMC7580003; doi:10.1186/s13073-020-00788-5)
Supplement: Supplementary file 7 — Additional file 7: Table S6. Time-series clustering results and Gene Ontology functional enrichment analysis for significant biological processes of each cluster. [file 13073_2020_788_MOESM7_ESM.xlsx]

## Sheet: README
Table S6: Time-series clustering results and Gene Ontology functional enrichment analysis for significant biological processes of each cluster.

## Sheet: Time-series clustering results
Ensembl_gene_id	gene_symbol	cluster	gene_biotype
ENSG00000000003	TSPAN6	1	protein_coding
ENSG00000001497	LAS1L	1	protein_coding
ENSG00000004142	POLDIP2	1	protein_coding
ENSG00000004455	AK2	1	protein_coding
ENSG00000004700	RECQL	1	protein_coding
ENSG00000004866	ST7	1	protein_coding
ENSG00000005156	LIG3	1	protein_coding
ENSG00000005469	CROT	1	protein_coding
ENSG00000005471	ABCB4	1	protein_coding
ENSG00000006530	AGK	1	protein_coding
ENSG00000006576	PHTF2	1	protein_coding
ENSG00000006744	ELAC2	1	protein_coding
ENSG00000007376	RPUSD1	1	protein_coding
ENSG00000007923	DNAJC11	1	protein_coding
ENSG00000008441	NFIX	1	protein_coding
ENSG00000008838	MED24	1	protein_coding
ENSG00000009954	BAZ1B	1	protein_coding
ENSG00000010318	PHF7	1	protein_coding
ENSG00000011260	UTP18	1	protein_coding
ENSG00000011275	RNF216	1	protein_coding
ENSG00000011295	TTC19	1	protein_coding
ENSG00000011304	PTBP1	1	protein_coding
ENSG00000011523	CEP68	1	protein_coding
ENSG00000012963	UBR7	1	protein_coding
ENSG00000018699	TTC27	1	protein_coding
ENSG00000023041	ZDHHC6	1	protein_coding
ENSG00000025156	HSF2	1	protein_coding
ENSG00000027001	MIPEP	1	protein_coding
ENSG00000029363	BCLAF1	1	protein_coding
ENSG00000030066	NUP160	1	protein_coding
ENSG00000032742	IFT88	1	protein_coding
ENSG00000034693	PEX3	1	protein_coding
ENSG00000042088	TDP1	1	protein_coding
ENSG00000043514	TRIT1	1	protein_coding
ENSG00000044446	PHKA2	1	protein_coding
ENSG00000049449	RCN1	1	protein_coding
ENSG00000049860	HEXB	1	protein_coding
ENSG00000053918	KCNQ1	1	protein_coding
ENSG00000054654	SYNE2	1	protein_coding
ENSG00000055130	CUL1	1	protein_coding
ENSG00000056277	ZNF280C	1	protein_coding
ENSG00000057608	GDI2	1	protein_coding
ENSG00000058056	USP13	1	protein_coding
ENSG00000060688	SNRNP40	1	protein_coding
ENSG00000062485	CS	1	protein_coding
ENSG00000064545	TMEM161A	1	protein_coding
ENSG00000065150	IPO5	1	protein_coding
ENSG00000065320	NTN1	1	protein_coding
ENSG00000065457	ADAT1	1	protein_coding
ENSG00000066044	ELAVL1	1	protein_coding
ENSG00000067955	CBFB	1	protein_coding
ENSG00000069020	MAST4	1	protein_coding
ENSG00000069248	NUP133	1	protein_coding
ENSG00000069998	CECR5	1	protein_coding
ENSG00000070761	CFAP20	1	protein_coding
ENSG00000070950	RAD18	1	protein_coding
ENSG00000072501	SMC1A	1	protein_coding
ENSG00000073536	NLE1	1	protein_coding
ENSG00000073711	PPP2R3A	1	protein_coding
ENSG00000074047	GLI2	1	protein_coding
ENSG00000074201	CLNS1A	1	protein_coding
ENSG00000074657	ZNF532	1	protein_coding
ENSG00000074696	PTPLAD1	1	protein_coding
ENSG00000075336	TIMM21	1	protein_coding
ENSG00000075426	FOSL2	1	protein_coding
ENSG00000075975	MKRN2	1	protein_coding
ENSG00000076242	MLH1	1	protein_coding
ENSG00000076924	XAB2	1	protein_coding
ENSG00000077514	POLD3	1	protein_coding
ENSG00000077684	JADE1	1	protein_coding
ENSG00000078043	PIAS2	1	protein_coding
ENSG00000079739	PGM1	1	protein_coding
ENSG00000080345	RIF1	1	protein_coding
ENSG00000080608	KIAA0020	1	protein_coding
ENSG00000081154	PCNP	1	protein_coding
ENSG00000081760	AACS	1	protein_coding
ENSG00000082516	GEMIN5	1	protein_coding
ENSG00000083635	NUFIP1	1	protein_coding
ENSG00000083720	OXCT1	1	protein_coding
ENSG00000084774	CAD	1	protein_coding
ENSG00000085382	HACE1	1	protein_coding
ENSG00000085998	POMGNT1	1	protein_coding
ENSG00000086189	DIMT1	1	protein_coding
ENSG00000086200	IPO11	1	protein_coding
ENSG00000086289	EPDR1	1	protein_coding
ENSG00000086475	SEPHS1	1	protein_coding
ENSG00000086827	ZW10	1	protein_coding
ENSG00000086848	ALG9	1	protein_coding
ENSG00000087269	NOP14	1	protein_coding
ENSG00000087299	L2HGDH	1	protein_coding
ENSG00000087301	TXNDC16	1	protein_coding
ENSG00000087365	SF3B2	1	protein_coding
ENSG00000087470	DNM1L	1	protein_coding
ENSG00000088247	KHSRP	1	protein_coding
ENSG00000089154	GCN1L1	1	protein_coding
ENSG00000089248	ERP29	1	protein_coding
ENSG00000089280	FUS	1	protein_coding
ENSG00000090316	MAEA	1	protein_coding
ENSG00000091009	RBM27	1	protein_coding
ENSG00000091136	LAMB1	1	protein_coding
ENSG00000091732	ZC3HC1	1	protein_coding
ENSG00000092036	HAUS4	1	protein_coding
ENSG00000092201	SUPT16H	1	protein_coding
ENSG00000093000	NUP50	1	protein_coding
ENSG00000093144	ECHDC1	1	protein_coding
ENSG00000093217	XYLB	1	protein_coding
ENSG00000095002	MSH2	1	protein_coding
ENSG00000095209	TMEM38B	1	protein_coding
ENSG00000095319	NUP188	1	protein_coding
ENSG00000096746	HNRNPH3	1	protein_coding
ENSG00000099194	SCD	1	protein_coding
ENSG00000099817	POLR2E	1	protein_coding
ENSG00000099910	KLHL22	1	protein_coding
ENSG00000100028	SNRPD3	1	protein_coding
ENSG00000100138	NHP2L1	1	protein_coding
ENSG00000100147	CCDC134	1	protein_coding
ENSG00000100150	DEPDC5	1	protein_coding
ENSG00000100304	TTLL12	1	protein_coding
ENSG00000100462	PRMT5	1	protein_coding
ENSG00000100478	AP4S1	1	protein_coding
ENSG00000100490	CDKL1	1	protein_coding
ENSG00000100503	NIN	1	protein_coding
ENSG00000100578	KIAA0586	1	protein_coding
ENSG00000100599	RIN3	1	protein_coding
ENSG00000100916	BRMS1L	1	protein_coding
ENSG00000101052	IFT52	1	protein_coding
ENSG00000101189	MRGBP	1	protein_coding
ENSG00000101367	MAPRE1	1	protein_coding
ENSG00000101557	USP14	1	protein_coding
ENSG00000101624	CEP76	1	protein_coding
ENSG00000101670	LIPG	1	protein_coding
ENSG00000101773	RBBP8	1	protein_coding
ENSG00000101856	PGRMC1	1	protein_coding
ENSG00000101888	NXT2	1	protein_coding
ENSG00000101974	ATP11C	1	protein_coding
ENSG00000102054	RBBP7	1	protein_coding
ENSG00000102119	EMD	1	protein_coding
ENSG00000102144	PGK1	1	protein_coding
ENSG00000102181	CD99L2	1	protein_coding
ENSG00000102225	CDK16	1	protein_coding
ENSG00000102743	SLC25A15	1	protein_coding
ENSG00000102781	KATNAL1	1	protein_coding
ENSG00000102900	NUP93	1	protein_coding
ENSG00000102977	ACD	1	protein_coding
ENSG00000103018	CYB5B	1	protein_coding
ENSG00000103047	TANGO6	1	protein_coding
ENSG00000103148	NPRL3	1	protein_coding
ENSG00000103355	PRSS33	1	protein_coding
ENSG00000103404	USP31	1	protein_coding
ENSG00000103495	MAZ	1	protein_coding
ENSG00000103707	MTFMT	1	protein_coding
ENSG00000103852	TTC23	1	protein_coding
ENSG00000103942	HOMER2	1	protein_coding
ENSG00000103966	EHD4	1	protein_coding
ENSG00000104064	GABPB1	1	protein_coding
ENSG00000104290	FZD3	1	protein_coding
ENSG00000104341	LAPTM4B	1	protein_coding
ENSG00000104442	ARMC1	1	protein_coding
ENSG00000104613	INTS10	1	protein_coding
ENSG00000104626	ERI1	1	protein_coding
ENSG00000104687	GSR	1	protein_coding
ENSG00000104728	ARHGEF10	1	protein_coding
ENSG00000104872	PIH1D1	1	protein_coding
ENSG00000105248	CCDC94	1	protein_coding
ENSG00000105323	HNRNPUL1	1	protein_coding
ENSG00000105576	TNPO2	1	protein_coding
ENSG00000105612	DNASE2	1	protein_coding
ENSG00000105618	PRPF31	1	protein_coding
ENSG00000105655	ISYNA1	1	protein_coding
ENSG00000105671	DDX49	1	protein_coding
ENSG00000105865	DUS4L	1	protein_coding
ENSG00000106080	FKBP14	1	protein_coding
ENSG00000106244	PDAP1	1	protein_coding
ENSG00000106459	NRF1	1	protein_coding
ENSG00000106554	CHCHD3	1	protein_coding
ENSG00000106692	FKTN	1	protein_coding
ENSG00000106948	AKNA	1	protein_coding
ENSG00000107104	KANK1	1	protein_coding
ENSG00000107625	DDX50	1	protein_coding
ENSG00000107672	NSMCE4A	1	protein_coding
ENSG00000107937	GTPBP4	1	protein_coding
ENSG00000107951	MTPAP	1	protein_coding
ENSG00000108055	SMC3	1	protein_coding
ENSG00000108344	PSMD3	1	protein_coding
ENSG00000108406	DHX40	1	protein_coding
ENSG00000108424	KPNB1	1	protein_coding
ENSG00000108439	PNPO	1	protein_coding
ENSG00000108468	CBX1	1	protein_coding
ENSG00000108506	INTS2	1	protein_coding
ENSG00000108528	SLC25A11	1	protein_coding
ENSG00000108559	NUP88	1	protein_coding
ENSG00000108651	UTP6	1	protein_coding
ENSG00000108671	PSMD11	1	protein_coding
ENSG00000108883	EFTUD2	1	protein_coding
ENSG00000109501	WFS1	1	protein_coding
ENSG00000109519	GRPEL1	1	protein_coding
ENSG00000109680	TBC1D19	1	protein_coding
ENSG00000109919	MTCH2	1	protein_coding
ENSG00000110074	FOXRED1	1	protein_coding
ENSG00000110107	PRPF19	1	protein_coding
ENSG00000110108	TMEM109	1	protein_coding
ENSG00000110435	PDHX	1	protein_coding
ENSG00000110536	PTPMT1	1	protein_coding
ENSG00000110660	SLC35F2	1	protein_coding
ENSG00000110696	C11orf58	1	protein_coding
ENSG00000110713	NUP98	1	protein_coding
ENSG00000110958	PTGES3	1	protein_coding
ENSG00000111142	METAP2	1	protein_coding
ENSG00000111231	GPN3	1	protein_coding
ENSG00000111358	GTF2H3	1	protein_coding
ENSG00000111450	STX2	1	protein_coding
ENSG00000111615	KRR1	1	protein_coding
ENSG00000111845	PAK1IP1	1	protein_coding
ENSG00000111875	ASF1A	1	protein_coding
ENSG00000112245	PTP4A1	1	protein_coding
ENSG00000112320	SOBP	1	protein_coding
ENSG00000112640	PPP2R5D	1	protein_coding
ENSG00000112655	PTK7	1	protein_coding
ENSG00000112667	DNPH1	1	protein_coding
ENSG00000112759	SLC29A1	1	protein_coding
ENSG00000113013	HSPA9	1	protein_coding
ENSG00000113273	ARSB	1	protein_coding
ENSG00000113319	RASGRF2	1	protein_coding
ENSG00000113456	RAD1	1	protein_coding
ENSG00000113460	BRIX1	1	protein_coding
ENSG00000113569	NUP155	1	protein_coding
ENSG00000113649	TCERG1	1	protein_coding
ENSG00000114021	NIT2	1	protein_coding
ENSG00000114054	PCCB	1	protein_coding
ENSG00000114120	SLC25A36	1	protein_coding
ENSG00000114126	TFDP2	1	protein_coding
ENSG00000114491	UMPS	1	protein_coding
ENSG00000115107	STEAP3	1	protein_coding
ENSG00000115241	PPM1G	1	protein_coding
ENSG00000115363	EVA1A	1	protein_coding
ENSG00000115365	LANCL1	1	protein_coding
ENSG00000115484	CCT4	1	protein_coding
ENSG00000115504	EHBP1	1	protein_coding
ENSG00000115526	CHST10	1	protein_coding
ENSG00000115750	TAF1B	1	protein_coding
ENSG00000115825	PRKD3	1	protein_coding
ENSG00000115902	SLC1A4	1	protein_coding
ENSG00000116062	MSH6	1	protein_coding
ENSG00000116127	ALMS1	1	protein_coding
ENSG00000116560	SFPQ	1	protein_coding
ENSG00000116750	UCHL5	1	protein_coding
ENSG00000116857	TMEM9	1	protein_coding
ENSG00000116874	WARS2	1	protein_coding
ENSG00000117155	SSX2IP	1	protein_coding
ENSG00000117593	DARS2	1	protein_coding
ENSG00000117791	2002-03-01	1	protein_coding
ENSG00000117906	RCN2	1	protein_coding
ENSG00000118096	IFT46	1	protein_coding
ENSG00000118246	FASTKD2	1	protein_coding
ENSG00000118600	TMEM5	1	protein_coding
ENSG00000118620	ZNF430	1	protein_coding
ENSG00000118655	DCLRE1B	1	protein_coding
ENSG00000118922	KLF12	1	protein_coding
ENSG00000119203	CPSF3	1	protein_coding
ENSG00000119335	SET	1	protein_coding
ENSG00000119599	DCAF4	1	protein_coding
ENSG00000119906	FAM178A	1	protein_coding
ENSG00000120253	NUP43	1	protein_coding
ENSG00000120254	MTHFD1L	1	protein_coding
ENSG00000120526	NUDCD1	1	protein_coding
ENSG00000120647	CCDC77	1	protein_coding
ENSG00000120688	WBP4	1	protein_coding
ENSG00000120708	TGFBI	1	protein_coding
ENSG00000120784	ZFP30	1	protein_coding
ENSG00000120800	UTP20	1	protein_coding
ENSG00000120837	NFYB	1	protein_coding
ENSG00000121210	KIAA0922	1	protein_coding
ENSG00000121274	PAPD5	1	protein_coding
ENSG00000121390	PSPC1	1	protein_coding
ENSG00000121579	NAA50	1	protein_coding
ENSG00000121774	KHDRBS1	1	protein_coding
ENSG00000121864	ZNF639	1	protein_coding
ENSG00000122376	FAM35A	1	protein_coding
ENSG00000122565	CBX3	1	protein_coding
ENSG00000122687	FTSJ2	1	protein_coding
ENSG00000122779	TRIM24	1	protein_coding
ENSG00000123297	TSFM	1	protein_coding
ENSG00000123364	HOXC13	1	protein_coding
ENSG00000123374	CDK2	1	protein_coding
ENSG00000123472	ATPAF1	1	protein_coding
ENSG00000123600	METTL8	1	protein_coding
ENSG00000123607	TTC21B	1	protein_coding
ENSG00000124541	RRP36	1	protein_coding
ENSG00000124571	XPO5	1	protein_coding
ENSG00000124608	AARS2	1	protein_coding
ENSG00000124789	NUP153	1	protein_coding
ENSG00000124795	DEK	1	protein_coding
ENSG00000125351	UPF3B	1	protein_coding
ENSG00000125457	MIF4GD	1	protein_coding
ENSG00000125630	POLR1B	1	protein_coding
ENSG00000125656	CLPP	1	protein_coding
ENSG00000125703	ATG4C	1	protein_coding
ENSG00000125821	DTD1	1	protein_coding
ENSG00000125944	HNRNPR	1	protein_coding
ENSG00000126216	TUBGCP3	1	protein_coding
ENSG00000126226	PCID2	1	protein_coding
ENSG00000126261	UBA2	1	protein_coding
ENSG00000126749	EMG1	1	protein_coding
ENSG00000126814	TRMT5	1	protein_coding
ENSG00000127337	YEATS4	1	protein_coding
ENSG00000127483	HP1BP3	1	protein_coding
ENSG00000127616	SMARCA4	1	protein_coding
ENSG00000127947	PTPN12	1	protein_coding
ENSG00000128059	PPAT	1	protein_coding
ENSG00000128694	OSGEPL1	1	protein_coding
ENSG00000128708	HAT1	1	protein_coding
ENSG00000128789	PSMG2	1	protein_coding
ENSG00000128791	TWSG1	1	protein_coding
ENSG00000128928	IVD	1	protein_coding
ENSG00000129116	PALLD	1	protein_coding
ENSG00000129317	PUS7L	1	protein_coding
ENSG00000129351	ILF3	1	protein_coding
ENSG00000129480	DTD2	1	protein_coding
ENSG00000129484	PARP2	1	protein_coding
ENSG00000129680	MAP7D3	1	protein_coding
ENSG00000130560	UBAC1	1	protein_coding
ENSG00000130741	EIF2S3	1	protein_coding
ENSG00000130811	EIF3G	1	protein_coding
ENSG00000130816	DNMT1	1	protein_coding
ENSG00000130935	NOL11	1	protein_coding
ENSG00000131148	EMC8	1	protein_coding
ENSG00000131238	PPT1	1	protein_coding
ENSG00000131370	SH3BP5	1	protein_coding
ENSG00000131778	CHD1L	1	protein_coding
ENSG00000132153	DHX30	1	protein_coding
ENSG00000132182	NUP210	1	protein_coding
ENSG00000132300	PTCD3	1	protein_coding
ENSG00000132305	IMMT	1	protein_coding
ENSG00000132313	MRPL35	1	protein_coding
ENSG00000132361	CLUH	1	protein_coding
ENSG00000132383	RPA1	1	protein_coding
ENSG00000132394	EEFSEC	1	protein_coding
ENSG00000132591	ERAL1	1	protein_coding
ENSG00000132600	PRMT7	1	protein_coding
ENSG00000132676	DAP3	1	protein_coding
ENSG00000132763	MMACHC	1	protein_coding
ENSG00000132846	ZBED3	1	protein_coding
ENSG00000133027	PEMT	1	protein_coding
ENSG00000133065	SLC41A1	1	protein_coding
ENSG00000133226	SRRM1	1	protein_coding
ENSG00000133627	ACTR3B	1	protein_coding
ENSG00000133706	LARS	1	protein_coding
ENSG00000134001	EIF2S1	1	protein_coding
ENSG00000134308	YWHAQ	1	protein_coding
ENSG00000134480	CCNH	1	protein_coding
ENSG00000134697	GNL2	1	protein_coding
ENSG00000134748	PRPF38A	1	protein_coding
ENSG00000134758	RNF138	1	protein_coding
ENSG00000135316	SYNCRIP	1	protein_coding
ENSG00000135336	ORC3	1	protein_coding
ENSG00000135372	NAT10	1	protein_coding
ENSG00000135390	ATP5G2	1	protein_coding
ENSG00000135821	GLUL	1	protein_coding
ENSG00000135829	DHX9	1	protein_coding
ENSG00000135913	USP37	1	protein_coding
ENSG00000136045	PWP1	1	protein_coding
ENSG00000136048	DRAM1	1	protein_coding
ENSG00000136261	BZW2	1	protein_coding
ENSG00000136271	DDX56	1	protein_coding
ENSG00000136518	ACTL6A	1	protein_coding
ENSG00000136699	SMPD4	1	protein_coding
ENSG00000136937	NCBP1	1	protein_coding
ENSG00000137038	TMEM261	1	protein_coding
ENSG00000137040	RANBP6	1	protein_coding
ENSG00000137073	UBAP2	1	protein_coding
ENSG00000137106	GRHPR	1	protein_coding
ENSG00000137168	PPIL1	1	protein_coding
ENSG00000137200	CMTR1	1	protein_coding
ENSG00000137210	TMEM14B	1	protein_coding
ENSG00000137274	BPHL	1	protein_coding
ENSG00000137337	MDC1	1	protein_coding
ENSG00000137509	PRCP	1	protein_coding
ENSG00000137513	NARS2	1	protein_coding
ENSG00000137574	TGS1	1	protein_coding
ENSG00000137656	BUD13	1	protein_coding
ENSG00000137693	YAP1	1	protein_coding
ENSG00000137801	THBS1	1	protein_coding
ENSG00000137814	HAUS2	1	protein_coding
ENSG00000137821	LRRC49	1	protein_coding
ENSG00000138092	CENPO	1	protein_coding
ENSG00000138095	LRPPRC	1	protein_coding
ENSG00000138231	DBR1	1	protein_coding
ENSG00000138381	ASNSD1	1	protein_coding
ENSG00000138398	PPIG	1	protein_coding
ENSG00000138442	WDR12	1	protein_coding
ENSG00000138750	NUP54	1	protein_coding
ENSG00000138759	FRAS1	1	protein_coding
ENSG00000138777	PPA2	1	protein_coding
ENSG00000138780	GSTCD	1	protein_coding
ENSG00000139055	ERP27	1	protein_coding
ENSG00000139131	YARS2	1	protein_coding
ENSG00000139133	ALG10	1	protein_coding
ENSG00000139291	TMEM19	1	protein_coding
ENSG00000139350	NEDD1	1	protein_coding
ENSG00000139437	TCHP	1	protein_coding
ENSG00000139496	NUPL1	1	protein_coding
ENSG00000139579	NABP2	1	protein_coding
ENSG00000140025	EFCAB11	1	protein_coding
ENSG00000140326	CDAN1	1	protein_coding
ENSG00000140350	ANP32A	1	protein_coding
ENSG00000140367	UBE2Q2	1	protein_coding
ENSG00000140740	UQCRC2	1	protein_coding
ENSG00000140750	ARHGAP17	1	protein_coding
ENSG00000140854	KATNB1	1	protein_coding
ENSG00000141030	COPS3	1	protein_coding
ENSG00000141076	CIRH1A	1	protein_coding
ENSG00000141101	NOB1	1	protein_coding
ENSG00000141127	PRPSAP2	1	protein_coding
ENSG00000141337	ARSG	1	protein_coding
ENSG00000141349	G6PC3	1	protein_coding
ENSG00000141510	TP53	1	protein_coding
ENSG00000141543	EIF4A3	1	protein_coding
ENSG00000141576	RNF157	1	protein_coding
ENSG00000142186	SCYL1	1	protein_coding
ENSG00000142230	SAE1	1	protein_coding
ENSG00000142794	NBPF3	1	protein_coding
ENSG00000142864	SERBP1	1	protein_coding
ENSG00000143162	CREG1	1	protein_coding
ENSG00000143179	UCK2	1	protein_coding
ENSG00000143224	PPOX	1	protein_coding
ENSG00000143322	ABL2	1	protein_coding
ENSG00000143374	TARS2	1	protein_coding
ENSG00000143727	ACP1	1	protein_coding
ENSG00000143753	DEGS1	1	protein_coding
ENSG00000143771	CNIH4	1	protein_coding
ENSG00000143799	PARP1	1	protein_coding
ENSG00000143889	HNRNPLL	1	protein_coding
ENSG00000144120	TMEM177	1	protein_coding
ENSG00000144369	FAM171B	1	protein_coding
ENSG00000144580	RQCD1	1	protein_coding
ENSG00000144645	OSBPL10	1	protein_coding
ENSG00000144647	POMGNT2	1	protein_coding
ENSG00000144827	ABHD10	1	protein_coding
ENSG00000145241	CENPC	1	protein_coding
ENSG00000145332	KLHL8	1	protein_coding
ENSG00000145365	TIFA	1	protein_coding
ENSG00000145375	SPATA5	1	protein_coding
ENSG00000145555	MYO10	1	protein_coding
ENSG00000146233	CYP39A1	1	protein_coding
ENSG00000146281	PM20D2	1	protein_coding
ENSG00000146416	AIG1	1	protein_coding
ENSG00000146731	CCT6A	1	protein_coding
ENSG00000146842	TMEM209	1	protein_coding
ENSG00000147140	NONO	1	protein_coding
ENSG00000147224	PRPS1	1	protein_coding
ENSG00000147274	RBMX	1	protein_coding
ENSG00000147852	VLDLR	1	protein_coding
ENSG00000147874	HAUS6	1	protein_coding
ENSG00000148229	POLE3	1	protein_coding
ENSG00000148308	GTF3C5	1	protein_coding
ENSG00000148677	ANKRD1	1	protein_coding
ENSG00000148835	TAF5	1	protein_coding
ENSG00000148843	PDCD11	1	protein_coding
ENSG00000148985	PGAP2	1	protein_coding
ENSG00000149136	SSRP1	1	protein_coding
ENSG00000149212	SESN3	1	protein_coding
ENSG00000149313	AASDHPPT	1	protein_coding
ENSG00000149679	CABLES2	1	protein_coding
ENSG00000150347	ARID5B	1	protein_coding
ENSG00000150753	CCT5	1	protein_coding
ENSG00000151247	EIF4E	1	protein_coding
ENSG00000151465	CDC123	1	protein_coding
ENSG00000151576	QTRTD1	1	protein_coding
ENSG00000151806	GUF1	1	protein_coding
ENSG00000151876	FBXO4	1	protein_coding
ENSG00000152078	TMEM56	1	protein_coding
ENSG00000152193	RNF219	1	protein_coding
ENSG00000152359	POC5	1	protein_coding
ENSG00000152382	TADA1	1	protein_coding
ENSG00000152457	DCLRE1C	1	protein_coding
ENSG00000152465	NMT2	1	protein_coding
ENSG00000152503	TRIM36	1	protein_coding
ENSG00000152556	PFKM	1	protein_coding
ENSG00000152620	NADK2	1	protein_coding
ENSG00000152782	PANK1	1	protein_coding
ENSG00000153107	ANAPC1	1	protein_coding
ENSG00000153187	HNRNPU	1	protein_coding
ENSG00000153207	AHCTF1	1	protein_coding
ENSG00000153317	ASAP1	1	protein_coding
ENSG00000154122	ANKH	1	protein_coding
ENSG00000154127	UBASH3B	1	protein_coding
ENSG00000154380	ENAH	1	protein_coding
ENSG00000155016	CYP2U1	1	protein_coding
ENSG00000155096	AZIN1	1	protein_coding
ENSG00000155100	OTUD6B	1	protein_coding
ENSG00000155189	AGPAT5	1	protein_coding
ENSG00000155330	C16orf87	1	protein_coding
ENSG00000155561	NUP205	1	protein_coding
ENSG00000155636	RBM45	1	protein_coding
ENSG00000155858	LSM11	1	protein_coding
ENSG00000155959	VBP1	1	protein_coding
ENSG00000156136	DCK	1	protein_coding
ENSG00000156299	TIAM1	1	protein_coding
ENSG00000156374	PCGF6	1	protein_coding
ENSG00000156398	SFXN2	1	protein_coding
ENSG00000156502	SUPV3L1	1	protein_coding
ENSG00000156697	UTP14A	1	protein_coding
ENSG00000156709	AIFM1	1	protein_coding
ENSG00000157326	DHRS4	1	protein_coding
ENSG00000158234	FAIM	1	protein_coding
ENSG00000158417	EIF5B	1	protein_coding
ENSG00000158691	ZSCAN12	1	protein_coding
ENSG00000158966	CACHD1	1	protein_coding
ENSG00000159131	GART	1	protein_coding
ENSG00000159210	SNF8	1	protein_coding
ENSG00000159450	TCHH	1	protein_coding
ENSG00000159593	NAE1	1	protein_coding
ENSG00000160062	ZBTB8A	1	protein_coding
ENSG00000160094	ZNF362	1	protein_coding
ENSG00000160208	RRP1B	1	protein_coding
ENSG00000160209	PDXK	1	protein_coding
ENSG00000160563	MED27	1	protein_coding
ENSG00000160818	GPATCH4	1	protein_coding
ENSG00000160991	ORAI2	1	protein_coding
ENSG00000161542	PRPSAP1	1	protein_coding
ENSG00000161558	TMEM143	1	protein_coding
ENSG00000161618	ALDH16A1	1	protein_coding
ENSG00000161671	EMC10	1	protein_coding
ENSG00000161999	JMJD8	1	protein_coding
ENSG00000162139	NEU3	1	protein_coding
ENSG00000162377	COA7	1	protein_coding
ENSG00000162396	PARS2	1	protein_coding
ENSG00000162408	NOL9	1	protein_coding
ENSG00000162441	LZIC	1	protein_coding
ENSG00000162607	USP1	1	protein_coding
ENSG00000162714	ZNF496	1	protein_coding
ENSG00000162757	C1orf74	1	protein_coding
ENSG00000163002	NUP35	1	protein_coding
ENSG00000163029	SMC6	1	protein_coding
ENSG00000163050	ADCK3	1	protein_coding
ENSG00000163171	CDC42EP3	1	protein_coding
ENSG00000163214	DHX57	1	protein_coding
ENSG00000163257	DCAF16	1	protein_coding
ENSG00000163291	PAQR3	1	protein_coding
ENSG00000163430	FSTL1	1	protein_coding
ENSG00000163468	CCT3	1	protein_coding
ENSG00000163539	CLASP2	1	protein_coding
ENSG00000163545	NUAK2	1	protein_coding
ENSG00000163655	GMPS	1	protein_coding
ENSG00000163811	WDR43	1	protein_coding
ENSG00000163832	ELP6	1	protein_coding
ENSG00000163933	RFT1	1	protein_coding
ENSG00000163956	LRPAP1	1	protein_coding
ENSG00000164051	CCDC51	1	protein_coding
ENSG00000164134	NAA15	1	protein_coding
ENSG00000164163	ABCE1	1	protein_coding
ENSG00000164284	GRPEL2	1	protein_coding
ENSG00000164338	UTP15	1	protein_coding
ENSG00000164574	GALNT10	1	protein_coding
ENSG00000164649	CDCA7L	1	protein_coding
ENSG00000164758	MED30	1	protein_coding
ENSG00000164815	ORC5	1	protein_coding
ENSG00000164904	ALDH7A1	1	protein_coding
ENSG00000164916	FOXK1	1	protein_coding
ENSG00000164930	FZD6	1	protein_coding
ENSG00000164934	DCAF13	1	protein_coding
ENSG00000164985	PSIP1	1	protein_coding
ENSG00000165072	MAMDC2	1	protein_coding
ENSG00000165209	STRBP	1	protein_coding
ENSG00000165283	STOML2	1	protein_coding
ENSG00000165392	WRN	1	protein_coding
ENSG00000165526	RPUSD4	1	protein_coding
ENSG00000165609	NUDT5	1	protein_coding
ENSG00000165650	PDZD8	1	protein_coding
ENSG00000165672	PRDX3	1	protein_coding
ENSG00000165675	ENOX2	1	protein_coding
ENSG00000165688	PMPCA	1	protein_coding
ENSG00000165819	METTL3	1	protein_coding
ENSG00000165832	TRUB1	1	protein_coding
ENSG00000166033	HTRA1	1	protein_coding
ENSG00000166133	RPUSD2	1	protein_coding
ENSG00000166153	DEPDC4	1	protein_coding
ENSG00000166164	BRD7	1	protein_coding
ENSG00000166197	NOLC1	1	protein_coding
ENSG00000166226	CCT2	1	protein_coding
ENSG00000166797	FAM96A	1	protein_coding
ENSG00000166938	DIS3L	1	protein_coding
ENSG00000166971	AKTIP	1	protein_coding
ENSG00000167005	NUDT21	1	protein_coding
ENSG00000167112	TRUB2	1	protein_coding
ENSG00000167186	COQ7	1	protein_coding
ENSG00000167207	NOD2	1	protein_coding
ENSG00000167384	ZNF180	1	protein_coding
ENSG00000167693	NXN	1	protein_coding
ENSG00000167721	TSR1	1	protein_coding
ENSG00000167799	NUDT8	1	protein_coding
ENSG00000168228	ZCCHC4	1	protein_coding
ENSG00000168264	IRF2BP2	1	protein_coding
ENSG00000168497	SDPR	1	protein_coding
ENSG00000168734	PKIG	1	protein_coding
ENSG00000168778	TCTN2	1	protein_coding
ENSG00000168803	ADAL	1	protein_coding
ENSG00000168883	USP39	1	protein_coding
ENSG00000168917	SLC35G2	1	protein_coding
ENSG00000168958	MFF	1	protein_coding
ENSG00000169084	DHRSX	1	protein_coding
ENSG00000169100	SLC25A6	1	protein_coding
ENSG00000169105	CHST14	1	protein_coding
ENSG00000169714	CNBP	1	protein_coding
ENSG00000169756	LIMS1	1	protein_coding
ENSG00000169919	GUSB	1	protein_coding
ENSG00000170088	TMEM192	1	protein_coding
ENSG00000170191	NANP	1	protein_coding
ENSG00000170265	ZNF282	1	protein_coding
ENSG00000170275	CRTAP	1	protein_coding
ENSG00000170315	UBB	1	protein_coding
ENSG00000170584	NUDCD2	1	protein_coding
ENSG00000171208	NETO2	1	protein_coding
ENSG00000171262	FAM98B	1	protein_coding
ENSG00000171314	PGAM1	1	protein_coding
ENSG00000171492	LRRC8D	1	protein_coding
ENSG00000171992	SYNPO	1	protein_coding
ENSG00000172059	KLF11	1	protein_coding
ENSG00000172269	DPAGT1	1	protein_coding
ENSG00000172336	POP7	1	protein_coding
ENSG00000172456	FGGY	1	protein_coding
ENSG00000172671	ZFAND4	1	protein_coding
ENSG00000172785	CBWD1	1	protein_coding
ENSG00000173145	NOC3L	1	protein_coding
ENSG00000173207	CKS1B	1	protein_coding
ENSG00000173218	VANGL1	1	protein_coding
ENSG00000173473	SMARCC1	1	protein_coding
ENSG00000173674	EIF1AX	1	protein_coding
ENSG00000173692	PSMD1	1	protein_coding
ENSG00000173726	TOMM20	1	protein_coding
ENSG00000173786	CNP	1	protein_coding
ENSG00000174032	SLC25A30	1	protein_coding
ENSG00000174080	CTSF	1	protein_coding
ENSG00000174891	RSRC1	1	protein_coding
ENSG00000175054	ATR	1	protein_coding
ENSG00000175166	PSMD2	1	protein_coding
ENSG00000175283	DOLK	1	protein_coding
ENSG00000175390	EIF3F	1	protein_coding
ENSG00000175548	ALG10B	1	protein_coding
ENSG00000175782	SLC35E3	1	protein_coding
ENSG00000177302	TOP3A	1	protein_coding
ENSG00000177674	AGTRAP	1	protein_coding
ENSG00000177733	HNRNPA0	1	protein_coding
ENSG00000177842	ZNF620	1	protein_coding
ENSG00000178074	C2orf69	1	protein_coding
ENSG00000178105	DDX10	1	protein_coding
ENSG00000178202	KDELC2	1	protein_coding
ENSG00000178802	MPI	1	protein_coding
ENSG00000178921	PFAS	1	protein_coding
ENSG00000178966	RMI1	1	protein_coding
ENSG00000179029	TMEM107	1	protein_coding
ENSG00000179115	FARSA	1	protein_coding
ENSG00000179262	RAD23A	1	protein_coding
ENSG00000180198	RCC1	1	protein_coding
ENSG00000180251	SLC9A4	1	protein_coding
ENSG00000180354	MTURN	1	protein_coding
ENSG00000180818	HOXC10	1	protein_coding
ENSG00000181472	ZBTB2	1	protein_coding
ENSG00000181610	MRPS23	1	protein_coding
ENSG00000182054	IDH2	1	protein_coding
ENSG00000182180	MRPS16	1	protein_coding
ENSG00000182253	SYNM	1	protein_coding
ENSG00000182504	CEP97	1	protein_coding
ENSG00000182552	RWDD4	1	protein_coding
ENSG00000182810	DDX28	1	protein_coding
ENSG00000182871	COL18A1	1	protein_coding
ENSG00000182872	RBM10	1	protein_coding
ENSG00000182973	CNOT10	1	protein_coding
ENSG00000182979	MTA1	1	protein_coding
ENSG00000183431	SF3A3	1	protein_coding
ENSG00000183647	ZNF530	1	protein_coding
ENSG00000183814	LIN9	1	protein_coding
ENSG00000183955	SETD8	1	protein_coding
ENSG00000184216	IRAK1	1	protein_coding
ENSG00000184470	TXNRD2	1	protein_coding
ENSG00000184635	ZNF93	1	protein_coding
ENSG00000185104	FAF1	1	protein_coding
ENSG00000185219	ZNF445	1	protein_coding
ENSG00000185379	RAD51D	1	protein_coding
ENSG00000185414	MRPL30	1	protein_coding
ENSG00000185947	ZNF267	1	protein_coding
ENSG00000186141	POLR3C	1	protein_coding
ENSG00000186283	TOR3A	1	protein_coding
ENSG00000186889	TMEM17	1	protein_coding
ENSG00000187244	BCAM	1	protein_coding
ENSG00000187522	HSPA14	1	protein_coding
ENSG00000187790	FANCM	1	protein_coding
ENSG00000187815	ZFP69	1	protein_coding
ENSG00000188529	SRSF10	1	protein_coding
ENSG00000188827	SLX4	1	protein_coding
ENSG00000188976	NOC2L	1	protein_coding
ENSG00000189091	SF3B3	1	protein_coding
ENSG00000189362	TMEM194B	1	protein_coding
ENSG00000196151	WDSUB1	1	protein_coding
ENSG00000196155	PLEKHG4	1	protein_coding
ENSG00000196290	NIF3L1	1	protein_coding
ENSG00000196305	IARS	1	protein_coding
ENSG00000196363	WDR5	1	protein_coding
ENSG00000196367	TRRAP	1	protein_coding
ENSG00000196419	XRCC6	1	protein_coding
ENSG00000196636	ACN9	1	protein_coding
ENSG00000196743	GM2A	1	protein_coding
ENSG00000197020	ZNF100	1	protein_coding
ENSG00000197045	GMFB	1	protein_coding
ENSG00000197249	SERPINA1	1	protein_coding
ENSG00000197535	MYO5A	1	protein_coding
ENSG00000197601	FAR1	1	protein_coding
ENSG00000198000	NOL8	1	protein_coding
ENSG00000198015	MRPL42	1	protein_coding
ENSG00000198039	ZNF273	1	protein_coding
ENSG00000198055	GRK6	1	protein_coding
ENSG00000198176	TFDP1	1	protein_coding
ENSG00000198492	YTHDF2	1	protein_coding
ENSG00000198521	ZNF43	1	protein_coding
ENSG00000198690	FAN1	1	protein_coding
ENSG00000198700	IPO9	1	protein_coding
ENSG00000198780	FAM169A	1	protein_coding
ENSG00000198824	CHAMP1	1	protein_coding
ENSG00000198836	OPA1	1	protein_coding
ENSG00000198924	DCLRE1A	1	protein_coding
ENSG00000204469	PRRC2A	1	protein_coding
ENSG00000204519	ZNF551	1	protein_coding
ENSG00000204568	MRPS18B	1	protein_coding
ENSG00000204576	PRR3	1	protein_coding
ENSG00000205339	IPO7	1	protein_coding
ENSG00000205403	CFI	1	protein_coding
ENSG00000205531	NAP1L4	1	protein_coding
ENSG00000206053	HN1L	1	protein_coding
ENSG00000213024	NUP62	1	protein_coding
ENSG00000213160	KLHL23	1	protein_coding
ENSG00000213390	ARHGAP19	1	protein_coding
ENSG00000214013	GANC	1	protein_coding
ENSG00000214022	REPIN1	1	protein_coding
ENSG00000214357	NEURL1B	1	protein_coding
ENSG00000215012	C22orf29	1	protein_coding
ENSG00000215883	CYB5RL	1	protein_coding
ENSG00000221890	NPTXR	1	protein_coding
ENSG00000221914	PPP2R2A	1	protein_coding
ENSG00000225302	RP11-539I5.1	1	antisense
ENSG00000227627	RP1-101K10.6	1	antisense
ENSG00000228742	RP5-884M6.1	1	lincRNA
ENSG00000230033	RP5-1121A15.3	1	lincRNA
ENSG00000231172	AC007099.1	1	antisense
ENSG00000234171	RNASEH1-AS1	1	antisense
ENSG00000235501	RP4-639F20.1	1	antisense
ENSG00000235897	TM4SF19-AS1	1	antisense
ENSG00000235934	AC007405.8	1	antisense
ENSG00000240859	AC093627.10	1	lincRNA
ENSG00000243479	MNX1-AS1	1	lincRNA
ENSG00000243629	LINC00880	1	lincRNA
ENSG00000244509	APOBEC3C	1	protein_coding
ENSG00000247134	RP11-11N9.4	1	lincRNA
ENSG00000247796	CTD-2366F13.1	1	antisense
ENSG00000249042	CTD-2015H6.3	1	antisense
ENSG00000253552	HOXA-AS2	1	antisense
ENSG00000253729	PRKDC	1	protein_coding
ENSG00000254726	MEX3A	1	protein_coding
ENSG00000255121	RP11-110I1.12	1	lincRNA
ENSG00000255893	RP11-685N10.1	1	antisense
ENSG00000256229	ZNF486	1	protein_coding
ENSG00000258824	CTD-2555O16.2	1	antisense
ENSG00000259088	CTD-2017C7.2	1	antisense
ENSG00000259345	RP11-624L4.1	1	lincRNA
ENSG00000265681	RPL17	1	protein_coding
ENSG00000267041	ZNF850	1	protein_coding
ENSG00000271826	PLS3-AS1	1	antisense
ENSG00000273138	GS1-293C5.1	1	antisense
ENSG00000273314	RP5-1136G13.2	1	antisense
ENSG00000274523	WBSCR16	1	protein_coding
ENSG00000275342	SGK223	1	protein_coding
ENSG00000275700	AATF	1	protein_coding
ENSG00000275835	TUBGCP5	1	protein_coding
ENSG00000276234	TADA2A	1	protein_coding
ENSG00000278053	DDX52	1	protein_coding
ENSG00000278175	GLIDR	1	lincRNA
ENSG00000278834	RP11-458J1.1	1	antisense
ENSG00000280018	CH507-154B10.2	1	lincRNA
XLOC_018851	XLOC_018851	1	novel_lncRNAs
XLOC_062854	XLOC_062854	1	novel_lncRNAs
ENSG00000000971	CFH	2	protein_coding
ENSG00000001561	ENPP4	2	protein_coding
ENSG00000002834	LASP1	2	protein_coding
ENSG00000002919	SNX11	2	protein_coding
ENSG00000003402	CFLAR	2	protein_coding
ENSG00000006062	MAP3K14	2	protein_coding
ENSG00000006831	ADIPOR2	2	protein_coding
ENSG00000008513	ST3GAL1	2	protein_coding
ENSG00000009765	IYD	2	protein_coding
ENSG00000010322	NISCH	2	protein_coding
ENSG00000012822	CALCOCO1	2	protein_coding
ENSG00000013563	DNASE1L1	2	protein_coding
ENSG00000032444	PNPLA6	2	protein_coding
ENSG00000033100	CHPF2	2	protein_coding
ENSG00000034713	GABARAPL2	2	protein_coding
ENSG00000035862	TIMP2	2	protein_coding
ENSG00000042445	RETSAT	2	protein_coding
ENSG00000044115	CTNNA1	2	protein_coding
ENSG00000046647	GEMIN8	2	protein_coding
ENSG00000047056	WDR37	2	protein_coding
ENSG00000047365	ARAP2	2	protein_coding
ENSG00000049089	COL9A2	2	protein_coding
ENSG00000050130	JKAMP	2	protein_coding
ENSG00000050327	ARHGEF5	2	protein_coding
ENSG00000052841	TTC17	2	protein_coding
ENSG00000054219	LY75	2	protein_coding
ENSG00000054598	FOXC1	2	protein_coding
ENSG00000054793	ATP9A	2	protein_coding
ENSG00000058668	ATP2B4	2	protein_coding
ENSG00000058799	YIPF1	2	protein_coding
ENSG00000059769	DNAJC25	2	protein_coding
ENSG00000061273	HDAC7	2	protein_coding
ENSG00000064012	CASP8	2	protein_coding
ENSG00000064042	LIMCH1	2	protein_coding
ENSG00000064270	ATP2C2	2	protein_coding
ENSG00000064932	SBNO2	2	protein_coding
ENSG00000065534	MYLK	2	protein_coding
ENSG00000067057	PFKP	2	protein_coding
ENSG00000067167	TRAM1	2	protein_coding
ENSG00000067182	TNFRSF1A	2	protein_coding
ENSG00000068308	OTUD5	2	protein_coding
ENSG00000068354	TBC1D25	2	protein_coding
ENSG00000068400	GRIPAP1	2	protein_coding
ENSG00000068697	LAPTM4A	2	protein_coding
ENSG00000070526	ST6GALNAC1	2	protein_coding
ENSG00000070778	PTPN21	2	protein_coding
ENSG00000071051	NCK2	2	protein_coding
ENSG00000071242	RPS6KA2	2	protein_coding
ENSG00000071575	TRIB2	2	protein_coding
ENSG00000072310	SREBF1	2	protein_coding
ENSG00000072786	STK10	2	protein_coding
ENSG00000073803	MAP3K13	2	protein_coding
ENSG00000073921	PICALM	2	protein_coding
ENSG00000074966	TXK	2	protein_coding
ENSG00000075275	CELSR1	2	protein_coding
ENSG00000075420	FNDC3B	2	protein_coding
ENSG00000075568	TMEM131	2	protein_coding
ENSG00000076984	MAP2K7	2	protein_coding
ENSG00000077147	TM9SF3	2	protein_coding
ENSG00000078902	TOLLIP	2	protein_coding
ENSG00000079277	MKNK1	2	protein_coding
ENSG00000079950	STX7	2	protein_coding
ENSG00000080189	SLC35C2	2	protein_coding
ENSG00000080815	PSEN1	2	protein_coding
ENSG00000080822	CLDND1	2	protein_coding
ENSG00000081665	ZNF506	2	protein_coding
ENSG00000082781	ITGB5	2	protein_coding
ENSG00000084234	APLP2	2	protein_coding
ENSG00000086666	ZFAND6	2	protein_coding
ENSG00000087095	NLK	2	protein_coding
ENSG00000087152	ATXN7L3	2	protein_coding
ENSG00000088854	C20orf194	2	protein_coding
ENSG00000089818	NECAP1	2	protein_coding
ENSG00000090674	MCOLN1	2	protein_coding
ENSG00000092020	PPP2R3C	2	protein_coding
ENSG00000092531	SNAP23	2	protein_coding
ENSG00000092820	EZR	2	protein_coding
ENSG00000092931	MFSD11	2	protein_coding
ENSG00000092969	TGFB2	2	protein_coding
ENSG00000093167	LRRFIP2	2	protein_coding
ENSG00000099203	TMED1	2	protein_coding
ENSG00000099246	RAB18	2	protein_coding
ENSG00000099622	CIRBP	2	protein_coding
ENSG00000100023	PPIL2	2	protein_coding
ENSG00000100201	DDX17	2	protein_coding
ENSG00000100221	JOSD1	2	protein_coding
ENSG00000100242	SUN2	2	protein_coding
ENSG00000100364	KIAA0930	2	protein_coding
ENSG00000100422	CERK	2	protein_coding
ENSG00000100441	KHNYN	2	protein_coding
ENSG00000100564	PIGH	2	protein_coding
ENSG00000100612	DHRS7	2	protein_coding
ENSG00000100647	SUSD6	2	protein_coding
ENSG00000100711	ZFYVE21	2	protein_coding
ENSG00000100938	GMPR2	2	protein_coding
ENSG00000100991	TRPC4AP	2	protein_coding
ENSG00000101019	UQCC1	2	protein_coding
ENSG00000101040	ZMYND8	2	protein_coding
ENSG00000101150	TPD52L2	2	protein_coding
ENSG00000101152	DNAJC5	2	protein_coding
ENSG00000101290	CDS2	2	protein_coding
ENSG00000101363	MANBAL	2	protein_coding
ENSG00000101439	CST3	2	protein_coding
ENSG00000101577	LPIN2	2	protein_coding
ENSG00000101605	MYOM1	2	protein_coding
ENSG00000102100	SLC35A2	2	protein_coding
ENSG00000102575	ACP5	2	protein_coding
ENSG00000102796	DHRS12	2	protein_coding
ENSG00000102805	CLN5	2	protein_coding
ENSG00000102921	N4BP1	2	protein_coding
ENSG00000102934	PLLP	2	protein_coding
ENSG00000102996	MMP15	2	protein_coding
ENSG00000103061	SLC7A6OS	2	protein_coding
ENSG00000103066	PLA2G15	2	protein_coding
ENSG00000103111	MON1B	2	protein_coding
ENSG00000103245	NARFL	2	protein_coding
ENSG00000103415	HMOX2	2	protein_coding
ENSG00000103528	SYT17	2	protein_coding
ENSG00000104081	BMF	2	protein_coding
ENSG00000104361	NIPAL2	2	protein_coding
ENSG00000104412	EMC2	2	protein_coding
ENSG00000104660	LEPROTL1	2	protein_coding
ENSG00000104671	DCTN6	2	protein_coding
ENSG00000104689	TNFRSF10A	2	protein_coding
ENSG00000104714	ERICH1	2	protein_coding
ENSG00000104723	TUSC3	2	protein_coding
ENSG00000104880	ARHGEF18	2	protein_coding
ENSG00000104946	TBC1D17	2	protein_coding
ENSG00000105053	VRK3	2	protein_coding
ENSG00000105223	PLD3	2	protein_coding
ENSG00000105227	PRX	2	protein_coding
ENSG00000105401	CDC37	2	protein_coding
ENSG00000105402	NAPA	2	protein_coding
ENSG00000106034	CPED1	2	protein_coding
ENSG00000106330	MOSPD3	2	protein_coding
ENSG00000106367	AP1S1	2	protein_coding
ENSG00000106636	YKT6	2	protein_coding
ENSG00000107521	HPS1	2	protein_coding
ENSG00000107679	PLEKHA1	2	protein_coding
ENSG00000108244	KRT23	2	protein_coding
ENSG00000108306	FBXL20	2	protein_coding
ENSG00000108511	HOXB6	2	protein_coding
ENSG00000108774	RAB5C	2	protein_coding
ENSG00000108788	MLX	2	protein_coding
ENSG00000108799	EZH1	2	protein_coding
ENSG00000108840	HDAC5	2	protein_coding
ENSG00000108861	DUSP3	2	protein_coding
ENSG00000109066	TMEM104	2	protein_coding
ENSG00000109184	DCUN1D4	2	protein_coding
ENSG00000109436	TBC1D9	2	protein_coding
ENSG00000109689	STIM2	2	protein_coding
ENSG00000110002	VWA5A	2	protein_coding
ENSG00000110066	SUV420H1	2	protein_coding
ENSG00000110237	ARHGEF17	2	protein_coding
ENSG00000110324	IL10RA	2	protein_coding
ENSG00000110344	UBE4A	2	protein_coding
ENSG00000110906	KCTD10	2	protein_coding
ENSG00000111540	RAB5B	2	protein_coding
ENSG00000111678	C12orf57	2	protein_coding
ENSG00000111816	FRK	2	protein_coding
ENSG00000111897	SERINC1	2	protein_coding
ENSG00000111907	TPD52L1	2	protein_coding
ENSG00000112195	TREML2	2	protein_coding
ENSG00000112305	SMAP1	2	protein_coding
ENSG00000112473	SLC39A7	2	protein_coding
ENSG00000112576	CCND3	2	protein_coding
ENSG00000112659	CUL9	2	protein_coding
ENSG00000112763	BTN2A1	2	protein_coding
ENSG00000112782	CLIC5	2	protein_coding
ENSG00000112796	ENPP5	2	protein_coding
ENSG00000113140	SPARC	2	protein_coding
ENSG00000113580	NR3C1	2	protein_coding
ENSG00000113594	LIFR	2	protein_coding
ENSG00000113742	CPEB4	2	protein_coding
ENSG00000113838	TBCCD1	2	protein_coding
ENSG00000114353	GNAI2	2	protein_coding
ENSG00000114520	SNX4	2	protein_coding
ENSG00000114745	GORASP1	2	protein_coding
ENSG00000115170	ACVR1	2	protein_coding
ENSG00000115216	NRBP1	2	protein_coding
ENSG00000115271	GCA	2	protein_coding
ENSG00000115282	TTC31	2	protein_coding
ENSG00000115310	RTN4	2	protein_coding
ENSG00000115459	ELMOD3	2	protein_coding
ENSG00000115520	COQ10B	2	protein_coding
ENSG00000115977	AAK1	2	protein_coding
ENSG00000116106	EPHA4	2	protein_coding
ENSG00000116209	TMEM59	2	protein_coding
ENSG00000116260	QSOX1	2	protein_coding
ENSG00000116266	STXBP3	2	protein_coding
ENSG00000116489	CAPZA1	2	protein_coding
ENSG00000116604	MEF2D	2	protein_coding
ENSG00000117266	CDK18	2	protein_coding
ENSG00000117448	AKR1A1	2	protein_coding
ENSG00000117620	SLC35A3	2	protein_coding
ENSG00000117682	DHDDS	2	protein_coding
ENSG00000117758	STX12	2	protein_coding
ENSG00000118263	KLF7	2	protein_coding
ENSG00000118785	SPP1	2	protein_coding
ENSG00000119326	CTNNAL1	2	protein_coding
ENSG00000119688	ABCD4	2	protein_coding
ENSG00000119729	RHOQ	2	protein_coding
ENSG00000119777	TMEM214	2	protein_coding
ENSG00000119801	YPEL5	2	protein_coding
ENSG00000119820	YIPF4	2	protein_coding
ENSG00000119899	SLC17A5	2	protein_coding
ENSG00000120314	WDR55	2	protein_coding
ENSG00000120324	PCDHB10	2	protein_coding
ENSG00000120327	PCDHB14	2	protein_coding
ENSG00000120328	PCDHB12	2	protein_coding
ENSG00000120889	TNFRSF10B	2	protein_coding
ENSG00000121022	COPS5	2	protein_coding
ENSG00000121578	B4GALT4	2	protein_coding
ENSG00000121671	CRY2	2	protein_coding
ENSG00000121851	POLR3GL	2	protein_coding
ENSG00000121931	LRIF1	2	protein_coding
ENSG00000121964	GTDC1	2	protein_coding
ENSG00000122033	MTIF3	2	protein_coding
ENSG00000122085	MTERF4	2	protein_coding
ENSG00000122912	SLC25A16	2	protein_coding
ENSG00000123106	CCDC91	2	protein_coding
ENSG00000123240	OPTN	2	protein_coding
ENSG00000123353	ORMDL2	2	protein_coding
ENSG00000123595	RAB9A	2	protein_coding
ENSG00000123728	RAP2C	2	protein_coding
ENSG00000123838	C4BPA	2	protein_coding
ENSG00000123933	MXD4	2	protein_coding
ENSG00000124201	ZNFX1	2	protein_coding
ENSG00000124226	RNF114	2	protein_coding
ENSG00000124786	SLC35B3	2	protein_coding
ENSG00000124839	RAB17	2	protein_coding
ENSG00000125734	GPR108	2	protein_coding
ENSG00000125931	CITED1	2	protein_coding
ENSG00000125999	BPIFB1	2	protein_coding
ENSG00000126524	SBDS	2	protein_coding
ENSG00000126882	FAM78A	2	protein_coding
ENSG00000127125	PPCS	2	protein_coding
ENSG00000127314	RAP1B	2	protein_coding
ENSG00000127838	PNKD	2	protein_coding
ENSG00000127955	GNAI1	2	protein_coding
ENSG00000128266	GNAZ	2	protein_coding
ENSG00000128641	MYO1B	2	protein_coding
ENSG00000128699	ORMDL1	2	protein_coding
ENSG00000128923	FAM63B	2	protein_coding
ENSG00000129292	PHF20L1	2	protein_coding
ENSG00000129472	RAB2B	2	protein_coding
ENSG00000129473	BCL2L2	2	protein_coding
ENSG00000130177	CDC16	2	protein_coding
ENSG00000130449	ZSWIM6	2	protein_coding
ENSG00000130511	SSBP4	2	protein_coding
ENSG00000130714	POMT1	2	protein_coding
ENSG00000130962	PRRG1	2	protein_coding
ENSG00000131015	ULBP2	2	protein_coding
ENSG00000131165	CHMP1A	2	protein_coding
ENSG00000131408	NR1H2	2	protein_coding
ENSG00000131446	MGAT1	2	protein_coding
ENSG00000131748	STARD3	2	protein_coding
ENSG00000132376	INPP5K	2	protein_coding
ENSG00000132824	SERINC3	2	protein_coding
ENSG00000133056	PIK3C2B	2	protein_coding
ENSG00000133135	RNF128	2	protein_coding
ENSG00000133195	SLC39A11	2	protein_coding
ENSG00000133612	AGAP3	2	protein_coding
ENSG00000133858	ZFC3H1	2	protein_coding
ENSG00000133872	SARAF	2	protein_coding
ENSG00000134138	MEIS2	2	protein_coding
ENSG00000134186	PRPF38B	2	protein_coding
ENSG00000134250	NOTCH2	2	protein_coding
ENSG00000134258	VTCN1	2	protein_coding
ENSG00000134287	ARF3	2	protein_coding
ENSG00000134575	ACP2	2	protein_coding
ENSG00000134827	TCN1	2	protein_coding
ENSG00000134851	TMEM165	2	protein_coding
ENSG00000134873	CLDN10	2	protein_coding
ENSG00000135052	GOLM1	2	protein_coding
ENSG00000135124	P2RX4	2	protein_coding
ENSG00000135148	TRAFD1	2	protein_coding
ENSG00000135317	SNX14	2	protein_coding
ENSG00000135452	TSPAN31	2	protein_coding
ENSG00000135506	OS9	2	protein_coding
ENSG00000135535	CD164	2	protein_coding
ENSG00000135720	DYNC1LI2	2	protein_coding
ENSG00000135926	TMBIM1	2	protein_coding
ENSG00000135930	EIF4E2	2	protein_coding
ENSG00000135956	TMEM127	2	protein_coding
ENSG00000136003	ISCU	2	protein_coding
ENSG00000136279	DBNL	2	protein_coding
ENSG00000136444	RSAD1	2	protein_coding
ENSG00000136754	ABI1	2	protein_coding
ENSG00000136770	DNAJC1	2	protein_coding
ENSG00000136816	TOR1B	2	protein_coding
ENSG00000136848	DAB2IP	2	protein_coding
ENSG00000136870	ZNF189	2	protein_coding
ENSG00000137207	YIPF3	2	protein_coding
ENSG00000137216	TMEM63B	2	protein_coding
ENSG00000137269	LRRC1	2	protein_coding
ENSG00000137275	RIPK1	2	protein_coding
ENSG00000137460	FHDC1	2	protein_coding
ENSG00000137494	ANKRD42	2	protein_coding
ENSG00000137502	RAB30	2	protein_coding
ENSG00000137642	SORL1	2	protein_coding
ENSG00000137824	RMDN3	2	protein_coding
ENSG00000137842	TMEM62	2	protein_coding
ENSG00000138107	ACTR1A	2	protein_coding
ENSG00000138386	NAB1	2	protein_coding
ENSG00000138463	DIRC2	2	protein_coding
ENSG00000138600	SPPL2A	2	protein_coding
ENSG00000139112	GABARAPL1	2	protein_coding
ENSG00000139160	METTL20	2	protein_coding
ENSG00000139178	C1RL	2	protein_coding
ENSG00000139192	TAPBPL	2	protein_coding
ENSG00000140044	JDP2	2	protein_coding
ENSG00000140319	SRP14	2	protein_coding
ENSG00000140332	TLE3	2	protein_coding
ENSG00000140497	SCAMP2	2	protein_coding
ENSG00000140743	CDR2	2	protein_coding
ENSG00000140859	KIFC3	2	protein_coding
ENSG00000141002	TCF25	2	protein_coding
ENSG00000141279	NPEPPS	2	protein_coding
ENSG00000141452	C18orf8	2	protein_coding
ENSG00000141503	MINK1	2	protein_coding
ENSG00000141551	CSNK1D	2	protein_coding
ENSG00000141562	NARF	2	protein_coding
ENSG00000141655	TNFRSF11A	2	protein_coding
ENSG00000141699	FAM134C	2	protein_coding
ENSG00000141934	PPAP2C	2	protein_coding
ENSG00000142065	ZFP14	2	protein_coding
ENSG00000142459	EVI5L	2	protein_coding
ENSG00000142751	GPN2	2	protein_coding
ENSG00000142784	WDTC1	2	protein_coding
ENSG00000142875	PRKACB	2	protein_coding
ENSG00000143367	TUFT1	2	protein_coding
ENSG00000143393	PI4KB	2	protein_coding
ENSG00000143442	POGZ	2	protein_coding
ENSG00000143622	RIT1	2	protein_coding
ENSG00000143624	INTS3	2	protein_coding
ENSG00000143630	HCN3	2	protein_coding
ENSG00000143653	SCCPDH	2	protein_coding
ENSG00000143774	GUK1	2	protein_coding
ENSG00000143971	ETAA1	2	protein_coding
ENSG00000143995	MEIS1	2	protein_coding
ENSG00000144468	RHBDD1	2	protein_coding
ENSG00000144579	CTDSP1	2	protein_coding
ENSG00000145022	TCTA	2	protein_coding
ENSG00000145029	NICN1	2	protein_coding
ENSG00000145431	PDGFC	2	protein_coding
ENSG00000145495	2006-03-01	2	protein_coding
ENSG00000145685	LHFPL2	2	protein_coding
ENSG00000146063	TRIM41	2	protein_coding
ENSG00000146242	TPBG	2	protein_coding
ENSG00000146373	RNF217	2	protein_coding
ENSG00000146828	SLC12A9	2	protein_coding
ENSG00000147121	KRBOX4	2	protein_coding
ENSG00000147162	OGT	2	protein_coding
ENSG00000147421	HMBOX1	2	protein_coding
ENSG00000147457	CHMP7	2	protein_coding
ENSG00000147459	DOCK5	2	protein_coding
ENSG00000147475	ERLIN2	2	protein_coding
ENSG00000147697	GSDMC	2	protein_coding
ENSG00000148218	ALAD	2	protein_coding
ENSG00000148339	SLC25A25	2	protein_coding
ENSG00000148346	LCN2	2	protein_coding
ENSG00000148481	FAM188A	2	protein_coding
ENSG00000149930	TAOK2	2	protein_coding
ENSG00000150722	PPP1R1C	2	protein_coding
ENSG00000150938	CRIM1	2	protein_coding
ENSG00000151327	FAM177A1	2	protein_coding
ENSG00000151338	MIPOL1	2	protein_coding
ENSG00000151445	VIPAS39	2	protein_coding
ENSG00000151458	ANKRD50	2	protein_coding
ENSG00000151552	QDPR	2	protein_coding
ENSG00000151665	PIGF	2	protein_coding
ENSG00000151690	MFSD6	2	protein_coding
ENSG00000151881	C5orf28	2	protein_coding
ENSG00000152700	SAR1B	2	protein_coding
ENSG00000152904	GGPS1	2	protein_coding
ENSG00000153048	CARHSP1	2	protein_coding
ENSG00000153214	TMEM87B	2	protein_coding
ENSG00000153561	RMND5A	2	protein_coding
ENSG00000153786	ZDHHC7	2	protein_coding
ENSG00000153815	CMIP	2	protein_coding
ENSG00000153823	PID1	2	protein_coding
ENSG00000153933	DGKE	2	protein_coding
ENSG00000154370	TRIM11	2	protein_coding
ENSG00000154589	LY96	2	protein_coding
ENSG00000154639	CXADR	2	protein_coding
ENSG00000154813	DPH3	2	protein_coding
ENSG00000154832	CXXC1	2	protein_coding
ENSG00000154889	MPPE1	2	protein_coding
ENSG00000155066	PROM2	2	protein_coding
ENSG00000155254	MARVELD1	2	protein_coding
ENSG00000155629	PIK3AP1	2	protein_coding
ENSG00000155957	TMBIM4	2	protein_coding
ENSG00000156232	WHAMM	2	protein_coding
ENSG00000156453	PCDH1	2	protein_coding
ENSG00000156463	SH3RF2	2	protein_coding
ENSG00000156639	ZFAND3	2	protein_coding
ENSG00000156675	RAB11FIP1	2	protein_coding
ENSG00000156711	MAPK13	2	protein_coding
ENSG00000157107	FCHO2	2	protein_coding
ENSG00000157191	NECAP2	2	protein_coding
ENSG00000157224	CLDN12	2	protein_coding
ENSG00000157227	MMP14	2	protein_coding
ENSG00000157349	DDX19B	2	protein_coding
ENSG00000157350	ST3GAL2	2	protein_coding
ENSG00000157353	FUK	2	protein_coding
ENSG00000158006	PAFAH2	2	protein_coding
ENSG00000158109	TPRG1L	2	protein_coding
ENSG00000158796	DEDD	2	protein_coding
ENSG00000159110	IFNAR2	2	protein_coding
ENSG00000159363	ATP13A2	2	protein_coding
ENSG00000159445	THEM4	2	protein_coding
ENSG00000159479	MED8	2	protein_coding
ENSG00000159720	ATP6V0D1	2	protein_coding
ENSG00000159917	ZNF235	2	protein_coding
ENSG00000160058	BSDC1	2	protein_coding
ENSG00000160293	VAV2	2	protein_coding
ENSG00000160310	PRMT2	2	protein_coding
ENSG00000160714	UBE2Q1	2	protein_coding
ENSG00000160741	CRTC2	2	protein_coding
ENSG00000160753	RUSC1	2	protein_coding
ENSG00000160908	ZNF394	2	protein_coding
ENSG00000161217	PCYT1A	2	protein_coding
ENSG00000161395	PGAP3	2	protein_coding
ENSG00000161904	LEMD2	2	protein_coding
ENSG00000162104	ADCY9	2	protein_coding
ENSG00000162236	STX5	2	protein_coding
ENSG00000162300	ZFPL1	2	protein_coding
ENSG00000162368	CMPK1	2	protein_coding
ENSG00000162604	TM2D1	2	protein_coding
ENSG00000162695	SLC30A7	2	protein_coding
ENSG00000162704	ARPC5	2	protein_coding
ENSG00000162736	NCSTN	2	protein_coding
ENSG00000162813	BPNT1	2	protein_coding
ENSG00000162869	PPP1R21	2	protein_coding
ENSG00000162949	CAPN13	2	protein_coding
ENSG00000162976	PQLC3	2	protein_coding
ENSG00000163110	PDLIM5	2	protein_coding
ENSG00000163131	CTSS	2	protein_coding
ENSG00000163249	CCNYL1	2	protein_coding
ENSG00000163293	NIPAL1	2	protein_coding
ENSG00000163346	PBXIP1	2	protein_coding
ENSG00000163728	TTC14	2	protein_coding
ENSG00000163995	ABLIM2	2	protein_coding
ENSG00000164023	SGMS2	2	protein_coding
ENSG00000164031	DNAJB14	2	protein_coding
ENSG00000164073	MFSD8	2	protein_coding
ENSG00000164086	DUSP7	2	protein_coding
ENSG00000164219	PGGT1B	2	protein_coding
ENSG00000164366	CCDC127	2	protein_coding
ENSG00000164402	2008-09-01	2	protein_coding
ENSG00000164463	CREBRF	2	protein_coding
ENSG00000164506	STXBP5	2	protein_coding
ENSG00000164690	SHH	2	protein_coding
ENSG00000164761	TNFRSF11B	2	protein_coding
ENSG00000164828	SUN1	2	protein_coding
ENSG00000164938	TP53INP1	2	protein_coding
ENSG00000164946	FREM1	2	protein_coding
ENSG00000164976	KIAA1161	2	protein_coding
ENSG00000165102	HGSNAT	2	protein_coding
ENSG00000165591	FAAH2	2	protein_coding
ENSG00000165806	CASP7	2	protein_coding
ENSG00000165861	ZFYVE1	2	protein_coding
ENSG00000166025	AMOTL1	2	protein_coding
ENSG00000166173	LARP6	2	protein_coding
ENSG00000166272	WBP1L	2	protein_coding
ENSG00000166340	TPP1	2	protein_coding
ENSG00000166471	TMEM41B	2	protein_coding
ENSG00000166548	TK2	2	protein_coding
ENSG00000166619	BLCAP	2	protein_coding
ENSG00000166685	COG1	2	protein_coding
ENSG00000166747	AP1G1	2	protein_coding
ENSG00000166888	STAT6	2	protein_coding
ENSG00000166908	PIP4K2C	2	protein_coding
ENSG00000166959	MS4A8	2	protein_coding
ENSG00000167130	DOLPP1	2	protein_coding
ENSG00000167173	C15orf39	2	protein_coding
ENSG00000167232	ZNF91	2	protein_coding
ENSG00000167380	ZNF226	2	protein_coding
ENSG00000167515	TRAPPC2L	2	protein_coding
ENSG00000167528	ZNF641	2	protein_coding
ENSG00000167608	TMC4	2	protein_coding
ENSG00000167920	TMEM99	2	protein_coding
ENSG00000167925	GHDC	2	protein_coding
ENSG00000167978	SRRM2	2	protein_coding
ENSG00000168216	LMBRD1	2	protein_coding
ENSG00000168256	NKIRAS2	2	protein_coding
ENSG00000168672	FAM84B	2	protein_coding
ENSG00000168758	SEMA4C	2	protein_coding
ENSG00000168818	STX18	2	protein_coding
ENSG00000168887	C2orf68	2	protein_coding
ENSG00000169116	PARM1	2	protein_coding
ENSG00000169217	CD2BP2	2	protein_coding
ENSG00000169221	TBC1D10B	2	protein_coding
ENSG00000169223	LMAN2	2	protein_coding
ENSG00000169635	HIC2	2	protein_coding
ENSG00000169641	LUZP1	2	protein_coding
ENSG00000169895	SYAP1	2	protein_coding
ENSG00000169905	TOR1AIP2	2	protein_coding
ENSG00000169967	MAP3K2	2	protein_coding
ENSG00000170234	PWWP2A	2	protein_coding
ENSG00000170322	NFRKB	2	protein_coding
ENSG00000170471	RALGAPB	2	protein_coding
ENSG00000170571	EMB	2	protein_coding
ENSG00000170949	ZNF160	2	protein_coding
ENSG00000171105	INSR	2	protein_coding
ENSG00000171155	C1GALT1C1	2	protein_coding
ENSG00000171159	C9orf16	2	protein_coding
ENSG00000171206	TRIM8	2	protein_coding
ENSG00000171227	TMEM37	2	protein_coding
ENSG00000171603	CLSTN1	2	protein_coding
ENSG00000171606	ZNF274	2	protein_coding
ENSG00000171817	ZNF540	2	protein_coding
ENSG00000171928	TVP23B	2	protein_coding
ENSG00000172037	LAMB2	2	protein_coding
ENSG00000172057	ORMDL3	2	protein_coding
ENSG00000172331	BPGM	2	protein_coding
ENSG00000173039	RELA	2	protein_coding
ENSG00000173065	FAM222B	2	protein_coding
ENSG00000173153	ESRRA	2	protein_coding
ENSG00000173349	SFT2D3	2	protein_coding
ENSG00000173530	TNFRSF10D	2	protein_coding
ENSG00000173535	TNFRSF10C	2	protein_coding
ENSG00000173548	SNX33	2	protein_coding
ENSG00000173598	NUDT4	2	protein_coding
ENSG00000173898	SPTBN2	2	protein_coding
ENSG00000174233	ADCY6	2	protein_coding
ENSG00000174327	SLC16A13	2	protein_coding
ENSG00000174640	SLCO2A1	2	protein_coding
ENSG00000174695	TMEM167A	2	protein_coding
ENSG00000174844	DNAH12	2	protein_coding
ENSG00000175066	GK5	2	protein_coding
ENSG00000175130	MARCKSL1	2	protein_coding
ENSG00000175137	SH3BP5L	2	protein_coding
ENSG00000175203	DCTN2	2	protein_coding
ENSG00000175634	RPS6KB2	2	protein_coding
ENSG00000175787	ZNF169	2	protein_coding
ENSG00000175806	MSRA	2	protein_coding
ENSG00000175928	LRRN1	2	protein_coding
ENSG00000176087	SLC35A4	2	protein_coding
ENSG00000176148	TCP11L1	2	protein_coding
ENSG00000176248	ANAPC2	2	protein_coding
ENSG00000176595	KBTBD11	2	protein_coding
ENSG00000176771	NCKAP5	2	protein_coding
ENSG00000176896	TCEANC	2	protein_coding
ENSG00000177076	ACER2	2	protein_coding
ENSG00000177189	RPS6KA3	2	protein_coding
ENSG00000177465	ACOT4	2	protein_coding
ENSG00000177576	C18orf32	2	protein_coding
ENSG00000177692	DNAJC28	2	protein_coding
ENSG00000177839	PCDHB9	2	protein_coding
ENSG00000177951	BET1L	2	protein_coding
ENSG00000178467	P4HTM	2	protein_coding
ENSG00000178927	C17orf62	2	protein_coding
ENSG00000178950	GAK	2	protein_coding
ENSG00000178971	CTC1	2	protein_coding
ENSG00000178977	LINC00324	2	lincRNA
ENSG00000178996	SNX18	2	protein_coding
ENSG00000179456	ZBTB18	2	protein_coding
ENSG00000179523	EIF3J-AS1	2	lincRNA
ENSG00000179886	TIGD5	2	protein_coding
ENSG00000180104	EXOC3	2	protein_coding
ENSG00000181031	RPH3AL	2	protein_coding
ENSG00000181104	F2R	2	protein_coding
ENSG00000181135	ZNF707	2	protein_coding
ENSG00000181788	SIAH2	2	protein_coding
ENSG00000181903	OR4C6	2	protein_coding
ENSG00000182149	IST1	2	protein_coding
ENSG00000182359	KBTBD3	2	protein_coding
ENSG00000182372	CLN8	2	protein_coding
ENSG00000182463	TSHZ2	2	protein_coding
ENSG00000182473	EXOC7	2	protein_coding
ENSG00000183155	RABIF	2	protein_coding
ENSG00000183255	PTTG1IP	2	protein_coding
ENSG00000183283	DAZAP2	2	protein_coding
ENSG00000183317	EPHA10	2	protein_coding
ENSG00000183597	TANGO2	2	protein_coding
ENSG00000183655	KLHL25	2	protein_coding
ENSG00000183826	BTBD9	2	protein_coding
ENSG00000183891	TTC32	2	protein_coding
ENSG00000184194	GPR173	2	protein_coding
ENSG00000184277	TM2D3	2	protein_coding
ENSG00000184481	FOXO4	2	protein_coding
ENSG00000184584	TMEM173	2	protein_coding
ENSG00000184939	ZFP90	2	protein_coding
ENSG00000185122	HSF1	2	protein_coding
ENSG00000185201	IFITM2	2	protein_coding
ENSG00000185236	RAB11B	2	protein_coding
ENSG00000185436	IFNLR1	2	protein_coding
ENSG00000185989	RASA3	2	protein_coding
ENSG00000186111	PIP5K1C	2	protein_coding
ENSG00000186376	ZNF75D	2	protein_coding
ENSG00000186470	BTN3A2	2	protein_coding
ENSG00000186635	ARAP1	2	protein_coding
ENSG00000187164	KIAA1598	2	protein_coding
ENSG00000187231	SESTD1	2	protein_coding
ENSG00000187676	B3GALTL	2	protein_coding
ENSG00000187742	SECISBP2	2	protein_coding
ENSG00000187764	SEMA4D	2	protein_coding
ENSG00000187778	MCRS1	2	protein_coding
ENSG00000188157	AGRN	2	protein_coding
ENSG00000188611	ASAH2	2	protein_coding
ENSG00000188825	LINC00910	2	lincRNA
ENSG00000188997	KCTD21	2	protein_coding
ENSG00000189339	SLC35E2B	2	protein_coding
ENSG00000189377	CXCL17	2	protein_coding
ENSG00000196235	SUPT5H	2	protein_coding
ENSG00000196505	GDAP2	2	protein_coding
ENSG00000196961	AP2A1	2	protein_coding
ENSG00000197122	SRC	2	protein_coding
ENSG00000197183	NOL4L	2	protein_coding
ENSG00000197217	ENTPD4	2	protein_coding
ENSG00000197324	LRP10	2	protein_coding
ENSG00000197329	PELI1	2	protein_coding
ENSG00000197448	GSTK1	2	protein_coding
ENSG00000197620	CXorf40A	2	protein_coding
ENSG00000197622	CDC42SE1	2	protein_coding
ENSG00000197780	TAF13	2	protein_coding
ENSG00000197818	SLC9A8	2	protein_coding
ENSG00000197822	OCLN	2	protein_coding
ENSG00000197863	ZNF790	2	protein_coding
ENSG00000197879	MYO1C	2	protein_coding
ENSG00000197933	ZNF823	2	protein_coding
ENSG00000197969	VPS13A	2	protein_coding
ENSG00000198399	ITSN2	2	protein_coding
ENSG00000198478	SH3BGRL2	2	protein_coding
ENSG00000198585	NUDT16	2	protein_coding
ENSG00000198734	F5	2	protein_coding
ENSG00000198740	ZNF652	2	protein_coding
ENSG00000198743	SLC5A3	2	protein_coding
ENSG00000198818	SFT2D1	2	protein_coding
ENSG00000198825	INPP5F	2	protein_coding
ENSG00000198829	SUCNR1	2	protein_coding
ENSG00000198855	FICD	2	protein_coding
ENSG00000198863	RUNDC1	2	protein_coding
ENSG00000198917	C9orf114	2	protein_coding
ENSG00000198960	ARMCX6	2	protein_coding
ENSG00000203950	FAM127B	2	protein_coding
ENSG00000204070	SYS1	2	protein_coding
ENSG00000204128	C2orf72	2	protein_coding
ENSG00000204267	TAP2	2	protein_coding
ENSG00000204525	HLA-C	2	protein_coding
ENSG00000204580	DDR1	2	protein_coding
ENSG00000204592	HLA-E	2	protein_coding
ENSG00000204619	PPP1R11	2	protein_coding
ENSG00000204713	TRIM27	2	protein_coding
ENSG00000204876	AC021218.2	2	lincRNA
ENSG00000204920	ZNF155	2	protein_coding
ENSG00000205707	LYRM5	2	protein_coding
ENSG00000205726	ITSN1	2	protein_coding
ENSG00000213462	ERV3-1	2	protein_coding
ENSG00000213625	LEPROT	2	protein_coding
ENSG00000214253	FIS1	2	protein_coding
ENSG00000214941	ZSWIM7	2	protein_coding
ENSG00000215193	PEX26	2	protein_coding
ENSG00000215305	VPS16	2	protein_coding
ENSG00000215717	TMEM167B	2	protein_coding
ENSG00000220205	VAMP2	2	protein_coding
ENSG00000223482	NUTM2A-AS1	2	antisense
ENSG00000223725	AC007879.5	2	antisense
ENSG00000224597	SVIL-AS1	2	antisense
ENSG00000225407	CTD-2384B11.2	2	antisense
ENSG00000225484	NUTM2B-AS1	2	antisense
ENSG00000225663	FAM195B	2	protein_coding
ENSG00000226029	RP4-798A10.2	2	lincRNA
ENSG00000226137	BAIAP2-AS1	2	lincRNA
ENSG00000227359	AC017074.2	2	lincRNA
ENSG00000227500	SCAMP4	2	protein_coding
ENSG00000230266	XXYLT1-AS2	2	antisense
ENSG00000230438	SERPINB9P1	2	lincRNA
ENSG00000230532	AC091133.1	2	antisense
ENSG00000231856	RP11-327P2.5	2	antisense
ENSG00000233101	HOXB-AS3	2	antisense
ENSG00000234745	HLA-B	2	protein_coding
ENSG00000235109	ZSCAN31	2	protein_coding
ENSG00000236104	ZBTB22	2	protein_coding
ENSG00000237187	NR2F1-AS1	2	antisense
ENSG00000239779	WBP1	2	protein_coding
ENSG00000242516	LINC00960	2	lincRNA
ENSG00000243335	KCTD7	2	protein_coding
ENSG00000243649	CFB	2	protein_coding
ENSG00000243896	OR2A7	2	protein_coding
ENSG00000244968	LIFR-AS1	2	antisense
ENSG00000246898	LINC00920	2	lincRNA
ENSG00000247572	CKMT2-AS1	2	antisense
ENSG00000248528	CTC-458G6.2	2	lincRNA
ENSG00000249631	RP11-281P23.2	2	lincRNA
ENSG00000249685	RP11-360F5.3	2	lincRNA
ENSG00000249746	RP11-254I22.3	2	lincRNA
ENSG00000249915	PDCD6	2	protein_coding
ENSG00000251192	ZNF674	2	protein_coding
ENSG00000251247	ZNF345	2	protein_coding
ENSG00000253106	RP11-158K1.3	2	antisense
ENSG00000253731	PCDHGA6	2	protein_coding
ENSG00000253767	PCDHGA8	2	protein_coding
ENSG00000255112	CHMP1B	2	protein_coding
ENSG00000255177	RP11-532E4.2	2	antisense
ENSG00000255398	HCAR3	2	protein_coding
ENSG00000255455	RP11-890B15.3	2	lincRNA
ENSG00000255666	RP11-867G2.6	2	lincRNA
ENSG00000256034	RP11-707G14.1	2	antisense
ENSG00000257038	RP11-800A3.7	2	antisense
ENSG00000257252	RP11-486A14.2	2	antisense
ENSG00000258056	RP11-644F5.11	2	antisense
ENSG00000258634	RP4-773N10.4	2	antisense
ENSG00000260841	CTC-205M6.5	2	sense_overlapping
ENSG00000261175	CTD-2015G9.2	2	lincRNA
ENSG00000266962	RP11-400F19.6	2	antisense
ENSG00000267064	UXT-AS1	2	antisense
ENSG00000267123	CTD-2357A8.3	2	lincRNA
ENSG00000267309	CTD-2630F21.1	2	antisense
ENSG00000268858	RP4-591C20.9	2	antisense
ENSG00000269176	RP11-727F15.12	2	antisense
ENSG00000269235	ZNF350-AS1	2	antisense
ENSG00000269556	TMEM185A	2	protein_coding
ENSG00000270629	NBPF14	2	protein_coding
ENSG00000271601	LIX1L	2	protein_coding
ENSG00000272482	RP11-474O21.5	2	lincRNA
ENSG00000272688	RP13-270P17.3	2	lincRNA
ENSG00000273015	RP11-352M15.2	2	lincRNA
ENSG00000273033	RP11-67L2.2	2	lincRNA
ENSG00000273559	CWC25	2	protein_coding
ENSG00000276023	DUSP14	2	protein_coding
ENSG00000276600	RAB7B	2	protein_coding
ENSG00000277258	PCGF2	2	protein_coding
ENSG00000279487	AC234582.1	2	protein_coding
ENSG00000279949	RP11-10A14.9	2	lincRNA
ENSG00000279986	AC234582.2	2	protein_coding
ENSG00000281189	GHET1	2	lincRNA
ENSG00000281332	LINC00997	2	lincRNA
ENSG00000281406	BLACAT1	2	lincRNA
ENSG00000281641	SAMD12-AS1	2	lincRNA
XLOC_001030	XLOC_001030	2	novel_lncRNAs
XLOC_002540	XLOC_002540	2	novel_lncRNAs
XLOC_002548	XLOC_002548	2	novel_lncRNAs
XLOC_006759	XLOC_006759	2	novel_lncRNAs
XLOC_025295	XLOC_025295	2	novel_lncRNAs
XLOC_033456	XLOC_033456	2	novel_lncRNAs
XLOC_037155	XLOC_037155	2	novel_lncRNAs
XLOC_039148	XLOC_039148	2	novel_lncRNAs
XLOC_039808	XLOC_039808	2	novel_lncRNAs
XLOC_039962	XLOC_039962	2	novel_lncRNAs
XLOC_039963	XLOC_039963	2	novel_lncRNAs
XLOC_042703	XLOC_042703	2	novel_lncRNAs
XLOC_053453	XLOC_053453	2	novel_lncRNAs
XLOC_069338	XLOC_069338	2	novel_lncRNAs
ENSG00000002933	TMEM176A	3	protein_coding
ENSG00000003147	ICA1	3	protein_coding
ENSG00000003436	TFPI	3	protein_coding
ENSG00000003756	RBM5	3	protein_coding
ENSG00000005001	PRSS22	3	protein_coding
ENSG00000005108	THSD7A	3	protein_coding
ENSG00000005238	FAM214B	3	protein_coding
ENSG00000005884	ITGA3	3	protein_coding
ENSG00000006534	ALDH3B1	3	protein_coding
ENSG00000006555	TTC22	3	protein_coding
ENSG00000006611	USH1C	3	protein_coding
ENSG00000008130	NADK	3	protein_coding
ENSG00000010310	GIPR	3	protein_coding
ENSG00000013364	MVP	3	protein_coding
ENSG00000013619	MAMLD1	3	protein_coding
ENSG00000022567	SLC45A4	3	protein_coding
ENSG00000024422	EHD2	3	protein_coding
ENSG00000028277	POU2F2	3	protein_coding
ENSG00000033627	ATP6V0A1	3	protein_coding
ENSG00000034152	MAP2K3	3	protein_coding
ENSG00000034677	RNF19A	3	protein_coding
ENSG00000041353	RAB27B	3	protein_coding
ENSG00000042980	ADAM28	3	protein_coding
ENSG00000044012	GUCA2B	3	protein_coding
ENSG00000047346	FAM214A	3	protein_coding
ENSG00000050820	BCAR1	3	protein_coding
ENSG00000051009	FAM160A2	3	protein_coding
ENSG00000051523	CYBA	3	protein_coding
ENSG00000052344	PRSS8	3	protein_coding
ENSG00000060140	STYK1	3	protein_coding
ENSG00000063176	SPHK2	3	protein_coding
ENSG00000064687	ABCA7	3	protein_coding
ENSG00000064787	BCAS1	3	protein_coding
ENSG00000067191	CACNB1	3	protein_coding
ENSG00000067221	STOML1	3	protein_coding
ENSG00000068903	SIRT2	3	protein_coding
ENSG00000070610	GBA2	3	protein_coding
ENSG00000072135	PTPN18	3	protein_coding
ENSG00000072422	RHOBTB1	3	protein_coding
ENSG00000072518	MARK2	3	protein_coding
ENSG00000073792	IGF2BP2	3	protein_coding
ENSG00000074416	MGLL	3	protein_coding
ENSG00000074527	NTN4	3	protein_coding
ENSG00000074842	MYDGF	3	protein_coding
ENSG00000074855	ANO8	3	protein_coding
ENSG00000075142	SRI	3	protein_coding
ENSG00000075240	GRAMD4	3	protein_coding
ENSG00000075399	VPS9D1	3	protein_coding
ENSG00000075651	PLD1	3	protein_coding
ENSG00000076356	PLXNA2	3	protein_coding
ENSG00000076604	TRAF4	3	protein_coding
ENSG00000077238	IL4R	3	protein_coding
ENSG00000077454	LRCH4	3	protein_coding
ENSG00000078804	TP53INP2	3	protein_coding
ENSG00000079337	RAPGEF3	3	protein_coding
ENSG00000079385	CEACAM1	3	protein_coding
ENSG00000080031	PTPRH	3	protein_coding
ENSG00000084110	HAL	3	protein_coding
ENSG00000085733	CTTN	3	protein_coding
ENSG00000085978	ATG16L1	3	protein_coding
ENSG00000086544	ITPKC	3	protein_coding
ENSG00000087085	ACHE	3	protein_coding
ENSG00000087266	SH3BP2	3	protein_coding
ENSG00000087494	PTHLH	3	protein_coding
ENSG00000087495	PHACTR3	3	protein_coding
ENSG00000088899	LZTS3	3	protein_coding
ENSG00000089159	PXN	3	protein_coding
ENSG00000090020	SLC9A1	3	protein_coding
ENSG00000090238	YPEL3	3	protein_coding
ENSG00000090776	EFNB1	3	protein_coding
ENSG00000090924	PLEKHG2	3	protein_coding
ENSG00000099282	TSPAN15	3	protein_coding
ENSG00000099330	OCEL1	3	protein_coding
ENSG00000099785	2002-03-01	3	protein_coding
ENSG00000099814	CEP170B	3	protein_coding
ENSG00000099875	MKNK2	3	protein_coding
ENSG00000099992	TBC1D10A	3	protein_coding
ENSG00000100065	CARD10	3	protein_coding
ENSG00000100079	LGALS2	3	protein_coding
ENSG00000100151	PICK1	3	protein_coding
ENSG00000100226	GTPBP1	3	protein_coding
ENSG00000100239	PPP6R2	3	protein_coding
ENSG00000100266	PACSIN2	3	protein_coding
ENSG00000100284	TOM1	3	protein_coding
ENSG00000100299	ARSA	3	protein_coding
ENSG00000100300	TSPO	3	protein_coding
ENSG00000100359	SGSM3	3	protein_coding
ENSG00000100554	ATP6V1D	3	protein_coding
ENSG00000101194	SLC17A9	3	protein_coding
ENSG00000101421	CHMP4B	3	protein_coding
ENSG00000101441	CST4	3	protein_coding
ENSG00000101473	ACOT8	3	protein_coding
ENSG00000101608	MYL12A	3	protein_coding
ENSG00000101782	RIOK3	3	protein_coding
ENSG00000101846	STS	3	protein_coding
ENSG00000102287	GABRE	3	protein_coding
ENSG00000102572	STK24	3	protein_coding
ENSG00000102879	CORO1A	3	protein_coding
ENSG00000102882	MAPK3	3	protein_coding
ENSG00000102890	ELMO3	3	protein_coding
ENSG00000103056	SMPD3	3	protein_coding
ENSG00000103089	FA2H	3	protein_coding
ENSG00000103152	MPG	3	protein_coding
ENSG00000103197	TSC2	3	protein_coding
ENSG00000103671	TRIP4	3	protein_coding
ENSG00000104518	GSDMD	3	protein_coding
ENSG00000104522	TSTA3	3	protein_coding
ENSG00000104915	STX10	3	protein_coding
ENSG00000104964	AES	3	protein_coding
ENSG00000105289	TJP3	3	protein_coding
ENSG00000105619	TFPT	3	protein_coding
ENSG00000105643	ARRDC2	3	protein_coding
ENSG00000105662	CRTC1	3	protein_coding
ENSG00000105971	CAV2	3	protein_coding
ENSG00000106077	ABHD11	3	protein_coding
ENSG00000106333	PCOLCE	3	protein_coding
ENSG00000106565	TMEM176B	3	protein_coding
ENSG00000106733	NMRK1	3	protein_coding
ENSG00000106789	CORO2A	3	protein_coding
ENSG00000107262	BAG1	3	protein_coding
ENSG00000107738	C10orf54	3	protein_coding
ENSG00000107819	SFXN3	3	protein_coding
ENSG00000108669	CYTH1	3	protein_coding
ENSG00000109046	WSB1	3	protein_coding
ENSG00000109062	SLC9A3R1	3	protein_coding
ENSG00000110057	UNC93B1	3	protein_coding
ENSG00000110876	SELPLG	3	protein_coding
ENSG00000112303	VNN2	3	protein_coding
ENSG00000112378	PERP	3	protein_coding
ENSG00000112769	LAMA4	3	protein_coding
ENSG00000114423	CBLB	3	protein_coding
ENSG00000114638	UPK1B	3	protein_coding
ENSG00000114698	PLSCR4	3	protein_coding
ENSG00000114757	PEX5L	3	protein_coding
ENSG00000114812	VIPR1	3	protein_coding
ENSG00000115204	MPV17	3	protein_coding
ENSG00000115221	ITGB6	3	protein_coding
ENSG00000115275	MOGS	3	protein_coding
ENSG00000115380	EFEMP1	3	protein_coding
ENSG00000115594	IL1R1	3	protein_coding
ENSG00000115604	IL18R1	3	protein_coding
ENSG00000115649	CNPPD1	3	protein_coding
ENSG00000115718	PROC	3	protein_coding
ENSG00000116584	ARHGEF2	3	protein_coding
ENSG00000116815	CD58	3	protein_coding
ENSG00000116852	KIF21B	3	protein_coding
ENSG00000117226	GBP3	3	protein_coding
ENSG00000117472	TSPAN1	3	protein_coding
ENSG00000117640	MTFR1L	3	protein_coding
ENSG00000117983	MUC5B	3	protein_coding
ENSG00000118640	VAMP8	3	protein_coding
ENSG00000119630	PGF	3	protein_coding
ENSG00000119938	PPP1R3C	3	protein_coding
ENSG00000119943	PYROXD2	3	protein_coding
ENSG00000120129	DUSP1	3	protein_coding
ENSG00000120509	PDZD11	3	protein_coding
ENSG00000120899	PTK2B	3	protein_coding
ENSG00000120913	PDLIM2	3	protein_coding
ENSG00000120963	ZNF706	3	protein_coding
ENSG00000121236	TRIM6	3	protein_coding
ENSG00000121350	PYROXD1	3	protein_coding
ENSG00000121797	CCRL2	3	protein_coding
ENSG00000121895	TMEM156	3	protein_coding
ENSG00000122359	ANXA11	3	protein_coding
ENSG00000122674	CCZ1	3	protein_coding
ENSG00000123095	BHLHE41	3	protein_coding
ENSG00000123159	GIPC1	3	protein_coding
ENSG00000123843	C4BPB	3	protein_coding
ENSG00000124102	PI3	3	protein_coding
ENSG00000124107	SLPI	3	protein_coding
ENSG00000124215	CDH26	3	protein_coding
ENSG00000124593	PRICKLE4	3	protein_coding
ENSG00000124602	UNC5CL	3	protein_coding
ENSG00000124920	MYRF	3	protein_coding
ENSG00000124942	AHNAK	3	protein_coding
ENSG00000125089	SH3TC1	3	protein_coding
ENSG00000125170	DOK4	3	protein_coding
ENSG00000125285	SOX21	3	protein_coding
ENSG00000125347	IRF1	3	protein_coding
ENSG00000125618	PAX8	3	protein_coding
ENSG00000125731	SH2D3A	3	protein_coding
ENSG00000125733	TRIP10	3	protein_coding
ENSG00000125746	EML2	3	protein_coding
ENSG00000125844	RRBP1	3	protein_coding
ENSG00000125848	FLRT3	3	protein_coding
ENSG00000126005	MMP24-AS1	3	antisense
ENSG00000126106	TMEM53	3	protein_coding
ENSG00000126107	HECTD3	3	protein_coding
ENSG00000126522	ASL	3	protein_coding
ENSG00000126705	AHDC1	3	protein_coding
ENSG00000126759	CFP	3	protein_coding
ENSG00000126822	PLEKHG3	3	protein_coding
ENSG00000127325	BEST3	3	protein_coding
ENSG00000127419	TMEM175	3	protein_coding
ENSG00000127511	SIN3B	3	protein_coding
ENSG00000128016	ZFP36	3	protein_coding
ENSG00000128039	SRD5A3	3	protein_coding
ENSG00000128242	GAL3ST1	3	protein_coding
ENSG00000128274	A4GALT	3	protein_coding
ENSG00000128590	DNAJB9	3	protein_coding
ENSG00000129007	CALML4	3	protein_coding
ENSG00000129566	TEP1	3	protein_coding
ENSG00000130052	STARD8	3	protein_coding
ENSG00000130202	PVRL2	3	protein_coding
ENSG00000130244	FAM98C	3	protein_coding
ENSG00000130340	SNX9	3	protein_coding
ENSG00000130475	FCHO1	3	protein_coding
ENSG00000130517	PGPEP1	3	protein_coding
ENSG00000130518	KIAA1683	3	protein_coding
ENSG00000130584	ZBTB46	3	protein_coding
ENSG00000130653	PNPLA7	3	protein_coding
ENSG00000130755	GMFG	3	protein_coding
ENSG00000130762	ARHGEF16	3	protein_coding
ENSG00000131061	ZNF341	3	protein_coding
ENSG00000131759	RARA	3	protein_coding
ENSG00000131781	FMO5	3	protein_coding
ENSG00000131871	VIMP	3	protein_coding
ENSG00000131910	NR0B2	3	protein_coding
ENSG00000131941	RHPN2	3	protein_coding
ENSG00000131981	LGALS3	3	protein_coding
ENSG00000132329	RAMP1	3	protein_coding
ENSG00000132471	WBP2	3	protein_coding
ENSG00000132481	TRIM47	3	protein_coding
ENSG00000132698	RAB25	3	protein_coding
ENSG00000132821	VSTM2L	3	protein_coding
ENSG00000133321	RARRES3	3	protein_coding
ENSG00000133687	TMTC1	3	protein_coding
ENSG00000133808	MICALCL	3	protein_coding
ENSG00000133985	TTC9	3	protein_coding
ENSG00000134265	NAPG	3	protein_coding
ENSG00000134324	LPIN1	3	protein_coding
ENSG00000134398	ERN2	3	protein_coding
ENSG00000134470	IL15RA	3	protein_coding
ENSG00000134780	DAGLA	3	protein_coding
ENSG00000134954	ETS1	3	protein_coding
ENSG00000134996	OSTF1	3	protein_coding
ENSG00000135002	RFK	3	protein_coding
ENSG00000135269	TES	3	protein_coding
ENSG00000135404	CD63	3	protein_coding
ENSG00000135773	CAPN9	3	protein_coding
ENSG00000135828	RNASEL	3	protein_coding
ENSG00000135924	DNAJB2	3	protein_coding
ENSG00000136052	SLC41A2	3	protein_coding
ENSG00000136155	SCEL	3	protein_coding
ENSG00000136156	ITM2B	3	protein_coding
ENSG00000136238	RAC1	3	protein_coding
ENSG00000136802	LRRC8A	3	protein_coding
ENSG00000137171	KLC4	3	protein_coding
ENSG00000137831	UACA	3	protein_coding
ENSG00000138131	LOXL4	3	protein_coding
ENSG00000138835	RGS3	3	protein_coding
ENSG00000139044	B4GALNT3	3	protein_coding
ENSG00000139117	CPNE8	3	protein_coding
ENSG00000139946	PELI2	3	protein_coding
ENSG00000140297	GCNT3	3	protein_coding
ENSG00000140391	TSPAN3	3	protein_coding
ENSG00000140835	CHST4	3	protein_coding
ENSG00000140950	TLDC1	3	protein_coding
ENSG00000141068	KSR1	3	protein_coding
ENSG00000141524	TMC6	3	protein_coding
ENSG00000141526	SLC16A3	3	protein_coding
ENSG00000141968	VAV1	3	protein_coding
ENSG00000142002	DPP9	3	protein_coding
ENSG00000142327	RNPEPL1	3	protein_coding
ENSG00000142606	MMEL1	3	protein_coding
ENSG00000142661	MYOM3	3	protein_coding
ENSG00000142675	CNKSR1	3	protein_coding
ENSG00000142867	BCL10	3	protein_coding
ENSG00000142961	MOB3C	3	protein_coding
ENSG00000143001	TMEM61	3	protein_coding
ENSG00000143375	CGN	3	protein_coding
ENSG00000143450	OAZ3	3	protein_coding
ENSG00000143786	CNIH3	3	protein_coding
ENSG00000143816	WNT9A	3	protein_coding
ENSG00000143850	PLEKHA6	3	protein_coding
ENSG00000144118	RALB	3	protein_coding
ENSG00000144802	NFKBIZ	3	protein_coding
ENSG00000145014	TMEM44	3	protein_coding
ENSG00000145088	EAF2	3	protein_coding
ENSG00000145113	MUC4	3	protein_coding
ENSG00000145287	PLAC8	3	protein_coding
ENSG00000145545	SRD5A1	3	protein_coding
ENSG00000146433	TMEM181	3	protein_coding
ENSG00000146477	SLC22A3	3	protein_coding
ENSG00000146674	IGFBP3	3	protein_coding
ENSG00000146859	TMEM140	3	protein_coding
ENSG00000147065	MSN	3	protein_coding
ENSG00000147144	CCDC120	3	protein_coding
ENSG00000147206	NXF3	3	protein_coding
ENSG00000147439	BIN3	3	protein_coding
ENSG00000147576	ADHFE1	3	protein_coding
ENSG00000147689	FAM83A	3	protein_coding
ENSG00000147883	CDKN2B	3	protein_coding
ENSG00000148341	SH3GLB2	3	protein_coding
ENSG00000148344	PTGES	3	protein_coding
ENSG00000148516	ZEB1	3	protein_coding
ENSG00000148634	HERC4	3	protein_coding
ENSG00000149091	DGKZ	3	protein_coding
ENSG00000149499	EML3	3	protein_coding
ENSG00000149932	TMEM219	3	protein_coding
ENSG00000150093	ITGB1	3	protein_coding
ENSG00000150526	MIA2	3	protein_coding
ENSG00000150540	HNMT	3	protein_coding
ENSG00000151090	THRB	3	protein_coding
ENSG00000151240	DIP2C	3	protein_coding
ENSG00000151715	TMEM45B	3	protein_coding
ENSG00000151882	CCL28	3	protein_coding
ENSG00000152642	GPD1L	3	protein_coding
ENSG00000152926	ZNF117	3	protein_coding
ENSG00000153246	PLA2R1	3	protein_coding
ENSG00000153292	GPR110	3	protein_coding
ENSG00000153774	CFDP1	3	protein_coding
ENSG00000154262	ABCA6	3	protein_coding
ENSG00000154265	ABCA5	3	protein_coding
ENSG00000154529	CNTNAP3B	3	protein_coding
ENSG00000154764	WNT7A	3	protein_coding
ENSG00000154783	FGD5	3	protein_coding
ENSG00000154845	PPP4R1	3	protein_coding
ENSG00000156026	MCU	3	protein_coding
ENSG00000156030	ELMSAN1	3	protein_coding
ENSG00000156171	DRAM2	3	protein_coding
ENSG00000156413	FUT6	3	protein_coding
ENSG00000157110	RBPMS	3	protein_coding
ENSG00000157379	DHRS1	3	protein_coding
ENSG00000157514	TSC22D3	3	protein_coding
ENSG00000157870	FAM213B	3	protein_coding
ENSG00000158201	ABHD3	3	protein_coding
ENSG00000158435	CNOT11	3	protein_coding
ENSG00000158769	F11R	3	protein_coding
ENSG00000158773	USF1	3	protein_coding
ENSG00000159314	ARHGAP27	3	protein_coding
ENSG00000159399	HK2	3	protein_coding
ENSG00000160087	UBE2J2	3	protein_coding
ENSG00000160111	CPAMD8	3	protein_coding
ENSG00000160325	CACFD1	3	protein_coding
ENSG00000160326	SLC2A6	3	protein_coding
ENSG00000160408	ST6GALNAC6	3	protein_coding
ENSG00000160712	IL6R	3	protein_coding
ENSG00000160862	AZGP1	3	protein_coding
ENSG00000160948	VPS28	3	protein_coding
ENSG00000161944	ASGR2	3	protein_coding
ENSG00000162009	SSTR5	3	protein_coding
ENSG00000162078	ZG16B	3	protein_coding
ENSG00000162298	SYVN1	3	protein_coding
ENSG00000162398	C1orf177	3	protein_coding
ENSG00000162458	FBLIM1	3	protein_coding
ENSG00000162482	AKR7A3	3	protein_coding
ENSG00000162496	DHRS3	3	protein_coding
ENSG00000162545	CAMK2N1	3	protein_coding
ENSG00000162552	WNT4	3	protein_coding
ENSG00000162630	B3GALT2	3	protein_coding
ENSG00000162777	DENND2D	3	protein_coding
ENSG00000163435	ELF3	3	protein_coding
ENSG00000163449	TMEM169	3	protein_coding
ENSG00000163462	TRIM46	3	protein_coding
ENSG00000163479	SSR2	3	protein_coding
ENSG00000163701	IL17RE	3	protein_coding
ENSG00000163874	ZC3H12A	3	protein_coding
ENSG00000163898	LIPH	3	protein_coding
ENSG00000163932	PRKCD	3	protein_coding
ENSG00000164078	MST1R	3	protein_coding
ENSG00000164136	IL15	3	protein_coding
ENSG00000164855	TMEM184A	3	protein_coding
ENSG00000165046	LETM2	3	protein_coding
ENSG00000165233	C9orf89	3	protein_coding
ENSG00000165507	C10orf10	3	protein_coding
ENSG00000165810	BTNL9	3	protein_coding
ENSG00000165959	CLMN	3	protein_coding
ENSG00000166140	ZFYVE19	3	protein_coding
ENSG00000166143	PPP1R14D	3	protein_coding
ENSG00000166145	SPINT1	3	protein_coding
ENSG00000166167	BTRC	3	protein_coding
ENSG00000166510	CCDC68	3	protein_coding
ENSG00000166579	NDEL1	3	protein_coding
ENSG00000166848	TERF2IP	3	protein_coding
ENSG00000166946	CCNDBP1	3	protein_coding
ENSG00000166987	MBD6	3	protein_coding
ENSG00000167100	SAMD14	3	protein_coding
ENSG00000167106	FAM102A	3	protein_coding
ENSG00000167468	GPX4	3	protein_coding
ENSG00000167470	MIDN	3	protein_coding
ENSG00000167535	CACNB3	3	protein_coding
ENSG00000167642	SPINT2	3	protein_coding
ENSG00000167653	PSCA	3	protein_coding
ENSG00000167757	KLK11	3	protein_coding
ENSG00000168016	TRANK1	3	protein_coding
ENSG00000168056	LTBP3	3	protein_coding
ENSG00000168374	ARF4	3	protein_coding
ENSG00000168427	KLHL30	3	protein_coding
ENSG00000168487	BMP1	3	protein_coding
ENSG00000168591	TMUB2	3	protein_coding
ENSG00000168679	SLC16A4	3	protein_coding
ENSG00000168890	TMEM150A	3	protein_coding
ENSG00000168894	RNF181	3	protein_coding
ENSG00000168899	VAMP5	3	protein_coding
ENSG00000169184	MN1	3	protein_coding
ENSG00000169228	RAB24	3	protein_coding
ENSG00000169231	THBS3	3	protein_coding
ENSG00000169241	SLC50A1	3	protein_coding
ENSG00000169249	ZRSR2	3	protein_coding
ENSG00000169302	STK32A	3	protein_coding
ENSG00000169435	RASSF6	3	protein_coding
ENSG00000169752	NRG4	3	protein_coding
ENSG00000169871	TRIM56	3	protein_coding
ENSG00000169894	MUC3A	3	protein_coding
ENSG00000169903	TM4SF4	3	protein_coding
ENSG00000170271	FAXDC2	3	protein_coding
ENSG00000170373	CST1	3	protein_coding
ENSG00000170477	KRT4	3	protein_coding
ENSG00000170537	TMC7	3	protein_coding
ENSG00000170638	TRABD	3	protein_coding
ENSG00000171124	FUT3	3	protein_coding
ENSG00000171346	KRT15	3	protein_coding
ENSG00000171431	KRT20	3	protein_coding
ENSG00000171729	TMEM51	3	protein_coding
ENSG00000171916	LGALS9C	3	protein_coding
ENSG00000172264	MACROD2	3	protein_coding
ENSG00000172375	C2CD2L	3	protein_coding
ENSG00000172594	SMPDL3A	3	protein_coding
ENSG00000172602	RND1	3	protein_coding
ENSG00000172725	CORO1B	3	protein_coding
ENSG00000172830	SSH3	3	protein_coding
ENSG00000172927	MYEOV	3	protein_coding
ENSG00000173080	RXFP4	3	protein_coding
ENSG00000173442	EHBP1L1	3	protein_coding
ENSG00000173482	PTPRM	3	protein_coding
ENSG00000173681	CXorf23	3	protein_coding
ENSG00000173801	JUP	3	protein_coding
ENSG00000173926	2003-03-01	3	protein_coding
ENSG00000174130	TLR6	3	protein_coding
ENSG00000174307	PHLDA3	3	protein_coding
ENSG00000174564	IL20RB	3	protein_coding
ENSG00000174718	KIAA1551	3	protein_coding
ENSG00000175048	ZDHHC14	3	protein_coding
ENSG00000175294	CATSPER1	3	protein_coding
ENSG00000175309	PHYKPL	3	protein_coding
ENSG00000175311	ANKS4B	3	protein_coding
ENSG00000175416	CLTB	3	protein_coding
ENSG00000175591	P2RY2	3	protein_coding
ENSG00000176454	LPCAT4	3	protein_coding
ENSG00000176871	WSB2	3	protein_coding
ENSG00000176945	MUC20	3	protein_coding
ENSG00000176956	LY6H	3	protein_coding
ENSG00000177000	MTHFR	3	protein_coding
ENSG00000177106	EPS8L2	3	protein_coding
ENSG00000177666	PNPLA2	3	protein_coding
ENSG00000178038	ALS2CL	3	protein_coding
ENSG00000178209	PLEC	3	protein_coding
ENSG00000178381	ZFAND2A	3	protein_coding
ENSG00000178537	SLC25A20	3	protein_coding
ENSG00000178951	ZBTB7A	3	protein_coding
ENSG00000178980	SEPW1	3	protein_coding
ENSG00000179715	PCED1B	3	protein_coding
ENSG00000179913	B3GNT3	3	protein_coding
ENSG00000180210	F2	3	protein_coding
ENSG00000180448	HMHA1	3	protein_coding
ENSG00000180861	LINC01559	3	lincRNA
ENSG00000181830	SLC35C1	3	protein_coding
ENSG00000182606	TRAK1	3	protein_coding
ENSG00000183172	SMDT1	3	protein_coding
ENSG00000183421	RIPK4	3	protein_coding
ENSG00000183778	B3GALT5	3	protein_coding
ENSG00000184156	KCNQ3	3	protein_coding
ENSG00000184254	ALDH1A3	3	protein_coding
ENSG00000184349	EFNA5	3	protein_coding
ENSG00000184371	CSF1	3	protein_coding
ENSG00000184731	FAM110C	3	protein_coding
ENSG00000184809	B3GALT5-AS1	3	antisense
ENSG00000184924	PTRHD1	3	protein_coding
ENSG00000185215	TNFAIP2	3	protein_coding
ENSG00000185303	SFTPA2	3	protein_coding
ENSG00000185332	TMEM105	3	protein_coding
ENSG00000185386	MAPK11	3	protein_coding
ENSG00000185404	SP140L	3	protein_coding
[truncated: 8,555 more rows]

## Sheet: gprofiler.cluster.BP.1
	query.number	significant	p.value	term.size	query.size	overlap.size	precision	recall	term.id	domain	subgraph.number	term.name	relative.depth	intersection
3	1	TRUE	2.24e-17	482	691	104	0.151	0.216	GO:0006396	BP	150	RNA processing	1	LAS1L,ELAC2,RPUSD1,UTP18,PTBP1,TRIT1,SNRNP40,ADAT1,ELAVL1,CLNS1A,XAB2,GEMIN5,NUFIP1,DIMT1,NOP14,SF3B2,KHSRP,FUS,HNRNPH3,POLR2E,SNRPD3,NHP2L1,PRMT5,INTS10,ERI1,PIH1D1,HNRNPUL1,PRPF31,DDX49,MTPAP,DHX40,INTS2,UTP6,EFTUD2,PRPF19,NUP98,GTF2H3,KRR1,SFPQ,CPSF3,DCAF4,WBP4,UTP20,PAPD5,PSPC1,KHDRBS1,RRP36,AARS2,UPF3B,HNRNPR,TRMT5,OSGEPL1,NOL11,DHX30,PRMT7,SRRM1,CCNH,PRPF38A,SYNCRIP,NAT10,DHX9,DDX56,NCBP1,P…
4	1	TRUE	0.00489	224	691	36	0.052	0.161	GO:0016032	BP	138	viral process	1	PTBP1,NUP160,NUP133,NUP50,NUP188,NUP93,SMC3,KPNB1,NUP88,NUP98,NUP155,NUP43,ZNF639,NUP153,DEK,SMARCA4,ILF3,EIF3G,NUP210,DHX9,NUP54,TP53,NMT2,NUP205,SNF8,RRP1B,NUP35,PSIP1,SLC25A6,UBB,EIF3F,RAD23A,RCC1,XRCC6,NUP62,APOBEC3C
1	1	TRUE	0.00793	44	691	12	0.017	0.273	GO:0006353	BP	140	DNA-templated transcription, termination	1	POLR2E,SNRPD3,PRMT5,MAZ,GTF2H3,TAF1B,CPSF3,POLR1B,CCNH,NCBP1,LSM11,NUDT21
5	1	TRUE	0.00836	12	691	6	0.009	0.5	GO:0071480	BP	164	cellular response to gamma radiation	1	TMEM109,YAP1,TP53,WRN,ATR,XRCC6
10	1	TRUE	0.01	39	691	11	0.016	0.282	GO:0006360	BP	166	transcription by RNA polymerase I	1	POLR2E,PIH1D1,GTF2H3,TAF1B,POLR1B,SMARCA4,NOL11,CCNH,PWP1,WDR43,UTP15
8	1	TRUE	0.0143	75	691	16	0.023	0.213	GO:0051321	BP	121	meiotic cell cycle	1	SMC1A,ZW10,MSH2,SMC3,RAD1,MSH6,CDK2,TUBGCP3,CENPC,METTL3,TOP3A,RAD51D,FANCM,SLX4,YTHDF2,TUBGCP5
2	1	TRUE	0.0194	3	691	3	0.004	1	GO:1902775	BP	190	mitochondrial large ribosomal subunit assembly	1	FASTKD2,DHX30,DDX28
6	1	TRUE	0.0194	3	691	3	0.004	1	GO:0010792	BP	214	DNA double-strand break processing involved in repair via single-strand annealing	1	RBBP8,RNF138,SLX4
7	1	TRUE	0.0379	7	691	4	0.006	0.571	GO:0034982	BP	89	mitochondrial protein processing	1	MIPEP,UQCRC2,STOML2,PMPCA
9	1	TRUE	0.0491	17	691	6	0.009	0.353	GO:0038202	BP	188	TORC1 signaling	1	KLHL22,DEPDC5,NPRL3,PIH1D1,LARS,SESN3

## Sheet: gprofiler.cluster.BP.2
	query.number	significant	p.value	term.size	query.size	overlap.size	precision	recall	term.id	domain	subgraph.number	term.name	relative.depth	intersection
13	1	TRUE	6.59e-13	901	626	137	0.219	0.152	GO:0016192	BP	56	vesicle-mediated transport	1	ENPP4,SNX11,DNASE1L1,GABARAPL2,TIMP2,ATP9A,TBC1D25,STK10,PICALM,TOLLIP,STX7,PSEN1,APLP2,SNAP23,EZR,TGFB2,RAB18,ZFYVE21,DNAJC5,CST3,CLN5,MON1B,HMOX2,SYT17,LEPROTL1,DCTN6,TBC1D17,NAPA,AP1S1,YKT6,RAB5C,TBC1D9,RAB5B,FRK,SPARC,SNX4,GORASP1,NRBP1,GCA,AAK1,QSOX1,STXBP3,CAPZA1,STX12,YPEL5,COPS5,CCDC91,OPTN,RAB9A,RAP2C,C4BPA,RAB17,RAP1B,MYO1B,RAB2B,CHMP1A,NR1H2,STARD3,ARF3,TCN1,DYNC1LI2,TMBIM1,DBNL,ABI1,S…
3	1	TRUE	0.00214	816	626	95	0.152	0.116	GO:0006955	BP	98	immune response	1	CFH,ENPP4,MAP3K14,DNASE1L1,TIMP2,LY75,CASP8,SBNO2,TNFRSF1A,STK10,TXK,TOLLIP,STX7,PSEN1,SNAP23,EZR,TGFB2,RAB18,DNAJC5,CST3,HMOX2,TNFRSF10A,CDC37,PLEKHA1,RAB5C,DUSP3,RAB5B,FRK,TREML2,SNX4,GCA,QSOX1,STXBP3,CAPZA1,YPEL5,TNFRSF10B,RAP2C,C4BPA,RAB17,CITED1,BPIFB1,RAP1B,ULBP2,NR1H2,SERINC3,NOTCH2,TCN1,TRAFD1,CD164,TMBIM1,DBNL,ABI1,DAB2IP,RIPK1,SPPL2A,SRP14,TNFRSF11A,PRKACB,ALAD,LCN2,TRIM11,LY96,CXADR,PI…
12	1	TRUE	0.00466	204	626	33	0.053	0.162	GO:0016050	BP	46	vesicle organization	1	SNX11,TBC1D25,PICALM,STX7,SNAP23,SYT17,TBC1D17,NAPA,YKT6,HPS1,TBC1D9,SNX4,GORASP1,STX12,CHMP1A,CSNK1D,EVI5L,CHMP7,SAR1B,STX5,AP1G1,TRAPPC2L,TBC1D10B,SNX33,F2R,IST1,F5,RUNDC1,TAP2,VPS16,VAMP2,PDCD6,CHMP1B
9	1	TRUE	0.00622	106	626	21	0.034	0.198	GO:0045861	BP	25	negative regulation of proteolysis	1	GABARAPL2,TIMP2,PICALM,CST3,N4BP1,TNFRSF10A,EPHA4,TMEM59,TNFRSF10B,C4BPA,OS9,DNAJC1,SORL1,OGT,ALAD,TNFRSF10D,TNFRSF10C,RPS6KA3,SIAH2,CLN8,SRC
10	1	TRUE	0.00873	399	626	52	0.083	0.13	GO:0061024	BP	52	membrane organization	1	ATP9A,CASP8,TBC1D25,PICALM,STX7,NECAP1,SNAP23,TGFB2,SUN2,PLLP,SYT17,BMF,TBC1D17,NAPA,YKT6,TBC1D9,GORASP1,GCA,RTN4,AAK1,STX12,CSNK1D,EVI5L,CHMP7,SAR1B,PID1,MARVELD1,WHAMM,FCHO2,THEM4,LEMD2,STX5,ARPC5,SUN1,TRAPPC2L,STX18,TBC1D10B,SNX33,GAK,SNX18,RABIF,PIP5K1C,AGRN,AP2A1,F5,RUNDC1,TAP2,ITSN1,FIS1,VPS16,VAMP2,PDCD6
6	1	TRUE	0.028	290	626	39	0.062	0.134	GO:0002275	BP	104	myeloid cell activation involved in immune response	1	ENPP4,DNASE1L1,TIMP2,SBNO2,STK10,TOLLIP,PSEN1,SNAP23,RAB18,DNAJC5,CST3,HMOX2,RAB5C,RAB5B,FRK,SNX4,GCA,QSOX1,STXBP3,YPEL5,RAP2C,RAP1B,TCN1,TMBIM1,DBNL,SRP14,ALAD,LCN2,ARPC5,NCSTN,CTSS,HGSNAT,GHDC,ORMDL3,IST1,TMEM173,HLA-C,VAMP2,HLA-B
1	1	TRUE	0.0363	3	626	3	0.005	1	GO:1905049	BP	136	negative regulation of metallopeptidase activity	1	TIMP2,PICALM,SORL1
2	1	TRUE	0.0363	6	626	4	0.006	0.667	GO:2000009	BP	59	negative regulation of protein localization to cell surface	1	PICALM,LEPROTL1,SNX33,LEPROT
8	1	TRUE	0.0363	3	626	3	0.005	1	GO:0090156	BP	127	cellular sphingolipid homeostasis	1	ORMDL2,ORMDL1,ORMDL3
5	1	TRUE	0.0403	15	626	6	0.01	0.4	GO:0097352	BP	107	autophagosome maturation	1	GABARAPL2,TBC1D25,SNX14,GABARAPL1,VPS16,LIX1L
4	1	TRUE	0.047	281	626	37	0.059	0.132	GO:0036230	BP	99	granulocyte activation	1	ENPP4,DNASE1L1,TIMP2,STK10,TOLLIP,PSEN1,SNAP23,RAB18,DNAJC5,CST3,HMOX2,RAB5C,RAB5B,FRK,GCA,QSOX1,STXBP3,YPEL5,RAP2C,RAP1B,TCN1,TMBIM1,DBNL,SRP14,ALAD,LCN2,ARPC5,NCSTN,CTSS,HGSNAT,GHDC,ORMDL3,IST1,TMEM173,HLA-C,VAMP2,HLA-B
7	1	TRUE	0.047	120	626	20	0.032	0.167	GO:0051346	BP	14	negative regulation of hydrolase activity	1	TIMP2,PICALM,TGFB2,CST3,TNFRSF10A,TNFRSF10B,CRY2,DAB2IP,SORL1,SH3RF2,ZFYVE1,CD2BP2,TNFRSF10D,TNFRSF10C,RPS6KA3,SIAH2,SEMA4D,SRC,FICD,PPP1R11
11	1	TRUE	0.047	21	626	7	0.011	0.333	GO:0072583	BP	100	clathrin-dependent endocytosis	1	PICALM,AAK1,FCHO2,GAK,PIP5K1C,AP2A1,INPP5F

## Sheet: gprofiler.cluster.BP.3
	query.number	significant	p.value	term.size	query.size	overlap.size	precision	recall	term.id	domain	subgraph.number	term.name	relative.depth	intersection
17	1	TRUE	0.00261	2074	496	169	0.341	0.081	GO:0032501	BP	161	multicellular organismal process	1	TFPI,ITGA3,USH1C,MAMLD1,EHD2,MAP2K3,ADAM28,GUCA2B,BCAR1,CYBA,PRSS8,ABCA7,SIRT2,GBA2,MARK2,IGF2BP2,MGLL,NTN4,MYDGF,SRI,PLXNA2,LRCH4,RAPGEF3,CEACAM1,CTTN,ACHE,PTHLH,PXN,SLC9A1,EFNB1,MKNK2,CARD10,PICK1,CHMP4B,CST4,MYL12A,RIOK3,STK24,MAPK3,TSC2,GSDMD,AES,CAV2,PCOLCE,TMEM176B,SLC9A3R1,PERP,MPV17,EFEMP1,IL1R1,IL18R1,PROC,ARHGEF2,CD58,VAMP8,PGF,DUSP1,PTK2B,ZNF706,TRIM6,BHLHE41,GIPC1,C4BPB,PI3,MYRF,DOK4,…
18	1	TRUE	0.00261	123	496	22	0.044	0.179	GO:0043413	BP	48	macromolecule glycosylation	1	MOGS,MUC5B,SRD5A3,GAL3ST1,RAMP1,GCNT3,CHST4,MUC4,FUT6,ST6GALNAC6,ASGR2,SYVN1,B3GALT2,MUC3A,FUT3,MUC20,B3GNT3,TRAK1,B3GALT5,MUC1,B3GNT6,MUC5AC
2	1	TRUE	0.00488	634	496	65	0.131	0.103	GO:0040011	BP	125	locomotion	1	ITGA3,MAP2K3,BCAR1,STYK1,MARK2,NTN4,PLD1,PLXNA2,CEACAM1,CTTN,PXN,SLC9A1,EFNB1,CARD10,CHMP4B,STK24,CORO1A,MAPK3,TSC2,CAV2,SELPLG,ARHGEF2,CD58,TSPAN1,PGF,PTK2B,CCRL2,GIPC1,DOK4,FLRT3,ARHGEF16,LGALS3,RAB25,ETS1,CD63,RAC1,SLC16A3,IGFBP3,MSN,DGKZ,ITGB1,CCL28,WNT7A,F11R,IL6R,ZC3H12A,PRKCD,NDEL1,SPINT2,ARF4,NRG4,CORO1B,PTPRM,JUP,EFNA5,CSF1,FAM110C,CXCR3,KRT16,MYO18A,PLXNB2,ARC,PLXNB3,TMSB4X,LHX1
21	1	TRUE	0.00488	76	496	16	0.032	0.211	GO:0006665	BP	61	sphingolipid metabolic process	1	ALDH3B1,SPHK2,GBA2,ARSA,STS,SMPD3,FA2H,A4GALT,FUT6,ST6GALNAC6,B3GALT2,PRKCD,FUT3,NEU1,CPTP,B3GALT4
16	1	TRUE	0.00538	990	496	91	0.183	0.092	GO:0032879	BP	22	regulation of localization	1	ITGA3,GIPR,EHD2,MAP2K3,RAB27B,BCAR1,CYBA,PRSS8,STYK1,ABCA7,CACNB1,SRI,PLXNA2,RAPGEF3,CEACAM1,ACHE,SLC9A1,TBC1D10A,CARD10,PICK1,PACSIN2,TSPO,SGSM3,GABRE,STK24,MAPK3,SMPD3,TSC2,GSDMD,STX10,SLC9A3R1,ARHGEF2,CD58,TSPAN1,VAMP8,PGF,PTK2B,TRIM6,C4BPB,AHNAK,PAX8,ARHGEF16,LGALS3,RAB25,ETS1,CD63,RAC1,OAZ3,CNIH3,RALB,IGFBP3,MSN,ITGB1,CCL28,GPD1L,PLA2R1,WNT7A,MCU,UBE2J2,IL6R,VPS28,SSTR5,TRIM46,ZC3H12A,PRKCD,…
20	1	TRUE	0.00753	2325	496	180	0.363	0.077	GO:0007154	BP	85	cell communication	1	ITGA3,GIPR,MVP,ATP6V0A1,MAP2K3,BCAR1,CYBA,STYK1,ABCA7,CACNB1,SIRT2,PTPN18,RHOBTB1,MARK2,MGLL,MYDGF,SRI,PLD1,PLXNA2,TRAF4,IL4R,LRCH4,RAPGEF3,CEACAM1,ACHE,SH3BP2,PTHLH,PXN,SLC9A1,EFNB1,PLEKHG2,TSPAN15,MKNK2,CARD10,PICK1,GTPBP1,SGSM3,ATP6V1D,RIOK3,STK24,MAPK3,TSC2,TRIP4,AES,TFPT,CAV2,CORO2A,BAG1,SLC9A3R1,UNC93B1,CBLB,UPK1B,PEX5L,VIPR1,EFEMP1,IL1R1,IL18R1,ARHGEF2,TSPAN1,MUC5B,VAMP8,PGF,DUSP1,PDZD11,P…
7	1	TRUE	0.0106	616	496	61	0.123	0.099	GO:0046903	BP	164	secretion	1	ALDH3B1,GIPR,MVP,ATP6V0A1,RAB27B,CYBA,STYK1,PLD1,RAPGEF3,CEACAM1,ACHE,TOM1,ARSA,ATP6V1D,CORO1A,SMPD3,GSDMD,SLC9A3R1,CD58,VAMP8,PDZD11,TRIM6,GIPC1,SLPI,PAX8,CFP,GMFG,LGALS3,OSTF1,CD63,RAC1,TMC6,RALB,PLAC8,PLA2R1,MCU,SSTR5,ZC3H12A,PRKCD,MIDN,VAMP5,RAB24,C2CD2L,JUP,TLR6,EFNA5,TNFAIP2,MAPK11,MYO18A,FAM3C,ANXA4,SLC22A4,SLC44A4,NEU1,EXOC3L4,TMSB4X,CPTP,ARFGAP3,MGAM,MILR1,ADRA2B
9	1	TRUE	0.0187	232	496	29	0.058	0.125	GO:0006897	BP	87	endocytosis	1	CYBA,ABCA7,CEACAM1,CTTN,PICK1,PACSIN2,TOM1,CORO1A,MAPK3,TSC2,CAV2,TSPAN1,ANXA11,C4BPB,SNX9,FCHO1,RARA,LGALS3,RAMP1,CD63,RAC1,VAV1,ITGB1,ARHGAP27,VPS28,PRKCD,CLTB,MYO18A,PLCG2
11	1	TRUE	0.0187	34	496	9	0.018	0.265	GO:0002223	BP	30	stimulatory C-type lectin receptor signaling pathway	1	MUC5B,BCL10,MUC4,PRKCD,MUC3A,MUC20,MUC1,PLCG2,MUC5AC
3	1	TRUE	0.0198	10	496	5	0.01	0.5	GO:0048012	BP	42	hepatocyte growth factor receptor signaling pathway	1	BCAR1,SIRT2,RAC1,MST1R,MUC20
14	1	TRUE	0.0232	158	496	22	0.044	0.139	GO:0007015	BP	95	actin filament organization	1	USH1C,BCAR1,RAPGEF3,CTTN,PXN,SLC9A1,PLEKHG2,PICK1,CORO1A,ARHGEF2,PTK2B,MICALCL,RAC1,MYOM3,BIN3,PRKCD,RND1,CORO1B,SSH3,TPM2,TMSB4X,TWF2
8	1	TRUE	0.0242	117	496	18	0.036	0.154	GO:0032535	BP	110	regulation of cellular component size	1	USH1C,PLXNA2,CTTN,PLEKHG2,PICK1,CORO1A,SLC9A3R1,PTK2B,RAC1,LRRC8A,VAV1,MSN,TRIM46,PRKCD,CORO1B,SSH3,TMSB4X,TWF2
4	1	TRUE	0.0254	448	496	46	0.093	0.103	GO:0007155	BP	49	cell adhesion	1	ITGA3,STYK1,CEACAM1,CTTN,ACHE,PXN,SLC9A1,EFNB1,MYL12A,CORO1A,TSTA3,CYTH1,SELPLG,ITGB6,CD58,PTK2B,IRF1,FLRT3,RARA,LGALS3,ETS1,CD63,RAC1,CHST4,VAV1,NFKBIZ,MSN,ITGB1,CCL28,AZGP1,FBLIM1,ZC3H12A,PRKCD,SPINT2,THBS3,RND1,PTPRM,JUP,EFNA5,CSF1,MUC1,CXCR3,CLDN4,PLXNB2,ADA,PLXNB3
10	1	TRUE	0.0254	29	496	8	0.016	0.276	GO:0007009	BP	41	plasma membrane organization	1	EHD2,PACSIN2,CAV2,PLSCR4,MYRF,A4GALT,SNX9,PRKCD
1	1	TRUE	0.0393	39	496	9	0.018	0.231	GO:0050770	BP	149	regulation of axonogenesis	1	MARK2,PLXNA2,CTTN,TRIM46,SSH3,PLXNB2,KIF13B,PLXNB3,TWF2
13	1	TRUE	0.0407	12	496	5	0.01	0.417	GO:0009988	BP	124	cell-cell recognition	1	LGALS3,MSN,ST6GALNAC6,FUT3,CATSPER1
15	1	TRUE	0.0418	285	496	32	0.065	0.112	GO:0050778	BP	97	positive regulation of immune response	1	BCAR1,CYBA,CEACAM1,RIOK3,MAPK3,UNC93B1,IL1R1,IL18R1,MUC5B,VAMP8,TRIM6,C4BPB,IRF1,CFP,RARA,LGALS3,RAC1,VAV1,BCL10,NFKBIZ,MUC4,ZC3H12A,PRKCD,MUC3A,TLR6,MUC20,F2,SFTPA2,MUC1,PLCG2,RAET1G,MUC5AC
19	1	TRUE	0.0475	216	496	26	0.052	0.12	GO:0030855	BP	15	epithelial cell differentiation	1	USH1C,PRSS8,RAPGEF3,CEACAM1,SLC9A3R1,PERP,UPK1B,PROC,PI3,PAX8,LGALS3,RAB25,SCEL,MSN,ZEB1,WNT7A,F11R,ELF3,KRT4,KRT15,KRT20,JUP,KRT16,ANXA4,SLC44A4,LHX1
6	1	TRUE	0.0493	138	496	19	0.038	0.138	GO:0010817	BP	160	regulation of hormone levels	1	GIPR,RAPGEF3,ACHE,TSPO,VAMP8,PAX8,SRD5A3,SRD5A1,MCU,SSTR5,DHRS3,WNT4,MIDN,C2CD2L,ALDH1A3,EFNA5,BCO2,SLC44A4,ADRA2B
5	1	TRUE	0.0497	19	496	6	0.012	0.316	GO:0030195	BP	43	negative regulation of blood coagulation	1	TFPI,CEACAM1,PROC,USF1,PRKCD,F2
12	1	TRUE	0.0497	278	496	31	0.062	0.112	GO:0031347	BP	155	regulation of defense response	1	CYBA,SIRT2,MGLL,CEACAM1,RIOK3,UNC93B1,PROC,MUC5B,VAMP8,TRIM6,C4BPB,IRF1,CFP,ETS1,RNASEL,BCL10,MUC4,ZC3H12A,PRKCD,IL15,MUC3A,TLR6,MUC20,F2,SFTPA2,MUC1,CASP4,PLCG2,RAET1G,TMSB4X,MUC5AC

## Sheet: gprofiler.cluster.BP.4
	query.number	significant	p.value	term.size	query.size	overlap.size	precision	recall	term.id	domain	subgraph.number	term.name	relative.depth	intersection
4	1	TRUE	3.65e-11	2234	578	240	0.415	0.107	GO:0090304	BP	16	nucleic acid metabolic process	1	DHX33,REV3L,SPRTN,ZNF207,LARS2,PPP5C,MBTPS2,SLC30A9,ZMYND11,AQR,PRKCH,RFC1,POLR2B,NEDD4L,FOXN3,THRAP3,PUM2,RNF4,WDR3,THUMPD1,RRP15,IARS2,POLR1A,LRP6,RBM7,MBNL3,TOP2B,XRCC5,SENP1,ZNF510,ERC1,PALB2,TNPO1,PDS5B,REST,WBP11,MECOM,DDX18,XRN2,AGO1,CDC5L,ABL1,SF3A1,PATZ1,RTCB,THOC5,SNW1,ZC3H14,CSTF1,TCFL5,POFUT1,DHX35,STAG2,PIM2,CTCF,USP10,GSPT1,NBN,URI1,NAMPT,TWISTNB,CBLL1,TAF6,GLIS3,TRDMT1,BMPR1A,TFAM,…
2	1	TRUE	0.0253	415	578	48	0.083	0.116	GO:0022008	BP	115	neurogenesis	1	RANBP9,PRKCH,MAP4,NEDD4L,MAPK9,WNK1,LRP6,PCM1,REST,ABL1,CRKL,SNW1,ADNP2,CDK6,DOCK7,MTR,TRIM32,SOX9,MED1,SIX1,EIF2AK4,CAMSAP1,MNX1,LLGL1,BTBD2,ELP3,STK26,CAPRIN1,TLR4,TCF12,PIK3R1,NFIB,IMPACT,C8ORF37,RUNX1,PRKCI,RYK,PITX2,CASP3,BAG5,UNC119B,AMIGO1,DENND5A,BLOC1S5,SIPA1L1,BHLHB9,LYN,CUX1
3	1	TRUE	0.0354	196	578	27	0.047	0.138	GO:0016570	BP	118	histone modification	1	PHF20,REST,SNW1,JADE3,CTCF,TRIM37,PRDM4,ZNF451,ASH2L,ZNF304,KAT7,MTF2,BRPF1,HLCS,PRKAA2,SMARCAD1,RNF168,DDB1,SIN3A,ASXL1,MSL2,TBL1XR1,PCGF5,SETD2,BCOR,USP7,EHMT2
1	1	TRUE	0.046	7	578	4	0.007	0.571	GO:0048385	BP	87	regulation of retinoic acid receptor signaling pathway	1	SNW1,CNOT1,ASXL1,CTBP2

## Sheet: gprofiler.cluster.BP.5
	query.number	significant	p.value	term.size	query.size	overlap.size	precision	recall	term.id	domain	subgraph.number	term.name	relative.depth	intersection
7	1	TRUE	4.96e-35	154	490	64	0.131	0.416	GO:0006260	BP	13	DNA replication	1	BRCA1,POLA2,MRE11A,RFC2,RAD51,POLD1,MCM10,MCM2,TIPIN,MCM6,THOC1,ORC1,ORC6,CLSPN,CDC45,CDC6,CDC7,MCM5,POLE2,GINS1,POLA1,MCM4,LIG1,RPA3,POLD2,RFC5,MCM3,GMNN,ZRANB3,MGME1,MCM8,DUT,GINS2,PCNA,NASP,RFC3,BRIP1,DSCC1,DNA2,BARD1,BRCA2,PRIM2,MMS22L,GINS4,CHEK1,EME1,DONSON,TONSL,TOPBP1,RFC4,PRIMPOL,E2F7,MCM7,FAM111A,CDT1,RFWD3,FEN1,EXO1,RMI2,POLE,GINS3,NAP1L1,BLM,PRIM1
16	1	TRUE	0.000434	195	490	28	0.057	0.144	GO:0006913	BP	92	nucleocytoplasmic transport	1	THOC3,NDC1,DDX20,THOC1,GEMIN2,RANBP1,RANGAP1,NUP107,SRSF3,PARK7,CSE1L,NUP85,SNRPB,TRIM28,RAN,EIF5A,SRSF1,ANP32B,BARD1,SNRPG,GEMIN6,SRSF2,SNRPD1,NPM1,SNRPE,CCHCR1,RNPS1,PHB2
14	1	TRUE	0.000491	7	490	5	0.01	0.714	GO:0009263	BP	96	deoxyribonucleotide biosynthetic process	1	DUT,RRM1,DTYMK,RRM2,TYMS
5	1	TRUE	0.000588	178	490	26	0.053	0.146	GO:0009314	BP	32	response to radiation	1	BRCA1,RAD51,POLD1,TP73,DMC1,RAD51C,ZRANB3,XRCC3,FIGNL1,PCNA,DDB2,DTL,FANCD2,CHEK1,TOPBP1,CDC25A,PRIMPOL,IKBIP,SCARA3,RFWD3,FEN1,NPM1,KDM4D,XRCC2,BLM,FKBPL
2	1	TRUE	0.00545	3	490	3	0.006	1	GO:0045040	BP	167	protein import into mitochondrial outer membrane	1	TOMM22,PDCD5,TOMM7
3	1	TRUE	0.0086	24	490	7	0.014	0.292	GO:0042398	BP	124	cellular modified amino acid biosynthetic process	1	GGCT,PLOD1,MTHFD1,PARK7,GAMT,SHMT1,DHFR
6	1	TRUE	0.00985	18	490	6	0.012	0.333	GO:0000291	BP	148	nuclear-transcribed mRNA catabolic process, exonucleolytic	1	EXOSC8,EXOSC9,LSM4,LSM3,LSM2,EXOSC6
12	1	TRUE	0.0151	8	490	4	0.008	0.5	GO:0046653	BP	314	tetrahydrofolate metabolic process	1	MTHFD1,TYMS,SHMT1,DHFR
8	1	TRUE	0.0197	36	490	8	0.016	0.222	GO:0042775	BP	171	mitochondrial ATP synthesis coupled electron transport	1	NDUFAB1,NDUFS8,PARK7,NDUFB9,CYCS,COX5A,CYC1,UQCC3
1	1	TRUE	0.032	77	490	12	0.024	0.156	GO:0009411	BP	242	response to UV	1	POLD1,TP73,ZRANB3,PCNA,DDB2,DTL,CHEK1,CDC25A,PRIMPOL,SCARA3,FEN1,NPM1
10	1	TRUE	0.0327	31	490	7	0.014	0.226	GO:1901607	BP	152	alpha-amino acid biosynthetic process	1	PLOD1,PHGDH,MTHFD1,BCAT2,PARK7,GAMT,GLS2
11	1	TRUE	0.0327	5	490	3	0.006	0.6	GO:1903251	BP	18	multi-ciliated epithelial cell differentiation	1	CEP152,CCDC78,MCIDAS
4	1	TRUE	0.0382	32	490	7	0.014	0.219	GO:0009119	BP	204	ribonucleoside metabolic process	1	AHCY,GAMT,RAN,HPRT1,CTPS1,IMPDH2,APOBEC3G
9	1	TRUE	0.0465	11	490	4	0.008	0.364	GO:0016075	BP	30	rRNA catabolic process	1	EXOSC8,EXOSC9,SLFN13,EXOSC6
15	1	TRUE	0.0465	42	490	8	0.016	0.19	GO:0070126	BP	113	mitochondrial translational termination	1	MRPL4,MRPL37,MRPS2,MRPS12,MRPL47,MRPL15,MRPL11,GADD45GIP1
13	1	TRUE	0.0468	92	490	13	0.027	0.141	GO:0043009	BP	65	chordate embryonic development	1	BRCA1,TCOF1,FGFR1,WNT11,MTHFD1,BMP7,MEGF8,HES1,STIL,NASP,GPR161,GRHL3,E2F7

## Sheet: gprofiler.cluster.BP.6
	query.number	significant	p.value	term.size	query.size	overlap.size	precision	recall	term.id	domain	subgraph.number	term.name	relative.depth	intersection
3	1	TRUE	0.0094	6	508	5	0.01	0.833	GO:2000300	BP	49	regulation of synaptic vesicle exocytosis	1	RAB3GAP1,STXBP1,PREPL,RAB5A,UNC13B
1	1	TRUE	0.0182	106	508	19	0.037	0.179	GO:0016197	BP	4	endosomal transport	1	PTPN23,EPS15,CMTM6,SNX8,RGP1,GBF1,STAM2,SNX17,CHMP3,RAB14,VPS4B,GCC2,VPS53,VPS26B,LMTK2,MYO5B,VPS37C,RAB6A,VPS52
7	1	TRUE	0.0218	4050	508	294	0.579	0.073	GO:0050794	BP	23	regulation of cellular process	1	ANKIB1,PLXND1,KMT2E,ETV1,FARP2,GAS7,CDKL5,MAP4K5,CD6,RNF10,UBR2,CD44,BTN3A1,SARS,ARID4A,PIAS1,DSG2,HDAC9,PIK3CB,FNIP2,ARID4B,KMT2C,CDON,FGFR2,ARFGEF1,ERLEC1,CDC42,WDR1,VASH1,PRKACA,SEMA3C,DLG1,BAZ2A,PTPN23,KLHL20,ACACB,PPP1R12B,DNAJC10,TNRC6C,ITCH,CIC,SMARCA2,MID2,ATP8B1,DLG3,CYLD,NCOA1,EPS15,ADD1,EDEM2,FKBP1A,IGBP1,MTMR3,SOS2,DAAM1,ACIN1,ARHGAP5,STK4,CCDC22,PARP4,MGRN1,LONP2,MLYCD,ZNF174,BFAR,RB…
9	1	TRUE	0.0222	50	508	12	0.024	0.24	GO:0006892	BP	71	post-Golgi vesicle-mediated transport	1	KLHL20,DOPEY1,EPS15,CCDC22,GBF1,RAB14,ACSL3,BBS2,MACF1,GOLPH3L,CNST,VPS52
4	1	TRUE	0.0262	311	508	37	0.073	0.119	GO:0000902	BP	53	cell morphogenesis	1	PLXND1,CDKL5,CD44,PIK3CB,FGFR2,CDC42,SEMA3C,DLG1,STK4,SIPA1L3,COBL,WASL,TMEM106B,VDR,COL4A3BP,SOS1,PIK3CA,MACF1,MKLN1,STXBP1,SHROOM3,FGD4,SSH2,LIMD1,ARHGAP18,DOCK1,RILPL2,FER,EPS8,EPB41,ITGB2,CSNK1G1,ALCAM,FZD4,FGD6,SMURF1,CYFIP1
5	1	TRUE	0.0262	79	508	15	0.03	0.19	GO:0008154	BP	27	actin polymerization or depolymerization	1	ARFGEF1,WDR1,ADD1,COBL,WASL,LATS1,FCHSD2,SSH2,ARF1,ARHGAP18,FER,EPS8,NCK1,ARFIP1,CYFIP1
10	1	TRUE	0.0262	133	508	21	0.041	0.158	GO:0016236	BP	50	macroautophagy	1	PRKACA,MTMR3,TBC1D12,ATP6V1A,STAM2,CHMP3,RAB3GAP1,LGALS8,VPS4B,PIK3CA,PRKAA1,RAB5A,PIP4K2A,VPS26B,WDFY3,VPS37C,NBR1,C6ORF106,SMURF1,ATG9A,SEC22B
11	1	TRUE	0.0262	5	508	4	0.008	0.8	GO:0045663	BP	33	positive regulation of myoblast differentiation	1	MAPK14,BTG1,HIF1AN,PLCB1
15	1	TRUE	0.0262	86	508	16	0.031	0.186	GO:0016482	BP	20	cytosolic transport	1	PTPN23,KLHL20,DOPEY1,EPS15,SNX8,RGP1,GBF1,CHMP3,RAB14,GCC2,VPS53,RAB5A,VPS26B,LMTK2,RAB6A,VPS52
6	1	TRUE	0.0326	111	508	18	0.035	0.162	GO:0051650	BP	31	establishment of vesicle localization	1	KIF3B,SPG11,WASL,GBF1,FOLR1,SEC24A,RAB3GAP1,KLHL12,BBS2,KIF3A,STXBP1,PREPL,BBS4,RAB5A,SYNJ1,TMED10,UNC13B,SEC22B
13	1	TRUE	0.0327	75	508	14	0.028	0.187	GO:0046488	BP	7	phosphatidylinositol metabolic process	1	MTMR3,MTMR4,INPP4B,RAB14,PIK3CA,ARF1,RAB5A,PIP4K2A,SYNJ1,RAB4A,IP6K1,RUFY1,PLCB1,PI4KA
2	1	TRUE	0.0361	6	508	4	0.008	0.667	GO:0044320	BP	3	cellular response to leptin stimulus	1	LEPR,BBS2,BBS4,STAT3
8	1	TRUE	0.0407	69	508	13	0.026	0.188	GO:0038093	BP	62	Fc receptor signaling pathway	1	PIK3CB,CDC42,WASL,SOS1,PIK3CA,PDPK1,DOCK1,FER,TAB3,NCK1,WASF2,WIPF2,CYFIP1
14	1	TRUE	0.0407	78	508	14	0.028	0.179	GO:0007610	BP	55	behavior	1	CIC,LEPR,BBS2,PRKAA1,MRAP2,BBS4,EPS8,SYNJ1,PEX13,STAT3,MECP2,PLCB1,PJA2,MBD5
12	1	TRUE	0.0465	17	508	6	0.012	0.353	GO:2000785	BP	68	regulation of autophagosome assembly	1	MTMR3,TBC1D12,RAB3GAP1,RAB5A,PIP4K2A,SEC22B

## Sheet: gprofiler.cluster.BP.7
	query.number	significant	p.value	term.size	query.size	overlap.size	precision	recall	term.id	domain	subgraph.number	term.name	relative.depth	intersection
8	1	TRUE	2.78e-46	87	398	54	0.136	0.621	GO:0006614	BP	25	SRP-dependent cotranslational protein targeting to membrane	1	RPS20,RPL31,RPS5,RPL6,RPL3,RPS16,RPS19,RPL18A,RPL19,RPS13,RPS12,RPS15,RPL22,RPL21,RPL23,RPL36,RPL27,RPL35,RPS6,RPLP1,RPS24,RPS2,RPL11,RPS8,RPS27A,RPL32,RPS3A,RPL7A,RPS3,FAU,RPL8,RPL26,RPL29,RPL9,RPL27A,RPL13,RPSA,RPS9,RPS21,RPS7,RPL38,RPL4,RPLP2,RPS17,RPL35A,RPS23,RPL14,RPS26,RPL37A,RPL12,RPL39,UBA52,RPS18,RPS28
3	1	TRUE	2.86e-37	136	398	57	0.143	0.419	GO:0006413	BP	21	translational initiation	1	RPS20,RPL31,RPS5,RPL6,RPL3,RPS16,RPS19,RPL18A,RPL19,RPS13,RPS12,RPS15,RPL22,RPL21,RPL23,RPL36,RPL27,RPL35,RPS6,RPLP1,RPS24,TICRR,RPS2,RPL11,RPS8,RPS27A,RPL32,RPS3A,RPL7A,EIF3M,RPS3,FAU,RPL8,RPL26,RPL29,RPL9,RPL27A,RPL13,RPSA,RPS9,RPS21,RPS7,RPL38,RPL4,RPLP2,RPS17,RPL35A,RPS23,EIF4EBP1,RPL14,RPS26,RPL37A,RPL12,RPL39,UBA52,RPS18,RPS28
7	1	TRUE	1.79e-11	24	398	14	0.035	0.583	GO:0031145	BP	57	anaphase-promoting complex-dependent catabolic process	1	AURKA,UBE2S,CDC20,CCNB1,ANAPC11,RPS27A,BUB1B,MAD2L1,PTTG1,PLK1,CDK1,UBE2C,AURKB,UBA52
6	1	TRUE	6e-06	16	398	8	0.02	0.5	GO:1904666	BP	77	regulation of ubiquitin protein ligase activity	1	UBE2S,CDC20,RPL23,RPL11,MAD2L1,PLK1,RPS7,UBE2C
5	1	TRUE	0.00716	15	398	5	0.013	0.333	GO:0061844	BP	60	antimicrobial humoral immune response mediated by antimicrobial peptide	1	RPS19,FAU,KLK5,RPL39,KRT6A
12	1	TRUE	0.00963	16	398	5	0.013	0.312	GO:0050830	BP	112	defense response to Gram-positive bacterium	1	LYZ,FAU,HMGB2,RPL39,KRT6A
1	1	TRUE	0.0183	57	398	9	0.023	0.158	GO:0019886	BP	34	antigen processing and presentation of exogenous peptide antigen via MHC class II	1	KIF22,KIF4A,KIF18A,KIF23,KIF11,CENPE,KIF2C,RACGAP1,KIF15
10	1	TRUE	0.0183	57	398	9	0.023	0.158	GO:0006890	BP	104	retrograde vesicle-mediated transport, Golgi to ER	1	KIF22,KIF4A,KIF18A,KIF23,KIF11,CENPE,KIF2C,RACGAP1,KIF15
11	1	TRUE	0.0216	70	398	10	0.025	0.143	GO:0097711	BP	58	ciliary basal body-plasma membrane docking	1	NEK2,ODF2,PLK4,SCLT1,CENPJ,PLK1,CDK1,CKAP5,KIF24,TUBB4B
2	1	TRUE	0.0263	2	398	2	0.005	1	GO:0051754	BP	41	meiotic sister chromatid cohesion, centromeric	1	BUB1B,BUB1
4	1	TRUE	0.0263	2	398	2	0.005	1	GO:1902162	BP	78	regulation of DNA damage response, signal transduction by p53 class mediator resulting in transcription of p21 class mediator	1	ZNF385A,RPL26
9	1	TRUE	0.0263	2	398	2	0.005	1	GO:0046061	BP	117	dATP catabolic process	1	SAMHD1,NUDT1

## Sheet: gprofiler.cluster.BP.8
	query.number	significant	p.value	term.size	query.size	overlap.size	precision	recall	term.id	domain	subgraph.number	term.name	relative.depth	intersection
1	1	TRUE	0.00128	23	391	9	0.023	0.391	GO:0006517	BP	5	protein deglycosylation	1	MAN2B2,SEL1L,MAN2B1,MAN1A1,MAN2A1,EDEM1,RNF185,MAN1B1,MGEA5
2	1	TRUE	0.0411	204	391	23	0.059	0.113	GO:0016050	BP	3	vesicle organization	1	VPS41,PAFAH1B1,SYT13,SNX1,TBC1D22A,TBC1D22B,TBC1D1,RAB27A,HPS4,VPS18,RAB3A,TBC1D13,GOLPH3,RAB29,SNX19,VAPB,TBC1D20,SORT1,VPS36,SNX12,SNX30,STX3,TBC1D9B

[truncated: 55 more sheets: gprofiler.cluster.BP.9, gprofiler.cluster.BP.10, gprofiler.cluster.BP.11, gprofiler.cluster.BP.12, gprofiler.cluster.BP.13, gprofiler.cluster.BP.14, gprofiler.cluster.BP.15, gprofiler.cluster.BP.16, gprofiler.cluster.BP.17, gprofiler.cluster.BP.18, gprofiler.cluster.BP.19, gprofiler.cluster.BP.20, gprofiler.cluster.BP.21, gprofiler.cluster.BP.22, gprofiler.cluster.BP.23, gprofiler.cluster.BP.24, gprofiler.cluster.BP.25, gprofiler.cluster.BP.26, gprofiler.cluster.BP.27, gprofiler.cluster.BP.28 …]
