# Supplementary material for: Wnt-regulated lncRNA discovery enhanced by in vivo identification and CRISPRi functional validation
Source: Genome Med. 2020 Oct 22;12:89. doi: 10.1186/s13073-020-00788-5 (PMC7580003; doi:10.1186/s13073-020-00788-5)
Supplement: Supplementary file 8 — Additional file 8: Table S7. sgRNA libraries used in CRISPRi screens. [file 13073_2020_788_MOESM8_ESM.xlsx]

## Sheet: README
Table S7: sgRNA libraries used in CRISPRi screens.

## Sheet: lncRNA sgRNA library1
sgID	gene	transcript	protospacer.sequence	predicted.score	off.target.stringency
ENSG00000116883_-_36789474.23-P1P2	ENSG00000116883	P1P2	Gcgggccaagggctaaacct	0.814151	0
ENSG00000116883_-_36789455.23-P1P2	ENSG00000116883	P1P2	GCTGgagctctgcctgcgtg	0.790892	0
ENSG00000116883_-_36789463.23-P1P2	ENSG00000116883	P1P2	Gctgcctgcgtgcgggccaa	0.784051	0
ENSG00000116883_-_36789479.23-P1P2	ENSG00000116883	P1P2	Gcaagggctaaaccttggac	0.70249	0
ENSG00000116883_+_36789497.23-P1P2	ENSG00000116883	P1P2	Gatcacgtcgcagggttgtc	0.622219	0
ENSG00000153363_+_211556188.23-P1P2	ENSG00000153363	P1P2	GAGGTGCTGAACAACCAGTG	0.852535	0
ENSG00000153363_+_211556207.23-P1P2	ENSG00000153363	P1P2	GACAACCTCAACCGGACCGA	0.844084	0
ENSG00000153363_-_211556172.23-P1P2	ENSG00000153363	P1P2	GTCCCTACGCGGTCGGGCGT	0.762078	0
ENSG00000153363_-_211556166.23-P1P2	ENSG00000153363	P1P2	GTGACGTTCCCTACGCGGTC	0.749636	0
ENSG00000153363_-_211556181.23-P1P2	ENSG00000153363	P1P2	GGGTCGGGCGTTGGGTTTCG	0.721999	0
ENSG00000172965_-_112199179.23-P1P2	ENSG00000172965	P1P2	GGTATCCTCAACCAGGAACG	0.822234	2
ENSG00000172965_+_112199168.23-P1P2	ENSG00000172965	P1P2	GAACTACCGAACCACGTTCC	0.680928	2
ENSG00000172965_+_112199151.23-P1P2	ENSG00000172965	P1P2	GCCTGGTTGAGGATACCTGA	0.842938	3
ENSG00000172965_-_112199158.23-P1P2	ENSG00000172965	P1P2	GCAGATAAATGTCGACCTTC	0.625481	3
ENSG00000172965_-_112198827.23-P1P2	ENSG00000172965	P1P2	GTGAAGTGGTGGGTGACACG	0.554169	3
ENSG00000177133_+_2984581.23-P1P2	ENSG00000177133	P1P2	GTCCGAGGCGCTGCGGCGGA	0.738813	0
ENSG00000177133_+_2984588.23-P1P2	ENSG00000177133	P1P2	GCCCAAACTCCGAGGCGCTG	0.732685	0
ENSG00000177133_+_2984585.23-P1P2	ENSG00000177133	P1P2	GAAACTCCGAGGCGCTGCGG	0.732117	0
ENSG00000177133_-_2984549.23-P1P2	ENSG00000177133	P1P2	GCTCAGGCCGTCAGGCTCCT	0.724596	0
ENSG00000177133_-_2984541.23-P1P2	ENSG00000177133	P1P2	GAATCCGCACTCAGGCCGTC	0.690548	0
ENSG00000177410_-_47895206.23-P1P2	ENSG00000177410	P1P2	GGTCTGCGGTGCCCGGAGTG	0.730209	0
ENSG00000177410_+_47895196.23-P1P2	ENSG00000177410	P1P2	GTAGGAGAAGTACCACACTC	0.718294	0
ENSG00000177410_+_47895214.23-P1P2	ENSG00000177410	P1P2	GATGAAGCCTGACTGCAACT	0.664666	0
ENSG00000177410_+_47895246.23-P1P2	ENSG00000177410	P1P2	GAAAACGGGAACTTACGGGC	0.632244	0
ENSG00000177410_+_47895250.23-P1P2	ENSG00000177410	P1P2	GACACAAAACGGGAACTTAC	0.570841	0
ENSG00000178947_-_134555935.23-P1P2	ENSG00000178947	P1P2	GCGCTCGGCCTTGGGAACAc	0.844268	0
ENSG00000178947_+_134555963.23-P1P2	ENSG00000178947	P1P2	GCGAGCACTAGTGCACCCAG	0.783833	0
ENSG00000178947_-_134555920.23-P1P2	ENSG00000178947	P1P2	GCGGCCGCCTGAGCCCCGCT	0.750645	0
ENSG00000178947_-_134555969.23-P1P2	ENSG00000178947	P1P2	GgcggcTCTGGGCGACCCGC	0.682765	0
ENSG00000178947_-_134555940.23-P1P2	ENSG00000178947	P1P2	GGGCCTTGGGAACAcggggg	0.657168	0
ENSG00000179859_+_7819230.23-P1P2	ENSG00000179859	P1P2	GCGCGGCGGCCTCACGGAGA	0.767992	0
ENSG00000179859_+_7819041.23-P1P2	ENSG00000179859	P1P2	GCTCCGGCGGCTCTGGGACA	0.745214	0
ENSG00000179859_+_7819236.23-P1P2	ENSG00000179859	P1P2	GCTCCCTCGCGGCGGCCTCA	0.709723	0
ENSG00000179859_+_7819218.23-P1P2	ENSG00000179859	P1P2	GACGGAGATGGCTCTTGACT	0.673174	0
ENSG00000179859_+_7819210.23-P1P2	ENSG00000179859	P1P2	GGGCTCTTGACTCGGACTTG	0.662419	0
ENSG00000182109_-_40007455.23-P1P2	ENSG00000182109	P1P2	GGAACTGGGGGATAATGCGG	0.818251	0
ENSG00000182109_-_40007442.23-P1P2	ENSG00000182109	P1P2	GTGCCCTGGCAAATGAACTG	0.81558	0
ENSG00000182109_+_40007465.23-P1P2	ENSG00000182109	P1P2	GTTAAAGGACTCGGCTTCAA	0.743553	0
ENSG00000182109_+_40007480.23-P1P2	ENSG00000182109	P1P2	GTACATGTGCACCCATTTAA	0.631544	0
ENSG00000182109_-_40007407.23-P1P2	ENSG00000182109	P1P2	GCTTACCCCTGGTGCCACCG	0.581354	0
ENSG00000183250_+_46359813.23-P1P2	ENSG00000183250	P1P2	GGCGCAGGGTCGCGGGTGTA	0.944873	0
ENSG00000183250_-_46359802.23-P1P2	ENSG00000183250	P1P2	GCAGGTGCGTCGGTGAAAGG	0.938263	0
ENSG00000183250_-_46359799.23-P1P2	ENSG00000183250	P1P2	GTCCCAGGTGCGTCGGTGAA	0.933885	0
ENSG00000183250_+_46359810.23-P1P2	ENSG00000183250	P1P2	GCAGGGTCGCGGGTGTAGGG	0.854975	0
ENSG00000183250_-_46359792.23-P1P2	ENSG00000183250	P1P2	GCTGTTTCTCCCAGGTGCGT	0.830172	0
ENSG00000184441_-_45751150.23-ENST00000448927	ENSG00000184441	ENST00000448927	GGGTCAGGCCCTGTGCCGGA	0.888754	0
ENSG00000184441_+_45751136.23-ENST00000448927	ENSG00000184441	ENST00000448927	GGCATCTGCCATCCGGCACA	0.85194	0
ENSG00000184441_-_45751130.23-ENST00000448927	ENSG00000184441	ENST00000448927	GGGGAGAGCTCCTGACCATG	0.821069	0
ENSG00000184441_+_45751118.23-ENST00000448927	ENSG00000184441	ENST00000448927	GAGGGCCTGACCCCATGGTC	0.771112	0
ENSG00000184441_+_45751174.23-ENST00000448927	ENSG00000184441	ENST00000448927	GTGCCTGTGGTGGGGGCATC	0.763534	0
ENSG00000186019_+_44617273.23-P1P2	ENSG00000186019	P1P2	GTACGACTCCACAGAGCATT	0.703928	0
ENSG00000186019_+_44617248.23-P1P2	ENSG00000186019	P1P2	GACACTCCTCCGAATGCTGA	0.681112	0
ENSG00000186019_-_44617302.23-P1P2	ENSG00000186019	P1P2	GTCTGTGGAGTCGTACACAC	0.652857	0
ENSG00000186019_-_44617312.23-P1P2	ENSG00000186019	P1P2	GCGTACACACTGGCTCCAGA	0.640227	0
ENSG00000186019_-_44617315.23-P1P2	ENSG00000186019	P1P2	GACACACTGGCTCCAGAAGG	0.620722	0
ENSG00000188206_-_245018799.23-P1	ENSG00000188206	P1	GTTGAGTAACTACCACGGCC	0.675772	0
ENSG00000188206_+_245018876.23-P1	ENSG00000188206	P1	GGTGGCGGATATAATAGGAG	0.611358	0
ENSG00000188206_+_245018629.23-P1	ENSG00000188206	P1	GGGTGTCTTAGTAATCCGTA	0.519591	0
ENSG00000188206_+_245018618.23-P1	ENSG00000188206	P1	GAATCCGTAAGGAACATGAT	0.48056	0
ENSG00000188206_+_245018650.23-P1	ENSG00000188206	P1	GAAGGTGTGAGCTTTATGTT	0.467267	0
ENSG00000188206_+_245017238.23-P2	ENSG00000188206	P2	GTAGTTTGCTGGGTAGTGGA	0.350757	0
ENSG00000188206_+_245017162.23-P2	ENSG00000188206	P2	GACAATGGAATTGGTATAAT	0.239602	0
ENSG00000188206_+_245017639.23-P2	ENSG00000188206	P2	GCCACAAGAGGAAGTGCCTG	0.900046	1
ENSG00000188206_-_245017406.23-P2	ENSG00000188206	P2	GATTCTCTGTGAGAAATGGG	0.475622	1
ENSG00000188206_-_245017403.23-P2	ENSG00000188206	P2	GGTTATTCTCTGTGAGAAAT	0.464437	1
ENSG00000188242_+_473061.23-P1P2	ENSG00000188242	P1P2	GTGTGACGCCGCCGGCGGGA	0.871836	0
ENSG00000188242_+_473042.23-P1P2	ENSG00000188242	P1P2	GAGGGTCCGCGCGCCATGGC	0.858603	0
ENSG00000188242_+_473046.23-P1P2	ENSG00000188242	P1P2	GGGGAAGGGTCCGCGCGCCA	0.846057	0
ENSG00000188242_-_473032.23-P1P2	ENSG00000188242	P1P2	GTCCCGGCAGCGGTGGGAAA	0.8373	0
ENSG00000188242_-_473058.23-P1P2	ENSG00000188242	P1P2	GAGCGGCCAGCCATGGCGCG	0.814893	0
ENSG00000197180_-_153656764.23-P1P2	ENSG00000197180	P1P2	GAACGCGTCGGGTGGGCGTA	0.76614	0
ENSG00000197180_+_153656785.23-P1P2	ENSG00000197180	P1P2	GCCGACTAGGACGAGACAAG	0.755143	0
ENSG00000197180_+_153656778.23-P1P2	ENSG00000197180	P1P2	GGGACGAGACAAGAGGGACA	0.746004	0
ENSG00000197180_+_153656798.23-P1P2	ENSG00000197180	P1P2	GGGGCCCAGCTAGACCGACT	0.723437	0
ENSG00000197180_-_153656740.23-P1P2	ENSG00000197180	P1P2	GaataaaaataaaaaCGGAC	0.700946	0
ENSG00000197989_-_28907491.23-P1	ENSG00000197989	P1	GAACAGAACGGCGACCGTCA	0.819802	0
ENSG00000197989_-_28907566.23-P1	ENSG00000197989	P1	GGCAGCTTCGATAAGGGCCA	0.654181	0
ENSG00000197989_-_28907479.23-P1	ENSG00000197989	P1	GTCAGTTACAACAAACAGAA	0.591317	0
ENSG00000197989_-_28907559.23-P1	ENSG00000197989	P1	GAGCAGCTGCAGCTTCGATA	0.577699	0
ENSG00000197989_+_28907349.23-P1	ENSG00000197989	P1	GCACAGAACAGCAGAACGGT	0.51811	0
ENSG00000197989_-_28906402.23-P2	ENSG00000197989	P2	GCGATGGGAAAGGGATCAGG	0.843646	0
ENSG00000197989_-_28906399.23-P2	ENSG00000197989	P2	GATCCGATGGGAAAGGGATC	0.797175	0
ENSG00000197989_-_28906392.23-P2	ENSG00000197989	P2	GTGTTCAGATCCGATGGGAA	0.72446	0
ENSG00000197989_+_28906437.23-P2	ENSG00000197989	P2	GGAGGAGGTGAGCTTGTTTC	0.701024	0
ENSG00000197989_-_28906387.23-P2	ENSG00000197989	P2	GACCAGTGTTCAGATCCGAT	0.643152	0
ENSG00000203644_-_129566772.23-P1P2	ENSG00000203644	P1P2	Gccctaatgacttacgactt	0.607419	0
ENSG00000203644_+_129566834.23-P1P2	ENSG00000203644	P1P2	Gacaaccccataagaaaagg	0.576391	0
ENSG00000203644_-_129566722.23-P1P2	ENSG00000203644	P1P2	Gcattctagggagtatgcag	0.507414	0
ENSG00000203644_+_129566752.23-P1P2	ENSG00000203644	P1P2	Gcccaaagtcgtaagtcatt	0.497859	0
ENSG00000203644_+_129566661.23-P1P2	ENSG00000203644	P1P2	Gagtcacatggtgacaagaa	0.476923	0
ENSG00000204588_-_110744679.23-P1P2	ENSG00000204588	P1P2	GTCGCCATCACACGGCGCAC	0.831431	3
ENSG00000204588_-_110744671.23-P1P2	ENSG00000204588	P1P2	GGAGAAGGATCGCCATCACA	0.828374	3
ENSG00000204588_-_110744656.23-P1P2	ENSG00000204588	P1P2	GCGGCAGTAGCGCAGCGAGA	0.821321	3
ENSG00000204588_-_110744684.23-P1P2	ENSG00000204588	P1P2	GATCACACGGCGCACTGGTG	0.820615	3
ENSG00000204588_+_110744690.23-P1P2	ENSG00000204588	P1P2	GCACATGTTCATCCACTCGG	0.754604	3
ENSG00000204934_-_149570896.23-P1	ENSG00000204934	P1	GACCCATCGCCGAAACCGGG	0.960933	0
ENSG00000204934_+_149570897.23-P1	ENSG00000204934	P1	GATGCCGAGGAATAGGGGCG	0.932074	0
ENSG00000204934_-_149570915.23-P1	ENSG00000204934	P1	GCGGCCGCGCCCCTATTCCT	0.890254	0
ENSG00000204934_-_149570893.23-P1	ENSG00000204934	P1	GATAACCCATCGCCGAAACC	0.865953	0
ENSG00000204934_+_149570902.23-P1	ENSG00000204934	P1	GGAGAAATGCCGAGGAATAG	0.855103	0
ENSG00000204934_+_149577693.23-P2	ENSG00000204934	P2	GCCAACAGGAGGGGCGACGG	0.832693	0
ENSG00000204934_+_149577702.23-P2	ENSG00000204934	P2	GCACCCTTACCCAACAGGAG	0.800508	0
ENSG00000204934_+_149577672.23-P2	ENSG00000204934	P2	GGCTCAGAGAGGGAGTGTAG	0.78745	0
ENSG00000204934_-_149577721.23-P2	ENSG00000204934	P2	GCGCCCCTCCTGTTGGGTAA	0.734228	0
ENSG00000204934_+_149577707.23-P2	ENSG00000204934	P2	GCTCAACACCCTTACCCAAC	0.692619	0
ENSG00000205664_-_3761054.23-P1P2	ENSG00000205664	P1P2	GCCCAGGCGAGGTGATCCAC	0.602065	0
ENSG00000205664_-_3761419.23-P1P2	ENSG00000205664	P1P2	GTCGAAGTCTTGAAGGCGGT	0.830271	1
ENSG00000205664_-_3761415.23-P1P2	ENSG00000205664	P1P2	GCGTGTCGAAGTCTTGAAGG	0.828171	1
ENSG00000205664_-_3761426.23-P1P2	ENSG00000205664	P1P2	GCTTGAAGGCGGTTGGCAGG	0.777082	1
ENSG00000205664_-_3761423.23-P1P2	ENSG00000205664	P1P2	GAGTCTTGAAGGCGGTTGGC	0.766529	1
ENSG00000213057_-_178512002.23-P1P2	ENSG00000213057	P1P2	GGGCTCGGAGCCTACGGGGC	0.811106	0
ENSG00000213057_+_178511990.23-P1P2	ENSG00000213057	P1P2	GAGTCCGAGGCCAGCCCCGT	0.786525	0
ENSG00000213057_-_178511998.23-P1P2	ENSG00000213057	P1P2	GAGCAGGCTCGGAGCCTACG	0.779377	0
ENSG00000213057_-_178512019.23-P1P2	ENSG00000213057	P1P2	GGCTGGCCTCGGACTGGATG	0.761188	0
ENSG00000213057_-_178512030.23-P1P2	ENSG00000213057	P1P2	GACTGGATGGGGGTAAGGAC	0.754007	0
ENSG00000214039_+_130526855.23-P1	ENSG00000214039	P1	GTTCCCCAGGTGAACCGGGC	0.898987	0
ENSG00000214039_+_130526859.23-P1	ENSG00000214039	P1	GGCGCTTCCCCAGGTGAACC	0.858427	0
ENSG00000214039_+_130526844.23-P1	ENSG00000214039	P1	GAACCGGGCAGGAGCCTGTT	0.777287	0
ENSG00000214039_-_130526852.23-P1	ENSG00000214039	P1	GGGGTCGCTGCCTTCCCAAC	0.770792	0
ENSG00000214039_-_130526873.23-P1	ENSG00000214039	P1	GGCTCCTGCCCGGTTCACCT	0.740266	0
ENSG00000214039_-_130529606.23-P2	ENSG00000214039	P2	GGGTCTGCATGCAGGACTGA	0.869977	0
ENSG00000214039_+_130529630.23-P2	ENSG00000214039	P2	GCCGCCAACCCCCGGAGAGC	0.86554	0
ENSG00000214039_+_130529638.23-P2	ENSG00000214039	P2	GAAGCTTCTCCGCCAACCCC	0.739	0
ENSG00000214039_-_130529666.23-P2	ENSG00000214039	P2	GTTGGCGGAGAAGCTTCCAA	0.689152	0
ENSG00000214039_-_130529580.23-P2	ENSG00000214039	P2	GGTGACTCGGGAACAGTCAG	0.686311	0
ENSG00000214184_+_109150627.23-P1P2	ENSG00000214184	P1P2	GAGGCTGGCGCAAACGCAGC	0.907687	0
ENSG00000214184_+_109150624.23-P1P2	ENSG00000214184	P1P2	GCTGGCGCAAACGCAGCGGG	0.898759	0
ENSG00000214184_+_109150620.23-P1P2	ENSG00000214184	P1P2	GCGCAAACGCAGCGGGTGGC	0.881756	0
ENSG00000214184_+_109150650.23-P1P2	ENSG00000214184	P1P2	GTCAGCACCCCAGGCTAGTC	0.855131	0
ENSG00000214184_+_109150646.23-P1P2	ENSG00000214184	P1P2	GCACCCCAGGCTAGTCTGGG	0.825277	0
ENSG00000214401_-_44270985.23-P1P2	ENSG00000214401	P1P2	GCAGTCATGGCTCCTCGCCG	0.924269	0
ENSG00000214401_+_44270975.23-P1P2	ENSG00000214401	P1P2	GAAAAACATCGGCCACGGCG	0.908804	0
ENSG00000214401_+_44270980.23-P1P2	ENSG00000214401	P1P2	GGGTACAAAAACATCGGCCA	0.899691	0
ENSG00000214401_+_44271000.23-P1P2	ENSG00000214401	P1P2	GCCGCGGCCTCCGCAGATGG	0.884803	0
ENSG00000214401_+_44270955.23-P1P2	ENSG00000214401	P1P2	GGGAGCCATGACTGAggcgg	0.884716	0
ENSG00000215067_+_6915597.23-P1P2	ENSG00000215067	P1P2	GTGGCGGAACTCCTGGGAAC	0.780903	0
ENSG00000215067_+_6915631.23-P1P2	ENSG00000215067	P1P2	GAGCCTTAGCGAGGCCATGG	0.771659	0
ENSG00000215067_+_6915604.23-P1P2	ENSG00000215067	P1P2	GGTCTAACTGGCGGAACTCC	0.738718	0
ENSG00000215067_+_6915588.23-P1P2	ENSG00000215067	P1P2	GTCCTGGGAACTGGGGCGAT	0.66301	0
ENSG00000215067_+_6915634.23-P1P2	ENSG00000215067	P1P2	GACTAGCCTTAGCGAGGCCA	0.656166	0
ENSG00000215841_+_72926914.23-ENST00000400985	ENSG00000215841	ENST00000400985	GCAAGGCAGGCTAATGGTGA	0.828062	0
ENSG00000215841_+_72926897.23-ENST00000400985	ENSG00000215841	ENST00000400985	GGAAGGCCCAGGCACAGTAA	0.825391	0
ENSG00000215841_+_72926889.23-ENST00000400985	ENSG00000215841	ENST00000400985	GAGGCACAGTAATGGTCCCC	0.822734	0
ENSG00000215841_+_72926883.23-ENST00000400985	ENSG00000215841	ENST00000400985	GAGTAATGGTCCCCTGGAGG	0.799522	0
ENSG00000215841_+_72926886.23-ENST00000400985	ENSG00000215841	ENST00000400985	GCACAGTAATGGTCCCCTGG	0.795757	0
ENSG00000221949_+_62997510.23-P1P2	ENSG00000221949	P1P2	GGCGCAGTTATCTCCACAGC	0.703585	0
ENSG00000221949_-_62997519.23-P1P2	ENSG00000221949	P1P2	GGTTGTGACATTGCCCGCTG	0.682872	0
ENSG00000221949_-_62997497.23-P1P2	ENSG00000221949	P1P2	GAGTAGTTTGTGCTGTTGGT	0.676492	0
ENSG00000221949_-_62997314.23-P1P2	ENSG00000221949	P1P2	GCGGGAGTAGCCGAGCCGCT	0.649064	0
ENSG00000221949_-_62997320.23-P1P2	ENSG00000221949	P1P2	GTAGCCGAGCCGCTGGGTGC	0.646625	0
ENSG00000223392_+_96186136.23-P1P2	ENSG00000223392	P1P2	Ggcctggcagacagagctct	0.790896	0
ENSG00000223392_+_96186164.23-P1P2	ENSG00000223392	P1P2	Gatactcaagcctggtgccg	0.673163	0
ENSG00000223392_+_96186161.23-P1P2	ENSG00000223392	P1P2	Gctcaagcctggtgccgggg	0.648648	0
ENSG00000223392_+_96185960.23-P1P2	ENSG00000223392	P1P2	GTGGCTGCCAAGTGagagtg	0.622885	0
ENSG00000223392_+_96186053.23-P1P2	ENSG00000223392	P1P2	GAGCAGGGTTGGGGCCTTGA	0.553792	0
ENSG00000223458_-_76452884.23-ENST00000436872	ENSG00000223458	ENST00000436872	Ggcaagcctatcactcacaa	0.662465	0
ENSG00000223458_-_76453057.23-ENST00000436872	ENSG00000223458	ENST00000436872	Gtggcatggaagactagggt	0.575273	0
ENSG00000223458_-_76453053.23-ENST00000436872	ENSG00000223458	ENST00000436872	Gtaggtggcatggaagacta	0.567665	0
ENSG00000223458_+_76452918.23-ENST00000436872	ENSG00000223458	ENST00000436872	GTGGCACTTACTGTCTACAT	0.547664	0
ENSG00000223458_-_76453079.23-ENST00000436872	ENSG00000223458	ENST00000436872	Gctgctgacattggcaaatc	0.53691	0
ENSG00000223552_+_46448518.23-P1P2	ENSG00000223552	P1P2	GGGTACCAGCTACTGTCAGC	0.797961	0
ENSG00000223552_-_46448499.23-P1P2	ENSG00000223552	P1P2	GACCCTCAGGTCTGGACTCG	0.736441	0
ENSG00000223552_+_46448480.23-P1P2	ENSG00000223552	P1P2	GGACCACGAGTCCAGACCTG	0.693543	0
ENSG00000223552_+_46448538.23-P1P2	ENSG00000223552	P1P2	GGACACTCTGAGTAGGTAAC	0.67788	0
ENSG00000223552_-_46448535.23-P1P2	ENSG00000223552	P1P2	GCCTCCCTGCTGACAGTAGC	0.66439	0
ENSG00000223764_-_855031.23-ENST00000417705	ENSG00000223764	ENST00000417705	GGGATGTGGGGCACACGGAC	0.91544	0
ENSG00000223764_+_855041.23-ENST00000417705	ENSG00000223764	ENST00000417705	GGAGCCAGGGCCCAGCACGA	0.873092	0
ENSG00000223764_-_855017.23-ENST00000417705	ENSG00000223764	ENST00000417705	GCCTCACTCATGTAGGGATG	0.837544	0
ENSG00000223764_+_855035.23-ENST00000417705	ENSG00000223764	ENST00000417705	GGGGCCCAGCACGAAGGCCT	0.784835	0
ENSG00000223764_-_855052.23-ENST00000417705	ENSG00000223764	ENST00000417705	GGAGCCCAAGGCCTTCGTGC	0.767603	0
ENSG00000223764_-_853880.23-ENST00000432961	ENSG00000223764	ENST00000432961	GAGGCCTTGTGCAGACACGG	0.907943	0
ENSG00000223764_-_853877.23-ENST00000432961	ENSG00000223764	ENST00000432961	GGCAAGGCCTTGTGCAGACA	0.882122	0
ENSG00000223764_+_853846.23-ENST00000432961	ENSG00000223764	ENST00000432961	GACAAGGCCTTGCCCCAACG	0.837319	0
ENSG00000223764_-_853861.23-ENST00000432961	ENSG00000223764	ENST00000432961	GCCCAGGCCTCGTTGGGGCA	0.778765	0
ENSG00000223764_-_853856.23-ENST00000432961	ENSG00000223764	ENST00000432961	GCGGCACCCAGGCCTCGTTG	0.77135	0
ENSG00000223764_+_856332.23-ENST00000609207	ENSG00000223764	ENST00000609207	GGCCGGAGATGACCCAGAGG	0.838816	0
ENSG00000223764_+_856349.23-ENST00000609207	ENSG00000223764	ENST00000609207	GGATGTGGTACAGCCCCAGC	0.83788	0
ENSG00000223764_-_856358.23-ENST00000609207	ENSG00000223764	ENST00000609207	GTCTGGGTCATCTCCGGCTG	0.803693	0
ENSG00000223764_+_856149.23-ENST00000609207	ENSG00000223764	ENST00000609207	GCACAGCTGATCTTGGGCCA	0.586947	0
ENSG00000223764_+_856295.23-ENST00000609207	ENSG00000223764	ENST00000609207	GGATGGGGAAGCTGAGTCCG	0.57769	0
ENSG00000223797_-_40494623.23-P1P2	ENSG00000223797	P1P2	GCCGGACGCACCTTGAGTAG	0.851425	0
ENSG00000223797_+_40494624.23-P1P2	ENSG00000223797	P1P2	GACGGGCTCGATAGTTTGCT	0.72238	0
ENSG00000223797_+_40494654.23-P1P2	ENSG00000223797	P1P2	GATGACGTCAGTTACAAATA	0.662357	0
ENSG00000223797_-_40494605.23-P1P2	ENSG00000223797	P1P2	GCCCTTGGTGATTGGACGTC	0.62325	0
ENSG00000223797_+_40494646.23-P1P2	ENSG00000223797	P1P2	GAGTTACAAATATGGCGTTT	0.599882	0
ENSG00000223960_-_179278737.23-P1P2	ENSG00000223960	P1P2	GAAGCAGGAACGAGTAGCGG	0.749363	0
ENSG00000223960_-_179278722.23-P1P2	ENSG00000223960	P1P2	GACCTATGGGCACAAAAAGC	0.741827	0
ENSG00000223960_-_179278709.23-P1P2	ENSG00000223960	P1P2	GTTTGGGCAGAAGAACCTAT	0.723714	0
ENSG00000223960_-_179278734.23-P1P2	ENSG00000223960	P1P2	GAAAAAGCAGGAACGAGTAG	0.67154	0
ENSG00000223960_-_179278753.23-P1P2	ENSG00000223960	P1P2	GCGGTGGCTGAAGAACGAGC	0.663555	0
ENSG00000224081_-_95285791.23-P1P2	ENSG00000224081	P1P2	GAACCCATGCCGGGAAGAGG	0.937498	0
ENSG00000224081_-_95285788.23-P1P2	ENSG00000224081	P1P2	GAGAAACCCATGCCGGGAAG	0.905246	0
ENSG00000224081_+_95285773.23-P1P2	ENSG00000224081	P1P2	GGGTCCGCCTCTTCCCGGCA	0.842291	0
ENSG00000224081_+_95285793.23-P1P2	ENSG00000224081	P1P2	GGCGGGCGCTGCGGTCCACT	0.784811	0
ENSG00000224081_-_95285848.23-P1P2	ENSG00000224081	P1P2	GAGGCGCAGAGGCGAACGGG	0.751979	0
ENSG00000224167_+_113392538.23-P1P2	ENSG00000224167	P1P2	GGAGAACCAGTCTGTGCGCG	0.904811	0
ENSG00000224167_-_113392512.23-P1P2	ENSG00000224167	P1P2	GGCTGCCCGAAACAAGCGCG	0.852155	0
ENSG00000224167_-_113392527.23-P1P2	ENSG00000224167	P1P2	GCGCGTGGAAAGCTTGGTCG	0.832795	0
ENSG00000224167_-_113392521.23-P1P2	ENSG00000224167	P1P2	GAACAAGCGCGTGGAAAGCT	0.821612	0
ENSG00000224167_+_113392560.23-P1P2	ENSG00000224167	P1P2	GACGCTCCCGGGAGACGCGG	0.80129	0
ENSG00000224621_-_16485770.23-ENST00000426353	ENSG00000224621	ENST00000426353	GAGGTGACTGGGTGCTAAGG	0.768753	0
ENSG00000224621_-_16485842.23-ENST00000426353	ENSG00000224621	ENST00000426353	GGTGACATAATCAGCCCTAA	0.693018	0
ENSG00000224621_-_16485767.23-ENST00000426353	ENSG00000224621	ENST00000426353	GTCTAGGTGACTGGGTGCTA	0.692417	0
ENSG00000224621_-_16485812.23-ENST00000426353	ENSG00000224621	ENST00000426353	GATAAAGCGGCACCAAAACG	0.691374	0
ENSG00000224621_+_16485835.23-ENST00000426353	ENSG00000224621	ENST00000426353	GGGGTAATTCCATCTCCATT	0.668117	0
ENSG00000224738_+_57184364.23-P1P2	ENSG00000224738	P1P2	GCTGCGCAGGCTAGGGCCGG	0.896587	0
ENSG00000224738_+_57184377.23-P1P2	ENSG00000224738	P1P2	GAAGCTCAGGCCGCCTGCGC	0.895326	0
ENSG00000224738_+_57184371.23-P1P2	ENSG00000224738	P1P2	GAGGCCGCCTGCGCAGGCTA	0.852314	0
ENSG00000224738_+_57184367.23-P1P2	ENSG00000224738	P1P2	GCGCCTGCGCAGGCTAGGGC	0.834838	0
ENSG00000224738_-_57184370.23-P1P2	ENSG00000224738	P1P2	GCCTCAGGGTTGCGTGCCTC	0.76679	0
ENSG00000224746_-_135611238.23-ENST00000419211	ENSG00000224746	ENST00000419211	GCTGACGATCTGGGATGTGC	0.795615	0
ENSG00000224746_+_135611244.23-ENST00000419211	ENSG00000224746	ENST00000419211	GTCCTGGTTGACGGGGAGCA	0.740673	0
ENSG00000224746_+_135611260.23-ENST00000419211	ENSG00000224746	ENST00000419211	GGTAACTTCAGTAACGCTCC	0.699207	0
ENSG00000224746_-_135611264.23-ENST00000419211	ENSG00000224746	ENST00000419211	GACCCTGCTCCCCGTCAACC	0.693014	0
ENSG00000224746_+_135611252.23-ENST00000419211	ENSG00000224746	ENST00000419211	GAGTAACGCTCCTGGTTGAC	0.673818	0
ENSG00000224945_+_91724630.23-ENST00000429700	ENSG00000224945	ENST00000429700	GTGGAGATGCCTGAAGATGT	0.615071	0
ENSG00000224945_+_91724601.23-ENST00000429700	ENSG00000224945	ENST00000429700	GCACAACCTGGAGTGCATGG	0.577039	0
ENSG00000224945_-_91724589.23-ENST00000429700	ENSG00000224945	ENST00000429700	GAACCCACTGTGCCAAGGGT	0.568554	0
ENSG00000224945_+_91724656.23-ENST00000429700	ENSG00000224945	ENST00000429700	GGTGAGATGAAGAAGGGAGC	0.566709	0
ENSG00000224945_+_91724850.23-ENST00000429700	ENSG00000224945	ENST00000429700	GTATAAATGAAGGAACATGC	0.562375	0
ENSG00000224945_+_91724210.23-ENST00000456944	ENSG00000224945	ENST00000456944	GTGGGCACCATGACCGGAGG	0.710788	0
ENSG00000224945_-_91724197.23-ENST00000456944	ENSG00000224945	ENST00000456944	GAGGGGTCGCAGAGGATGCA	0.696496	0
ENSG00000224945_+_91724213.23-ENST00000456944	ENSG00000224945	ENST00000456944	GTGCTGGGCACCATGACCGG	0.660315	0
ENSG00000224945_-_91724206.23-ENST00000456944	ENSG00000224945	ENST00000456944	GAGAGGATGCATGGGTGAAG	0.650086	0
ENSG00000224945_+_91724150.23-ENST00000456944	ENSG00000224945	ENST00000456944	GCTCTCTCTTCAGACATTTC	0.561617	0
ENSG00000224950_+_117041578.23-P1P2	ENSG00000224950	P1P2	GGGAGACATTCTCTGCACAG	0.747322	0
ENSG00000224950_-_117041626.23-P1P2	ENSG00000224950	P1P2	GCAGTGTGCTCTCTGTGCAC	0.70392	0
ENSG00000224950_+_117041634.23-P1P2	ENSG00000224950	P1P2	GCAGCCAGCCAGCTTGCCAA	0.6592	0
ENSG00000224950_-_117041445.23-P1P2	ENSG00000224950	P1P2	GtgGTGAAGCCGCTCCCGAA	0.605005	0
ENSG00000224950_-_117041448.23-P1P2	ENSG00000224950	P1P2	GTGAAGCCGCTCCCGAAAGG	0.586083	0
ENSG00000224975_-_47064337.23-ENST00000456273	ENSG00000224975	ENST00000456273	Gcaagattcctggagggaga	0.662427	0
ENSG00000224975_-_47064376.23-ENST00000456273	ENSG00000224975	ENST00000456273	Gtagacacaatacgatcgtg	0.661171	0
ENSG00000224975_-_47064393.23-ENST00000456273	ENSG00000224975	ENST00000456273	Gtgaggtatatagttaatgt	0.648452	0
ENSG00000224975_-_47064330.23-ENST00000456273	ENSG00000224975	ENST00000456273	Gaataaaacaagattcctgg	0.581192	0
ENSG00000224975_-_47064413.23-ENST00000456273	ENSG00000224975	ENST00000456273	Gggtgatgagtgctcctcaa	0.570228	0
ENSG00000225195_-_65022179.23-ENST00000444853	ENSG00000225195	ENST00000444853	GTGAGAATGGTAGGACAGAA	0.782315	0
ENSG00000225195_-_65022166.23-ENST00000444853	ENSG00000225195	ENST00000444853	GATCATCTTCTTACTGAGAA	0.671859	0
ENSG00000225195_+_65022200.23-ENST00000444853	ENSG00000225195	ENST00000444853	GCTCAAGTACTGATTCTTCC	0.636861	0
ENSG00000225195_-_65022204.23-ENST00000444853	ENSG00000225195	ENST00000444853	GGTTTAGCCACTATACTTCC	0.566588	0
ENSG00000225195_-_65022130.23-ENST00000444853	ENSG00000225195	ENST00000444853	GCGTTCCTCAAAACCAGGAC	0.548282	0
ENSG00000225330_+_41002455.23-ENST00000416555	ENSG00000225330	ENST00000416555	GCACAGATGCTATGGGTTGA	0.634821	0
ENSG00000225330_+_41002452.23-ENST00000416555	ENSG00000225330	ENST00000416555	GAGATGCTATGGGTTGATGG	0.617088	0
ENSG00000225330_-_41002401.23-ENST00000416555	ENSG00000225330	ENST00000416555	GTGACTCACTCGGAACTGCT	0.578237	0
ENSG00000225330_-_41002417.23-ENST00000416555	ENSG00000225330	ENST00000416555	GGCTTGGGAATCAGTGACTT	0.573605	0
ENSG00000225330_+_41002303.23-ENST00000416555	ENSG00000225330	ENST00000416555	GGACCTAAGACTCTGACGCT	0.556329	0
ENSG00000225407_-_76012135.23-P1P2	ENSG00000225407	P1P2	GCGCGCAGAGCCCGGGACAA	1.01561	0
ENSG00000225407_-_76012127.23-P1P2	ENSG00000225407	P1P2	GAGCAGCGCCGCGCAGAGCC	0.946551	0
ENSG00000225407_+_76012124.23-P1P2	ENSG00000225407	P1P2	GCGCCGCGGCCCCATTGTCC	0.866138	0
ENSG00000225407_+_76012163.23-P1P2	ENSG00000225407	P1P2	GGGGCCGCACAGACTGAAGC	0.832233	0
ENSG00000225407_+_76012098.23-P1P2	ENSG00000225407	P1P2	GTGCGCGGCGCTGCTCCGGG	0.814984	0
ENSG00000225484_-_81586101.23-P1P2	ENSG00000225484	P1P2	GACGCGCTGCGCGGACGGGA	0.839791	2
ENSG00000225484_-_81585964.23-P1P2	ENSG00000225484	P1P2	GAGTTTCCCACCTTTTATCC	0.211657	2
ENSG00000225484_-_81586074.23-P1P2	ENSG00000225484	P1P2	GAGAGAAGCTGGCCTGCGGG	0.907471	4
ENSG00000225484_-_81586063.23-P1P2	ENSG00000225484	P1P2	GGGGGGCTCCCGAGAGAAGC	0.849454	4
ENSG00000225484_-_81586097.23-P1P2	ENSG00000225484	P1P2	GCCGGACGCGCTGCGCGGAC	0.822411	4
ENSG00000225546_-_119547408.23-P1P2	ENSG00000225546	P1P2	Ggcgaaagtcgcttcttcca	0.728842	0
ENSG00000225546_+_119547403.23-P1P2	ENSG00000225546	P1P2	Gttttctcttgctgctacca	0.545237	0
ENSG00000225546_-_119547357.23-P1P2	ENSG00000225546	P1P2	Gcttgacttacagtttgaca	0.532459	0
ENSG00000225546_-_119547444.23-P1P2	ENSG00000225546	P1P2	Gaatgaggacgaaacaatag	0.465586	0
ENSG00000225546_+_119547144.23-P1P2	ENSG00000225546	P1P2	Gtgaaagtacagagtaagcc	0.394998	0
ENSG00000225826_+_168756322.23-P1P2	ENSG00000225826	P1P2	Gtcttagggtgactcttctc	0.60462	0
ENSG00000225826_+_168756336.23-P1P2	ENSG00000225826	P1P2	Gatgctggcatcttctctta	0.598149	0
ENSG00000225826_+_168756310.23-P1P2	ENSG00000225826	P1P2	Gtcttctcagggtaccaaga	0.589546	0
ENSG00000225826_-_168756377.23-P1P2	ENSG00000225826	P1P2	Gattctaggaaaagcagggc	0.5825	0
ENSG00000225826_-_168756318.23-P1P2	ENSG00000225826	P1P2	Gtaggctacggcagccatct	0.580286	0
ENSG00000225855_+_155291269.23-ENST00000446880	ENSG00000225855	ENST00000446880	GAACCCCCCGGGAATGGAGC	0.849365	0
ENSG00000225855_+_155291280.23-ENST00000446880	ENSG00000225855	ENST00000446880	GGAGTCGAATGTAACCCCCC	0.832629	0
ENSG00000225855_-_155291286.23-ENST00000446880	ENSG00000225855	ENST00000446880	GCCTCCCGGCTCCATTCCCG	0.748618	0
ENSG00000225855_+_155291251.23-ENST00000446880	ENSG00000225855	ENST00000446880	GCCGGGAGGGTCAGAGAACG	0.690054	0
ENSG00000225855_+_155291085.23-ENST00000446880	ENSG00000225855	ENST00000446880	GCAGATGCCCTGAAAGGAGG	0.641926	0
ENSG00000225855_+_155294121.23-ENST00000450199	ENSG00000225855	ENST00000450199	GAGGCTGGAAGGCGCCGGAA	0.843575	0
ENSG00000225855_+_155294110.23-ENST00000450199	ENSG00000225855	ENST00000450199	GCGCCGGAAAGGGGAAACCC	0.83538	0
ENSG00000225855_-_155294108.23-ENST00000450199	ENSG00000225855	ENST00000450199	GTCCGCCAAGAGGCTGCTGC	0.827302	0
ENSG00000225855_+_155294144.23-ENST00000450199	ENSG00000225855	ENST00000450199	GGGAGGCGAGACCCGAGGAT	0.759001	0
ENSG00000225855_+_155294088.23-ENST00000450199	ENSG00000225855	ENST00000450199	GTCCCGCAGCAGCCTCTTGG	0.753596	0
ENSG00000225988_-_9495954.23-P1P2	ENSG00000225988	P1P2	GAATGAGGCTTGTTAGACCC	0.772583	0
ENSG00000225988_-_9495966.23-P1P2	ENSG00000225988	P1P2	GTAGACCCGGGTTAGAGAAA	0.747833	0
ENSG00000225988_-_9495939.23-P1P2	ENSG00000225988	P1P2	GAATTAACAGCGAAGGAATG	0.634577	0
ENSG00000225988_+_9496013.23-P1P2	ENSG00000225988	P1P2	GTGGGGAGACAGTGCTCTGC	0.618824	0
ENSG00000225988_+_9495950.23-P1P2	ENSG00000225988	P1P2	GACGAGCCGTTTCTCTAACC	0.603767	0
ENSG00000226179_-_281794.23-ENST00000391707	ENSG00000226179	ENST00000391707	GACAGAATGAGGGAGACCGC	0.770217	0
ENSG00000226179_-_281732.23-ENST00000391707	ENSG00000226179	ENST00000391707	GACCTTCTAAGGGAATAACG	0.659014	0
ENSG00000226179_+_281816.23-ENST00000391707	ENSG00000226179	ENST00000391707	GcagcctcccgaCATGTAAA	0.530871	0
ENSG00000226179_+_281712.23-ENST00000391707	ENSG00000226179	ENST00000391707	GGCCCCGTTATTCCCTTAGA	0.517838	0
ENSG00000226179_-_281834.23-ENST00000391707	ENSG00000226179	ENST00000391707	GCCACCGTTTACATGtcggg	0.481358	0
ENSG00000226332_-_60881276.23-P1P2	ENSG00000226332	P1P2	GCCCAAGACAGACCAGGATG	0.861472	0
ENSG00000226332_+_60881238.23-P1P2	ENSG00000226332	P1P2	GTTGGGTTCCTGCAAGAGGA	0.79601	0
ENSG00000226332_+_60881217.23-P1P2	ENSG00000226332	P1P2	GGGCATGTAAGGGCAGGAGC	0.769321	0
ENSG00000226332_+_60881223.23-P1P2	ENSG00000226332	P1P2	GAGGAAGGGCATGTAAGGGC	0.763599	0
ENSG00000226332_+_60881227.23-P1P2	ENSG00000226332	P1P2	GCAAGAGGAAGGGCATGTAA	0.747564	0
ENSG00000226453_+_82643225.23-P1P2	ENSG00000226453	P1P2	GGGCCAGCTCCAAGGATAAT	0.769589	0
ENSG00000226453_-_82643204.23-P1P2	ENSG00000226453	P1P2	GTGACATGGATGAAAACGAA	0.715883	0
ENSG00000226453_-_82643238.23-P1P2	ENSG00000226453	P1P2	GGTATCACTCCAATTATCCT	0.709314	0
ENSG00000226453_+_82643245.23-P1P2	ENSG00000226453	P1P2	GGCAGTAGGGTCCCTTCTTT	0.664192	0
ENSG00000226453_-_82643190.23-P1P2	ENSG00000226453	P1P2	GCTGTCTTTCATGGTTGACA	0.661688	0
ENSG00000226598_-_17598447.23-P1P2	ENSG00000226598	P1P2	GGAAGGATATACAATAACAA	0.716102	0
ENSG00000226598_-_17598461.23-P1P2	ENSG00000226598	P1P2	GAACAAAGGGGACAATTCCG	0.709731	0
ENSG00000226598_+_17598282.23-P1P2	ENSG00000226598	P1P2	GATAATTATTAAATTGGATT	0.566538	0
ENSG00000226598_-_17598430.23-P1P2	ENSG00000226598	P1P2	GTGCTGTCCCATAAACCTGA	0.554397	0
ENSG00000226598_+_17598402.23-P1P2	ENSG00000226598	P1P2	GGTTTATGGGACAGCACTAG	0.503326	0
ENSG00000226696_+_54960194.23-P1P2	ENSG00000226696	P1P2	GGGCCCCGAGGGGACAAGCG	0.795023	0
ENSG00000226696_-_54960175.23-P1P2	ENSG00000226696	P1P2	GAAAAATAAGGCTGCGTGGG	0.692575	0
ENSG00000226696_-_54960193.23-P1P2	ENSG00000226696	P1P2	GGAGGCAGAAAGAGCTAATG	0.679733	0
ENSG00000226696_+_54960205.23-P1P2	ENSG00000226696	P1P2	GGTGGGGACGGTGGCCCCGA	0.676298	0
ENSG00000226696_-_54960211.23-P1P2	ENSG00000226696	P1P2	GGCGGCCACGCTTGTCCCCT	0.673794	0
ENSG00000226864_-_123687734.23-P1P2	ENSG00000226864	P1P2	GCGGAGAGACAGAGCGGGAA	0.866394	0
ENSG00000226864_-_123687712.23-P1P2	ENSG00000226864	P1P2	GGCCGTCGTCAGTGAGGGTG	0.855262	0
ENSG00000226864_-_123687707.23-P1P2	ENSG00000226864	P1P2	GGGGCCGCCGTCGTCAGTGA	0.800072	0
ENSG00000226864_-_123687766.23-P1P2	ENSG00000226864	P1P2	GGGGAGAGTCAAGAGGGGAA	0.743838	0
ENSG00000226864_+_123687692.23-P1P2	ENSG00000226864	P1P2	GGCCTCACCCTCACTGACGA	0.732841	0
ENSG00000227066_+_20481137.23-P1P2	ENSG00000227066	P1P2	Ggccgataagggcacacggt	0.506163	0
ENSG00000227066_-_20481460.23-P1P2	ENSG00000227066	P1P2	Gtggagttaactatgacact	0.342046	0
ENSG00000227066_-_20481208.23-P1P2	ENSG00000227066	P1P2	Gggtttgacttgtttgcaat	0.324255	0
ENSG00000227066_+_20481091.23-P1P2	ENSG00000227066	P1P2	Gacggagtggggaaattccc	0.316773	0
ENSG00000227066_-_20481366.23-P1P2	ENSG00000227066	P1P2	Gtttgtctcgggaggaaggt	0.309156	0
ENSG00000227214_-_28954023.23-ENST00000438190	ENSG00000227214	ENST00000438190	GCCGGGAGGTAGGGATTCTA	0.790666	0
ENSG00000227214_-_28954042.23-ENST00000438190	ENSG00000227214	ENST00000438190	GCGGAGAGAGAAGGGTTGTG	0.756608	0
ENSG00000227214_-_28954006.23-ENST00000438190	ENSG00000227214	ENST00000438190	GGATTCTCAGTCTTCCCTCC	0.707355	0
ENSG00000227214_-_28954033.23-ENST00000438190	ENSG00000227214	ENST00000438190	GGGGATTCTACGGAGAGAGA	0.70063	0
ENSG00000227214_-_28954009.23-ENST00000438190	ENSG00000227214	ENST00000438190	GTCTCAGTCTTCCCTCCGGG	0.690363	0
ENSG00000227359_-_114461733.23-P1P2	ENSG00000227359	P1P2	Gagctcccacagctcggtaa	0.755638	0
ENSG00000227359_+_114461717.23-P1P2	ENSG00000227359	P1P2	Ggggttcccttaccgagctg	0.748725	0
ENSG00000227359_+_114461736.23-P1P2	ENSG00000227359	P1P2	Gccccagtggcgactcgctg	0.64978	0
ENSG00000227359_+_114461494.23-P1P2	ENSG00000227359	P1P2	Gcactcaccgcgaggagcca	0.621635	0
ENSG00000227359_-_114461462.23-P1P2	ENSG00000227359	P1P2	GCTAAtgtgtccggactcag	0.59895	0
ENSG00000227388_-_35772322.23-ENST00000431981	ENSG00000227388	ENST00000431981	Gatcacggggagacatcagc	0.709273	0
ENSG00000227388_-_35772338.23-ENST00000431981	ENSG00000227388	ENST00000431981	Gagctggatattgagatgga	0.672105	0
ENSG00000227388_-_35772309.23-ENST00000431981	ENSG00000227388	ENST00000431981	Ggaagaggatcttcatcacg	0.593008	0
ENSG00000227388_+_35772368.23-ENST00000431981	ENSG00000227388	ENST00000431981	Gctacttaaaactcttacca	0.532191	0
ENSG00000227388_-_35772429.23-ENST00000431981	ENSG00000227388	ENST00000431981	GgtgactgatGTGtaactgg	0.50901	0
ENSG00000227388_-_35772322.23-ENST00000574939	ENSG00000227388	ENST00000574939	Gatcacggggagacatcagc	0.709273	0
ENSG00000227388_-_35772191.23-ENST00000574939	ENSG00000227388	ENST00000574939	Gaaggtgacaggtgacggca	0.706717	0
ENSG00000227388_-_35772338.23-ENST00000574939	ENSG00000227388	ENST00000574939	Gagctggatattgagatgga	0.672105	0
ENSG00000227388_-_35772197.23-ENST00000574939	ENSG00000227388	ENST00000574939	Gacaggtgacggcatggtta	0.637323	0
ENSG00000227388_-_35772212.23-ENST00000574939	ENSG00000227388	ENST00000574939	Ggttatggattaactcacca	0.600668	0
ENSG00000227502_+_114194476.23-P1P2	ENSG00000227502	P1P2	Gaagtctgactatccggaga	0.84189	0
ENSG00000227502_+_114194473.23-P1P2	ENSG00000227502	P1P2	Gtctgactatccggagatgg	0.834034	0
ENSG00000227502_-_114194485.23-P1P2	ENSG00000227502	P1P2	Gctatactcaccgccatctc	0.755358	0
ENSG00000227502_+_114194482.23-P1P2	ENSG00000227502	P1P2	Gagtgagaagtctgactatc	0.751783	0
ENSG00000227502_-_114194428.23-P1P2	ENSG00000227502	P1P2	Gtgtgtcgtggtgcctgggc	0.727114	0
ENSG00000227695_+_101686998.23-P1P2	ENSG00000227695	P1P2	GGATAGTCCCTGCTCCCTGT	0.849859	0
ENSG00000227695_-_101687005.23-P1P2	ENSG00000227695	P1P2	GTCTAGGGTAGATGTCCAAC	0.832055	0
ENSG00000227695_-_101687012.23-P1P2	ENSG00000227695	P1P2	GTAGATGTCCAACAGGGAGC	0.824541	0
ENSG00000227695_-_101686990.23-P1P2	ENSG00000227695	P1P2	GTTGAAGTGTTTACGGTCTA	0.626136	0
ENSG00000227695_-_101687047.23-P1P2	ENSG00000227695	P1P2	GGAACTCAGAGACGAAACCA	0.609358	0
ENSG00000227959_-_16481761.23-P1P2	ENSG00000227959	P1P2	GCCGGGAGTGCGGCTTGGGA	0.782712	0
ENSG00000227959_+_16481719.23-P1P2	ENSG00000227959	P1P2	GGGCTCCCGGGGCAGGTTAG	0.765415	0
ENSG00000227959_-_16481736.23-P1P2	ENSG00000227959	P1P2	GGCGGCCCCTAACCTGCCCC	0.740107	0
ENSG00000227959_-_16481718.23-P1P2	ENSG00000227959	P1P2	GGACTTCCTGTCCGCACTCG	0.644691	0
ENSG00000227959_+_16481791.23-P1P2	ENSG00000227959	P1P2	GAGAGCGTGGAGATAGGTTC	0.616359	0
ENSG00000228106_-_222988417.23-P1P2	ENSG00000228106	P1P2	GAGCATCCGAGAGCCCGGAC	0.956921	0
ENSG00000228106_-_222988412.23-P1P2	ENSG00000228106	P1P2	GGGGCCAGCATCCGAGAGCC	0.916649	0
ENSG00000228106_-_222988435.23-P1P2	ENSG00000228106	P1P2	GCTGGAGGTGAGTTCGCAGC	0.915831	0
ENSG00000228106_-_222988420.23-P1P2	ENSG00000228106	P1P2	GATCCGAGAGCCCGGACTGG	0.915716	0
ENSG00000228106_-_222988446.23-P1P2	ENSG00000228106	P1P2	GTTCGCAGCCGGAACGTTGC	0.872767	0
ENSG00000228192_+_43312029.23-P1P2	ENSG00000228192	P1P2	GGAGACTGGGTTCCGTCCTA	0.842025	0
ENSG00000228192_+_43312026.23-P1P2	ENSG00000228192	P1P2	GACTGGGTTCCGTCCTACGG	0.812171	0
ENSG00000228192_-_43312035.23-P1P2	ENSG00000228192	P1P2	GCGGAAAGAAATCCCACCGT	0.810541	0
ENSG00000228192_-_43312039.23-P1P2	ENSG00000228192	P1P2	GAAGAAATCCCACCGTAGGA	0.801267	0
ENSG00000228192_+_43312058.23-P1P2	ENSG00000228192	P1P2	GAAACTTGCGAAGTTTAGGA	0.674283	0
ENSG00000228393_+_104653454.23-P1P2	ENSG00000228393	P1P2	GATGGTGATCGTTGCTGCCG	0.892574	0
ENSG00000228393_+_104653472.23-P1P2	ENSG00000228393	P1P2	GAGAGAGGGAGAAGTGACGA	0.82719	0
ENSG00000228393_-_104653459.23-P1P2	ENSG00000228393	P1P2	GTTGGGTTCCATATCGGCCG	0.827107	0
ENSG00000228393_-_104653453.23-P1P2	ENSG00000228393	P1P2	GCACTGCTTGGGTTCCATAT	0.793617	0
ENSG00000228393_+_104653425.23-P1P2	ENSG00000228393	P1P2	GGGAACCCAAGCAGTGGCGA	0.770423	0
ENSG00000228506_+_99872831.23-P1P2	ENSG00000228506	P1P2	GAGTTTCCTCTCGGACGAGA	0.780877	0
ENSG00000228506_+_99872806.23-P1P2	ENSG00000228506	P1P2	GTAATTGTTGGGTTCCTGAC	0.779598	0
ENSG00000228506_+_99872817.23-P1P2	ENSG00000228506	P1P2	GCGAGAAGGGACTAATTGTT	0.755455	0
ENSG00000228506_-_99872809.23-P1P2	ENSG00000228506	P1P2	GACGCGCAGTGTTTAACGGC	0.734701	0
ENSG00000228506_-_99872805.23-P1P2	ENSG00000228506	P1P2	GGCGCACGCGCAGTGTTTAA	0.730568	0
ENSG00000228705_-_61406721.23-ENST00000412500	ENSG00000228705	ENST00000412500	GCAAGTCCCAAGTCACCGGC	0.789028	0
ENSG00000228705_+_61406714.23-ENST00000412500	ENSG00000228705	ENST00000412500	GAGCTGCAGCCGATGCCGGC	0.784676	0
ENSG00000228705_-_61406727.23-ENST00000412500	ENSG00000228705	ENST00000412500	GCCAAGTCACCGGCCGGCAT	0.769623	0
ENSG00000228705_+_61406718.23-ENST00000412500	ENSG00000228705	ENST00000412500	GAGAGAGCTGCAGCCGATGC	0.763837	0
ENSG00000228705_-_61406747.23-ENST00000412500	ENSG00000228705	ENST00000412500	GGGCTGCAGCTCTCTGTGTG	0.69561	0
ENSG00000228801_-_52811901.23-P1P2	ENSG00000228801	P1P2	GACGTTCTCGCACCGGCGCT	0.750848	0
ENSG00000228801_+_52811872.23-P1P2	ENSG00000228801	P1P2	GCGGTGCGAGAACGTGGAGA	0.687999	0
ENSG00000228801_+_52811943.23-P1P2	ENSG00000228801	P1P2	GCAAAGGGGACTGTGCGGCG	0.685196	0
ENSG00000228801_-_52811940.23-P1P2	ENSG00000228801	P1P2	GTCTCAGGGCTACGGCTTGT	0.670014	0
ENSG00000228801_+_52811865.23-P1P2	ENSG00000228801	P1P2	GAGAACGTGGAGATGGCGGT	0.656443	0
ENSG00000229044_+_31819660.23-P1P2	ENSG00000229044	P1P2	GGGGTAAACTAAACTCACAC	0.753278	0
ENSG00000229044_+_31819635.23-P1P2	ENSG00000229044	P1P2	GGCCTCCTTCTTCCAGAAAA	0.715995	0
ENSG00000229044_-_31819633.23-P1P2	ENSG00000229044	P1P2	GACGTTTCTCTCCTTGTGGA	0.700769	0
ENSG00000229044_+_31819679.23-P1P2	ENSG00000229044	P1P2	GATCACTTGGCTAAAAAACA	0.692846	0
ENSG00000229044_-_31819655.23-P1P2	ENSG00000229044	P1P2	GACCCTTTTCTGGAAGAAGG	0.684657	0
ENSG00000229155_-_193561622.23-P1P2	ENSG00000229155	P1P2	GGTGAGGCTACCACACCTCA	0.767147	0
ENSG00000229155_-_193561606.23-P1P2	ENSG00000229155	P1P2	GTTCTGTATGGGTCAGCGTG	0.748582	0
ENSG00000229155_-_193561595.23-P1P2	ENSG00000229155	P1P2	GGTTCTGTTGCATTCTGTAT	0.732668	0
ENSG00000229155_+_193561549.23-P1P2	ENSG00000229155	P1P2	GCCCTGCTGCAGAAGTCTCA	0.573729	0
ENSG00000229155_+_193561402.23-P1P2	ENSG00000229155	P1P2	GAAtgtaaatcaggagcgcc	0.523199	0
ENSG00000229334_+_194353674.23-P1P2	ENSG00000229334	P1P2	GGCTCAGTAATAGGATCCAA	0.758507	0
ENSG00000229334_+_194353725.23-P1P2	ENSG00000229334	P1P2	GCTCCCTCTCGGAAACCTAG	0.730226	0
ENSG00000229334_+_194353710.23-P1P2	ENSG00000229334	P1P2	GCTAGAGGAGGGGGCGGAAA	0.702749	0
ENSG00000229334_-_194353878.23-P1P2	ENSG00000229334	P1P2	GGGAGATGCAGACGCGGTGG	0.649161	0
ENSG00000229334_-_194353680.23-P1P2	ENSG00000229334	P1P2	GCTACAGAGCAATGTTCCAT	0.646802	0
ENSG00000229512_+_1785124.23-P1P2	ENSG00000229512	P1P2	GCATCCCGGCTATAAGCGCA	0.866771	0
ENSG00000229512_-_1785078.23-P1P2	ENSG00000229512	P1P2	GAGGGCGAGCGGCAGAAGGC	0.86086	0
ENSG00000229512_-_1785074.23-P1P2	ENSG00000229512	P1P2	GGCAGAGGGCGAGCGGCAGA	0.849596	0
ENSG00000229512_-_1785081.23-P1P2	ENSG00000229512	P1P2	GGCGAGCGGCAGAAGGCTGG	0.827791	0
ENSG00000229512_+_1785118.23-P1P2	ENSG00000229512	P1P2	GGGCTATAAGCGCACGGCCT	0.821296	0
ENSG00000229719_+_64660881.23-P1P2	ENSG00000229719	P1P2	GGAAGGCCAGCCCGGCACTC	0.864315	0
ENSG00000229719_+_64660874.23-P1P2	ENSG00000229719	P1P2	GAGCCCGGCACTCAGGTAAG	0.817218	0
ENSG00000229719_-_64660847.23-P1P2	ENSG00000229719	P1P2	GGAGCCTCCTAGGACAGGGA	0.790224	0
ENSG00000229719_-_64660870.23-P1P2	ENSG00000229719	P1P2	GGGCAGGGGTCCTACCACTC	0.756882	0
ENSG00000229719_+_64660898.23-P1P2	ENSG00000229719	P1P2	GCTTCCTCCTTGTGCCCCGA	0.660141	0
ENSG00000230033_+_156737428.23-ENST00000427073	ENSG00000230033	ENST00000427073	GAGCAGGGAAGGGACCCAGA	0.827965	0
ENSG00000230033_+_156737486.23-ENST00000427073	ENSG00000230033	ENST00000427073	GGCCCATCTATGGTCTGCGG	0.771909	0
ENSG00000230033_+_156737489.23-ENST00000427073	ENSG00000230033	ENST00000427073	GTCTGCCCATCTATGGTCTG	0.717196	0
ENSG00000230033_+_156737496.23-ENST00000427073	ENSG00000230033	ENST00000427073	GCCTGGTGTCTGCCCATCTA	0.690629	0
ENSG00000230033_-_156737505.23-ENST00000427073	ENSG00000230033	ENST00000427073	GGACCACCGCAGACCATAGA	0.676306	0
ENSG00000230177_-_111599165.23-ENST00000444259	ENSG00000230177	ENST00000444259	GACCCTTGGGCTGACAGAGC	0.802549	0
ENSG00000230177_+_111599187.23-ENST00000444259	ENSG00000230177	ENST00000444259	GGAGTTCACTGCAAGTGATA	0.714849	0
ENSG00000230177_+_111599213.23-ENST00000444259	ENSG00000230177	ENST00000444259	GAACTGGATACTCTGCTCCT	0.709235	0
ENSG00000230177_+_111599138.23-ENST00000444259	ENSG00000230177	ENST00000444259	GCTGTCAGCCCAAGGGTCTT	0.632683	0
ENSG00000230177_-_111599218.23-ENST00000444259	ENSG00000230177	ENST00000444259	GTGCAGTGAACTCTGCCCCC	0.628644	0
ENSG00000230385_-_231773676.23-P1P2	ENSG00000230385	P1P2	GCAGGGAGGGACGGCTCCAT	0.788632	0
ENSG00000230385_+_231773682.23-P1P2	ENSG00000230385	P1P2	GGCTGGGCAGCTGGCACCCG	0.786452	0
ENSG00000230385_+_231773670.23-P1P2	ENSG00000230385	P1P2	GGCACCCGTGGCACTGCCCA	0.773987	0
ENSG00000230385_-_231773688.23-P1P2	ENSG00000230385	P1P2	GGCTCCATGGGCAGTGCCAC	0.753833	0
ENSG00000230385_+_231773699.23-P1P2	ENSG00000230385	P1P2	GTACTCACCTGCATCCTGGC	0.709318	0
ENSG00000230487_+_1609749.23-P1P2	ENSG00000230487	P1P2	GCCGGGAGCCCCAAGTCTCC	0.843546	0
ENSG00000230487_+_1609767.23-P1P2	ENSG00000230487	P1P2	GCCCGAGCCGCTCAGAAGCC	0.834772	0
ENSG00000230487_+_1609733.23-P1P2	ENSG00000230487	P1P2	GTCCGGGACCAGAAGCGCCG	0.829259	0
ENSG00000230487_-_1609763.23-P1P2	ENSG00000230487	P1P2	GTTCTGGTCCCGGAGACTTG	0.800129	0
ENSG00000230487_-_1609787.23-P1P2	ENSG00000230487	P1P2	GCCCGGGCTTCTGAGCGGCT	0.777668	0
ENSG00000230732_-_196639891.23-ENST00000432047	ENSG00000230732	ENST00000432047	GTTATCAGATTTCAATATAA	0.614454	0
ENSG00000230732_-_196639850.23-ENST00000432047	ENSG00000230732	ENST00000432047	GGCAGTTGAAATAGAATTTA	0.589557	0
ENSG00000230732_+_196639903.23-ENST00000432047	ENSG00000230732	ENST00000432047	GTGCTTTGGTGCATAAAGAT	0.503925	0
ENSG00000230732_-_196639994.23-ENST00000432047	ENSG00000230732	ENST00000432047	GCTTGGTAAAATAGTGATAG	0.355755	0
ENSG00000230732_-_196640200.23-ENST00000432047	ENSG00000230732	ENST00000432047	GGCCGGGCAAGGTGGCAttt	0.34298	0
ENSG00000230943_+_113971230.23-P1	ENSG00000230943	P1	GTGGTTGGTCTGGAGGAAAA	0.784085	0
ENSG00000230943_+_113971245.23-P1	ENSG00000230943	P1	GACAGACTATAAGAAATGGT	0.769867	0
ENSG00000230943_+_113971249.23-P1	ENSG00000230943	P1	GAGGAACAGACTATAAGAAA	0.718482	0
ENSG00000230943_+_113971215.23-P1	ENSG00000230943	P1	GAAAAAGGGTAAAACTTATG	0.702584	0
ENSG00000230943_+_113971237.23-P1	ENSG00000230943	P1	GTAAGAAATGGTTGGTCTGG	0.701337	0
ENSG00000230943_-_113953684.23-P2	ENSG00000230943	P2	GGAAAGCTGATCGAGCCGTA	0.804706	0
ENSG00000230943_+_113953677.23-P2	ENSG00000230943	P2	GCCGGGACTTGACAGCCCTA	0.798204	0
ENSG00000230943_-_113953651.23-P2	ENSG00000230943	P2	GTTCCACTCATGGCATCGTA	0.752222	0
ENSG00000230943_+_113953632.23-P2	ENSG00000230943	P2	GTGCCTTACGATGCCATGAG	0.601327	0
ENSG00000230943_+_113953723.23-P2	ENSG00000230943	P2	GGGCCCATGTCATTCTGCTC	0.562948	0
ENSG00000231023_-_133409293.23-ENST00000434443	ENSG00000231023	ENST00000434443	Gtgaggcagaaggggaggtt	0.777662	0
ENSG00000231023_-_133409327.23-ENST00000434443	ENSG00000231023	ENST00000434443	Ggtgagaagaacttctgcag	0.677866	0
ENSG00000231023_-_133409336.23-ENST00000434443	ENSG00000231023	ENST00000434443	Gacttctgcagtggctgact	0.659082	0
ENSG00000231023_-_133409361.23-ENST00000434443	ENSG00000231023	ENST00000434443	Gatgaaggaggttatgaacc	0.558915	0
ENSG00000231023_+_133409518.23-ENST00000434443	ENSG00000231023	ENST00000434443	Gaatcaaggtgtcgccagcc	0.555402	0
ENSG00000231125_+_30432185.23-P1P2	ENSG00000231125	P1P2	GAAGTCATATGTCATATTAA	0.539883	0
ENSG00000231125_+_30432182.23-P1P2	ENSG00000231125	P1P2	GTCATATGTCATATTAAAGG	0.50517	0
ENSG00000231125_+_30432329.23-P1P2	ENSG00000231125	P1P2	GTTTTCCAAAAGGTATTTTC	0.49208	0
ENSG00000231125_-_30432306.23-P1P2	ENSG00000231125	P1P2	GATTACTTCTAGAATTTTGT	0.430109	0
ENSG00000231125_+_30431989.23-P1P2	ENSG00000231125	P1P2	GgtttatgtaccagATTAAC	0.359897	0
ENSG00000231194_-_99088017.23-ENST00000432229	ENSG00000231194	ENST00000432229	GAGCAGAAAGGAGGCATCGG	0.737186	0
ENSG00000231194_-_99088005.23-ENST00000432229	ENSG00000231194	ENST00000432229	GCACTGCGCGGGGAGCAGAA	0.699559	0
ENSG00000231194_-_99087993.23-ENST00000432229	ENSG00000231194	ENST00000432229	GGGCCTCACTATGCACTGCG	0.697749	0
ENSG00000231194_-_99087973.23-ENST00000432229	ENSG00000231194	ENST00000432229	GCGGGAAGGGTAAGCAGCAG	0.602001	0
ENSG00000231194_-_99087855.23-ENST00000432229	ENSG00000231194	ENST00000432229	GTTGGCAGAGATCACGGAGA	0.582457	0
ENSG00000231327_+_70352403.23-P1P2	ENSG00000231327	P1P2	GGGCAGCGTGGCAGGAGCGA	0.972632	0
ENSG00000231327_+_70352431.23-P1P2	ENSG00000231327	P1P2	GGTACGCAGCTGTCTTTGTC	0.797289	0
ENSG00000231327_-_70352457.23-P1P2	ENSG00000231327	P1P2	GCAAAGACAGCTGCGTACGG	0.74377	0
ENSG00000231327_-_70352467.23-P1P2	ENSG00000231327	P1P2	GTGCGTACGGCGGGAGCGCA	0.734702	0
ENSG00000231327_-_70352358.23-P1P2	ENSG00000231327	P1P2	GCGGTGAGACACGGACGGGC	0.64478	0
ENSG00000231429_-_121154603.23-ENST00000445260	ENSG00000231429	ENST00000445260	Gagctagtgaatcctgaaag	0.602655	0
ENSG00000231429_+_121154793.23-ENST00000445260	ENSG00000231429	ENST00000445260	Gttctctcagcaattcatta	0.490767	0
ENSG00000231429_-_121154675.23-ENST00000445260	ENSG00000231429	ENST00000445260	Gtaaatgatgactttggggc	0.481527	0
ENSG00000231429_-_121154979.23-ENST00000445260	ENSG00000231429	ENST00000445260	Ggaagaaaggagcagtccac	0.439937	0
ENSG00000231429_-_121154958.23-ENST00000445260	ENSG00000231429	ENST00000445260	Gcagaaaacaatgaagccgg	0.406052	0
ENSG00000231595_+_14114158.23-ENST00000458492	ENSG00000231595	ENST00000458492	GGGACCTCATATAACCCAGA	0.477967	0
ENSG00000231595_+_14114028.23-ENST00000458492	ENSG00000231595	ENST00000458492	Gttcatggaacttatactgc	0.453586	0
ENSG00000231595_-_14114185.23-ENST00000458492	ENSG00000231595	ENST00000458492	GGGGTTATATGAGGTCCCTG	0.431925	0
ENSG00000231595_-_14114176.23-ENST00000458492	ENSG00000231595	ENST00000458492	GACCCCGTCTGGGTTATATG	0.410997	0
ENSG00000231595_-_14114212.23-ENST00000458492	ENSG00000231595	ENST00000458492	GGAGAAACGGCCTGTTAGCC	0.375313	0
ENSG00000231713_-_41099652.23-P1P2	ENSG00000231713	P1P2	GTGGCTGGCCACGATCTTGC	0.815357	0
ENSG00000231713_-_41099637.23-P1P2	ENSG00000231713	P1P2	GGTCATTTGGAGATGGTGGC	0.797313	0
ENSG00000231713_+_41099638.23-P1P2	ENSG00000231713	P1P2	GCACTAAGCCTGCAAGATCG	0.775507	0
ENSG00000231713_-_41099614.23-P1P2	ENSG00000231713	P1P2	GGTCCACCACGCCTTCTCTT	0.76028	0
ENSG00000231713_-_41099688.23-P1P2	ENSG00000231713	P1P2	GAATCTGAGAAGAACGAGGG	0.754591	0
ENSG00000231789_+_9747569.23-P1P2	ENSG00000231789	P1P2	GGCGGTGCAGCAGACATCCG	0.957523	0
ENSG00000231789_+_9747592.23-P1P2	ENSG00000231789	P1P2	GCGTCCCCCGCCTGAGGGAG	0.917373	0
ENSG00000231789_+_9747561.23-P1P2	ENSG00000231789	P1P2	GGCAGACATCCGAGGGCAGC	0.868902	0
ENSG00000231789_-_9747557.23-P1P2	ENSG00000231789	P1P2	GCACCCGTCGGCTGAGTCAG	0.80856	0
ENSG00000231789_+_9747598.23-P1P2	ENSG00000231789	P1P2	GTCCTGCCGTCCCCCGCCTG	0.800336	0
ENSG00000231969_+_150443901.23-P1P2	ENSG00000231969	P1P2	GCCCATTCCCCTCCCGGATC	0.780929	0
ENSG00000231969_-_150443915.23-P1P2	ENSG00000231969	P1P2	GACTCGGACCAGATCCGGGA	0.7713	0
ENSG00000231969_-_150443899.23-P1P2	ENSG00000231969	P1P2	GCAGCCGCGGAAAAACAACT	0.746694	0
ENSG00000231969_-_150443911.23-P1P2	ENSG00000231969	P1P2	GAACAACTCGGACCAGATCC	0.742789	0
ENSG00000231969_+_150443866.23-P1P2	ENSG00000231969	P1P2	GTCCGCGGCTGTAAACCGGA	0.720443	0
ENSG00000232160_-_131350976.23-P1	ENSG00000232160	P1	GGCAACCCAGAAGTCGATGT	0.863683	0
ENSG00000232160_+_131350986.23-P1	ENSG00000232160	P1	GCTTGTAATTTGTTAGAAGG	0.727325	0
ENSG00000232160_+_131350960.23-P1	ENSG00000232160	P1	GGTAATCCGACATCGACTTC	0.714521	0
ENSG00000232160_+_131350989.23-P1	ENSG00000232160	P1	GAGTCTTGTAATTTGTTAGA	0.655526	0
ENSG00000232160_-_131351018.23-P1	ENSG00000232160	P1	GCAAATTACAAGACTTGGTT	0.605065	0
ENSG00000232160_+_131352466.23-P2	ENSG00000232160	P2	GAGGGAGCCGCTCAAGTCCT	0.885946	0
ENSG00000232160_+_131352461.23-P2	ENSG00000232160	P2	GGCCGCTCAAGTCCTAGGGC	0.880404	0
ENSG00000232160_-_131352481.23-P2	ENSG00000232160	P2	GCCCGGCCCTAGGACTTGAG	0.837836	0
ENSG00000232160_+_131352490.23-P2	ENSG00000232160	P2	GTAGCCCGCAGGTTCCGCAC	0.795018	0
ENSG00000232160_+_131352435.23-P2	ENSG00000232160	P2	GCTGGAGGTTGCAGGTCGGA	0.789822	0
ENSG00000232192_-_245397751.23-P1P2	ENSG00000232192	P1P2	GTGCCTCGTGGGGTGCTCCA	0.765264	0
ENSG00000232192_+_245397746.23-P1P2	ENSG00000232192	P1P2	GCCTGGGAGACCCATCTCCA	0.740474	0
ENSG00000232192_-_245397830.23-P1P2	ENSG00000232192	P1P2	GGGAGGGATGGCTACAGGAC	0.738059	0
ENSG00000232192_-_245397741.23-P1P2	ENSG00000232192	P1P2	GGTGCTGTGCTTGCCTCGTG	0.720857	0
ENSG00000232192_-_245397825.23-P1P2	ENSG00000232192	P1P2	GTGCAGGGAGGGATGGCTAC	0.718215	0
ENSG00000232415_-_73476615.23-P1P2	ENSG00000232415	P1P2	GCTGCTCACTGCTGACTGCT	0.674975	0
ENSG00000232415_-_73476619.23-P1P2	ENSG00000232415	P1P2	GTCACTGCTGACTGCTTGGC	0.669303	0
ENSG00000232415_+_73476414.23-P1P2	ENSG00000232415	P1P2	GGCTACAGACAGCGTGGGTC	0.6185	0
ENSG00000232415_+_73476380.23-P1P2	ENSG00000232415	P1P2	GGCCAGAGCGCCAAGTGCAG	0.570643	0
ENSG00000232415_+_73476419.23-P1P2	ENSG00000232415	P1P2	GCAGGGGCTACAGACAGCGT	0.55648	0
ENSG00000232527_+_148928331.23-P1P2	ENSG00000232527	P1P2	Ggaggtctcctgtgcgcctc	0.815105	0
ENSG00000232527_-_148928337.23-P1P2	ENSG00000232527	P1P2	Gcgcgggcgcaggcgcccag	0.826305	2
ENSG00000232527_+_148928538.23-P1P2	ENSG00000232527	P1P2	GTGGCTCACGCAAAGTGTTC	0.548167	2
ENSG00000232527_+_148928805.23-P1P2	ENSG00000232527	P1P2	GAGCCCTTTGTAACCCCGGG	0.345126	2
ENSG00000232527_-_148928787.23-P1P2	ENSG00000232527	P1P2	GTGCCCCATGGTGAGAAAAC	0.297781	2
ENSG00000232611_-_135930106.23-P1P2	ENSG00000232611	P1P2	GATAGAACAGTCACAGAGGG	0.745941	0
ENSG00000232611_-_135930112.23-P1P2	ENSG00000232611	P1P2	GCAGTCACAGAGGGTGGTAA	0.723288	0
ENSG00000232611_-_135930145.23-P1P2	ENSG00000232611	P1P2	GAACTACAACCAGGAACCTA	0.537558	0
ENSG00000232611_+_135930132.23-P1P2	ENSG00000232611	P1P2	GAGCTCTTGCCATAGGTTCC	0.537539	0
ENSG00000232611_+_135929890.23-P1P2	ENSG00000232611	P1P2	GTGCCCACTAAGGTAACCAG	0.524938	0
ENSG00000232679_-_222238010.23-P1P2	ENSG00000232679	P1P2	Gggtaaattatacaggacaa	0.329003	0
ENSG00000232679_+_222237845.23-P1P2	ENSG00000232679	P1P2	Gacacaaggttcgaacagtt	0.323376	0
ENSG00000232679_+_222237919.23-P1P2	ENSG00000232679	P1P2	GTAAATTGGtactgggagtg	0.463612	1
ENSG00000232679_-_222238163.23-P1P2	ENSG00000232679	P1P2	Gaaagccatcagaccttgtg	0.436239	1
ENSG00000232679_+_222237890.23-P1P2	ENSG00000232679	P1P2	Ggaaaagatatcccaaaatg	0.41252	1
ENSG00000232803_-_61297961.23-P1P2	ENSG00000232803	P1P2	GGGCACCTGGGTACGCGTCG	0.885664	0
ENSG00000232803_-_61297933.23-P1P2	ENSG00000232803	P1P2	GCAGCTACGGCGGGAGGTGA	0.854603	0
ENSG00000232803_-_61297927.23-P1P2	ENSG00000232803	P1P2	GCACAGCCAGCTACGGCGGG	0.850737	0
ENSG00000232803_+_61297964.23-P1P2	ENSG00000232803	P1P2	GCCCAGGGACCGCGGGTGCT	0.846162	0
ENSG00000232803_-_61297948.23-P1P2	ENSG00000232803	P1P2	GGTGAGGGCCAGATGGCACC	0.829578	0
ENSG00000232936_-_91405077.23-P1P2	ENSG00000232936	P1P2	GCATGGGGAATCAAGTTCTC	0.866187	0
ENSG00000232936_-_91405090.23-P1P2	ENSG00000232936	P1P2	GGTTCTCTGGGCTTGCAGAG	0.864821	0
ENSG00000232936_-_91405105.23-P1P2	ENSG00000232936	P1P2	GAGAGAGGAGATGGGCGGGT	0.79363	0
ENSG00000232936_-_91405061.23-P1P2	ENSG00000232936	P1P2	GCACCGACGAGTTTCAACAT	0.762705	0
ENSG00000232936_+_91405033.23-P1P2	ENSG00000232936	P1P2	GTGAAACTCGTCGGTGGCGG	0.756128	0
ENSG00000233101_+_46667863.23-P1P2	ENSG00000233101	P1P2	GAGGAAGCCGAGGGTCGTGG	0.786439	0
ENSG00000233101_+_46667853.23-P1P2	ENSG00000233101	P1P2	GGGGTCGTGGAGGCTCTACT	0.744751	0
ENSG00000233101_-_46667836.23-P1P2	ENSG00000233101	P1P2	GAAAGGGAGACAAAGTCAAG	0.728187	0
ENSG00000233101_-_46667842.23-P1P2	ENSG00000233101	P1P2	GAGACAAAGTCAAGGGGTGA	0.677193	0
ENSG00000233101_-_46667819.23-P1P2	ENSG00000233101	P1P2	GGATAGTTTGCTATCGACAA	0.641947	0
ENSG00000233237_+_72130506.23-P1P2	ENSG00000233237	P1P2	GCGGGCGCGGGGCGCAAGAG	0.75706	0
ENSG00000233237_+_72130482.23-P1P2	ENSG00000233237	P1P2	GCTGCGCGAGCCGCTGCGGA	0.717234	0
ENSG00000233237_-_72130536.23-P1P2	ENSG00000233237	P1P2	GCGCCCCGCGCCCGGCTCAG	0.650167	0
ENSG00000233237_-_72130474.23-P1P2	ENSG00000233237	P1P2	GTCAAAGACCCCAATTGGCT	0.640128	0
ENSG00000233237_+_72130460.23-P1P2	ENSG00000233237	P1P2	GAAGGGCTCCTAGCCAATTG	0.625258	0
ENSG00000233423_-_67162019.23-P1P2	ENSG00000233423	P1P2	Ggctcctgtgtgaaagaaca	0.585747	0
ENSG00000233423_+_67162027.23-P1P2	ENSG00000233423	P1P2	Gccgagctgttgcctctcgg	0.561801	0
ENSG00000233423_-_67161612.23-P1P2	ENSG00000233423	P1P2	Ggtgagcagtcagagaggcg	0.544966	0
ENSG00000233423_-_67161972.23-P1P2	ENSG00000233423	P1P2	Gcaagcgatgacagttttga	0.528193	0
ENSG00000233423_-_67161939.23-P1P2	ENSG00000233423	P1P2	Gtctttcacagcatttaata	0.522239	0
ENSG00000233559_-_130538525.23-ENST00000447430	ENSG00000233559	ENST00000447430	GTGCAGGCAGGACCGAAAAA	0.672853	0
ENSG00000233559_-_130538530.23-ENST00000447430	ENSG00000233559	ENST00000447430	GGCAGGACCGAAAAAAGGTG	0.666541	0
ENSG00000233559_-_130538513.23-ENST00000447430	ENSG00000233559	ENST00000447430	GCTTAACAATATGTGCAGGC	0.649544	0
ENSG00000233559_-_130538509.23-ENST00000447430	ENSG00000233559	ENST00000447430	GCACACTTAACAATATGTGC	0.591573	0
ENSG00000233559_+_130538541.23-ENST00000447430	ENSG00000233559	ENST00000447430	GTGACTCACCTTTGATTTAT	0.57766	0
ENSG00000233799_-_758802.23-ENST00000454037	ENSG00000233799	ENST00000454037	GTATGCAACGAGGAGATCCT	0.731245	0
ENSG00000233799_-_758828.23-ENST00000454037	ENSG00000233799	ENST00000454037	GGACCACACACTCAAGTTCG	0.666192	0
ENSG00000233799_+_758797.23-ENST00000454037	ENSG00000233799	ENST00000454037	GGAGTGTGTGGTCCTTGCCC	0.6499	0
ENSG00000233799_+_758640.23-ENST00000454037	ENSG00000233799	ENST00000454037	GCGTGCCTAGAGATGGGGTG	0.64703	0
ENSG00000233799_+_758647.23-ENST00000454037	ENSG00000233799	ENST00000454037	GGCAAGAACGTGCCTAGAGA	0.605605	0
ENSG00000233901_+_132104211.23-P1	ENSG00000233901	P1	GGCTCTACAGGATGCTCCAG	0.851615	0
ENSG00000233901_+_132104197.23-P1	ENSG00000233901	P1	GTCCAGAGGGCCTCGTGGGG	0.845962	0
ENSG00000233901_+_132104202.23-P1	ENSG00000233901	P1	GGATGCTCCAGAGGGCCTCG	0.845778	0
ENSG00000233901_-_132104167.23-P1	ENSG00000233901	P1	GCCCTGAGGACCATCTGGAG	0.785463	0
ENSG00000233901_+_132104236.23-P1	ENSG00000233901	P1	GGCTCAGGGTCTCTGGGTAG	0.734908	0
ENSG00000233901_+_132096191.23-P2	ENSG00000233901	P2	Ggcaagtgtgaggctctaga	0.816722	0
ENSG00000233901_+_132096400.23-P2	ENSG00000233901	P2	GAGAGCGGCCCCAGCATCGG	0.642772	0
ENSG00000233901_+_132096238.23-P2	ENSG00000233901	P2	Ggggaaccctgtgagagcag	0.610904	0
ENSG00000233901_+_132096403.23-P2	ENSG00000233901	P2	GCCAAGAGCGGCCCCAGCAT	0.597889	0
ENSG00000233901_-_132096569.23-P2	ENSG00000233901	P2	GACCCGGTCACCCAGAGGCT	0.528237	0
ENSG00000233903_+_42672439.23-ENST00000420096	ENSG00000233903	ENST00000420096	Gcaggactcttgaggacctg	0.669895	0
ENSG00000233903_-_42672404.23-ENST00000420096	ENSG00000233903	ENST00000420096	Gtcacttagaagatgctcga	0.612217	0
ENSG00000233903_+_42672457.23-ENST00000420096	ENSG00000233903	ENST00000420096	GGAGCCAGCACATaagagtc	0.593707	0
ENSG00000233903_-_42672608.23-ENST00000420096	ENSG00000233903	ENST00000420096	GATAGAAGGCACCAGGACAC	0.592383	0
ENSG00000233903_+_42672447.23-ENST00000420096	ENSG00000233903	ENST00000420096	GATaagagtcaggactcttg	0.589795	0
ENSG00000233919_+_41210000.23-ENST00000415774	ENSG00000233919	ENST00000415774	GCAATGAGTCAAGAAGATAC	0.655189	0
ENSG00000233919_-_41210053.23-ENST00000415774	ENSG00000233919	ENST00000415774	GCAGACAGGCTTTCTCTGGG	0.52042	0
ENSG00000233919_-_41209822.23-ENST00000415774	ENSG00000233919	ENST00000415774	Gacagtgcacagcaatgagt	0.478506	0
ENSG00000233919_+_41209917.23-ENST00000415774	ENSG00000233919	ENST00000415774	GGAACTCTGAATGGCTCAAG	0.457473	0
ENSG00000233919_-_41209668.23-ENST00000415774	ENSG00000233919	ENST00000415774	Gccacaagtctagacggcaa	0.442803	0
ENSG00000234072_+_27579204.23-P1P2	ENSG00000234072	P1P2	GCACGCCCAGGACTGAAGAA	0.698578	0
ENSG00000234072_+_27579175.23-P1P2	ENSG00000234072	P1P2	GTGGCCCCTAGAGTGGTTGT	0.630249	0
ENSG00000234072_-_27579345.23-P1P2	ENSG00000234072	P1P2	GAGCGCCTACGCCCGGACAC	0.605493	0
ENSG00000234072_-_27579408.23-P1P2	ENSG00000234072	P1P2	GCCGAGGCTTGCAGAGATGG	0.60339	0
ENSG00000234072_-_27579439.23-P1P2	ENSG00000234072	P1P2	GGGCCACAGTAGGGAAGGTG	0.603189	0
ENSG00000234160_+_37509231.23-ENST00000413915	ENSG00000234160	ENST00000413915	GTGCGGGTGCTTTGCACAAC	0.645079	0
ENSG00000234160_-_37509166.23-ENST00000413915	ENSG00000234160	ENST00000413915	Gggaggggtagaatttagcg	0.644122	0
ENSG00000234160_-_37509151.23-ENST00000413915	ENSG00000234160	ENST00000413915	Gtaaggagcttctgaaggag	0.643243	0
ENSG00000234160_+_37509373.23-ENST00000413915	ENSG00000234160	ENST00000413915	GTGTGAGGAGGGCTATTACC	0.579128	0
ENSG00000234160_-_37509205.23-ENST00000413915	ENSG00000234160	ENST00000413915	GAATTAAGTAAAAAGTTAGA	0.574767	0
ENSG00000234350_+_171627266.23-P1P2	ENSG00000234350	P1P2	GAACTGGGCGCACACACCCT	0.876555	0
ENSG00000234350_-_171627246.23-P1P2	ENSG00000234350	P1P2	GCGGCGCTCCTGAAGGTAAC	0.850931	0
ENSG00000234350_+_171627218.23-P1P2	ENSG00000234350	P1P2	GCCTTCAGGAGCGCCGAAGA	0.814746	0
ENSG00000234350_-_171627271.23-P1P2	ENSG00000234350	P1P2	GGCGTGCGCACGTCAATCCG	0.812274	0
ENSG00000234350_+_171627232.23-P1P2	ENSG00000234350	P1P2	GACGCGCACCGGTTACCTTC	0.777401	0
ENSG00000234449_+_3781563.23-ENST00000381108	ENSG00000234449	ENST00000381108	GAATTCTGGTCTGTGTTCTC	0.727628	4
ENSG00000234449_+_3781541.23-ENST00000381108	ENSG00000234449	ENST00000381108	GAGACCCTGGAAATAAACAA	0.673844	4
ENSG00000234449_+_3781521.23-ENST00000381108	ENSG00000234449	ENST00000381108	GGGTAAGGTACAATCTCCCA	0.637289	4
ENSG00000234449_+_3781614.23-ENST00000381108	ENSG00000234449	ENST00000381108	GATTTGAAAGTCGCATAAAA	0.542348	4
ENSG00000234449_+_3781479.23-ENST00000381108	ENSG00000234449	ENST00000381108	GGTTAGCCAAAACAAGggcc	0.433423	4
ENSG00000234449_-_3800313.23-ENST00000438107	ENSG00000234449	ENST00000438107	GggcTTGTAGAGCCAGGCGG	0.838226	4
ENSG00000234449_-_3800307.23-ENST00000438107	ENSG00000234449	ENST00000438107	GggcccgggcTTGTAGAGCC	0.785813	4
ENSG00000234449_-_3800310.23-ENST00000438107	ENSG00000234449	ENST00000438107	GccgggcTTGTAGAGCCAGG	0.757141	4
ENSG00000234449_+_3800347.23-ENST00000438107	ENSG00000234449	ENST00000438107	GCACGCTGCTACCGAGCTGC	0.671469	4
ENSG00000234449_+_3800125.23-ENST00000438107	ENSG00000234449	ENST00000438107	GcggccgcgcgcgcACCGGA	0.633866	4
ENSG00000234449_-_3785043.23-ENST00000456563	ENSG00000234449	ENST00000456563	GCCGCTGGCACGGACAGCCT	0.369985	2
ENSG00000234449_+_3784734.23-ENST00000456563	ENSG00000234449	ENST00000456563	Gcgtggccacagcagggaca	0.511073	3
ENSG00000234449_+_3784961.23-ENST00000456563	ENSG00000234449	ENST00000456563	GAGTCAGCACGCGGTGGCCT	0.488021	3
ENSG00000234449_+_3784741.23-ENST00000456563	ENSG00000234449	ENST00000456563	Gcatgtcacgtggccacagc	0.477888	3
ENSG00000234449_+_3784726.23-ENST00000456563	ENSG00000234449	ENST00000456563	Gcagcagggacaaggggccg	0.464398	3
ENSG00000234546_+_9242276.23-P1P2	ENSG00000234546	P1P2	GGGGCTGGAGAGACGCGTCG	0.810789	0
ENSG00000234546_+_9242270.23-P1P2	ENSG00000234546	P1P2	GGAGAGACGCGTCGCGGCCC	0.796437	0
ENSG00000234546_+_9242296.23-P1P2	ENSG00000234546	P1P2	GAGCCCAGCTCCCCGGATCC	0.790947	0
ENSG00000234546_-_9242308.23-P1P2	ENSG00000234546	P1P2	GCTCTCCAGCCCGGGATCCG	0.781594	0
ENSG00000234546_+_9242291.23-P1P2	ENSG00000234546	P1P2	GAGCTCCCCGGATCCCGGGC	0.746837	0
ENSG00000234678_+_201979434.23-P1P2	ENSG00000234678	P1P2	GGCGGGAACGTTGCTGGGGT	0.812031	0
ENSG00000234678_+_201979440.23-P1P2	ENSG00000234678	P1P2	GCAGGTGGCGGGAACGTTGC	0.787441	0
ENSG00000234678_+_201979475.23-P1P2	ENSG00000234678	P1P2	GACCCTCTGGGGTTGGGCAC	0.706753	0
ENSG00000234678_+_201979487.23-P1P2	ENSG00000234678	P1P2	GCTGTCATCCCGCACCCTCT	0.638338	0
ENSG00000234678_+_201979419.23-P1P2	ENSG00000234678	P1P2	GGGGTGGGCATCTGTGCTTT	0.630702	0
ENSG00000234705_-_131425837.23-ENST00000428643	ENSG00000234705	ENST00000428643	GGGTGTGCTAGGATGAGATG	0.810045	0
ENSG00000234705_-_131425783.23-ENST00000428643	ENSG00000234705	ENST00000428643	GGAATAAGCACCCCCGCAGA	0.765392	0
ENSG00000234705_+_131425773.23-ENST00000428643	ENSG00000234705	ENST00000428643	GAGCAGGTATGGCCATCTGC	0.736609	0
ENSG00000234705_-_131425676.23-ENST00000428643	ENSG00000234705	ENST00000428643	GGGATTGTCTGACCTAGTGC	0.527243	0
ENSG00000234705_+_131425648.23-ENST00000428643	ENSG00000234705	ENST00000428643	GTAGGTCAGACAATCCCCTT	0.492479	0
ENSG00000234883_-_26946408.23-P1P2	ENSG00000234883	P1P2	GAACAAATTGCTGCCGTGGG	0.688393	0
ENSG00000234883_-_26946405.23-P1P2	ENSG00000234883	P1P2	GTGGAACAAATTGCTGCCGT	0.668548	0
ENSG00000234883_+_26946430.23-P1P2	ENSG00000234883	P1P2	GAGTCTAAGTTTATCCAGCA	0.504998	0
ENSG00000234883_+_26946322.23-P1P2	ENSG00000234883	P1P2	GATATGTAGGAGTCAGTTGG	0.455471	0
ENSG00000234883_-_26946456.23-P1P2	ENSG00000234883	P1P2	GCTGGATAAACTTAGACTTC	0.440435	0
ENSG00000234902_-_208100571.23-ENST00000417096	ENSG00000234902	ENST00000417096	GATTATTACTTCAGGGCTTG	0.773791	0
ENSG00000234902_-_208100563.23-ENST00000417096	ENSG00000234902	ENST00000417096	GATGTGCTAATTATTACTTC	0.708988	0
ENSG00000234902_+_208100524.23-ENST00000417096	ENSG00000234902	ENST00000417096	GACATAAAGTTGGTCtgtta	0.60468	0
ENSG00000234902_+_208100376.23-ENST00000417096	ENSG00000234902	ENST00000417096	Gtgccctcatatgaaggatc	0.575126	0
ENSG00000234902_+_208100594.23-ENST00000417096	ENSG00000234902	ENST00000417096	GTTGGAGATGAAATTCGAAA	0.556437	0
ENSG00000234902_+_208100734.23-ENST00000448786	ENSG00000234902	ENST00000448786	Ggagctgggtacacatgatg	0.837074	0
ENSG00000234902_-_208100571.23-ENST00000448786	ENSG00000234902	ENST00000448786	GATTATTACTTCAGGGCTTG	0.773791	0
ENSG00000234902_-_208100786.23-ENST00000448786	ENSG00000234902	ENST00000448786	Gtgctagagatccaatggag	0.711374	0
ENSG00000234902_-_208100563.23-ENST00000448786	ENSG00000234902	ENST00000448786	GATGTGCTAATTATTACTTC	0.708988	0
ENSG00000234902_+_208100775.23-ENST00000448786	ENSG00000234902	ENST00000448786	GTCCACAGACTCCtctccat	0.684481	0
ENSG00000235038_+_58525860.23-ENST00000419596	ENSG00000235038	ENST00000419596	GACTGCCTATGAGAGATGTG	0.813796	0
ENSG00000235038_+_58525851.23-ENST00000419596	ENSG00000235038	ENST00000419596	GGAGAGATGTGCGGACTCCT	0.809745	0
ENSG00000235038_-_58525856.23-ENST00000419596	ENSG00000235038	ENST00000419596	GATCAGGCGAGTCCAGGCCA	0.797736	0
ENSG00000235038_-_58525877.23-ENST00000419596	ENSG00000235038	ENST00000419596	GGAGTCCGCACATCTCTCAT	0.771178	0
ENSG00000235038_-_58525840.23-ENST00000419596	ENSG00000235038	ENST00000419596	GGGCAAAGGAGCCAAAGATC	0.757005	0
ENSG00000235192_-_166651331.23-P1P2	ENSG00000235192	P1P2	GGGCGCCTCACGTCCAAAGG	0.84479	0
ENSG00000235192_+_166651322.23-P1P2	ENSG00000235192	P1P2	GTGGAAGAAGACTCCTCCTT	0.839273	0
ENSG00000235192_-_166651311.23-P1P2	ENSG00000235192	P1P2	GTACGCGGGCGCTCTGGTAG	0.830607	0
ENSG00000235192_+_166651314.23-P1P2	ENSG00000235192	P1P2	GGACTCCTCCTTTGGACGTG	0.790309	0
ENSG00000235192_-_166651328.23-P1P2	ENSG00000235192	P1P2	GAGGGGCGCCTCACGTCCAA	0.767977	0
ENSG00000235381_+_155577796.23-ENST00000435295	ENSG00000235381	ENST00000435295	GAATCTGCCAAGCCGGGGTG	0.83394	0
ENSG00000235381_-_155577806.23-ENST00000435295	ENSG00000235381	ENST00000435295	GCCGGGAAATACCCACACCC	0.800856	0
ENSG00000235381_+_155577801.23-ENST00000435295	ENSG00000235381	ENST00000435295	GGGCAAAATCTGCCAAGCCG	0.779947	0
ENSG00000235381_+_155577770.23-ENST00000435295	ENSG00000235381	ENST00000435295	GTTCCCGGGAGAAGTGCTCT	0.682372	0
ENSG00000235381_-_155577788.23-ENST00000435295	ENSG00000235381	ENST00000435295	GACTCCAAGAGCACTTCTCC	0.678528	0
ENSG00000235565_-_95089707.23-ENST00000435559	ENSG00000235565	ENST00000435559	GCCTGACCAGTGAGGAGCCC	0.866726	0
ENSG00000235565_-_95089721.23-ENST00000435559	ENSG00000235565	ENST00000435559	GAGCCCAGGTGAGTCCTCAT	0.834118	0
ENSG00000235565_+_95089703.23-ENST00000435559	ENSG00000235565	ENST00000435559	GGAGCCGATGAGGACTCACC	0.823071	0
ENSG00000235565_-_95089676.23-ENST00000435559	ENSG00000235565	ENST00000435559	GAAGCAATCACTCTGCGGCT	0.793047	0
ENSG00000235565_-_95089699.23-ENST00000435559	ENSG00000235565	ENST00000435559	GCACAGTTCCCTGACCAGTG	0.756713	0
ENSG00000235781_+_30484130.23-P1P2	ENSG00000235781	P1P2	GTACGCTTCAGGGGTCGCCC	0.667464	0
ENSG00000235781_-_30484076.23-P1P2	ENSG00000235781	P1P2	GTTCTCTCAGCCGAGAACTG	0.666483	0
ENSG00000235781_-_30484127.23-P1P2	ENSG00000235781	P1P2	GGGAGCGGCAGGAAGCGCTT	0.647902	0
ENSG00000235781_+_30484082.23-P1P2	ENSG00000235781	P1P2	GCTTCCTCTGTTTTCACCGG	0.617927	0
ENSG00000235781_-_30484134.23-P1P2	ENSG00000235781	P1P2	GCAGGAAGCGCTTTGGGACC	0.603562	0
ENSG00000235884_-_30948697.23-P1P2	ENSG00000235884	P1P2	GAGGCTCCTCGGCAGCATTA	0.78467	0
ENSG00000235884_+_30948681.23-P1P2	ENSG00000235884	P1P2	GGCTGCCCATAATGCTGCCG	0.768304	0
ENSG00000235884_-_30948678.23-P1P2	ENSG00000235884	P1P2	GGCAGCCGTGGGACTGGCAC	0.749802	0
ENSG00000235884_+_30948714.23-P1P2	ENSG00000235884	P1P2	GCCCATCCGGCTCTCAGAAG	0.715323	0
ENSG00000235884_+_30948887.23-P1P2	ENSG00000235884	P1P2	GAGAAGGCTACCGCGGCGCT	0.683734	0
ENSG00000235934_-_171674099.23-P1P2	ENSG00000235934	P1P2	GGCCCGCAATCTCTCTGTCC	0.693253	0
ENSG00000235934_+_171674120.23-P1P2	ENSG00000235934	P1P2	GCCTGCTCGACTCTCGGCGC	0.687743	0
ENSG00000235934_+_171674126.23-P1P2	ENSG00000235934	P1P2	GGGCGCCCCTGCTCGACTCT	0.682711	0
ENSG00000235934_+_171674079.23-P1P2	ENSG00000235934	P1P2	GCCCGGGACAGAGAGATTGC	0.671383	0
ENSG00000235934_+_171674146.23-P1P2	ENSG00000235934	P1P2	GGGCGGACAAAGATCTTGCG	0.619875	0
ENSG00000235978_+_4872999.23-P1	ENSG00000235978	P1	GTGAAGCCACAGCCGGAAGC	0.757969	0
ENSG00000235978_-_4873063.23-P1	ENSG00000235978	P1	GGAGGAAGCACTTGCTGTGA	0.714423	0
ENSG00000235978_-_4873075.23-P1	ENSG00000235978	P1	GGCTGTGACGGGAACTGTAC	0.694489	0
ENSG00000235978_-_4873045.23-P1	ENSG00000235978	P1	GAGTTTGTCTGCTCCGAGAG	0.661646	0
ENSG00000235978_-_4873095.23-P1	ENSG00000235978	P1	GGGCTGGATTGTAGGAGGAC	0.660483	0
ENSG00000235978_-_4898441.23-P2	ENSG00000235978	P2	Gtgaccccatcttcaaagag	0.586836	0
ENSG00000235978_+_4898228.23-P2	ENSG00000235978	P2	GactagtgcaGCATACCTAC	0.557613	0
ENSG00000235978_-_4898235.23-P2	ENSG00000235978	P2	GACAAATGGAACAGTCCTGT	0.548539	0
ENSG00000235978_+_4898447.23-P2	ENSG00000235978	P2	Gaatgtgtaaacggctcaac	0.542303	0
ENSG00000235978_+_4898331.23-P2	ENSG00000235978	P2	Gagtgccttcagaaggaacg	0.500744	0
ENSG00000236081_+_1781903.23-P1P2	ENSG00000236081	P1P2	GAGGAAGCGTGTAGGAAGCG	0.911173	0
ENSG00000236081_-_1781900.23-P1P2	ENSG00000236081	P1P2	GGTGATTACGATTGTGGCTG	0.844089	0
ENSG00000236081_-_1781894.23-P1P2	ENSG00000236081	P1P2	GTTAAAGGTGATTACGATTG	0.757577	0
ENSG00000236081_+_1781720.23-P1P2	ENSG00000236081	P1P2	GGGAGGGCTGCATGCACATG	0.674128	0
ENSG00000236081_+_1781944.23-P1P2	ENSG00000236081	P1P2	GTGCCCGGCCTCCGGAAGGG	0.663366	0
ENSG00000236204_-_19226670.23-P1P2	ENSG00000236204	P1P2	GGTTGAATCATTTGGCTATG	0.722097	0
ENSG00000236204_+_19226623.23-P1P2	ENSG00000236204	P1P2	GTACAGTTAACAACTTAGAA	0.698894	0
ENSG00000236204_-_19226662.23-P1P2	ENSG00000236204	P1P2	GTGTACTGAGTTGAATCATT	0.690256	0
ENSG00000236204_+_19226558.23-P1P2	ENSG00000236204	P1P2	GTGTAAGGAGACCCTAAATG	0.465299	0
ENSG00000236204_-_19226457.23-P1P2	ENSG00000236204	P1P2	GCCAAAATCACGGGGTTATT	0.45601	0
ENSG00000236305_-_100450213.23-P1P2	ENSG00000236305	P1P2	GCAGGGCTGCATTGCATCCC	0.935918	0
ENSG00000236305_-_100450195.23-P1P2	ENSG00000236305	P1P2	GGCCGGAGACGCTTGTCTGC	0.92236	0
ENSG00000236305_-_100450229.23-P1P2	ENSG00000236305	P1P2	GCCCCGGGCGCACGTGGAGC	0.903388	0
ENSG00000236305_+_100450210.23-P1P2	ENSG00000236305	P1P2	GCTCCAGCTCCACGTGCGCC	0.880538	0
ENSG00000236305_-_100450223.23-P1P2	ENSG00000236305	P1P2	GTTGCATCCCCGGGCGCACG	0.862482	0
ENSG00000236682_-_128146761.23-ENST00000433673	ENSG00000236682	ENST00000433673	GGTGCACCTCAGAAACACAG	0.706807	0
ENSG00000236682_-_128146737.23-ENST00000433673	ENSG00000236682	ENST00000433673	GTGTCAAAGTCACAGGAACA	0.67587	0
ENSG00000236682_+_128146925.23-ENST00000433673	ENSG00000236682	ENST00000433673	GTGTGGTGACCCAGTAACTG	0.571427	0
ENSG00000236682_-_128146715.23-ENST00000433673	ENSG00000236682	ENST00000433673	GATTACAGACCCATTAACAG	0.549272	0
ENSG00000236682_-_128146953.23-ENST00000433673	ENSG00000236682	ENST00000433673	GTACTGGGTCACCACATAGC	0.524876	0
ENSG00000236824_+_47558215.23-ENST00000418539	ENSG00000236824	ENST00000418539	GGCATGCATGAATGTGTGAT	0.741317	0
ENSG00000236824_-_47558474.23-ENST00000418539	ENSG00000236824	ENST00000418539	Gtccacagactagggcggca	0.587676	0
ENSG00000236824_+_47558379.23-ENST00000418539	ENSG00000236824	ENST00000418539	GgCTCTAGAAGGTATGGGAT	0.583599	0
ENSG00000236824_-_47558201.23-ENST00000418539	ENSG00000236824	ENST00000418539	GTAAGGCAAATATCCCTATG	0.563851	0
ENSG00000236824_+_47558296.23-ENST00000418539	ENSG00000236824	ENST00000418539	GACAGATCAATAGGTATCTG	0.55621	0
ENSG00000237036_+_31607967.23-P1P2	ENSG00000237036	P1P2	GCTTGTTGCTAGGGACCGGG	0.685363	0
ENSG00000237036_+_31607960.23-P1P2	ENSG00000237036	P1P2	GCTAGGGACCGGGCGGTTTG	0.67837	0
ENSG00000237036_+_31607970.23-P1P2	ENSG00000237036	P1P2	GAACCTTGTTGCTAGGGACC	0.667272	0
ENSG00000237036_+_31607976.23-P1P2	ENSG00000237036	P1P2	GGGCCGGAACCTTGTTGCTA	0.645077	0
ENSG00000237036_+_31607951.23-P1P2	ENSG00000237036	P1P2	GGGGCGGTTTGCGGCAACCG	0.636281	0
ENSG00000237187_-_92921279.23-P1P2	ENSG00000237187	P1P2	GCGCCCGGGTGGTTGCTGTG	0.867002	0
ENSG00000237187_-_92921268.23-P1P2	ENSG00000237187	P1P2	GTCTTTCTTTCTCGCCCGGG	0.809105	0
ENSG00000237187_+_92921290.23-P1P2	ENSG00000237187	P1P2	GTGGGACGGGCCGGGACCAC	0.77109	0
ENSG00000237187_+_92921299.23-P1P2	ENSG00000237187	P1P2	GAAGGAAAGCTGGGACGGGC	0.759628	0
ENSG00000237187_+_92921219.23-P1P2	ENSG00000237187	P1P2	GCAGGGAGGCGGGCGAAGCG	0.690139	0
ENSG00000237517_-_18958035.23-P1P2	ENSG00000237517	P1P2	GGGAGCCTAGACCCGCTGCC	0.916141	0
ENSG00000237517_-_18958041.23-P1P2	ENSG00000237517	P1P2	GTAGACCCGCTGCCGGGCCG	0.90888	0
ENSG00000237517_-_18958072.23-P1P2	ENSG00000237517	P1P2	GAGCGGCGGCGCCTGGATGC	0.770814	0
ENSG00000237517_+_18958085.23-P1P2	ENSG00000237517	P1P2	GCGGGGCGGGCGCCAGTCTC	0.661825	0
ENSG00000237517_+_18958252.23-P1P2	ENSG00000237517	P1P2	GAGCCTTGGAAGCCCTGGAC	0.658962	0
ENSG00000237687_-_61331781.23-ENST00000435412	ENSG00000237687	ENST00000435412	GGTGGAGCCACGTGGAAGGA	0.841032	0
ENSG00000237687_-_61331777.23-ENST00000435412	ENSG00000237687	ENST00000435412	GCCTGGTGGAGCCACGTGGA	0.820419	0
ENSG00000237687_+_61331823.23-ENST00000435412	ENSG00000237687	ENST00000435412	GTGAGGAGACGCGTGAGGCA	0.792909	0
ENSG00000237687_-_61331773.23-ENST00000435412	ENSG00000237687	ENST00000435412	GGCAGCCTGGTGGAGCCACG	0.779152	0
ENSG00000237687_+_61331766.23-ENST00000435412	ENSG00000237687	ENST00000435412	GGCCCGCCCTTCCTTCCACG	0.751489	0
ENSG00000237807_+_54436495.23-P1P2	ENSG00000237807	P1P2	Ggttgtacaggaactgccaa	0.693056	0
ENSG00000237807_-_54436476.23-P1P2	ENSG00000237807	P1P2	Gtgggggtaggctgggacat	0.690093	0
ENSG00000237807_+_54436507.23-P1P2	ENSG00000237807	P1P2	Gcaagagaagccagttgtac	0.629305	0
ENSG00000237807_-_54436460.23-P1P2	ENSG00000237807	P1P2	Ggttggcctcggtaaagtgg	0.625156	0
ENSG00000237807_+_54436340.23-P1P2	ENSG00000237807	P1P2	Gggagatcaaggtagtcaag	0.609804	0
ENSG00000237945_-_35321247.23-P1P2	ENSG00000237945	P1P2	GGGCAGCAGGCTTCGTGAGC	0.810773	0
ENSG00000237945_+_35321265.23-P1P2	ENSG00000237945	P1P2	GCCAGGTCTGTCTAATTCGA	0.722796	0
ENSG00000237945_+_35321255.23-P1P2	ENSG00000237945	P1P2	GCTAATTCGAAGGCTGCTTC	0.706592	0
ENSG00000237945_+_35321308.23-P1P2	ENSG00000237945	P1P2	GCCAAGATGCCAAAATGGGT	0.618397	0
ENSG00000237945_+_35321305.23-P1P2	ENSG00000237945	P1P2	GAGATGCCAAAATGGGTGGG	0.601525	0
ENSG00000238045_+_29823285.23-P1P2	ENSG00000238045	P1P2	GCAACGGTCACCGGGATTCC	0.866183	0
ENSG00000238045_+_29823276.23-P1P2	ENSG00000238045	P1P2	GCCGGGATTCCTGGAAGAGA	0.854755	0
ENSG00000238045_+_29823293.23-P1P2	ENSG00000238045	P1P2	GCCTCCCGCCAACGGTCACC	0.833212	0
ENSG00000238045_+_29823268.23-P1P2	ENSG00000238045	P1P2	GCCTGGAAGAGACGGGGATT	0.78834	0
ENSG00000238045_-_29823311.23-P1P2	ENSG00000238045	P1P2	GAATCCCGGTGACCGTTGGC	0.770468	0
ENSG00000238164_+_2488441.23-P1P2	ENSG00000238164	P1P2	GCCCACATCCGGCCAAATGG	0.840092	0
ENSG00000238164_+_2488444.23-P1P2	ENSG00000238164	P1P2	GGTGCCCACATCCGGCCAAA	0.838411	0
ENSG00000238164_-_2488428.23-P1P2	ENSG00000238164	P1P2	GCCACTCACCACTCCGTCCA	0.801022	0
ENSG00000238164_-_2488451.23-P1P2	ENSG00000238164	P1P2	GCAGCTGGTGAGCCCCCATT	0.795745	0
ENSG00000238164_+_2488414.23-P1P2	ENSG00000238164	P1P2	GCAGCTGCCCGTGGACGGAG	0.771565	0
ENSG00000238287_+_40974303.23-P1P2	ENSG00000238287	P1P2	GCCGTCTCTGTGAGCGGAGG	0.870258	0
ENSG00000238287_+_40974338.23-P1P2	ENSG00000238287	P1P2	GCGCCTACCTCGCGAGGCTG	0.865287	0
ENSG00000238287_+_40974306.23-P1P2	ENSG00000238287	P1P2	GAATCCGTCTCTGTGAGCGG	0.857324	0
ENSG00000238287_-_40974357.23-P1P2	ENSG00000238287	P1P2	GAGCCGCAGCCTCGCGAGGT	0.804391	0
ENSG00000238287_+_40974344.23-P1P2	ENSG00000238287	P1P2	GCGGCGCCGCCTACCTCGCG	0.796481	0
ENSG00000240288_-_10327072.23-P1P2	ENSG00000240288	P1P2	GAGGAAGCCCTGATGTTTAA	0.717514	0
ENSG00000240288_+_10327041.23-P1P2	ENSG00000240288	P1P2	GTCAGGGCTTCCTGAGTGCA	0.66043	0
ENSG00000240288_-_10327275.23-P1P2	ENSG00000240288	P1P2	GTGAGTGAGCTGGTGTGATT	0.569918	0
ENSG00000240288_+_10327297.23-P1P2	ENSG00000240288	P1P2	GAATAAAAGGACAAGTAGCA	0.50351	0
ENSG00000240288_+_10327414.23-P1P2	ENSG00000240288	P1P2	GGTATGCTGATGTTCCAAAT	0.46308	0
ENSG00000240541_-_149095639.23-P1P2	ENSG00000240541	P1P2	GGCCTCAGTCATAGGCAACA	0.688344	0
ENSG00000240541_-_149095631.23-P1P2	ENSG00000240541	P1P2	GGAGAAACAGCCTCAGTCAT	0.64993	0
ENSG00000240541_+_149095679.23-P1P2	ENSG00000240541	P1P2	GTTGATTCTTTATCTTGTGG	0.582224	0
ENSG00000240541_+_149095619.23-P1P2	ENSG00000240541	P1P2	GTCCCTGTTGCCTATGACTG	0.527326	0
ENSG00000240541_+_149095723.23-P1P2	ENSG00000240541	P1P2	GTCGGACACTTGGCAGTTAC	0.506162	0
ENSG00000241359_+_63535708.23-ENST00000488201	ENSG00000241359	ENST00000488201	GCAGAACCTGGATGTTGACG	0.75121	0
ENSG00000241359_-_63535724.23-ENST00000488201	ENSG00000241359	ENST00000488201	GGGTGGCCCCGTCAACATCC	0.719132	0
ENSG00000241359_+_63535678.23-ENST00000488201	ENSG00000241359	ENST00000488201	GGATCTTGTGAGGAACTAGT	0.699593	0
ENSG00000241359_-_63535649.23-ENST00000488201	ENSG00000241359	ENST00000488201	GGAAATCAACAAATTGAATT	0.671174	0
ENSG00000241359_-_63535704.23-ENST00000488201	ENSG00000241359	ENST00000488201	GTAGTTCCTCACAAGATCAG	0.589502	0
ENSG00000241769_-_148620818.23-P1	ENSG00000241769	P1	GAGGTGCAGTTAGGTCGCTG	0.817519	0
ENSG00000241769_-_148620786.23-P1	ENSG00000241769	P1	GCTGCTTCCGTGCCCTATGG	0.716063	0
ENSG00000241769_+_148620771.23-P1	ENSG00000241769	P1	GTGTCTTCCCCCATAGGGCA	0.694211	0
ENSG00000241769_+_148620777.23-P1	ENSG00000241769	P1	GCTCCAGTGTCTTCCCCCAT	0.649637	0
ENSG00000241769_-_148620572.23-P1	ENSG00000241769	P1	GGCTGGGCGACTTAGGTCGG	0.537373	0
ENSG00000241769_+_148622469.23-P2	ENSG00000241769	P2	GTGCACACCACGCACGTACG	0.65965	0
ENSG00000241769_-_148622453.23-P2	ENSG00000241769	P2	GTGTTTGCTGTCTATATGCA	0.59003	0
ENSG00000241769_+_148622168.23-P2	ENSG00000241769	P2	GAGCTGCTATACCAGCAggg	0.570814	0
ENSG00000241769_+_148622216.23-P2	ENSG00000241769	P2	GTAAGTGGAAGGGTGGGACG	0.5673	0
ENSG00000241769_+_148622289.23-P2	ENSG00000241769	P2	GGGCCAGGGGACCTCGAGAC	0.56502	0
ENSG00000241886_-_30716161.23-P1P2	ENSG00000241886	P1P2	GTTTGGGCTTTACCATAATA	0.590644	0
ENSG00000241886_+_30716223.23-P1P2	ENSG00000241886	P1P2	GCAGTGCATTTCCAACTAAC	0.559609	0
ENSG00000241886_+_30716151.23-P1P2	ENSG00000241886	P1P2	GCTATCTAATTGCCCTATTA	0.54153	0
ENSG00000241886_-_30716144.23-P1P2	ENSG00000241886	P1P2	GGTACAACTGTGATGTGCTT	0.509075	0
ENSG00000241886_-_30716234.23-P1P2	ENSG00000241886	P1P2	GCCTTTCCAGACCAGTTAGT	0.500748	0
ENSG00000242349_+_11900904.23-P1P2	ENSG00000242349	P1P2	GCCTTTATGTTTCTGGTGGG	0.711498	0
ENSG00000242349_+_11900908.23-P1P2	ENSG00000242349	P1P2	GTAATCCTTTATGTTTCTGG	0.698444	0
ENSG00000242349_+_11900911.23-P1P2	ENSG00000242349	P1P2	GTTTTAATCCTTTATGTTTC	0.630316	0
ENSG00000242349_+_11900877.23-P1P2	ENSG00000242349	P1P2	GCTAAGGAGAGTCAAACCAC	0.61906	0
ENSG00000242349_-_11900955.23-P1P2	ENSG00000242349	P1P2	GCACACTAATAACCCCTGGA	0.599769	0
ENSG00000243004_-_20180045.23-P1P2	ENSG00000243004	P1P2	GCTGATGAACTGAAGAGGTC	0.773343	0
ENSG00000243004_-_20180040.23-P1P2	ENSG00000243004	P1P2	GCCCCACTGATGAACTGAAG	0.749969	0
ENSG00000243004_-_20180079.23-P1P2	ENSG00000243004	P1P2	GGCAGCCGTGACTGGCCACA	0.670744	0
ENSG00000243004_-_20180005.23-P1P2	ENSG00000243004	P1P2	GTTCTCCCCATGAAAAATGG	0.663355	0
ENSG00000243004_+_20180072.23-P1P2	ENSG00000243004	P1P2	GGAAGCAAGCACACACCCTG	0.661196	0
ENSG00000243629_+_156840747.23-P1P2	ENSG00000243629	P1P2	Gtacagaggatgcagtgtcc	0.847139	0
ENSG00000243629_-_156840751.23-P1P2	ENSG00000243629	P1P2	Gccattcatagatgatgccc	0.745613	0
ENSG00000243629_-_156840807.23-P1P2	ENSG00000243629	P1P2	Gttcacatagcagaagcatg	0.527569	0
ENSG00000243629_+_156840714.23-P1P2	ENSG00000243629	P1P2	Ggaatggagacaacctttac	0.493159	0
ENSG00000243629_+_156840436.23-P1P2	ENSG00000243629	P1P2	GtagcacagagccgggGTTC	0.483619	0
ENSG00000244128_-_164924822.23-P1P2	ENSG00000244128	P1P2	GTCGCGAAGCAGCTGCAACA	0.812401	0
ENSG00000244128_-_164924790.23-P1P2	ENSG00000244128	P1P2	GATCCCGCGCGGCTCAGAGA	0.794773	0
ENSG00000244128_-_164924798.23-P1P2	ENSG00000244128	P1P2	GCGGCTCAGAGATGGGTTTC	0.744523	0
ENSG00000244128_-_164924764.23-P1P2	ENSG00000244128	P1P2	GGAATGAGCTTGGAGCCGCA	0.618745	0
ENSG00000244128_+_164924772.23-P1P2	ENSG00000244128	P1P2	GAACCCATCTCTGAGCCGCG	0.607105	0
ENSG00000244468_-_149002917.23-P1P2	ENSG00000244468	P1P2	GACAATCGCCTATCACCGAG	0.446223	0
ENSG00000244468_+_149003006.23-P1P2	ENSG00000244468	P1P2	Gccgaactctaagcaaagac	0.297572	0
ENSG00000244468_+_149002581.23-P1P2	ENSG00000244468	P1P2	Gagcttccgcggtgtggaaa	0.755863	1
ENSG00000244468_+_149002955.23-P1P2	ENSG00000244468	P1P2	Ggtactcactgcttggcgat	0.35015	1
ENSG00000244468_+_149002587.23-P1P2	ENSG00000244468	P1P2	Ggaacaaagcttccgcggtg	0.757404	2
ENSG00000244625_+_27068856.23-P1P2	ENSG00000244625	P1P2	GGAGTCCTCTCACTGACTTC	0.755482	0
ENSG00000244625_-_27068835.23-P1P2	ENSG00000244625	P1P2	GATTTCTCATATTTGAAGGC	0.73484	0
ENSG00000244625_-_27068873.23-P1P2	ENSG00000244625	P1P2	GGACACCGGAAGTCAGTGAG	0.733813	0
ENSG00000244625_-_27068803.23-P1P2	ENSG00000244625	P1P2	GTATTTAGTACACAGGAAGT	0.725199	0
ENSG00000244625_-_27068796.23-P1P2	ENSG00000244625	P1P2	GAGTGGAGTATTTAGTACAC	0.697593	0
ENSG00000245248_-_119252565.23-P1P2	ENSG00000245248	P1P2	GAAGCACGCGAGTTTGGAGC	0.761705	0
ENSG00000245248_-_119252568.23-P1P2	ENSG00000245248	P1P2	GCACGCGAGTTTGGAGCGGG	0.759903	0
ENSG00000245248_-_119252607.23-P1P2	ENSG00000245248	P1P2	GACTGGAATGTCACACGACG	0.733683	0
ENSG00000245248_-_119252614.23-P1P2	ENSG00000245248	P1P2	GTGTCACACGACGGGGCAGC	0.732285	0
ENSG00000245248_-_119252624.23-P1P2	ENSG00000245248	P1P2	GCGGGGCAGCTGGAAGGTAT	0.698595	0
ENSG00000245552_+_94884268.23-P1	ENSG00000245552	P1	GACCCCACCGAGCGGTTAGA	0.900309	0
ENSG00000245552_+_94884262.23-P1	ENSG00000245552	P1	GCCGAGCGGTTAGAGGGTCC	0.897261	0
ENSG00000245552_-_94884288.23-P1	ENSG00000245552	P1	GACCCTCTAACCGCTCGGTG	0.85833	0
ENSG00000245552_+_94884276.23-P1	ENSG00000245552	P1	GGGGCTCTGACCCCACCGAG	0.831983	0
ENSG00000245552_+_94884299.23-P1	ENSG00000245552	P1	GCGACCAGCGGCCCTTCCGG	0.795499	0
ENSG00000245552_-_94965769.23-P2	ENSG00000245552	P2	GTAAAGGTCTCCAGCGTACC	0.700345	0
ENSG00000245552_-_94965780.23-P2	ENSG00000245552	P2	GAGCGTACCAGGATTTGTGA	0.694314	0
ENSG00000245552_-_94965810.23-P2	ENSG00000245552	P2	GTCGTAGAATGAAATCTATG	0.669972	0
ENSG00000245552_+_94965781.23-P2	ENSG00000245552	P2	GATTTCATTCTACGAACTTC	0.605222	0
ENSG00000245552_-_94965829.23-P2	ENSG00000245552	P2	GTGGAGATGATTTAAAAGAA	0.55732	0
ENSG00000245571_-_58910441.23-P1P2	ENSG00000245571	P1P2	GCAAGGACCGCCGTGGGCAC	0.867933	0
ENSG00000245571_-_58910434.23-P1P2	ENSG00000245571	P1P2	GAAGCAGGCAAGGACCGCCG	0.863782	0
ENSG00000245571_-_58910476.23-P1P2	ENSG00000245571	P1P2	GGGTCCTGCTCGCGGCGTCA	0.789892	0
ENSG00000245571_+_58910458.23-P1P2	ENSG00000245571	P1P2	GCCTCCTTGACGCCGCGAGC	0.753751	0
ENSG00000245571_+_58910426.23-P1P2	ENSG00000245571	P1P2	GACTGACCCCGTGCCCACGG	0.740171	0
ENSG00000245937_+_127418513.23-P1P2	ENSG00000245937	P1P2	GCTGCCAGGCAGACCTAGAT	0.781991	0
ENSG00000245937_+_127418527.23-P1P2	ENSG00000245937	P1P2	GGCGGTAGACTCACCCTGCC	0.694532	0
ENSG00000245937_-_127418531.23-P1P2	ENSG00000245937	P1P2	GATGCCAATCTAGGTCTGCC	0.615531	0
ENSG00000245937_-_127418494.23-P1P2	ENSG00000245937	P1P2	GACACCCACTGCATCACAAC	0.604356	0
ENSG00000245937_-_127418522.23-P1P2	ENSG00000245937	P1P2	GTCTCTGGTTATGCCAATCT	0.57659	0
ENSG00000246228_-_128494413.23-P1P2	ENSG00000246228	P1P2	Ggcagagaggccattgagga	0.765253	0
ENSG00000246228_-_128494360.23-P1P2	ENSG00000246228	P1P2	Ggctgaggagagggaatagc	0.734858	0
ENSG00000246228_-_128494400.23-P1P2	ENSG00000246228	P1P2	Ggttcaaggagctagcagag	0.723755	0
ENSG00000246228_-_128494345.23-P1P2	ENSG00000246228	P1P2	Gtctggggcagagcatgctg	0.675003	0
ENSG00000246228_-_128494433.23-P1P2	ENSG00000246228	P1P2	Gggaggttaagcaagtgagg	0.602769	0
ENSG00000246331_-_30908062.23-P1P2	ENSG00000246331	P1P2	GCTGGTGGTAGGTCGGGAGA	0.852286	0
ENSG00000246331_+_30908072.23-P1P2	ENSG00000246331	P1P2	GCCGCAATCTGCGCAAAGGC	0.782792	0
ENSG00000246331_-_30908056.23-P1P2	ENSG00000246331	P1P2	GCTTGGGCTGGTGGTAGGTC	0.777972	0
ENSG00000246331_+_30908076.23-P1P2	ENSG00000246331	P1P2	GTGCCCCGCAATCTGCGCAA	0.715908	0
ENSG00000246331_-_30908044.23-P1P2	ENSG00000246331	P1P2	GTTCCGGGCCCAGCTTGGGC	0.715725	0
ENSG00000246560_+_103749364.23-P1P2	ENSG00000246560	P1P2	GTGATTGGGCGCGTGAGACA	0.762644	0
ENSG00000246560_+_103749332.23-P1P2	ENSG00000246560	P1P2	GGCGCGCTCTTACCAGTCTG	0.754561	0
ENSG00000246560_-_103749311.23-P1P2	ENSG00000246560	P1P2	GCCCTGAATGCTTATGCCGG	0.746573	0
ENSG00000246560_-_103749321.23-P1P2	ENSG00000246560	P1P2	GTTATGCCGGTGGTTGGTAG	0.744295	0
ENSG00000246560_-_103749315.23-P1P2	ENSG00000246560	P1P2	GGAATGCTTATGCCGGTGGT	0.713261	0
ENSG00000246898_+_66442499.23-P1P2	ENSG00000246898	P1P2	GCCCAATGCCCTGTGTCTAT	0.74041	0
ENSG00000246898_-_66442450.23-P1P2	ENSG00000246898	P1P2	GAAGTGAATCTTCACAGGGA	0.66974	0
ENSG00000246898_-_66442679.23-P1P2	ENSG00000246898	P1P2	GCAGCAGCATGTACTGGGCA	0.649832	0
ENSG00000246898_-_66442445.23-P1P2	ENSG00000246898	P1P2	GGCAGGAAGTGAATCTTCAC	0.646893	0
ENSG00000246898_-_66442519.23-P1P2	ENSG00000246898	P1P2	GGCCTATAGACACAGGGCAT	0.645294	0
ENSG00000247134_-_32853748.23-ENST00000500843	ENSG00000247134	ENST00000500843	Gacactctccactgcggcca	0.815911	0
ENSG00000247134_-_32853761.23-ENST00000500843	ENSG00000247134	ENST00000500843	Gcggccaaggattgcaggag	0.805516	0
ENSG00000247134_+_32853734.23-ENST00000500843	ENSG00000247134	ENST00000500843	Gctgcaatccttggccgcag	0.79932	0
ENSG00000247134_-_32853764.23-ENST00000500843	ENSG00000247134	ENST00000500843	Gccaaggattgcaggagagg	0.760755	0
ENSG00000247134_-_32853922.23-ENST00000500843	ENSG00000247134	ENST00000500843	Gattggtgtccttgcaacag	0.49028	0
ENSG00000247381_+_28495478.23-ENST00000499662	ENSG00000247381	ENST00000499662	GGCGGAGGGCCGCAGGAACC	0.771246	0
ENSG00000247381_+_28495492.23-ENST00000499662	ENSG00000247381	ENST00000499662	GTGTTCTCTGCCGGCGCGGA	0.751179	0
ENSG00000247381_+_28495496.23-ENST00000499662	ENSG00000247381	ENST00000499662	GCTTCTGTTCTCTGCCGGCG	0.745595	0
ENSG00000247381_-_28495534.23-ENST00000499662	ENSG00000247381	ENST00000499662	GAGAAGGTCTTTCCCGGAGC	0.745489	0
ENSG00000247381_+_28495485.23-ENST00000499662	ENSG00000247381	ENST00000499662	GTGCCGGCGCGGAGGGCCGC	0.691062	0
ENSG00000247735_-_29938193.23-ENST00000450909	ENSG00000247735	ENST00000450909	Gagctgggaagcggatgtga	0.795595	0
ENSG00000247735_-_29938178.23-ENST00000450909	ENSG00000247735	ENST00000450909	Ggtgatgccgagctgaagct	0.701254	0
ENSG00000247735_+_29938257.23-ENST00000450909	ENSG00000247735	ENST00000450909	Ggccctctgctcctcaaata	0.502859	0
ENSG00000247735_-_29938398.23-ENST00000450909	ENSG00000247735	ENST00000450909	GGAACCCACTGTTGACAAGA	0.463197	0
ENSG00000247735_-_29938338.23-ENST00000450909	ENSG00000247735	ENST00000450909	GGAATCCCAGCTAATGTCGT	0.447045	0
ENSG00000248008_+_120933687.23-P1P2	ENSG00000248008	P1P2	GCAATGGGCCGCACGCTACG	0.878091	0
ENSG00000248008_+_120933670.23-P1P2	ENSG00000248008	P1P2	GCGAGGCCCACACACCCAGA	0.873068	0
ENSG00000248008_-_120933701.23-P1P2	ENSG00000248008	P1P2	GGTGTGGGCCTCGTAGCGTG	0.843727	0
ENSG00000248008_-_120933663.23-P1P2	ENSG00000248008	P1P2	GTGGTCCTCGTAACCCGGCC	0.815704	0
ENSG00000248008_+_120933702.23-P1P2	ENSG00000248008	P1P2	GCGTCGGTTGCCCGGGCAAT	0.7688	0
ENSG00000248243_+_129813083.23-P1P2	ENSG00000248243	P1P2	GGCCTTTCCAGAAGCAACTC	0.799007	0
ENSG00000248243_-_129813114.23-P1P2	ENSG00000248243	P1P2	GTTCTGGAAAGGCCCAGATA	0.67172	0
ENSG00000248243_+_129812876.23-P1P2	ENSG00000248243	P1P2	GGGCACAGCCCCCAAACCAC	0.607723	0
ENSG00000248243_+_129812869.23-P1P2	ENSG00000248243	P1P2	GCCCCCAAACCACAGGGCGC	0.580044	0
ENSG00000248243_-_129812887.23-P1P2	ENSG00000248243	P1P2	GGAACCTGCGCCCTGTGGTT	0.578549	0
ENSG00000248360_-_14889731.23-P1P2	ENSG00000248360	P1P2	Ggtggacttgcagttcgacg	0.689231	0
ENSG00000248360_-_14889740.23-P1P2	ENSG00000248360	P1P2	Gcagttcgacgtggctgtgt	0.674082	0
ENSG00000248360_+_14889562.23-P1P2	ENSG00000248360	P1P2	GTAAGGTCGCTTCTGGTTAG	0.456061	0
ENSG00000248360_-_14889380.23-P1P2	ENSG00000248360	P1P2	Ggacagtgatagcagagcat	0.450574	0
ENSG00000248360_+_14889569.23-P1P2	ENSG00000248360	P1P2	GATGAAAATAAGGTCGCTTC	0.42314	0
ENSG00000248528_+_92275266.23-P1P2	ENSG00000248528	P1P2	GCCACTGGCAGTCAGGGAAG	0.849762	0
ENSG00000248528_+_92275272.23-P1P2	ENSG00000248528	P1P2	GATCCACCCACTGGCAGTCA	0.806559	0
ENSG00000248528_-_92275230.23-P1P2	ENSG00000248528	P1P2	GCAATACGACCTCACTTCTC	0.656065	0
ENSG00000248528_+_92275281.23-P1P2	ENSG00000248528	P1P2	GGAGGAAACCATCCACCCAC	0.64066	0
ENSG00000248528_+_92275299.23-P1P2	ENSG00000248528	P1P2	GGTGCTTATCGCAGACAGAG	0.540157	0
ENSG00000248690_+_122653631.23-P1	ENSG00000248690	P1	GAGGGCAACAACGGCGGGGA	0.813017	0
ENSG00000248690_+_122653635.23-P1	ENSG00000248690	P1	GCAGAAGGGCAACAACGGCG	0.802506	0
ENSG00000248690_+_122653613.23-P1	ENSG00000248690	P1	GAAGGAGAAGTCAAGACGTC	0.784319	0
ENSG00000248690_+_122653640.23-P1	ENSG00000248690	P1	GGGAGGCAGAAGGGCAACAA	0.773427	0
ENSG00000248690_-_122653597.23-P1	ENSG00000248690	P1	GCAATGGGCTGCTCGAAGCC	0.759278	0
ENSG00000248690_-_122651630.23-P2	ENSG00000248690	P2	GAGCAACGGTCCCAAGGGTG	0.872239	0
ENSG00000248690_-_122651624.23-P2	ENSG00000248690	P2	GACAGGCAGCAACGGTCCCA	0.846479	0
ENSG00000248690_+_122651669.23-P2	ENSG00000248690	P2	GCAGCAGCCCAGCTACGGGA	0.692529	0
ENSG00000248690_+_122651592.23-P2	ENSG00000248690	P2	GTTGCTGCCTGTTGGGTCTC	0.669579	0
ENSG00000248690_-_122651607.23-P2	ENSG00000248690	P2	GATTGCTCCTGAGACCCAAC	0.653125	0
ENSG00000248810_-_142253759.23-P1P2	ENSG00000248810	P1P2	Gccacagcatggaaggacac	0.809977	0
ENSG00000248810_-_142253764.23-P1P2	ENSG00000248810	P1P2	Ggcatggaaggacaccggag	0.788109	0
ENSG00000248810_-_142253364.23-P1P2	ENSG00000248810	P1P2	GTCTCCTGGCATGAAAGAGT	0.404865	0
ENSG00000248810_+_142253612.23-P1P2	ENSG00000248810	P1P2	Gagcaagaccacgagcccca	0.375493	0
ENSG00000248810_-_142253626.23-P1P2	ENSG00000248810	P1P2	Gcgttcctccctggggctcg	0.343455	0
ENSG00000249196_-_129595620.23-P1P2	ENSG00000249196	P1P2	Gccctggactcagtagcgaa	0.794047	0
ENSG00000249196_-_129595634.23-P1P2	ENSG00000249196	P1P2	Ggcgaaagggtttatgtgct	0.707028	0
ENSG00000249196_-_129595649.23-P1P2	ENSG00000249196	P1P2	Gtgctcggagggagaccttc	0.701592	0
ENSG00000249196_-_129595638.23-P1P2	ENSG00000249196	P1P2	Gaagggtttatgtgctcgga	0.700878	0
ENSG00000249196_+_129595575.23-P1P2	ENSG00000249196	P1P2	Ggagccaggggtcctgaagg	0.693549	0
ENSG00000249631_-_11724123.23-P1P2	ENSG00000249631	P1P2	Gagatacatagggtgagaaa	0.766788	0
ENSG00000249631_-_11724126.23-P1P2	ENSG00000249631	P1P2	Gtacatagggtgagaaacgg	0.758446	0
ENSG00000249631_+_11724157.23-P1P2	ENSG00000249631	P1P2	Gagtcttttgaatggctgat	0.547307	0
ENSG00000249631_+_11724184.23-P1P2	ENSG00000249631	P1P2	Gttacatcaaactcttggct	0.508067	0
ENSG00000249631_-_11724279.23-P1P2	ENSG00000249631	P1P2	Gatgacccacaaaatgatgt	0.439237	0
ENSG00000249746_-_95550726.23-P1P2	ENSG00000249746	P1P2	GGCCACTGTAAGAACTGTGT	0.673773	0
ENSG00000249746_+_95550735.23-P1P2	ENSG00000249746	P1P2	GCCCTCTTGCACTGGCCAAT	0.657904	0
ENSG00000249746_+_95550674.23-P1P2	ENSG00000249746	P1P2	GAGGTGCACTCTCTTCTTCC	0.651638	0
ENSG00000249746_-_95550742.23-P1P2	ENSG00000249746	P1P2	GTGTTGGAGAATGATCCGAT	0.651219	0
ENSG00000249746_-_95550650.23-P1P2	ENSG00000249746	P1P2	GTAGTGTAATTCCACATTCT	0.536461	0
ENSG00000249859_-_128806813.23-P1	ENSG00000249859	P1	GCGTGTGGCGGCCGAGCACA	0.952751	0
ENSG00000249859_-_128806801.23-P1	ENSG00000249859	P1	GCCGGGCAGAGCGCGTGTGG	0.938174	0
ENSG00000249859_-_128806798.23-P1	ENSG00000249859	P1	GCCTCCGGGCAGAGCGCGTG	0.881127	0
ENSG00000249859_-_128806821.23-P1	ENSG00000249859	P1	GGGCCGAGCACATgggcccg	0.802805	0
ENSG00000249859_+_128806769.23-P1	ENSG00000249859	P1	GGCTCTGCCCGGAGGAGCGC	0.662228	0
ENSG00000249859_-_128808097.23-P2	ENSG00000249859	P2	GGCTCTGATCAGTCAAGAAG	0.761776	0
ENSG00000249859_+_128808109.23-P2	ENSG00000249859	P2	GAGTTCCACTCAGGGTTCTG	0.743047	0
ENSG00000249859_+_128808118.23-P2	ENSG00000249859	P2	GCCTGTAGAAAGTTCCACTC	0.598524	0
ENSG00000249859_-_128808055.23-P2	ENSG00000249859	P2	GTCAACTTGACACAGTCCTG	0.503721	0
ENSG00000249859_-_128808302.23-P2	ENSG00000249859	P2	GTTCGGCACAAGGGCCCAAC	0.497243	0
ENSG00000250081_-_64782857.23-ENST00000510261	ENSG00000250081	ENST00000510261	Gccaaaggtccaagggcctc	0.654386	0
ENSG00000250081_+_64782844.23-ENST00000510261	ENSG00000250081	ENST00000510261	Ggtagtttgccagaggccct	0.646268	0
ENSG00000250081_-_64782850.23-ENST00000510261	ENSG00000250081	ENST00000510261	Gcctttgaccaaaggtccaa	0.600299	0
ENSG00000250081_-_64782842.23-ENST00000510261	ENSG00000250081	ENST00000510261	Ggccttcagcctttgaccaa	0.580938	0
ENSG00000250081_-_64782461.23-ENST00000510261	ENSG00000250081	ENST00000510261	GTGGGCAGAATAGAGTTGAC	0.450438	0
ENSG00000250343_-_146614421.23-P1P2	ENSG00000250343	P1P2	GAGGCGTCTGGCGCTCACCC	0.845401	0
ENSG00000250343_+_146614417.23-P1P2	ENSG00000250343	P1P2	GAAACCGCTGGGCAGTCTCC	0.832012	0
ENSG00000250343_+_146614428.23-P1P2	ENSG00000250343	P1P2	GGCTCTCTCCAGAAACCGCT	0.81455	0
ENSG00000250343_-_146614409.23-P1P2	ENSG00000250343	P1P2	GCAAACGGACCCCAGGCGTC	0.807399	0
ENSG00000250343_-_146614402.23-P1P2	ENSG00000250343	P1P2	GCAGGCGGCAAACGGACCCC	0.797521	0
ENSG00000250508_+_68638140.23-ENST00000512200	ENSG00000250508	ENST00000512200	Gtaatgtgaccatgggcccc	0.652124	0
ENSG00000250508_-_68638145.23-ENST00000512200	ENSG00000250508	ENST00000512200	Gccttctcattaggcaccca	0.627881	0
ENSG00000250508_-_68638136.23-ENST00000512200	ENSG00000250508	ENST00000512200	Ggaccgggaaccttctcatt	0.569482	0
ENSG00000250508_-_68638280.23-ENST00000512200	ENSG00000250508	ENST00000512200	Gccctcctctgggaaacagc	0.480985	0
ENSG00000250508_-_68638343.23-ENST00000512200	ENSG00000250508	ENST00000512200	Gcagaacctccccgtgccgg	0.47809	0
ENSG00000250770_-_3409297.23-P1P2	ENSG00000250770	P1P2	GCGGAGAAGGCCAACCGGGT	0.945489	0
ENSG00000250770_-_3409302.23-P1P2	ENSG00000250770	P1P2	GAAGGCCAACCGGGTTGGGC	0.930707	0
ENSG00000250770_+_3409313.23-P1P2	ENSG00000250770	P1P2	GGCACCAGACACCATGCAGC	0.864085	0
ENSG00000250770_-_3409272.23-P1P2	ENSG00000250770	P1P2	GGACAGGACAAGTTCCCTGC	0.816964	0
ENSG00000250770_-_3409256.23-P1P2	ENSG00000250770	P1P2	GGGGCGAGCAGAGACAAGAC	0.700801	0
ENSG00000250899_-_3150632.23-ENST00000513358	ENSG00000250899	ENST00000513358	GTGCAGCTGAAGGGGTTCCT	0.764919	0
ENSG00000250899_+_3150642.23-ENST00000513358	ENSG00000250899	ENST00000513358	GagagcccatgcCAGTTCTC	0.750919	0
ENSG00000250899_-_3150659.23-ENST00000513358	ENSG00000250899	ENST00000513358	GTTCTCCTGAGAACTGgcat	0.719493	0
ENSG00000250899_+_3150677.23-ENST00000513358	ENSG00000250899	ENST00000513358	Ggaatgctaggaccgaagcc	0.715815	0
ENSG00000250899_-_3150622.23-ENST00000513358	ENSG00000250899	ENST00000513358	GGACTTAGATATGCAGCTGA	0.692834	0
ENSG00000251138_+_74686370.23-P1P2	ENSG00000251138	P1P2	GAAGGCTGTGCGGACACTGG	0.799969	0
ENSG00000251138_-_74686353.23-P1P2	ENSG00000251138	P1P2	GCGTGGTTGGGTTGAGTAAG	0.724769	0
ENSG00000251138_+_74686394.23-P1P2	ENSG00000251138	P1P2	GAAGGCGCGGAACTACTCAG	0.708224	0
ENSG00000251138_-_74686340.23-P1P2	ENSG00000251138	P1P2	GCGCCGGAGAGGACCGTGGT	0.665456	0
ENSG00000251138_+_74686360.23-P1P2	ENSG00000251138	P1P2	GGGACACTGGGGGCCCGCCA	0.664881	0
ENSG00000251179_-_48365142.23-ENST00000508851	ENSG00000251179	ENST00000508851	Gtgggactatgggactactt	0.667773	0
ENSG00000251179_-_48364962.23-ENST00000508851	ENSG00000251179	ENST00000508851	GCCTGTAACCCTTGGAGGTC	0.555393	0
ENSG00000251179_-_48364957.23-ENST00000508851	ENSG00000251179	ENST00000508851	GGTAACCCTGTAACCCTTGG	0.554553	0
ENSG00000251179_-_48364954.23-ENST00000508851	ENSG00000251179	ENST00000508851	GgaTGTAACCCTGTAACCCT	0.554439	0
ENSG00000251179_+_48365108.23-ENST00000508851	ENSG00000251179	ENST00000508851	Gatagtcccagcccctgagc	0.503001	0
ENSG00000251292_+_23735140.23-P1P2	ENSG00000251292	P1P2	GTCCTTGGTGTCAGCCACAG	0.847073	0
ENSG00000251292_-_23735148.23-P1P2	ENSG00000251292	P1P2	GGATGGCTTAGTGACCCCTG	0.803426	0
ENSG00000251292_+_23735111.23-P1P2	ENSG00000251292	P1P2	GGCCATCAGCTGATCAAGAA	0.69918	0
ENSG00000251292_+_23735155.23-P1P2	ENSG00000251292	P1P2	GTACCACACCGAGCTTTCCT	0.62675	0
ENSG00000251292_-_23735131.23-P1P2	ENSG00000251292	P1P2	GACCTTTCTTGATCAGCTGA	0.601014	0
ENSG00000251562_-_65266538.23-P1P2	ENSG00000251562	P1P2	GGCATTGAGGCAGCCAGCGC	0.908149	0
ENSG00000251562_+_65266529.23-P1P2	ENSG00000251562	P1P2	GTCAGCAGAAGCCCCTGCGC	0.811882	0
ENSG00000251562_-_65266525.23-P1P2	ENSG00000251562	P1P2	GAGCTGTGCGGTAGGCATTG	0.769863	0
ENSG00000251562_-_65266517.23-P1P2	ENSG00000251562	P1P2	GCTCGCCCGAGCTGTGCGGT	0.71765	0
ENSG00000251562_-_65266513.23-P1P2	ENSG00000251562	P1P2	GACGCCTCGCCCGAGCTGTG	0.645614	0
ENSG00000253106_-_125500779.23-P1P2	ENSG00000253106	P1P2	GTTTCTTTATTGAAACTATC	0.560674	0
ENSG00000253106_+_125500971.23-P1P2	ENSG00000253106	P1P2	GTTAGAACTAAATGTATACT	0.552432	0
ENSG00000253106_+_125500899.23-P1P2	ENSG00000253106	P1P2	GATGTCAGCAGTGAGAGATG	0.422806	0
ENSG00000253106_-_125501158.23-P1P2	ENSG00000253106	P1P2	GATAACTAGAGCTAAGAACC	0.411241	0
ENSG00000253106_+_125501181.23-P1P2	ENSG00000253106	P1P2	GTTGGTGAACATAATACAGA	0.38071	0
ENSG00000253161_+_37351401.23-P1	ENSG00000253161	P1	GACAGCAAAGTCTCCTGGGA	0.745093	0
ENSG00000253161_-_37351368.23-P1	ENSG00000253161	P1	GCATCTTCCTCATTCTTGCT	0.618415	0
ENSG00000253161_+_37351230.23-P1	ENSG00000253161	P1	GCTGAGGGCACATCGCTAAG	0.587295	0
ENSG00000253161_-_37351410.23-P1	ENSG00000253161	P1	GTTAACATATAAACCCTCCC	0.576265	0
ENSG00000253161_+_37351185.23-P1	ENSG00000253161	P1	GTAAGGCTCTCCATCGAACT	0.559993	0
ENSG00000253161_+_37411637.23-P2	ENSG00000253161	P2	GAGCTGGATTCAGACTGAAC	0.798838	0
ENSG00000253161_+_37411664.23-P2	ENSG00000253161	P2	GATCGGTAACAGTCTGTTCC	0.713251	0
ENSG00000253161_+_37411423.23-P2	ENSG00000253161	P2	GCATGGGGCTTAGGAGACTG	0.544421	0
ENSG00000253161_-_37411418.23-P2	ENSG00000253161	P2	GGCCTCCCGCAACACACACA	0.532474	0
ENSG00000253161_+_37411332.23-P2	ENSG00000253161	P2	GAGCACCGGAGCCCATGTCC	0.527336	0
ENSG00000253258_-_124194982.23-ENST00000522383	ENSG00000253258	ENST00000522383	GGCACGCCGGTCCTGGGAGC	0.914446	0
ENSG00000253258_+_124195007.23-ENST00000522383	ENSG00000253258	ENST00000522383	GGGAACACACCACGGAGGAG	0.901673	0
ENSG00000253258_-_124194969.23-ENST00000522383	ENSG00000253258	ENST00000522383	GTTGGAGGTGCCCTGCACGC	0.836544	0
ENSG00000253258_-_124194996.23-ENST00000522383	ENSG00000253258	ENST00000522383	GGGAGCAGGCGGCCTCCCGG	0.82929	0
ENSG00000253258_-_124194975.23-ENST00000522383	ENSG00000253258	ENST00000522383	GGTGCCCTGCACGCCGGTCC	0.826028	0
ENSG00000253426_-_9009317.23-P1P2	ENSG00000253426	P1P2	GTCATCAGAAGCCGGAGGAC	0.791417	0
ENSG00000253426_-_9009324.23-P1P2	ENSG00000253426	P1P2	GAAGCCGGAGGACGGGCGCC	0.779638	0
ENSG00000253426_-_9009327.23-P1P2	ENSG00000253426	P1P2	GCCGGAGGACGGGCGCCAGG	0.776151	0
ENSG00000253426_+_9009334.23-P1P2	ENSG00000253426	P1P2	GTAACGGGACGCCCTCCTGT	0.751598	0
ENSG00000253426_-_9009365.23-P1P2	ENSG00000253426	P1P2	GGGCGTCCCGTTAGAATGAC	0.71744	0
ENSG00000253593_-_134898607.23-P1P2	ENSG00000253593	P1P2	GATACAAGGCACTGAGGGAA	0.903193	0
ENSG00000253593_-_134898601.23-P1P2	ENSG00000253593	P1P2	GCATGCTATACAAGGCACTG	0.854124	0
ENSG00000253593_-_134898593.23-P1P2	ENSG00000253593	P1P2	GCAAGACCCCATGCTATACA	0.794549	0
ENSG00000253593_-_134898628.23-P1P2	ENSG00000253593	P1P2	GGAAGCAACATTATTCTTTC	0.694102	0
ENSG00000253593_+_134898754.23-P1P2	ENSG00000253593	P1P2	Ggccattatcaggaagtggc	0.553206	0
ENSG00000253666_-_101487953.23-P1P2	ENSG00000253666	P1P2	GAGAGTGTAGAGAGTGGTGT	0.83485	0
ENSG00000253666_-_101487982.23-P1P2	ENSG00000253666	P1P2	GCAGGCTGAAGAGTTACCTA	0.809646	0
ENSG00000253666_+_101487990.23-P1P2	ENSG00000253666	P1P2	GATGGCTTGGCTCATAGGTC	0.80742	0
ENSG00000253666_+_101487995.23-P1P2	ENSG00000253666	P1P2	GAATCGATGGCTTGGCTCAT	0.80537	0
ENSG00000253666_+_101488192.23-P1P2	ENSG00000253666	P1P2	GGGAGAGCCTGGAACTCTAG	0.632507	0
ENSG00000253824_+_101426678.23-P1P2	ENSG00000253824	P1P2	Gtatcagccctaaaggggat	0.784895	0
ENSG00000253824_-_101426656.23-P1P2	ENSG00000253824	P1P2	GGAAGTAAACCTCGGGAAtg	0.761168	0
ENSG00000253824_-_101426669.23-P1P2	ENSG00000253824	P1P2	GGGAAtgtggtagattcttc	0.727098	0
ENSG00000253824_+_101426684.23-P1P2	ENSG00000253824	P1P2	GGAGTtgtatcagccctaaa	0.700566	0
ENSG00000253824_+_101426643.23-P1P2	ENSG00000253824	P1P2	GagaatctaccacaTTCCCG	0.6548	0
ENSG00000254109_+_30242786.23-P1P2	ENSG00000254109	P1P2	GACACTGTGGGGCTGCGTCC	0.888027	0
ENSG00000254109_+_30242798.23-P1P2	ENSG00000254109	P1P2	GCCTCCCCGGGCCACACTGT	0.881692	0
ENSG00000254109_-_30242816.23-P1P2	ENSG00000254109	P1P2	GAGCCCCACAGTGTGGCCCG	0.857168	0
ENSG00000254109_-_30242778.23-P1P2	ENSG00000254109	P1P2	GgTGGAAGAAGGTTCAGGCA	0.803646	0
ENSG00000254109_-_30242830.23-P1P2	ENSG00000254109	P1P2	GGCCCGGGGAGGGTGGATCT	0.774371	0
ENSG00000254364_-_101504796.23-P1P2	ENSG00000254364	P1P2	Ggagccttagattccaagcc	0.794114	0
ENSG00000254364_+_101504825.23-P1P2	ENSG00000254364	P1P2	Gcggggtgccgtggaagcat	0.785309	0
ENSG00000254364_+_101504842.23-P1P2	ENSG00000254364	P1P2	GTGCTCCAaggggaagtccg	0.761454	0
ENSG00000254364_-_101504772.23-P1P2	ENSG00000254364	P1P2	Ggatcacacagcctcgtgtg	0.731385	0
ENSG00000254364_+_101504812.23-P1P2	ENSG00000254364	P1P2	Gaagcataggatagctgtga	0.730221	0
ENSG00000254484_+_70166066.23-ENST00000531426	ENSG00000254484	ENST00000531426	Ggaggtgaccaggatactgc	0.811509	0
ENSG00000254484_+_70166084.23-ENST00000531426	ENSG00000254484	ENST00000531426	Gagtacgtgctctgggtgag	0.805545	0
ENSG00000254484_+_70166092.23-ENST00000531426	ENSG00000254484	ENST00000531426	Gctcagagcagtacgtgctc	0.742781	0
ENSG00000254484_+_70166117.23-ENST00000531426	ENSG00000254484	ENST00000531426	Gaacagacagacgagctggc	0.656289	0
ENSG00000254484_+_70166040.23-ENST00000531426	ENSG00000254484	ENST00000531426	Ggagttgaagccatccatga	0.645158	0
ENSG00000254548_+_144801014.23-P1P2	ENSG00000254548	P1P2	GCCGGGTGGCCCGCAGGAGC	0.963608	0
ENSG00000254548_+_144801020.23-P1P2	ENSG00000254548	P1P2	GGAGGAACCGGGTGGCCCGC	0.954454	0
ENSG00000254548_+_144801031.23-P1P2	ENSG00000254548	P1P2	GTGCCCCGAGTGGAGGAACC	0.942946	0
ENSG00000254548_+_144801028.23-P1P2	ENSG00000254548	P1P2	GCCCGAGTGGAGGAACCGGG	0.930411	0
ENSG00000254548_+_144801038.23-P1P2	ENSG00000254548	P1P2	GCACAACGTGCCCCGAGTGG	0.901354	0
ENSG00000254615_+_107282469.23-P1P2	ENSG00000254615	P1P2	GCTGTGGCCGCGAGGTGAAT	0.753451	0
ENSG00000254615_-_107282463.23-P1P2	ENSG00000254615	P1P2	GGCTAGAGCTGGGCTGCGTC	0.681051	0
ENSG00000254615_-_107282668.23-P1P2	ENSG00000254615	P1P2	GGTCCAGGAGGGATAGCGAG	0.673269	0
ENSG00000254615_+_107282522.23-P1P2	ENSG00000254615	P1P2	Ggcgagtgcgcccctctcgg	0.667831	0
ENSG00000254615_-_107282453.23-P1P2	ENSG00000254615	P1P2	GCAGCAGCGGGGCTAGAGCT	0.658893	0
ENSG00000254815_+_559546.23-P1P2	ENSG00000254815	P1P2	GCAGGGTGTTGGTCACTAAG	0.776403	0
ENSG00000254815_-_559574.23-P1P2	ENSG00000254815	P1P2	GGTGACCAACACCCTGAGGG	0.684116	0
ENSG00000254815_-_559486.23-P1P2	ENSG00000254815	P1P2	GCAGGCCCCTAGGTGAGTTC	0.632745	0
ENSG00000254815_+_559577.23-P1P2	ENSG00000254815	P1P2	GCAGGCTAGGTAGGGGATGC	0.608617	0
ENSG00000254815_-_559723.23-P1P2	ENSG00000254815	P1P2	GGACTGTGCTGAACGCTAAC	0.596721	0
ENSG00000254855_+_66033142.23-P1P2	ENSG00000254855	P1P2	GAGGGCCCCCAAGCTGCGCA	0.756833	0
ENSG00000254855_+_66033139.23-P1P2	ENSG00000254855	P1P2	GGCCCCCAAGCTGCGCAGGG	0.732767	0
ENSG00000254855_+_66033160.23-P1P2	ENSG00000254855	P1P2	GTTGCCCTGGCGCCGGTATA	0.636772	0
ENSG00000254855_-_66033159.23-P1P2	ENSG00000254855	P1P2	GACCACCCTGCGCAGCTTGG	0.635899	0
ENSG00000254855_-_66033156.23-P1P2	ENSG00000254855	P1P2	GAACACCACCCTGCGCAGCT	0.622365	0
ENSG00000254988_-_76689454.23-ENST00000530190	ENSG00000254988	ENST00000530190	Gggaggacctacctgcgaat	0.602599	0
ENSG00000254988_+_76689439.23-ENST00000530190	ENSG00000254988	ENST00000530190	Ggcagctcctattcgcaggt	0.503308	0
ENSG00000254988_+_76689354.23-ENST00000530190	ENSG00000254988	ENST00000530190	Ggtgagtgctgattgatcaa	0.445561	0
ENSG00000254988_-_76689188.23-ENST00000530190	ENSG00000254988	ENST00000530190	Gatgggccatacattgatgg	0.417893	0
ENSG00000254988_-_76689296.23-ENST00000530190	ENSG00000254988	ENST00000530190	Gccaggctgtcatttccggg	0.330195	0
ENSG00000255031_-_67819592.23-ENST00000526897	ENSG00000255031	ENST00000526897	GACTGGGCACTGAACAGCAC	0.855348	0
ENSG00000255031_+_67819610.23-ENST00000526897	ENSG00000255031	ENST00000526897	GATCAGGCCATAAGCTCACG	0.808442	0
ENSG00000255031_+_67819604.23-ENST00000526897	ENSG00000255031	ENST00000526897	GCCATAAGCTCACGTGGACA	0.805393	0
ENSG00000255031_-_67819575.23-ENST00000526897	ENSG00000255031	ENST00000526897	GGGTCACCTGCGTGGAGGAC	0.783323	0
ENSG00000255031_+_67819599.23-ENST00000526897	ENSG00000255031	ENST00000526897	GAGCTCACGTGGACAAGGAT	0.77322	0
ENSG00000255031_+_67818272.23-ENST00000529934	ENSG00000255031	ENST00000529934	GAGTGGGCCCTAGTCATCTG	0.76697	0
ENSG00000255031_+_67818256.23-ENST00000529934	ENSG00000255031	ENST00000529934	GCTGTGGCAGCGAAGGTGAA	0.742871	0
ENSG00000255031_+_67818263.23-ENST00000529934	ENSG00000255031	ENST00000529934	GTAGTCATCTGTGGCAGCGA	0.694034	0
ENSG00000255031_-_67818242.23-ENST00000529934	ENSG00000255031	ENST00000529934	GACAAGTTCTACTCAGGCAC	0.660927	0
ENSG00000255031_+_67818216.23-ENST00000529934	ENSG00000255031	ENST00000529934	GGCCTGAGTAGAACTTGTTC	0.618033	0
ENSG00000255031_-_67820328.23-ENST00000534517	ENSG00000255031	ENST00000534517	GAAGGGTGACAGCTTGAGGT	0.797812	0
ENSG00000255031_-_67820310.23-ENST00000534517	ENSG00000255031	ENST00000534517	GGAGATTCAGGACACATCCA	0.73715	0
ENSG00000255031_-_67820298.23-ENST00000534517	ENSG00000255031	ENST00000534517	GGGAGCCCTGCCTGAGATTC	0.735869	0
ENSG00000255031_+_67820281.23-ENST00000534517	ENSG00000255031	ENST00000534517	GGTGTCCTGAATCTCAGGCA	0.654773	0
ENSG00000255031_-_67820366.23-ENST00000534517	ENSG00000255031	ENST00000534517	GTTGTATAGTACAATCTCTG	0.562687	0
ENSG00000255135_+_76155685.23-P1P2	ENSG00000255135	P1P2	GTGGCGCTAGCGGTTGGAGC	0.855173	0
ENSG00000255135_+_76155663.23-P1P2	ENSG00000255135	P1P2	GGGCTCTGCTGCGACCTTTA	0.8337	0
ENSG00000255135_+_76155704.23-P1P2	ENSG00000255135	P1P2	GTCACACGTAGCGGCCAAGA	0.809907	0
ENSG00000255135_+_76155642.23-P1P2	ENSG00000255135	P1P2	GGTAGTGAGGTTAGGGACGA	0.76988	0
ENSG00000255135_+_76155695.23-P1P2	ENSG00000255135	P1P2	GGCGGCCAAGATGGCGCTAG	0.743777	0
ENSG00000255320_-_66013667.23-ENST00000531086	ENSG00000255320	ENST00000531086	GCTAGTGTGACCTGGATCTA	0.833041	0
ENSG00000255320_-_66013707.23-ENST00000531086	ENSG00000255320	ENST00000531086	GGCAGGGTGAAGTGCCCACG	0.782951	0
ENSG00000255320_+_66013699.23-ENST00000531086	ENSG00000255320	ENST00000531086	GTGCTCCGGGAAGTCCTCGT	0.743185	0
ENSG00000255320_+_66013655.23-ENST00000531086	ENSG00000255320	ENST00000531086	GACACTCACACCCTAGATCC	0.723108	0
ENSG00000255320_-_66013659.23-ENST00000531086	ENSG00000255320	ENST00000531086	GAATCATACCTAGTGTGACC	0.718894	0
ENSG00000255455_+_130740078.23-ENST00000525716	ENSG00000255455	ENST00000525716	GCACAAGCAAGCTCCACGTA	0.6837	0
ENSG00000255455_-_130740087.23-ENST00000525716	ENSG00000255455	ENST00000525716	GCCATGTCCAAAACCATACG	0.668018	0
ENSG00000255455_+_130740072.23-ENST00000525716	ENSG00000255455	ENST00000525716	GCAAGCTCCACGTATGGTTT	0.642976	0
ENSG00000255455_+_130740048.23-ENST00000525716	ENSG00000255455	ENST00000525716	GATGGAAGAAAGAGTACTGT	0.587514	0
ENSG00000255455_+_130740043.23-ENST00000525716	ENSG00000255455	ENST00000525716	GAGAAAGAGTACTGTTGGGG	0.532575	0
ENSG00000255517_+_66247688.23-P1P2	ENSG00000255517	P1P2	GCAGCAGGCCGCACACGCGC	0.967324	0
ENSG00000255517_-_66247691.23-P1P2	ENSG00000255517	P1P2	GGGCACAGCGGTACCCGGTC	0.956625	0
ENSG00000255517_+_66247683.23-P1P2	ENSG00000255517	P1P2	GGGCCGCACACGCGCCGGAC	0.937788	0
ENSG00000255517_-_66247702.23-P1P2	ENSG00000255517	P1P2	GACCCGGTCCGGCGCGTGTG	0.89664	0
ENSG00000255517_-_66247717.23-P1P2	ENSG00000255517	P1P2	GTGTGCGGCCTGCTGACAAA	0.794444	0
ENSG00000255737_+_58120137.23-P1P2	ENSG00000255737	P1P2	GCCCTCTCCCCAACGAGGCA	0.794707	0
ENSG00000255737_+_58120067.23-P1P2	ENSG00000255737	P1P2	GGCTCTGGGTCTACCCGCTC	0.767248	0
ENSG00000255737_-_58120101.23-P1P2	ENSG00000255737	P1P2	GACCCAGAGCAATCCGAGTG	0.765815	0
ENSG00000255737_+_58120274.23-P1P2	ENSG00000255737	P1P2	GCGGGCACGACCACACCGGG	0.742369	0
ENSG00000255737_+_58120278.23-P1P2	ENSG00000255737	P1P2	GGGGCCGGGCACGACCACAC	0.733029	0
ENSG00000255893_-_94206694.23-ENST00000541092	ENSG00000255893	ENST00000541092	GAAATAAGGCAAAATGCAGA	0.609659	0
ENSG00000255893_-_94206671.23-ENST00000541092	ENSG00000255893	ENST00000541092	GGTTGATGTAGAGAAACAAA	0.570539	0
ENSG00000255893_-_94206535.23-ENST00000541092	ENSG00000255893	ENST00000541092	GAAGGGAGGATGATGCTGGT	0.519481	0
ENSG00000255893_+_94206708.23-ENST00000541092	ENSG00000255893	ENST00000541092	GAAGAAGGTTTTCACAGATT	0.489252	0
ENSG00000255893_+_94206472.23-ENST00000541092	ENSG00000255893	ENST00000541092	GGCACTCAATGAAGGCACAA	0.458507	0
ENSG00000256128_-_127256988.23-P1P2	ENSG00000256128	P1P2	GgtgggttggcGGGCCTAGT	0.597765	0
ENSG00000256128_-_127256768.23-P1P2	ENSG00000256128	P1P2	Gatgaagccgtggacggcag	0.584453	0
ENSG00000256128_-_127256803.23-P1P2	ENSG00000256128	P1P2	Gtcgattagagagtgtgctg	0.578021	0
ENSG00000256128_+_127256753.23-P1P2	ENSG00000256128	P1P2	Gcactcgccactgccgtcca	0.501314	0
ENSG00000256128_-_127256745.23-P1P2	ENSG00000256128	P1P2	Gtcgtggtctcacggcttca	0.483387	0
ENSG00000256377_+_27863651.23-P1P2	ENSG00000256377	P1P2	GGGAGAAAGAGGAAACACGT	0.760526	0
ENSG00000256377_-_27863635.23-P1P2	ENSG00000256377	P1P2	GTCTTCCTGCACATTTGACT	0.639668	0
ENSG00000256377_+_27863618.23-P1P2	ENSG00000256377	P1P2	GAGAGCCGAGTCAAATGTGC	0.602246	0
ENSG00000256377_-_27863460.23-P1P2	ENSG00000256377	P1P2	GGGGTAGACCGCCTGACTCT	0.592617	0
ENSG00000256377_-_27863471.23-P1P2	ENSG00000256377	P1P2	GCTGACTCTCGGATCAACTG	0.575455	0
ENSG00000256751_-_14720917.23-P1P2	ENSG00000256751	P1P2	GGTTCCCCAGCTGCACTTCT	0.794902	0
ENSG00000256751_-_14720891.23-P1P2	ENSG00000256751	P1P2	GAGCAACCCCTGGGCCGGTC	0.736804	0
ENSG00000256751_+_14720932.23-P1P2	ENSG00000256751	P1P2	GAACTGCGAAAGAAAGCGGC	0.735167	0
ENSG00000256751_+_14720936.23-P1P2	ENSG00000256751	P1P2	GGCAAAACTGCGAAAGAAAG	0.710557	0
ENSG00000256751_+_14720993.23-P1P2	ENSG00000256751	P1P2	GCGGAGGGAGAGGCTAGTAG	0.684631	0
ENSG00000257038_-_73020279.23-P1P2	ENSG00000257038	P1P2	GGACCGAAGGGAGGCTGCGC	0.864144	0
ENSG00000257038_-_73020267.23-P1P2	ENSG00000257038	P1P2	GGACCGGGCCGGAGACCGAA	0.855406	0
ENSG00000257038_-_73020295.23-P1P2	ENSG00000257038	P1P2	GCGCCGGCCGCAGCAGCAAC	0.846508	0
ENSG00000257038_+_73020253.23-P1P2	ENSG00000257038	P1P2	GGCAGCCTCCCTTCGGTCTC	0.742016	0
ENSG00000257038_+_73020260.23-P1P2	ENSG00000257038	P1P2	GGGCCGGCGCAGCCTCCCTT	0.736146	0
ENSG00000257084_+_7072418.23-P1P2	ENSG00000257084	P1P2	GCACGGCCTAGAGCCCGCCC	0.870058	0
ENSG00000257084_-_7072447.23-P1P2	ENSG00000257084	P1P2	GGGCTCTAGGCCGTGGAATC	0.800818	0
ENSG00000257084_+_7072435.23-P1P2	ENSG00000257084	P1P2	GTTTAAGGCCCCAGATTCCA	0.7431	0
ENSG00000257084_-_7072606.23-P1P2	ENSG00000257084	P1P2	GGTGTGTCGCGGGTCGGGAA	0.667239	0
ENSG00000257084_-_7072600.23-P1P2	ENSG00000257084	P1P2	GATCGGTGTGTGTCGCGGGT	0.629113	0
ENSG00000257167_-_98910175.23-P1P2	ENSG00000257167	P1P2	GTGTGGAGTTGCGTTGGCGG	0.758353	0
ENSG00000257167_-_98910172.23-P1P2	ENSG00000257167	P1P2	GAGGTGTGGAGTTGCGTTGG	0.753519	0
ENSG00000257167_-_98910208.23-P1P2	ENSG00000257167	P1P2	GGCAGTCGACGCCGCTTCCC	0.692599	0
ENSG00000257167_+_98910217.23-P1P2	ENSG00000257167	P1P2	GTCTAAACGCCCGCTGCAGG	0.68027	0
ENSG00000257167_+_98910014.23-P1P2	ENSG00000257167	P1P2	GCGCACCTGGGAGGCCCGAG	0.642204	0
ENSG00000257337_-_53440809.23-P1	ENSG00000257337	P1	GGTATGTCCCTGGCGCGGCC	0.870887	0
ENSG00000257337_-_53440804.23-P1	ENSG00000257337	P1	GCTCCAGTATGTCCCTGGCG	0.860189	0
ENSG00000257337_+_53440805.23-P1	ENSG00000257337	P1	GGGTGCGCAGACGGCCAGCC	0.844552	0
ENSG00000257337_+_53440833.23-P1	ENSG00000257337	P1	GACACTCACAAAGAGCCGAG	0.78439	0
ENSG00000257337_-_53440799.23-P1	ENSG00000257337	P1	GCCTGTCTCCAGTATGTCCC	0.723491	0
ENSG00000257337_-_53448083.23-P2	ENSG00000257337	P2	GCCTGGACCCGCTCATGGAG	0.849521	0
ENSG00000257337_-_53448126.23-P2	ENSG00000257337	P2	GTACGTGACGGAGCGCATCT	0.791812	0
ENSG00000257337_+_53448098.23-P2	ENSG00000257337	P2	GGCGCTCCGTCACGTAGGTG	0.761166	0
ENSG00000257337_+_53448133.23-P2	ENSG00000257337	P2	GTCATCGGGCCGCGCGGGGA	0.75615	0
ENSG00000257337_-_53448078.23-P2	ENSG00000257337	P2	GTTCAGCCTGGACCCGCTCA	0.7343	0
ENSG00000257354_-_62996653.23-P1P2	ENSG00000257354	P1P2	GGGAGCAGCGGAGCGCGAGA	1.02128	0
ENSG00000257354_-_62996641.23-P1P2	ENSG00000257354	P1P2	GTCCGGACGCACAGGAGCAG	0.985823	0
ENSG00000257354_-_62996633.23-P1P2	ENSG00000257354	P1P2	GAAGGTTCGTCCGGACGCAC	0.881131	0
ENSG00000257354_+_62996663.23-P1P2	ENSG00000257354	P1P2	GTGCGACGACTCGACGCGTG	0.793774	0
ENSG00000257354_-_62996624.23-P1P2	ENSG00000257354	P1P2	GGTGATCTCTAAGGTTCGTC	0.75676	0
ENSG00000257556_-_105559682.23-P1P2	ENSG00000257556	P1P2	GGGCACGTCGCCCGCGAGGG	0.82184	0
ENSG00000257556_+_105559670.23-P1P2	ENSG00000257556	P1P2	GGGCCCGCCACCCCCCTCGC	0.81338	0
ENSG00000257556_-_105559678.23-P1P2	ENSG00000257556	P1P2	GACAGGGCACGTCGCCCGCG	0.806217	0
ENSG00000257556_-_105559662.23-P1P2	ENSG00000257556	P1P2	GCCTGCGCGCCGCCCGGACA	0.804206	0
ENSG00000257556_-_105559685.23-P1P2	ENSG00000257556	P1P2	GACGTCGCCCGCGAGGGGGG	0.693209	0
ENSG00000257671_+_52641219.23-ENST00000546686	ENSG00000257671	ENST00000546686	GGGAATGAAGGGAGCCTCGC	0.758699	0
ENSG00000257671_+_52641210.23-ENST00000546686	ENSG00000257671	ENST00000546686	GGGAGCCTCGCTGGCCTCTG	0.670454	0
ENSG00000257671_+_52641141.23-ENST00000546686	ENSG00000257671	ENST00000546686	GGGTTTGCTGAaagcttcca	0.630524	0
ENSG00000257671_+_52641230.23-ENST00000546686	ENSG00000257671	ENST00000546686	GCTTTGGTGGAGGGAATGAA	0.611849	0
ENSG00000257671_+_52641014.23-ENST00000546686	ENSG00000257671	ENST00000546686	Ggatgcctaaggaactcaga	0.551628	0
ENSG00000257764_-_69747696.23-P1P2	ENSG00000257764	P1P2	GGCAAAATACCAGCTGATGA	0.749359	0
ENSG00000257764_-_69747675.23-P1P2	ENSG00000257764	P1P2	GGTTATCTTAAATAGATCTT	0.737969	0
ENSG00000257764_+_69747746.23-P1P2	ENSG00000257764	P1P2	GCATATTGCCCAACAAAAAG	0.455922	0
ENSG00000257764_+_69747561.23-P1P2	ENSG00000257764	P1P2	GGATAAGAACTGAATGTggc	0.391879	0
ENSG00000257764_+_69747261.23-P1P2	ENSG00000257764	P1P2	GaaaaaagaaCGGAATGTAC	0.336515	0
ENSG00000257893_+_92271214.23-P1P2	ENSG00000257893	P1P2	GATCACCAGGGAAATAACCC	0.794261	0
ENSG00000257893_+_92271203.23-P1P2	ENSG00000257893	P1P2	GAATAACCCTGGCCCACATT	0.762167	0
ENSG00000257893_-_92271213.23-P1P2	ENSG00000257893	P1P2	GGCAGAAGTCCACCAAATGT	0.703869	0
ENSG00000257893_-_92271231.23-P1P2	ENSG00000257893	P1P2	GTGGGCCAGGGTTATTTCCC	0.649838	0
ENSG00000257893_+_92271340.23-P1P2	ENSG00000257893	P1P2	GTTGAATGGTGCAAACTAAA	0.52331	0
ENSG00000258017_+_49521820.23-P1P2	ENSG00000258017	P1P2	GTCAGAGGCCCGTGAAGATA	0.587209	0
ENSG00000258017_-_49521599.23-P1P2	ENSG00000258017	P1P2	GACTTTACTTTGAGATATGA	0.58114	0
ENSG00000258017_+_49521637.23-P1P2	ENSG00000258017	P1P2	GTGGTTAGATTGTTTTCACT	0.510721	0
ENSG00000258017_-_49521833.23-P1P2	ENSG00000258017	P1P2	GAAGGGCAGCCATATCTTCA	0.496509	0
ENSG00000258017_+_49521723.23-P1P2	ENSG00000258017	P1P2	GACTAATTATCCATTCCTTT	0.331012	0
ENSG00000258168_+_70862087.23-P1P2	ENSG00000258168	P1P2	Gaccacttccggagccccca	0.585009	0
ENSG00000258168_+_70861971.23-P1P2	ENSG00000258168	P1P2	Gactcaaagggaagtaaagc	0.563292	0
ENSG00000258168_+_70861984.23-P1P2	ENSG00000258168	P1P2	Gaggctcacagacgactcaa	0.557172	0
ENSG00000258168_-_70862107.23-P1P2	ENSG00000258168	P1P2	Gaccctgggggctccggaag	0.555318	0
ENSG00000258168_+_70862198.23-P1P2	ENSG00000258168	P1P2	Gcccaggagtgaagaggggt	0.523177	0
ENSG00000258297_+_66435551.23-P1P2	ENSG00000258297	P1P2	GGCTGAAGGGTACAGGTTCA	0.508572	0
ENSG00000258297_+_66435558.23-P1P2	ENSG00000258297	P1P2	GGTGGTAAGCTGAAGGGTAC	0.502562	0
ENSG00000258297_+_66435565.23-P1P2	ENSG00000258297	P1P2	GTACTGTAGTGGTAAGCTGA	0.470402	0
ENSG00000258297_+_66435576.23-P1P2	ENSG00000258297	P1P2	GtactacaGAAGTACTGTAG	0.394715	0
ENSG00000258297_-_66435610.23-P1P2	ENSG00000258297	P1P2	GTCtgtagtagagcgagtat	0.388552	0
ENSG00000258498_-_102026683.23-P1P2	ENSG00000258498	P1P2	GGCTCCAGTCTCGACGTTCC	0.75469	0
ENSG00000258498_-_102026702.23-P1P2	ENSG00000258498	P1P2	GCGGGGTAGAGAGCAACGTC	0.753403	0
ENSG00000258498_-_102026717.23-P1P2	ENSG00000258498	P1P2	GCGTCCGGGGACGAACGGGA	0.731394	0
ENSG00000258498_+_102026665.23-P1P2	ENSG00000258498	P1P2	GACCCCGGGAACGTCGAGAC	0.729456	0
ENSG00000258498_-_102026713.23-P1P2	ENSG00000258498	P1P2	GGCAACGTCCGGGGACGAAC	0.726034	0
ENSG00000258593_+_105325097.23-ENST00000553344	ENSG00000258593	ENST00000553344	GGGACAGTAGAGATGGACGG	0.791486	0
ENSG00000258593_+_105325104.23-ENST00000553344	ENSG00000258593	ENST00000553344	GTGGTAATGGACAGTAGAGA	0.659111	0
ENSG00000258593_+_105324855.23-ENST00000553344	ENSG00000258593	ENST00000553344	GTGGACACACACATCAGAGC	0.522199	0
ENSG00000258593_+_105324874.23-ENST00000553344	ENSG00000258593	ENST00000553344	GCTTGCTATGGGCAGTTGAC	0.492035	0
ENSG00000258593_-_105324923.23-ENST00000553344	ENSG00000258593	ENST00000553344	GTATGATGGATTCTACTCTC	0.445941	0
ENSG00000258689_+_71165330.23-P1P2	ENSG00000258689	P1P2	GGCCCACAAGACGATCAGTC	0.816206	0
ENSG00000258689_+_71165371.23-P1P2	ENSG00000258689	P1P2	GCAGGGATATATCTGATGCC	0.729919	0
ENSG00000258689_-_71165350.23-P1P2	ENSG00000258689	P1P2	GACCTGACTGATCGTCTTGT	0.673998	0
ENSG00000258689_+_71165388.23-P1P2	ENSG00000258689	P1P2	GAGCTAATGGAGGGATCCCA	0.655647	0
ENSG00000258689_-_71165303.23-P1P2	ENSG00000258689	P1P2	GAGGTCTGTATCAGGACACT	0.63179	0
ENSG00000258824_-_64915443.23-P1P2	ENSG00000258824	P1P2	GGGTCATGCAAGAACTTGTG	0.804394	0
ENSG00000258824_-_64915422.23-P1P2	ENSG00000258824	P1P2	GTGGGCATATTACTCTGGAA	0.724564	0
ENSG00000258824_-_64915417.23-P1P2	ENSG00000258824	P1P2	GAGAATTGGGCATATTACTC	0.719236	0
ENSG00000258824_-_64915472.23-P1P2	ENSG00000258824	P1P2	GAGGTATTGCATTGGTGGTC	0.706529	0
ENSG00000258824_-_64915467.23-P1P2	ENSG00000258824	P1P2	GTGTTTAGGTATTGCATTGG	0.66508	0
ENSG00000258919_+_102098821.23-ENST00000553270	ENSG00000258919	ENST00000553270	GAGGCGGGCATCAgccaggc	0.735745	0
ENSG00000258919_+_102098770.23-ENST00000553270	ENSG00000258919	ENST00000553270	Gactgaggccgcagaggtga	0.67839	0
ENSG00000258919_+_102098776.23-ENST00000553270	ENSG00000258919	ENST00000553270	Gtgagaaactgaggccgcag	0.654572	0
ENSG00000258919_+_102098851.23-ENST00000553270	ENSG00000258919	ENST00000553270	GCATCCTGGGAAATCTGTCC	0.642657	0
ENSG00000258919_-_102098763.23-ENST00000553270	ENSG00000258919	ENST00000553270	Ggtcttgccttagtgatcct	0.541495	0
ENSG00000259071_-_50794309.23-ENST00000555403	ENSG00000259071	ENST00000555403	Gttctctgtcgcagcgtccc	0.349534	0
ENSG00000259071_+_50794462.23-ENST00000555403	ENSG00000259071	ENST00000555403	GAATAATGTTCAAACCAggc	0.34495	0
ENSG00000259071_+_50794466.23-ENST00000555403	ENSG00000259071	ENST00000555403	GGCTTAATAATGTTCAAACC	0.32332	0
ENSG00000259071_+_50794139.23-ENST00000555403	ENSG00000259071	ENST00000555403	GCAGAAATCTATAAACAAAC	0.209918	0
ENSG00000259071_-_50794607.23-ENST00000555403	ENSG00000259071	ENST00000555403	GACAAATAACACAGTATAAA	0.704158	1
ENSG00000259153_+_71276705.23-P1P2	ENSG00000259153	P1P2	GACCCATCCATGGCAAACAA	0.742933	0
ENSG00000259153_+_71276715.23-P1P2	ENSG00000259153	P1P2	GTGCAGCCCCTACCCATCCA	0.742214	0
ENSG00000259153_+_71276747.23-P1P2	ENSG00000259153	P1P2	GGCAGCCGGATGAAGAACAC	0.742053	0
ENSG00000259153_-_71276698.23-P1P2	ENSG00000259153	P1P2	GAACTAAAAGGCTGGAAGGG	0.737104	0
ENSG00000259153_-_71276731.23-P1P2	ENSG00000259153	P1P2	GGTTTGCCATGGATGGGTAG	0.695597	0
ENSG00000259291_+_90625208.23-ENST00000558334	ENSG00000259291	ENST00000558334	GGTTAGGGAGGGGTACAGAC	0.575768	0
ENSG00000259291_+_90625333.23-ENST00000558334	ENSG00000259291	ENST00000558334	GCAGTAGGGCTTTGCACAAG	0.53731	0
ENSG00000259291_-_90625037.23-ENST00000558334	ENSG00000259291	ENST00000558334	GAAACTGAAGGGAGAAGGTC	0.531631	0
ENSG00000259291_+_90625074.23-ENST00000558334	ENSG00000259291	ENST00000558334	GAGAGGGCCAGTGCTGACGG	0.520566	0
ENSG00000259291_+_90625077.23-ENST00000558334	ENSG00000259291	ENST00000558334	GCACAGAGGGCCAGTGCTGA	0.500905	0
ENSG00000259345_+_39410860.23-P1	ENSG00000259345	P1	Ggctgtgaattcaccggatc	0.702011	0
ENSG00000259345_-_39410932.23-P1	ENSG00000259345	P1	Gtggtacaaacactgctgaa	0.667016	0
ENSG00000259345_-_39410858.23-P1	ENSG00000259345	P1	Gaaaggctactaaccataaa	0.645653	0
ENSG00000259345_-_39410949.23-P1	ENSG00000259345	P1	Gaaaggattccaaaaaaatc	0.50843	0
ENSG00000259345_+_39410849.23-P1	ENSG00000259345	P1	Gaccggatctgggcctttta	0.497849	0
ENSG00000259345_+_39719346.23-P2	ENSG00000259345	P2	GGCAGAGACTTAGAGCCCAG	0.762303	0
ENSG00000259345_-_39719352.23-P2	ENSG00000259345	P2	GGCAGCGTCTTCCAGTCCTC	0.759365	0
ENSG00000259345_-_39719325.23-P2	ENSG00000259345	P2	GCATCAGGCTAGAGTGCGTG	0.752945	0
ENSG00000259345_-_39719331.23-P2	ENSG00000259345	P2	GGCTAGAGTGCGTGCGGCTG	0.721218	0
ENSG00000259345_+_39719373.23-P2	ENSG00000259345	P2	GCCGTAGAGAGCAACCAGAA	0.687018	0
ENSG00000259375_-_86123573.23-P1P2	ENSG00000259375	P1P2	GTTAACAAATATGCTTGAGG	0.71701	0
ENSG00000259375_-_86123520.23-P1P2	ENSG00000259375	P1P2	GTCAAAGTGGTGGATAACAA	0.628277	0
ENSG00000259375_+_86123405.23-P1P2	ENSG00000259375	P1P2	GCACAGTGGGAGGCATCGGG	0.618208	0
ENSG00000259375_+_86123588.23-P1P2	ENSG00000259375	P1P2	GTCTCCATTTTAGGGACAAC	0.600217	0
ENSG00000259375_-_86123618.23-P1P2	ENSG00000259375	P1P2	GCCTAAAATGGAGAAAGAAC	0.592488	0
ENSG00000259459_-_63682424.23-P1P2	ENSG00000259459	P1P2	GTCCCCAAGAAGACACAGCG	0.694887	0
ENSG00000259459_+_63682404.23-P1P2	ENSG00000259459	P1P2	GGCCACGCTGTGTCTTCTTG	0.654618	0
ENSG00000259459_-_63682656.23-P1P2	ENSG00000259459	P1P2	GAATGATAGCAAGATATAGT	0.435266	0
ENSG00000259459_+_63682483.23-P1P2	ENSG00000259459	P1P2	GCCAAACTCTTATTTCAAGT	0.416195	0
ENSG00000259459_+_63682763.23-P1P2	ENSG00000259459	P1P2	GTATCATAAAAATGGAGTTA	0.365158	0
ENSG00000259768_+_72699114.23-P1P2	ENSG00000259768	P1P2	GAGTCCCGTGGGTGCTCCGG	0.834401	0
ENSG00000259768_-_72699065.23-P1P2	ENSG00000259768	P1P2	GGCCGCCAGGCGAGACTCCG	0.825556	0
ENSG00000259768_+_72699074.23-P1P2	ENSG00000259768	P1P2	GATCTCCTAGTCTCTCTAGC	0.812602	0
ENSG00000259768_-_72699101.23-P1P2	ENSG00000259768	P1P2	GAGAGAGACTAGGAGATTTG	0.810477	0
ENSG00000259768_+_72699117.23-P1P2	ENSG00000259768	P1P2	GCACAGTCCCGTGGGTGCTC	0.788511	0
ENSG00000259869_-_43247533.23-ENST00000568976	ENSG00000259869	ENST00000568976	GAATCAGCCATCCAGGCCCA	0.841477	0
ENSG00000259869_+_43247522.23-ENST00000568976	ENSG00000259869	ENST00000568976	GGGACAAAAGACCATGGGCC	0.81983	0
ENSG00000259869_-_43247526.23-ENST00000568976	ENSG00000259869	ENST00000568976	GATCCCGGAATCAGCCATCC	0.79639	0
ENSG00000259869_+_43247528.23-ENST00000568976	ENSG00000259869	ENST00000568976	GGCTTAAGGACAAAAGACCA	0.746307	0
ENSG00000259869_+_43247507.23-ENST00000568976	ENSG00000259869	ENST00000568976	GGGCCTGGATGGCTGATTCC	0.704209	0
ENSG00000259974_-_22559152.23-P1P2	ENSG00000259974	P1P2	GTGGGCGCGCTCCCTACCTg	0.763767	0
ENSG00000259974_-_22559208.23-P1P2	ENSG00000259974	P1P2	GGCGTCCAGCTCGCGGAGGG	0.753122	0
ENSG00000259974_+_22559141.23-P1P2	ENSG00000259974	P1P2	GccgccggccgccgcAGGTA	0.712463	0
ENSG00000259974_+_22559212.23-P1P2	ENSG00000259974	P1P2	GTGCCTCGGCTCGGAGCAGT	0.666639	0
ENSG00000259974_-_22559205.23-P1P2	ENSG00000259974	P1P2	GGGAGCGTCCAGCTCGCGGA	0.661242	0
ENSG00000259994_+_30594961.23-ENST00000561542	ENSG00000259994	ENST00000561542	Gttgcaatttattgaagata	0.678013	0
ENSG00000259994_+_30594948.23-ENST00000561542	ENSG00000259994	ENST00000561542	Gaagataggggattgtctta	0.568397	0
ENSG00000259994_-_30594738.23-ENST00000561542	ENSG00000259994	ENST00000561542	Ggaaagtatagaagagacat	0.507917	0
ENSG00000259994_-_30594784.23-ENST00000561542	ENSG00000259994	ENST00000561542	Gatgttaagtggaatcccag	0.499137	0
ENSG00000259994_+_30594777.23-ENST00000561542	ENSG00000259994	ENST00000561542	Gcattcaccttcattcctct	0.466998	0
ENSG00000260118_+_67234710.23-ENST00000561973	ENSG00000260118	ENST00000561973	GCCTCATTAACCAGATGGCT	0.738475	0
ENSG00000260118_-_67234679.23-ENST00000561973	ENSG00000260118	ENST00000561973	GACTGCAAATAGCTGAACTC	0.610781	0
ENSG00000260118_-_67234736.23-ENST00000561973	ENSG00000260118	ENST00000561973	GCCATCTGGTTAATGAGGCA	0.605963	0
ENSG00000260118_-_67234743.23-ENST00000561973	ENSG00000260118	ENST00000561973	GGTTAATGAGGCAGGGGTGC	0.593172	0
ENSG00000260118_+_67234313.23-ENST00000561973	ENSG00000260118	ENST00000561973	Gccccagaaggaccaccccc	0.497862	0
ENSG00000260141_+_33102863.23-ENST00000561541	ENSG00000260141	ENST00000561541	GACGGTTTAGAGGTGACTGG	0.767617	1
ENSG00000260141_+_33102881.23-ENST00000561541	ENSG00000260141	ENST00000561541	GTTGTTGTCTTGGAACAATA	0.735874	1
ENSG00000260141_+_33102866.23-ENST00000561541	ENSG00000260141	ENST00000561541	GAATACGGTTTAGAGGTGAC	0.721743	1
ENSG00000260141_+_33102873.23-ENST00000561541	ENSG00000260141	ENST00000561541	GTTGGAACAATACGGTTTAG	0.704355	1
ENSG00000260141_-_33102804.23-ENST00000561541	ENSG00000260141	ENST00000561541	GCTGAGTAAGAGATATGGTC	0.589434	1
ENSG00000260141_-_33106293.23-ENST00000564165	ENSG00000260141	ENST00000564165	GCAAGTGCTAATGTTGGTGC	0.377332	3
ENSG00000260141_+_33106686.23-ENST00000564165	ENSG00000260141	ENST00000564165	GGTGGGAAGGCCTTCTGAAG	0.794081	4
ENSG00000260141_-_33106698.23-ENST00000564165	ENSG00000260141	ENST00000564165	GACAAACTCACCCCTTCAGA	0.651892	4
ENSG00000260141_+_33106419.23-ENST00000564165	ENSG00000260141	ENST00000564165	GTGACTGGCATCACCCCGAA	0.494734	4
ENSG00000260141_+_33106434.23-ENST00000564165	ENSG00000260141	ENST00000564165	GTTGGAGAAGACACCGTGAC	0.43503	4
ENSG00000260231_-_139877007.23-P1P2	ENSG00000260231	P1P2	GCGCTCCTCTCCGCGACGGC	0.66568	0
ENSG00000260231_+_139877004.23-P1P2	ENSG00000260231	P1P2	GTTCAACAGCTCCCTCCGCC	0.656027	0
ENSG00000260231_+_139876944.23-P1P2	ENSG00000260231	P1P2	GGAGACGTGCGCGAGACGCA	0.655204	0
ENSG00000260231_-_139877011.23-P1P2	ENSG00000260231	P1P2	GCCTCTCCGCGACGGCCGGG	0.634801	0
ENSG00000260231_-_139877036.23-P1P2	ENSG00000260231	P1P2	GGAGCTGTTGAAGGGCACGC	0.628766	0
ENSG00000260260_-_2205311.23-P1P2	ENSG00000260260	P1P2	GGTCCCAAGATCGTAGCACA	0.752965	0
ENSG00000260260_+_2205328.23-P1P2	ENSG00000260260	P1P2	GGTCGAGTCCGAGGGGGAAG	0.730683	0
ENSG00000260260_+_2205334.23-P1P2	ENSG00000260260	P1P2	GTTCGGGGTCGAGTCCGAGG	0.729982	0
ENSG00000260260_-_2205281.23-P1P2	ENSG00000260260	P1P2	GGCCCTCAAAGCCACGCTCG	0.677007	0
ENSG00000260260_+_2205127.23-P1P2	ENSG00000260260	P1P2	GCTGCAGGTAAGACTGGGCC	0.643755	0
ENSG00000260328_-_16918216.23-P1P2	ENSG00000260328	P1P2	Ggttgtgggctgcgcgtaga	0.859431	0
ENSG00000260328_-_16918047.23-P1P2	ENSG00000260328	P1P2	Gggctccagcttgatcatca	0.584616	0
ENSG00000260328_+_16918111.23-P1P2	ENSG00000260328	P1P2	Gtaggaggaggaagggcttc	0.517742	0
ENSG00000260328_+_16917998.23-P1P2	ENSG00000260328	P1P2	Gcctccccgaagtgtgctgg	0.4953	0
ENSG00000260328_+_16918001.23-P1P2	ENSG00000260328	P1P2	Gtcacctccccgaagtgtgc	0.492366	0
ENSG00000260401_+_72950065.23-ENST00000565433	ENSG00000260401	ENST00000565433	Gcctcaacgccctgcatgga	0.78277	0
ENSG00000260401_-_72950077.23-ENST00000565433	ENSG00000260401	ENST00000565433	Ggtgctgctaccttccatgc	0.690527	0
ENSG00000260401_+_72950017.23-ENST00000565433	ENSG00000260401	ENST00000565433	Gactgaggtgctgcaagatt	0.680206	0
ENSG00000260401_+_72950069.23-ENST00000565433	ENSG00000260401	ENST00000565433	Gagcccctcaacgccctgca	0.673172	0
ENSG00000260401_+_72950093.23-ENST00000565433	ENSG00000260401	ENST00000565433	Gactttgtgcgtaataacgt	0.592648	0
ENSG00000260552_+_33767359.23-P1P2	ENSG00000260552	P1P2	GCTAGGTGTGGCGCCCCGAC	0.890163	0
ENSG00000260552_+_33767371.23-P1P2	ENSG00000260552	P1P2	GGGAATCCGCAGCCTAGGTG	0.877231	0
ENSG00000260552_-_33767362.23-P1P2	ENSG00000260552	P1P2	GCTGGCCAGAAGTGAAAGTC	0.833501	0
ENSG00000260552_-_33767366.23-P1P2	ENSG00000260552	P1P2	GCCAGAAGTGAAAGTCCGGT	0.82232	0
ENSG00000260552_+_33767376.23-P1P2	ENSG00000260552	P1P2	GCTCTCGGAATCCGCAGCCT	0.761029	0
ENSG00000260630_-_88729790.23-P1P2	ENSG00000260630	P1P2	GGGCGTCCGCGTCGGCGATC	0.930161	0
ENSG00000260630_+_88729774.23-P1P2	ENSG00000260630	P1P2	GAGACCCCGGATCGCCGACG	0.923846	0
ENSG00000260630_-_88729782.23-P1P2	ENSG00000260630	P1P2	GAGGCGCCTGGCGTCCGCGT	0.916728	0
ENSG00000260630_-_88729803.23-P1P2	ENSG00000260630	P1P2	GGCGATCCGGGGTCTGGGCG	0.903849	0
ENSG00000260630_-_88729763.23-P1P2	ENSG00000260630	P1P2	GGCGCAGGCGCCGTGTGCCC	0.749284	0
ENSG00000260710_-_1349130.23-ENST00000561649	ENSG00000260710	ENST00000561649	GGTGCATCCAGAGACGAGGT	0.771818	0
ENSG00000260710_-_1349126.23-ENST00000561649	ENSG00000260710	ENST00000561649	GAGGAGTGCATCCAGAGACG	0.71657	0
ENSG00000260710_+_1349137.23-ENST00000561649	ENSG00000260710	ENST00000561649	GACCCCTGAGTGAACATCTG	0.673641	0
ENSG00000260710_-_1349107.23-ENST00000561649	ENSG00000260710	ENST00000561649	GGATCAGGTACCATTCGAAC	0.658735	0
ENSG00000260710_+_1349095.23-ENST00000561649	ENSG00000260710	ENST00000561649	GGGATGCACTCCTGTTCGAA	0.643432	0
ENSG00000260763_-_4440334.23-ENST00000562127	ENSG00000260763	ENST00000562127	Gacatggtagccaattgaaa	0.722503	0
ENSG00000260763_-_4440318.23-ENST00000562127	ENSG00000260763	ENST00000562127	Ggaagtatgtcaaactgaca	0.691619	0
ENSG00000260763_+_4440338.23-ENST00000562127	ENSG00000260763	ENST00000562127	Gatgtttcagctctggtgac	0.689713	0
ENSG00000260763_+_4440322.23-ENST00000562127	ENSG00000260763	ENST00000562127	Ggactggaagccatttcaat	0.668874	0
ENSG00000260763_+_4440345.23-ENST00000562127	ENSG00000260763	ENST00000562127	Ggtgcaaaatgtttcagctc	0.610012	0
ENSG00000260792_+_105131833.23-ENST00000564585	ENSG00000260792	ENST00000564585	GGAGCCCAGGAAGGTTGTGA	0.76623	0
ENSG00000260792_-_105131851.23-ENST00000564585	ENSG00000260792	ENST00000564585	GcacCCTTCACAACCTTCCT	0.710731	0
ENSG00000260792_-_105131907.23-ENST00000564585	ENSG00000260792	ENST00000564585	GAAGATCCAGGAGGGACCCC	0.677248	0
ENSG00000260792_-_105131872.23-ENST00000564585	ENSG00000260792	ENST00000564585	GGCTCTTAGCATTTTCTGTG	0.483771	0
ENSG00000260792_-_105131881.23-ENST00000564585	ENSG00000260792	ENST00000564585	GATTTTCTGTGGGGCTGTCA	0.409069	0
ENSG00000260806_-_96968595.23-P1P2	ENSG00000260806	P1P2	GACCCACTGCTAAGTGTGAG	0.882482	0
ENSG00000260806_+_96968597.23-P1P2	ENSG00000260806	P1P2	GGGCCCGGCAATTACCCCCT	0.82374	0
ENSG00000260806_+_96968576.23-P1P2	ENSG00000260806	P1P2	GGTCCTCTCACACTTAGCAG	0.822518	0
ENSG00000260806_+_96968617.23-P1P2	ENSG00000260806	P1P2	GGAGTTCCTAAGGCCGCCTG	0.773267	0
ENSG00000260806_-_96968626.23-P1P2	ENSG00000260806	P1P2	GGTAATTGCCGGGCCGCAGG	0.762022	0
ENSG00000260841_+_180214820.23-ENST00000562870	ENSG00000260841	ENST00000562870	GAGTGGAGACAAATGTCTGA	0.772132	0
ENSG00000260841_+_180214813.23-ENST00000562870	ENSG00000260841	ENST00000562870	GACAAATGTCTGATGGAGTC	0.761091	0
ENSG00000260841_-_180214846.23-ENST00000562870	ENSG00000260841	ENST00000562870	GAGACATTTGTCTCCACTGG	0.680062	0
ENSG00000260841_-_180214784.23-ENST00000562870	ENSG00000260841	ENST00000562870	GCTTGGCAGGCTTCTCATGC	0.67302	0
ENSG00000260841_+_180214856.23-ENST00000562870	ENSG00000260841	ENST00000562870	GACTGGTGGGATCTCATTTG	0.633453	0
ENSG00000260912_-_19453298.23-P1P2	ENSG00000260912	P1P2	Ggtggaatggagtatatttg	0.633252	0
ENSG00000260912_+_19453492.23-P1P2	ENSG00000260912	P1P2	GACCTGGGCAATAGAAATAT	0.487597	0
ENSG00000260912_+_19453508.23-P1P2	ENSG00000260912	P1P2	GTATTAACAAGGATTATACC	0.461882	0
ENSG00000260912_-_19453354.23-P1P2	ENSG00000260912	P1P2	GCACTCTAGCTTGCCAGCAT	0.399635	0
ENSG00000260912_+_19453345.23-P1P2	ENSG00000260912	P1P2	GCTTGGTTTACATCCCATGC	0.369702	0
ENSG00000260941_-_120141445.23-ENST00000562811	ENSG00000260941	ENST00000562811	GATGTCTGGCCCCATCCGAA	0.520614	0
ENSG00000260941_+_120141434.23-ENST00000562811	ENSG00000260941	ENST00000562811	GGATCCCATCACCTTTCGGA	0.393547	0
ENSG00000260941_-_120141830.23-ENST00000562811	ENSG00000260941	ENST00000562811	Gaagtctcaatatatacaca	0.781134	1
ENSG00000260941_+_120141860.23-ENST00000562811	ENSG00000260941	ENST00000562811	Gttctaattaaatactactg	0.689519	1
ENSG00000260941_-_120141859.23-ENST00000562811	ENSG00000260941	ENST00000562811	Gtcatacagagtatatgcta	0.661223	1
ENSG00000261068_-_42061952.23-ENST00000562471	ENSG00000261068	ENST00000562471	Ggggagggactgccagctgc	0.736401	0
ENSG00000261068_-_42061932.23-ENST00000562471	ENSG00000261068	ENST00000562471	Gcccgggaaggacagttcct	0.728152	0
ENSG00000261068_-_42061920.23-ENST00000562471	ENSG00000261068	ENST00000562471	Gtgaggtggctctcccggga	0.722022	0
ENSG00000261068_-_42061979.23-ENST00000562471	ENSG00000261068	ENST00000562471	GGGTGTGAAAGCTTCAGTCC	0.681406	0
ENSG00000261068_-_42061990.23-ENST00000562471	ENSG00000261068	ENST00000562471	GTTCAGTCCTGGAAAGGGAG	0.635304	0
ENSG00000261114_+_56974988.23-ENST00000570210	ENSG00000261114	ENST00000570210	GGGTAAGGTAGCTTATCTAG	0.767162	0
ENSG00000261114_+_56975003.23-ENST00000570210	ENSG00000261114	ENST00000570210	GTTTGTGAGCCTGGAAGGTA	0.726756	0
ENSG00000261114_+_56974942.23-ENST00000570210	ENSG00000261114	ENST00000570210	GACAGGATTGATATGTTCTT	0.601117	0
ENSG00000261114_+_56975025.23-ENST00000570210	ENSG00000261114	ENST00000570210	GCAGTATGGCTACATACTTG	0.587026	0
ENSG00000261114_-_56975166.23-ENST00000570210	ENSG00000261114	ENST00000570210	GAGCATGGCCCTGAAAGGCA	0.51715	0
ENSG00000261188_-_26908542.23-P1P2	ENSG00000261188	P1P2	GGATATGGCTGCAGAGCGGC	0.908203	0
ENSG00000261188_-_26908538.23-P1P2	ENSG00000261188	P1P2	GGGCGGATATGGCTGCAGAG	0.886932	0
ENSG00000261188_-_26908527.23-P1P2	ENSG00000261188	P1P2	GTGGGACGCTACGGCGGATA	0.858335	0
ENSG00000261188_-_26908521.23-P1P2	ENSG00000261188	P1P2	GGCAGCGTGGGACGCTACGG	0.852477	0
ENSG00000261188_-_26908559.23-P1P2	ENSG00000261188	P1P2	GGCCGGCTGGGATCTTAGAT	0.850551	0
ENSG00000261266_+_23699604.23-ENST00000566143	ENSG00000261266	ENST00000566143	Ggactaatcaatttaagtat	0.688792	0
ENSG00000261266_+_23699630.23-ENST00000566143	ENSG00000261266	ENST00000566143	Ggcttacactgtggttgtag	0.684468	0
ENSG00000261266_-_23699661.23-ENST00000566143	ENSG00000261266	ENST00000566143	Gcacagtgtaagctccgtgg	0.668045	0
ENSG00000261266_-_23699658.23-ENST00000566143	ENSG00000261266	ENST00000566143	Gaaccacagtgtaagctccg	0.578545	0
ENSG00000261266_+_23699565.23-ENST00000566143	ENSG00000261266	ENST00000566143	GctatcatggTAAGAGTCAG	0.558199	0
ENSG00000261324_+_14920822.23-ENST00000562691	ENSG00000261324	ENST00000562691	Gaatgctattggtatacaaa	0.723975	0
ENSG00000261324_-_14920807.23-ENST00000562691	ENSG00000261324	ENST00000562691	GTTGAAGATACCCATACACT	0.636409	0
ENSG00000261324_-_14920773.23-ENST00000562691	ENSG00000261324	ENST00000562691	GGTCATTAGCTCAGAACAGA	0.611132	0
ENSG00000261324_-_14920638.23-ENST00000562691	ENSG00000261324	ENST00000562691	GTTGCATTATTCTTGGACAA	0.600176	0
ENSG00000261324_+_14920853.23-ENST00000562691	ENSG00000261324	ENST00000562691	Gatggtttgctctaatagag	0.563252	0
ENSG00000261373_+_89778345.23-P1P2	ENSG00000261373	P1P2	GAGCCAAGTCGCCCTGACCC	0.801087	0
ENSG00000261373_-_89778325.23-P1P2	ENSG00000261373	P1P2	GCTCCAGGATGGCGGCGTAA	0.790942	0
ENSG00000261373_-_89778364.23-P1P2	ENSG00000261373	P1P2	GCTCCGGGGTCAGGGCGACT	0.749022	0
ENSG00000261373_-_89778349.23-P1P2	ENSG00000261373	P1P2	GCCGCTGCTCCCGTTCCTCC	0.709211	0
ENSG00000261373_-_89778355.23-P1P2	ENSG00000261373	P1P2	GCTCCCGTTCCTCCGGGGTC	0.693989	0
ENSG00000261455_+_152161351.23-P1P2	ENSG00000261455	P1P2	GCGGGCCGGGAGTCTACGGT	0.851103	0
ENSG00000261455_+_152161355.23-P1P2	ENSG00000261455	P1P2	GCGAGCGGGCCGGGAGTCTA	0.773778	0
ENSG00000261455_-_152161270.23-P1P2	ENSG00000261455	P1P2	GCTTCCTGCCCGCGGTAGTG	0.702544	0
ENSG00000261455_+_152161482.23-P1P2	ENSG00000261455	P1P2	GGGAGCGACGCAGAGACGGC	0.697603	0
ENSG00000261455_+_152161511.23-P1P2	ENSG00000261455	P1P2	GGAGGACGAGTCCACGGTCG	0.674218	0
ENSG00000261490_+_10074575.23-ENST00000561486	ENSG00000261490	ENST00000561486	GTTGGCAATCTGTGATCACA	0.642683	0
ENSG00000261490_+_10074593.23-ENST00000561486	ENSG00000261490	ENST00000561486	GTTTCAAGCTAATCGTTTAT	0.552489	0
ENSG00000261490_+_10074399.23-ENST00000561486	ENSG00000261490	ENST00000561486	GGTTCAGGATTCCAAGACCT	0.552309	0
ENSG00000261490_-_10074516.23-ENST00000561486	ENSG00000261490	ENST00000561486	GTGTGAGGATCAGCTCCGTC	0.541255	0
ENSG00000261490_-_10074431.23-ENST00000561486	ENSG00000261490	ENST00000561486	GGAATCCTGAACAGTGTTCC	0.526849	0
ENSG00000261572_+_32280019.23-P1P2	ENSG00000261572	P1P2	GCGTCGCACCCAGGGTGGCT	0.905602	0
ENSG00000261572_+_32280024.23-P1P2	ENSG00000261572	P1P2	GCGCCGCGTCGCACCCAGGG	0.899293	0
ENSG00000261572_+_32280027.23-P1P2	ENSG00000261572	P1P2	GAGGCGCCGCGTCGCACCCA	0.871428	0
ENSG00000261572_+_32280052.23-P1P2	ENSG00000261572	P1P2	GGTTGCCCGACTCCCAGCGG	0.864159	0
ENSG00000261572_-_32280068.23-P1P2	ENSG00000261572	P1P2	GCTTCTCCGCCGCTGGGAGT	0.771945	0
ENSG00000261650_-_130529580.23-P1P2	ENSG00000261650	P1P2	GGTGACTCGGGAACAGTCAG	0.802592	0
ENSG00000261650_-_130529538.23-P1P2	ENSG00000261650	P1P2	GGACCCTGAATAAGACGATG	0.791892	0
ENSG00000261650_-_130529542.23-P1P2	ENSG00000261650	P1P2	GCTGAATAAGACGATGAGGC	0.781685	0
ENSG00000261650_-_130529606.23-P1P2	ENSG00000261650	P1P2	GGGTCTGCATGCAGGACTGA	0.745043	0
ENSG00000261650_-_130529517.23-P1P2	ENSG00000261650	P1P2	GAATAGGTGGCAGAATGACG	0.613249	0
ENSG00000261685_+_50679966.23-ENST00000563424	ENSG00000261685	ENST00000563424	GTGGGCCAGACCGACTTCAA	0.608197	0
ENSG00000261685_-_50679800.23-ENST00000563424	ENSG00000261685	ENST00000563424	GGGCCCCAATTTCCTCTCTC	0.590276	0
ENSG00000261685_-_50679835.23-ENST00000563424	ENSG00000261685	ENST00000563424	GGGCTCTCGTGAAGGCAGAA	0.538269	0
ENSG00000261685_+_50679959.23-ENST00000563424	ENSG00000261685	ENST00000563424	GGACCGACTTCAAAGGTCCC	0.518974	0
ENSG00000261685_-_50679978.23-ENST00000563424	ENSG00000261685	ENST00000563424	GAGCCTGGGACCTTTGAAGT	0.506947	0
ENSG00000261786_-_44158849.23-ENST00000568686	ENSG00000261786	ENST00000568686	GGCCTAGGGGAGCACAACCT	0.814507	0
ENSG00000261786_+_44158857.23-ENST00000568686	ENSG00000261786	ENST00000568686	GGCTGGATCTAAGCATGCAG	0.760176	0
ENSG00000261786_+_44158804.23-ENST00000568686	ENSG00000261786	ENST00000568686	GGCCTTGAGGAAAGAGTTCT	0.725889	0
ENSG00000261786_+_44158829.23-ENST00000568686	ENSG00000261786	ENST00000568686	GCCCAAGGTTGTGCTCCCCT	0.704954	0
ENSG00000261786_+_44158795.23-ENST00000568686	ENSG00000261786	ENST00000568686	GAAAGAGTTCTGGGCAGGGG	0.618909	0
ENSG00000261804_+_53412391.23-ENST00000565189	ENSG00000261804	ENST00000565189	GAGCAGCCAGCCTGGGTTTC	0.735264	0
ENSG00000261804_+_53412429.23-ENST00000565189	ENSG00000261804	ENST00000565189	GAAGAAGCCACGAGTGACCA	0.693671	0
ENSG00000261804_-_53412403.23-ENST00000565189	ENSG00000261804	ENST00000565189	GCACTTTATTCCTGAAACCC	0.579082	0
ENSG00000261804_-_53412434.23-ENST00000565189	ENSG00000261804	ENST00000565189	GCTAAGTTGATCTGGTGCCT	0.57042	0
ENSG00000261804_+_53412483.23-ENST00000565189	ENSG00000261804	ENST00000565189	GTCAAGGCCTACTCCTCCAG	0.46799	0
ENSG00000261804_+_53407438.23-ENST00000566383	ENSG00000261804	ENST00000566383	GTCACCTAAGGTGTTGGCGG	0.82953	0
ENSG00000261804_-_53407434.23-ENST00000566383	ENSG00000261804	ENST00000566383	GGAGATAGCGCGCCTGCTAA	0.80539	0
ENSG00000261804_+_53407424.23-ENST00000566383	ENSG00000261804	ENST00000566383	GGGCGGCGGCAGCCTTTAGC	0.77069	0
ENSG00000261804_+_53407441.23-ENST00000566383	ENSG00000261804	ENST00000566383	GTATTCACCTAAGGTGTTGG	0.757389	0
ENSG00000261804_-_53407400.23-ENST00000566383	ENSG00000261804	ENST00000566383	GGCTCGGTCAGCGGCTAGTG	0.693076	0
ENSG00000262089_-_6898458.23-ENST00000573222	ENSG00000262089	ENST00000573222	GGGAGACCTGAGACCCATGA	0.805614	0
ENSG00000262089_-_6898513.23-ENST00000573222	ENSG00000262089	ENST00000573222	GTGGAACCTACTGGAGCGGA	0.672011	0
ENSG00000262089_+_6898450.23-ENST00000573222	ENSG00000262089	ENST00000573222	GGCTCTTTCCTGCTCCTTCA	0.664347	0
ENSG00000262089_+_6898442.23-ENST00000573222	ENSG00000262089	ENST00000573222	GCTGCTCCTTCATGGGTCTC	0.635887	0
ENSG00000262089_-_6898477.23-ENST00000573222	ENSG00000262089	ENST00000573222	GAGGAGCAGGAAAGAGCTTG	0.630346	0
ENSG00000262292_-_19064124.23-ENST00000572818	ENSG00000262292	ENST00000572818	Gcagaaggggtcattctccc	0.761149	1
ENSG00000262292_-_19064153.23-ENST00000572818	ENSG00000262292	ENST00000572818	Ggtcacgtcattaaccacac	0.742353	1
ENSG00000262292_+_19064180.23-ENST00000572818	ENSG00000262292	ENST00000572818	Ggccccttgcttgacggaag	0.73584	1
ENSG00000262292_+_19064176.23-ENST00000572818	ENSG00000262292	ENST00000572818	Gcttgcttgacggaagaggc	0.731385	1
ENSG00000262292_-_19064132.23-ENST00000572818	ENSG00000262292	ENST00000572818	Ggtcattctccctggagatg	0.716527	1
ENSG00000262558_-_204548.23-ENST00000571512	ENSG00000262558	ENST00000571512	GGTGTGGATCCAGAGACCAG	0.843132	0
ENSG00000262558_-_204594.23-ENST00000571512	ENSG00000262558	ENST00000571512	GCAGTGACTGGAGCCGACCC	0.759547	0
ENSG00000262558_-_204606.23-ENST00000571512	ENSG00000262558	ENST00000571512	GCCGACCCTGGTCAGTCCCT	0.687629	0
ENSG00000262558_-_204582.23-ENST00000571512	ENSG00000262558	ENST00000571512	GGATAAACTATGTCAGTGAC	0.685115	0
ENSG00000262558_+_204521.23-ENST00000571512	ENSG00000262558	ENST00000571512	GGTCTCTGGATCCACACCTC	0.677757	0
ENSG00000263235_-_3701631.23-ENST00000570409	ENSG00000263235	ENST00000570409	GCTCCGCCTTGGCCTTAGGG	0.779999	0
ENSG00000263235_-_3701654.23-ENST00000570409	ENSG00000263235	ENST00000570409	GACGTGTTCTGCTTGTGCCC	0.76742	0
ENSG00000263235_-_3701628.23-ENST00000570409	ENSG00000263235	ENST00000570409	GCAGCTCCGCCTTGGCCTTA	0.757346	0
ENSG00000263235_+_3701621.23-ENST00000570409	ENSG00000263235	ENST00000570409	GCAGAACACGTGCCGCCCTA	0.754333	0
ENSG00000263235_+_3701612.23-ENST00000570409	ENSG00000263235	ENST00000570409	GTGCCGCCCTAAGGCCAAGG	0.745623	0
ENSG00000263394_-_18995122.23-ENST00000583141	ENSG00000263394	ENST00000583141	Gggaaactgaggcacggtac	0.741171	1
ENSG00000263394_-_18995134.23-ENST00000583141	ENSG00000263394	ENST00000583141	Gacggtacaggactcaatca	0.688483	1
ENSG00000263394_-_18995154.23-ENST00000583141	ENSG00000263394	ENST00000583141	Gggtcccatagctaggaagc	0.683472	1
ENSG00000263394_-_18995147.23-ENST00000583141	ENSG00000263394	ENST00000583141	Gcaatcaaggtcccatagct	0.640893	1
ENSG00000263394_+_18995136.23-ENST00000583141	ENSG00000263394	ENST00000583141	Ggcccccgcttcctagctat	0.609858	1
ENSG00000263745_-_2239852.23-ENST00000579097	ENSG00000263745	ENST00000579097	GAAGTGTGTGCCCAAATACA	0.635573	0
ENSG00000263745_+_2239864.23-ENST00000579097	ENSG00000263745	ENST00000579097	GCTTTCAGAAGTGACTCTCC	0.597448	0
ENSG00000263745_-_2239868.23-ENST00000579097	ENSG00000263745	ENST00000579097	GACATGGATTTTAGCTCCCC	0.550455	0
ENSG00000263745_-_2239658.23-ENST00000579097	ENSG00000263745	ENST00000579097	GAGAAACTTGGAACCACAAA	0.495478	0
ENSG00000263745_-_2239688.23-ENST00000579097	ENSG00000263745	ENST00000579097	GTGGGGAAACTCAAAACATA	0.439891	0
ENSG00000263745_+_2111516.23-ENST00000582086	ENSG00000263745	ENST00000582086	GAAGGGGCCTAGAGCTCTGG	0.616641	0
ENSG00000263745_+_2111691.23-ENST00000582086	ENSG00000263745	ENST00000582086	GGAGATCAGAGAAAAATGAT	0.589014	0
ENSG00000263745_+_2111508.23-ENST00000582086	ENSG00000263745	ENST00000582086	GTAGAGCTCTGGAGGGCTTC	0.582448	0
ENSG00000263745_+_2111519.23-ENST00000582086	ENSG00000263745	ENST00000582086	GCGAAAGGGGCCTAGAGCTC	0.570596	0
ENSG00000263745_-_2111677.23-ENST00000582086	ENSG00000263745	ENST00000582086	GCTCATCATTTCTCATTTGC	0.564287	0
ENSG00000263745_+_2240824.23-ENST00000584867	ENSG00000263745	ENST00000584867	GTGCAAGTAACCCTGAGGAA	0.748686	0
ENSG00000263745_-_2240792.23-ENST00000584867	ENSG00000263745	ENST00000584867	GGACTACCTCCTCACTTTCC	0.704708	0
ENSG00000263745_+_2240788.23-ENST00000584867	ENSG00000263745	ENST00000584867	GGAAAATCACACAAGAAGCC	0.654408	0
ENSG00000263745_+_2240829.23-ENST00000584867	ENSG00000263745	ENST00000584867	GCTCTCTGCAAGTAACCCTG	0.649557	0
ENSG00000263745_+_2240731.23-ENST00000584867	ENSG00000263745	ENST00000584867	GGGAGCCTATGTCTAGGTAA	0.585041	0
ENSG00000263745_-_1906608.23-ENST00000585072	ENSG00000263745	ENST00000585072	GTTGCTCCAACAAGCCAGGC	0.668887	0
ENSG00000263745_+_1906636.23-ENST00000585072	ENSG00000263745	ENST00000585072	GTTGGCTTGCAGATTGCCGG	0.652079	0
ENSG00000263745_+_1906639.23-ENST00000585072	ENSG00000263745	ENST00000585072	GTGCTTGGCTTGCAGATTGC	0.626313	0
ENSG00000263745_+_1906600.23-ENST00000585072	ENSG00000263745	ENST00000585072	GAAATAACAGCTCACCTGCC	0.559359	0
ENSG00000263745_-_1906635.23-ENST00000585072	ENSG00000263745	ENST00000585072	GTGTTATTTGTCTTACTTTC	0.441403	0
ENSG00000263753_+_5238160.23-P1P2	ENSG00000263753	P1P2	GGGCATGGTTCTAGGTCAGG	0.768575	0
ENSG00000263753_-_5238143.23-P1P2	ENSG00000263753	P1P2	GAGGCGCAGGATGGACGCGT	0.760523	0
ENSG00000263753_-_5238105.23-P1P2	ENSG00000263753	P1P2	GGGCCGGGAGGGACCGAGCG	0.634717	0
ENSG00000263753_-_5238158.23-P1P2	ENSG00000263753	P1P2	GGCGTTGGCTGTCATGATGT	0.632707	0
ENSG00000263753_-_5238121.23-P1P2	ENSG00000263753	P1P2	GGCGGGGAGCAAGGCCTGCG	0.626477	0
ENSG00000263874_+_37081455.23-ENST00000583195	ENSG00000263874	ENST00000583195	GGGCCATTGGCAACTTCTAA	0.740248	0
ENSG00000263874_+_37081476.23-ENST00000583195	ENSG00000263874	ENST00000583195	GATCATGGTTGGGTATTGGG	0.732613	0
ENSG00000263874_+_37081468.23-ENST00000583195	ENSG00000263874	ENST00000583195	GTGGGTATTGGGTGGGCCAT	0.703974	0
ENSG00000263874_+_37081479.23-ENST00000583195	ENSG00000263874	ENST00000583195	GAAAATCATGGTTGGGTATT	0.697086	0
ENSG00000263874_+_37081487.23-ENST00000583195	ENSG00000263874	ENST00000583195	GATCTCAGAAAAATCATGGT	0.664041	0
ENSG00000264222_+_14244711.23-ENST00000580200	ENSG00000264222	ENST00000580200	GGAATTCTTACGGTCATTTT	0.513234	0
ENSG00000264222_+_14244743.23-ENST00000580200	ENSG00000264222	ENST00000580200	GGCAGTTATTTGAGGTCTGA	0.440635	1
ENSG00000264222_-_14244954.23-ENST00000580200	ENSG00000264222	ENST00000580200	GTTTACATTTTTTAATTCTC	0.282304	2
ENSG00000264222_+_14244639.23-ENST00000580200	ENSG00000264222	ENST00000580200	GACTCTTGACCTCGCCTTGT	0.551077	3
ENSG00000264222_+_14244732.23-ENST00000580200	ENSG00000264222	ENST00000580200	GAGGTCTGAGGGTTTGAAGT	0.454427	3
ENSG00000264269_+_46550101.23-P1P2	ENSG00000264269	P1P2	Gggccagggtatcaccgaga	0.79134	0
ENSG00000264269_+_46550091.23-P1P2	ENSG00000264269	P1P2	Gtcaccgagaaggctggaat	0.772781	0
ENSG00000264269_+_46550097.23-P1P2	ENSG00000264269	P1P2	Gagggtatcaccgagaaggc	0.766026	0
ENSG00000264269_-_46550038.23-P1P2	ENSG00000264269	P1P2	Gccacggagcctggcacctc	0.684239	0
ENSG00000264269_+_46550234.23-P1P2	ENSG00000264269	P1P2	Gagctaaggtggagatcctg	0.627593	0
ENSG00000265121_+_75260833.23-ENST00000584075	ENSG00000265121	ENST00000584075	GCGCCCACAGGCATCATCTC	0.84946	0
ENSG00000265121_-_75260829.23-ENST00000584075	ENSG00000265121	ENST00000584075	GGACTGAGCAGAGTGTGCTA	0.824681	0
ENSG00000265121_+_75260845.23-ENST00000584075	ENSG00000265121	ENST00000584075	GTCGGCCACTCGGCGCCCAC	0.781514	0
ENSG00000265121_-_75260862.23-ENST00000584075	ENSG00000265121	ENST00000584075	GGATGCCTGTGGGCGCCGAG	0.729818	0
ENSG00000265121_-_75260807.23-ENST00000584075	ENSG00000265121	ENST00000584075	GAGACACTTTCAAGGAGATT	0.671578	0
ENSG00000265666_-_38499464.23-P1P2	ENSG00000265666	P1P2	GAATCCAACAGCTTCACAGC	0.673944	0
ENSG00000265666_+_38499485.23-P1P2	ENSG00000265666	P1P2	GCAGACAAACCCACACAGAC	0.671535	0
ENSG00000265666_-_38499497.23-P1P2	ENSG00000265666	P1P2	GGGTAAAGGTCCTGTCTGTG	0.630525	0
ENSG00000265666_-_38499442.23-P1P2	ENSG00000265666	P1P2	GCAGTTTATATCTTCTTGCC	0.577915	0
ENSG00000265666_-_38499516.23-P1P2	ENSG00000265666	P1P2	GTGGGTTTGTCTGCTCCCGG	0.571563	0
ENSG00000265787_-_14340856.23-ENST00000578285	ENSG00000265787	ENST00000578285	Gaaagctgtttacgtaggtg	0.291284	0
ENSG00000265787_-_14340851.23-ENST00000578285	ENSG00000265787	ENST00000578285	Gaagaaaaagctgtttacgt	0.227738	0
ENSG00000265787_+_14340477.23-ENST00000578285	ENSG00000265787	ENST00000578285	GGGTGCCAtggttacagaca	0.755263	1
ENSG00000265787_+_14340436.23-ENST00000578285	ENSG00000265787	ENST00000578285	Gtgcttcaaacctggaccag	0.753817	1
ENSG00000265787_-_14340448.23-ENST00000578285	ENSG00000265787	ENST00000578285	Gaaattcacaccgctggtcc	0.739438	1
ENSG00000265787_-_14337665.23-ENST00000582957	ENSG00000265787	ENST00000582957	GTATGGGGCTGGAGAATCCG	0.602712	0
ENSG00000265787_-_14337492.23-ENST00000582957	ENSG00000265787	ENST00000582957	GGAGCCTTTTGTTCTTTCTG	0.496718	0
ENSG00000265787_+_14337474.23-ENST00000582957	ENSG00000265787	ENST00000582957	GCAACCTCAGAAAGAACAAA	0.642138	1
ENSG00000265787_+_14337416.23-ENST00000582957	ENSG00000265787	ENST00000582957	GGTGCTTCTGAAAGGAAAGG	0.585453	1
ENSG00000265787_+_14337679.23-ENST00000582957	ENSG00000265787	ENST00000582957	GGGGTAGCCCCCATGGCTCT	0.437364	1
ENSG00000265962_-_8707553.23-ENST00000579368	ENSG00000265962	ENST00000579368	GAGACGGGGTTCCCGGGGTC	0.741052	0
ENSG00000265962_+_8707543.23-ENST00000579368	ENSG00000265962	ENST00000579368	GACCTGGATCGTCCTGACCC	0.725911	0
ENSG00000265962_-_8707546.23-ENST00000579368	ENSG00000265962	ENST00000579368	GGTGCTGCAGACGGGGTTCC	0.715441	0
ENSG00000265962_-_8707563.23-ENST00000579368	ENSG00000265962	ENST00000579368	GCCCGGGGTCAGGACGATCC	0.710412	0
ENSG00000265962_+_8707352.23-ENST00000579368	ENSG00000265962	ENST00000579368	GGACACAGAAAGCCGGCTCC	0.647948	0
ENSG00000266278_-_68051502.23-ENST00000582251	ENSG00000266278	ENST00000582251	GCAGTGGATGCCGGTAACCC	0.492767	0
ENSG00000266278_+_68051505.23-ENST00000582251	ENSG00000266278	ENST00000582251	GTGCACATCAGGACTCACTG	0.467534	0
ENSG00000266278_-_68051600.23-ENST00000582251	ENSG00000266278	ENST00000582251	GTTTCATTAAGTGGCTGATT	0.416689	0
ENSG00000266278_+_68051402.23-ENST00000582251	ENSG00000266278	ENST00000582251	GGAGACTCCCCACATCATGC	0.411601	0
ENSG00000266278_-_68051415.23-ENST00000582251	ENSG00000266278	ENST00000582251	GGCCTACCTCCTGCATGATG	0.405607	0
ENSG00000266962_+_40706720.23-P1P2	ENSG00000266962	P1P2	GTCGGTGGTGAAGTAGCGCA	0.843848	0
ENSG00000266962_+_40706752.23-P1P2	ENSG00000266962	P1P2	GCCAGGCGCATCCGCAGCAG	0.826706	0
ENSG00000266962_+_40706769.23-P1P2	ENSG00000266962	P1P2	GGGAGCCGCTGGGGTCGTCC	0.752047	0
ENSG00000266962_+_40706778.23-P1P2	ENSG00000266962	P1P2	GGACGTAGTTGGAGCCGCTG	0.722555	0
ENSG00000266962_-_40706786.23-P1P2	ENSG00000266962	P1P2	GTGCGCCTGGACGACCCCAG	0.696398	0
ENSG00000267064_+_47518305.23-P1P2	ENSG00000267064	P1P2	GCATGGCGACGCCCCCTAAG	0.844636	0
ENSG00000267064_+_47518302.23-P1P2	ENSG00000267064	P1P2	GGGCGACGCCCCCTAAGCGG	0.820371	0
ENSG00000267064_-_47518261.23-P1P2	ENSG00000267064	P1P2	GTGCAGCACGTCACTGATGA	0.803846	0
ENSG00000267064_+_47518286.23-P1P2	ENSG00000267064	P1P2	GCGGCGGGCGGTGGAGGCCA	0.791573	0
ENSG00000267064_+_47518227.23-P1P2	ENSG00000267064	P1P2	GCGTGCTGCAGCGGGACTTG	0.706007	0
ENSG00000267123_+_76626191.23-ENST00000590023	ENSG00000267123	ENST00000590023	GGGCCAGAGTGCATGCGTAC	0.879028	0
ENSG00000267123_-_76626210.23-ENST00000590023	ENSG00000267123	ENST00000590023	GGGCCCGTACGCATGCACTC	0.837171	0
ENSG00000267123_+_76626222.23-ENST00000590023	ENSG00000267123	ENST00000590023	GGTGGAATCTCCACAACGAC	0.772746	0
ENSG00000267123_-_76626190.23-ENST00000590023	ENSG00000267123	ENST00000590023	GGTGACATTCAGCGTGTGCA	0.738727	0
ENSG00000267123_+_76626214.23-ENST00000590023	ENSG00000267123	ENST00000590023	GTCCACAACGACAGGTGCTT	0.709552	0
ENSG00000267123_+_76628070.23-ENST00000591384	ENSG00000267123	ENST00000591384	Gcctggctttaacaacagaa	0.740789	0
ENSG00000267123_+_76628102.23-ENST00000591384	ENSG00000267123	ENST00000591384	Gggcactgtctgtggcccca	0.73782	0
ENSG00000267123_-_76628131.23-ENST00000591384	ENSG00000267123	ENST00000591384	Gccacagacagtgccctgtc	0.720544	0
ENSG00000267123_-_76628144.23-ENST00000591384	ENSG00000267123	ENST00000591384	Gcctgtctgggccacacaac	0.59612	0
ENSG00000267123_+_76627979.23-ENST00000591384	ENSG00000267123	ENST00000591384	Gtgtgagcaggaccccctcc	0.520846	0
ENSG00000267194_+_67547552.23-ENST00000588041	ENSG00000267194	ENST00000588041	GGCACCTGATATGACTCAGC	0.752345	0
ENSG00000267194_-_67547538.23-ENST00000588041	ENSG00000267194	ENST00000588041	GCTGTCATGAACTGCACACA	0.725134	0
ENSG00000267194_-_67547570.23-ENST00000588041	ENSG00000267194	ENST00000588041	GACACCAGCTGAGTCATATC	0.693618	0
ENSG00000267194_-_67547511.23-ENST00000588041	ENSG00000267194	ENST00000588041	GTAGAAGTTGGAAGCTATGG	0.589225	0
ENSG00000267194_-_67547508.23-ENST00000588041	ENSG00000267194	ENST00000588041	GCTTTAGAAGTTGGAAGCTA	0.536762	0
ENSG00000267259_-_26562104.23-ENST00000592016	ENSG00000267259	ENST00000592016	Gcttgtactagcagggcagt	0.504941	1
ENSG00000267259_-_26561910.23-ENST00000592016	ENSG00000267259	ENST00000592016	Gtaccgggagcaaggtagtg	0.466354	1
ENSG00000267259_+_26561891.23-ENST00000592016	ENSG00000267259	ENST00000592016	Gaaccccactaccttgctcc	0.325322	1
ENSG00000267259_-_26561880.23-ENST00000592016	ENSG00000267259	ENST00000592016	Gtacacaatcatgcttgaca	0.265472	1
ENSG00000267259_+_26561849.23-ENST00000592016	ENSG00000267259	ENST00000592016	Gcatgattgtgtagaagtat	0.244716	1
ENSG00000267278_+_43325340.23-P1P2	ENSG00000267278	P1P2	GGTTGGCGCTCCCGGAACGC	0.882724	0
ENSG00000267278_-_43325351.23-P1P2	ENSG00000267278	P1P2	GGGCTTCGTGTCCTGCGTTC	0.860264	0
ENSG00000267278_-_43325370.23-P1P2	ENSG00000267278	P1P2	GCGGGAGCGCCAACCCCTCC	0.830535	0
ENSG00000267278_+_43325357.23-P1P2	ENSG00000267278	P1P2	GATTCCTAACCTGGAGGGGT	0.794274	0
ENSG00000267278_-_43325310.23-P1P2	ENSG00000267278	P1P2	GCTAGTAGGGCTGGATCAGG	0.712473	0
ENSG00000267321_-_33895311.23-ENST00000592381	ENSG00000267321	ENST00000592381	GAGATTCCTTCCTGGGTGTT	0.802452	0
ENSG00000267321_-_33895303.23-ENST00000592381	ENSG00000267321	ENST00000592381	GCGGGCTGCAGATTCCTTCC	0.799262	0
ENSG00000267321_+_33895295.23-ENST00000592381	ENSG00000267321	ENST00000592381	GTTGAACCAAACACCCAGGA	0.771317	0
ENSG00000267321_-_33895261.23-ENST00000592381	ENSG00000267321	ENST00000592381	GCTGAGAGAGTCCAGGTCGT	0.665733	0
ENSG00000267321_+_33895346.23-ENST00000592381	ENSG00000267321	ENST00000592381	GCCAAATCCCACGAACTCCC	0.618753	0
ENSG00000267475_+_33182682.23-ENST00000592431	ENSG00000267475	ENST00000592431	GTGGGAGGGGCACCCGAGCA	0.836851	0
ENSG00000267475_-_33182680.23-ENST00000592431	ENSG00000267475	ENST00000592431	GGGCCCCAGTGCACTCGAGG	0.801303	0
ENSG00000267475_-_33182691.23-ENST00000592431	ENSG00000267475	ENST00000592431	GACTCGAGGCGGTCCCTGCT	0.794378	0
ENSG00000267475_+_33182696.23-ENST00000592431	ENSG00000267475	ENST00000592431	GACGGCGCCTGCCTGTGGGA	0.793632	0
ENSG00000267475_-_33182677.23-ENST00000592431	ENSG00000267475	ENST00000592431	GCTGGGCCCCAGTGCACTCG	0.770166	0
ENSG00000267519_-_13947064.23-P1P2	ENSG00000267519	P1P2	GTCCAAGCATCAGCCCACCC	0.702123	0
ENSG00000267519_+_13947044.23-P1P2	ENSG00000267519	P1P2	GCCCTGGGTGGGCTGATGCT	0.693636	0
ENSG00000267519_+_13947085.23-P1P2	ENSG00000267519	P1P2	GAACAGGGGTCAAGCCCCCT	0.585144	0
ENSG00000267519_+_13946875.23-P1P2	ENSG00000267519	P1P2	GGGTGCCAGCATAGATAGGT	0.576515	0
ENSG00000267519_+_13947100.23-P1P2	ENSG00000267519	P1P2	GGCTCAGTTCAGCAGGAACA	0.57187	0
ENSG00000267601_-_76851242.23-P1P2	ENSG00000267601	P1P2	GTGGTGGGCACCGGGGCGAT	0.763857	0
ENSG00000267601_-_76851255.23-P1P2	ENSG00000267601	P1P2	GGGCGATGGGAGCACTTGCC	0.733434	0
ENSG00000267601_-_76851262.23-P1P2	ENSG00000267601	P1P2	GGGAGCACTTGCCAGGGGCA	0.705909	0
ENSG00000267601_-_76851199.23-P1P2	ENSG00000267601	P1P2	GAGGCTGCCCTTGGATGTGG	0.694196	0
ENSG00000267601_-_76851272.23-P1P2	ENSG00000267601	P1P2	GCCAGGGGCAGGGAGTGCAG	0.662109	0
ENSG00000267688_-_3122078.23-ENST00000585980	ENSG00000267688	ENST00000585980	GTGGCTAGAGCGCACCCCAC	0.921629	0
ENSG00000267688_-_3122089.23-ENST00000585980	ENSG00000267688	ENST00000585980	GCACCCCACCGGAGCCCACG	0.88251	0
ENSG00000267688_+_3122070.23-ENST00000585980	ENSG00000267688	ENST00000585980	GGCCCACGTGGGCTCCGGTG	0.836368	0
ENSG00000267688_+_3122050.23-ENST00000585980	ENSG00000267688	ENST00000585980	GGGTGCGCTCTAGCCAGGGC	0.809785	0
ENSG00000267688_-_3122037.23-ENST00000585980	ENSG00000267688	ENST00000585980	GGCTGCCCGGGGACTCCAGA	0.771781	0
ENSG00000267879_+_51471462.23-ENST00000594512	ENSG00000267879	ENST00000594512	GCAAGGCAGGAGACCATAGC	0.728965	0
ENSG00000267879_+_51471496.23-ENST00000594512	ENSG00000267879	ENST00000594512	GATAAATCAGGAGGCTAGAT	0.712154	0
ENSG00000267879_+_51471505.23-ENST00000594512	ENSG00000267879	ENST00000594512	GTGAGGAAGAATAAATCAGG	0.679299	0
ENSG00000267879_+_51471508.23-ENST00000594512	ENSG00000267879	ENST00000594512	GGGCTGAGGAAGAATAAATC	0.671785	0
ENSG00000267879_-_51471685.23-ENST00000594512	ENSG00000267879	ENST00000594512	GGACAGGAGAGGGTTACCCT	0.648282	0
ENSG00000267940_+_6224476.23-ENST00000600308	ENSG00000267940	ENST00000600308	GGAGGGATGAGGTAGGTGCA	0.738134	0
ENSG00000267940_+_6224462.23-ENST00000600308	ENSG00000267940	ENST00000600308	GGTGCAGGGATGGTGGACTG	0.639014	0
ENSG00000267940_-_6224237.23-ENST00000600308	ENSG00000267940	ENST00000600308	GGTGTTGGGGTAGATCAGTA	0.487419	0
ENSG00000267940_-_6224271.23-ENST00000600308	ENSG00000267940	ENST00000600308	GCTAGGGAATCATGATAATC	0.475283	0
ENSG00000267940_+_6224109.23-ENST00000600308	ENSG00000267940	ENST00000600308	GATGGAGATCATGAGCCTAA	0.457194	0
ENSG00000268069_-_48178919.23-ENST00000599515	ENSG00000268069	ENST00000599515	GCTAGGGCTGTCGCTAGAGA	0.653779	0
ENSG00000268069_-_48178922.23-ENST00000599515	ENSG00000268069	ENST00000599515	GGGGCTGTCGCTAGAGATGG	0.620499	0
ENSG00000268069_+_48178923.23-ENST00000599515	ENSG00000268069	ENST00000599515	GGGCCCCTCAAGGTAGGGAC	0.608894	0
ENSG00000268069_+_48178933.23-ENST00000599515	ENSG00000268069	ENST00000599515	GACCAGACAGTGGCCCCTCA	0.591982	0
ENSG00000268069_-_48178769.23-ENST00000599515	ENSG00000268069	ENST00000599515	GAAGTACTTTACAAATGTGG	0.581686	0
ENSG00000268218_+_89334617.23-ENST00000602042	ENSG00000268218	ENST00000602042	GCGGGATGAGGAGACCATGC	0.649552	1
ENSG00000268218_-_89334744.23-ENST00000602042	ENSG00000268218	ENST00000602042	GACCAGTCTGGAAGGGATGG	0.643165	1
ENSG00000268218_+_89334804.23-ENST00000602042	ENSG00000268218	ENST00000602042	GGAGCCCCAGGGGCGGAGGA	0.623441	1
ENSG00000268218_+_89334583.23-ENST00000602042	ENSG00000268218	ENST00000602042	GGGCAGCTTCTGTTTGAAAA	0.609643	1
ENSG00000268218_-_89334736.23-ENST00000602042	ENSG00000268218	ENST00000602042	GACGTCTGGACCAGTCTGGA	0.603525	1
ENSG00000268362_+_24216507.23-P1P2	ENSG00000268362	P1P2	GGCCAGCAGGGACCTCAGGT	0.711821	0
ENSG00000268362_+_24216326.23-P1P2	ENSG00000268362	P1P2	GGGCCGTCACAGAGTCCCCA	0.702291	0
ENSG00000268362_+_24216272.23-P1P2	ENSG00000268362	P1P2	GACGGATTCCAAGCTCTGGT	0.698872	0
ENSG00000268362_+_24216499.23-P1P2	ENSG00000268362	P1P2	GGGACCTCAGGTCGGAAACC	0.656304	0
ENSG00000268362_+_24216484.23-P1P2	ENSG00000268362	P1P2	GAACCCGGGAGCGGTGACGA	0.626193	0
ENSG00000268621_-_46706315.23-P1P2	ENSG00000268621	P1P2	Gtattttacttgggtgcaac	0.592083	0
ENSG00000268621_+_46706207.23-P1P2	ENSG00000268621	P1P2	Gggtgccgaagacctgagac	0.523474	0
ENSG00000268621_-_46706171.23-P1P2	ENSG00000268621	P1P2	Ggggtggatctcatggagag	0.504638	0
ENSG00000268621_+_46706204.23-P1P2	ENSG00000268621	P1P2	Ggccgaagacctgagacagg	0.496246	0
ENSG00000268621_-_46706068.23-P1P2	ENSG00000268621	P1P2	Ggatatctagcaagagaggt	0.414221	0
ENSG00000268812_+_30642208.23-P1P2	ENSG00000268812	P1P2	GGCAAACTCCGGCCTGGGAC	0.936951	0
ENSG00000268812_+_30642202.23-P1P2	ENSG00000268812	P1P2	GTCCGGCCTGGGACGGGAGC	0.909367	0
ENSG00000268812_+_30642214.23-P1P2	ENSG00000268812	P1P2	GCAGCTTGCAAACTCCGGCC	0.887119	0
ENSG00000268812_+_30642219.23-P1P2	ENSG00000268812	P1P2	GGCGAGCAGCTTGCAAACTC	0.831447	0
ENSG00000268812_+_30642183.23-P1P2	ENSG00000268812	P1P2	GAGGTGCCGCCTCCATCTGC	0.823017	0
ENSG00000268947_+_35753843.23-ENST00000602262	ENSG00000268947	ENST00000602262	GGACTAGTATCTTGTACTGT	0.545016	0
ENSG00000268947_-_35753870.23-ENST00000602262	ENSG00000268947	ENST00000602262	GGTACAAGATACTAGTCACA	0.467196	0
ENSG00000268947_+_35754226.23-ENST00000602262	ENSG00000268947	ENST00000602262	GTAGTGTTGTAAACCTTGTT	0.256341	0
ENSG00000268947_+_35753822.23-ENST00000602262	ENSG00000268947	ENST00000602262	GGACATTTTTACCATGTGTA	0.566676	1
ENSG00000268947_-_35753833.23-ENST00000602262	ENSG00000268947	ENST00000602262	GTAAGTATAATCCATACACA	0.538323	1
ENSG00000269125_-_113819434.23-ENST00000600642	ENSG00000269125	ENST00000600642	GCTACAGGACCTCCCGTGGC	0.765239	0
ENSG00000269125_+_113819407.23-ENST00000600642	ENSG00000269125	ENST00000600642	GACGGGAGGTCCTGTAGATC	0.739596	0
ENSG00000269125_+_113819421.23-ENST00000600642	ENSG00000269125	ENST00000600642	GCTCTGTTACCTGCCACGGG	0.714151	0
ENSG00000269125_-_113819419.23-ENST00000600642	ENSG00000269125	ENST00000600642	GAAGCGTGCACCGGATCTAC	0.712847	0
ENSG00000269125_+_113819424.23-ENST00000600642	ENSG00000269125	ENST00000600642	GGCGCTCTGTTACCTGCCAC	0.670445	0
ENSG00000269235_+_52452453.23-P1P2	ENSG00000269235	P1P2	GGCCGTTGCTAGGGACTTCG	0.860155	0
ENSG00000269235_+_52452445.23-P1P2	ENSG00000269235	P1P2	GTAGGGACTTCGAGGGCCCT	0.817038	0
ENSG00000269235_-_52452479.23-P1P2	ENSG00000269235	P1P2	GAAGTCCCTAGCAACGGCTG	0.797133	0
ENSG00000269235_-_52452419.23-P1P2	ENSG00000269235	P1P2	GAGGGAGGAATTCTGTCGTC	0.786733	0
ENSG00000269235_-_52452451.23-P1P2	ENSG00000269235	P1P2	GTTTCGCGGTCAGACGCCGA	0.781794	0
ENSG00000269352_-_50362510.23-ENST00000593654	ENSG00000269352	ENST00000593654	GACGAAGCTGTTCGTGGGTG	0.831692	0
ENSG00000269352_+_50362234.23-ENST00000593654	ENSG00000269352	ENST00000593654	GGCCCTCCCTGCCCAGCAAT	0.758684	0
ENSG00000269352_-_50362504.23-ENST00000593654	ENSG00000269352	ENST00000593654	GCTGTCCACGAAGCTGTTCG	0.708081	0
ENSG00000269352_-_50362244.23-ENST00000593654	ENSG00000269352	ENST00000593654	GCATCCCAAAGGCCCATTGC	0.704996	0
ENSG00000269352_-_50362249.23-ENST00000593654	ENSG00000269352	ENST00000593654	GCAAAGGCCCATTGCTGGGC	0.684294	0
ENSG00000269352_+_50362234.23-ENST00000599259	ENSG00000269352	ENST00000599259	GGCCCTCCCTGCCCAGCAAT	0.758684	0
ENSG00000269352_-_50362244.23-ENST00000599259	ENSG00000269352	ENST00000599259	GCATCCCAAAGGCCCATTGC	0.704996	0
ENSG00000269352_-_50362249.23-ENST00000599259	ENSG00000269352	ENST00000599259	GCAAAGGCCCATTGCTGGGC	0.684294	0
ENSG00000269352_-_50362254.23-ENST00000599259	ENSG00000269352	ENST00000599259	GGCCCATTGCTGGGCAGGGA	0.674651	0
ENSG00000269352_-_50362233.23-ENST00000599259	ENSG00000269352	ENST00000599259	GAGCTTGTGCCACATCCCAA	0.657186	0
ENSG00000269397_+_24110911.23-ENST00000594230	ENSG00000269397	ENST00000594230	Gcagagcaagtatgaggcga	0.408151	0
ENSG00000269397_-_24110991.23-ENST00000594230	ENSG00000269397	ENST00000594230	Gtcaatcatgactgtaagct	0.353834	0
ENSG00000269397_+_24110739.23-ENST00000594230	ENSG00000269397	ENST00000594230	Gtgcatttaatcataaggtt	0.314197	0
ENSG00000269397_+_24110841.23-ENST00000594230	ENSG00000269397	ENST00000594230	Gaaacattttcattactgag	0.221457	0
ENSG00000269397_+_24110617.23-ENST00000594230	ENSG00000269397	ENST00000594230	Ggcagctggtgtattctgtt	0.693674	1
ENSG00000269640_-_17516908.23-ENST00000534306	ENSG00000269640	ENST00000534306	GGTCTCTGTGGTGACGAGCA	0.786267	0
ENSG00000269640_+_17516928.23-ENST00000534306	ENSG00000269640	ENST00000534306	GTCCCATAGTCCCCTCGGTG	0.764298	0
ENSG00000269640_-_17516896.23-ENST00000534306	ENSG00000269640	ENST00000534306	GTTGTGTTCAGGTGTCTCTG	0.71395	0
ENSG00000269640_-_17516956.23-ENST00000534306	ENSG00000269640	ENST00000534306	GGAGGGGACTATGGGAGACA	0.689454	0
ENSG00000269640_+_17516506.23-ENST00000534306	ENSG00000269640	ENST00000534306	GTGCCTCATGCAAGAGCTGC	0.686871	0
ENSG00000269640_-_17516908.23-ENST00000596322	ENSG00000269640	ENST00000596322	GGTCTCTGTGGTGACGAGCA	0.786267	0
ENSG00000269640_+_17516928.23-ENST00000596322	ENSG00000269640	ENST00000596322	GTCCCATAGTCCCCTCGGTG	0.764298	0
ENSG00000269640_-_17516896.23-ENST00000596322	ENSG00000269640	ENST00000596322	GTTGTGTTCAGGTGTCTCTG	0.71395	0
ENSG00000269640_-_17516956.23-ENST00000596322	ENSG00000269640	ENST00000596322	GGAGGGGACTATGGGAGACA	0.689454	0
ENSG00000269640_+_17516506.23-ENST00000596322	ENSG00000269640	ENST00000596322	GTGCCTCATGCAAGAGCTGC	0.686871	0
ENSG00000269640_-_17516908.23-ENST00000599975	ENSG00000269640	ENST00000599975	GGTCTCTGTGGTGACGAGCA	0.786267	0
ENSG00000269640_+_17516928.23-ENST00000599975	ENSG00000269640	ENST00000599975	GTCCCATAGTCCCCTCGGTG	0.764298	0
ENSG00000269640_-_17516896.23-ENST00000599975	ENSG00000269640	ENST00000599975	GTTGTGTTCAGGTGTCTCTG	0.71395	0
ENSG00000269640_-_17516956.23-ENST00000599975	ENSG00000269640	ENST00000599975	GGAGGGGACTATGGGAGACA	0.689454	0
ENSG00000269640_-_17516940.23-ENST00000599975	ENSG00000269640	ENST00000599975	GTGCCTCTGTCCCCACCGAG	0.678949	0
ENSG00000269680_+_6751466.23-P1P2	ENSG00000269680	P1P2	GTTGTATAAAACAAAATGGC	0.721219	0
ENSG00000269680_+_6751412.23-P1P2	ENSG00000269680	P1P2	GTGAGTATGTACATCAATGG	0.674032	0
ENSG00000269680_-_6751245.23-P1P2	ENSG00000269680	P1P2	GCCTGCCAGAGACGGGAAGA	0.614788	0
ENSG00000269680_-_6751386.23-P1P2	ENSG00000269680	P1P2	GTCCTACCTGTCACACCGGA	0.609497	0
ENSG00000269680_-_6751085.23-P1P2	ENSG00000269680	P1P2	GCCATCACAGGGTCCAGCGA	0.60841	0
ENSG00000269893_-_119199941.23-P1P2	ENSG00000269893	P1P2	GTTCGGGAAGCGTCGGGATT	0.752386	0
ENSG00000269893_-_119199935.23-P1P2	ENSG00000269893	P1P2	GTTCACATTCGGGAAGCGTC	0.69033	0
ENSG00000269893_+_119199905.23-P1P2	ENSG00000269893	P1P2	GTCCCGAATGTGAAAGGCCG	0.655662	0
ENSG00000269893_-_119199925.23-P1P2	ENSG00000269893	P1P2	GGCCTCGGCCTTTCACATTC	0.584496	0
ENSG00000269893_-_119200139.23-P1P2	ENSG00000269893	P1P2	GAGCCCTGGACCCTGAACCC	0.574608	0
ENSG00000269918_-_10963998.23-ENST00000602575	ENSG00000269918	ENST00000602575	GACACACCAACACCCAGGAG	0.660397	0
ENSG00000269918_-_10963993.23-ENST00000602575	ENSG00000269918	ENST00000602575	GAGTGGACACACCAACACCC	0.614144	0
ENSG00000269918_-_10963960.23-ENST00000602575	ENSG00000269918	ENST00000602575	GTGGCCTCAAGGGAATATGG	0.57342	0
ENSG00000269918_-_10963957.23-ENST00000602575	ENSG00000269918	ENST00000602575	GTCCTGGCCTCAAGGGAATA	0.544751	0
ENSG00000269918_+_10964019.23-ENST00000602575	ENSG00000269918	ENST00000602575	GGGATGACAGTTGTCTCCAC	0.542748	0
ENSG00000269939_-_82898006.23-ENST00000602322	ENSG00000269939	ENST00000602322	GCACATGGAGAAGAGGGTCA	0.796581	0
ENSG00000269939_-_82898032.23-ENST00000602322	ENSG00000269939	ENST00000602322	GGGGAACAAAGACTGGTAGG	0.738685	0
ENSG00000269939_-_82898000.23-ENST00000602322	ENSG00000269939	ENST00000602322	GGGTATCCACATGGAGAAGA	0.729763	0
ENSG00000269939_-_82897991.23-ENST00000602322	ENSG00000269939	ENST00000602322	GTGTATCAACGGTATCCACA	0.671168	0
ENSG00000269939_-_82898029.23-ENST00000602322	ENSG00000269939	ENST00000602322	GTGGGGGAACAAAGACTGGT	0.65602	0
ENSG00000269961_+_65221052.23-ENST00000602982	ENSG00000269961	ENST00000602982	GAATGGCACGGTCAGGTCGC	0.660573	0
ENSG00000269961_-_65221013.23-ENST00000602982	ENSG00000269961	ENST00000602982	GGCTGGGGAACAAGCTCGAA	0.616458	0
ENSG00000269961_-_65221017.23-ENST00000602982	ENSG00000269961	ENST00000602982	GGGGAACAAGCTCGAAGGGC	0.610662	0
ENSG00000269961_-_65221078.23-ENST00000602982	ENSG00000269961	ENST00000602982	GGACCTGACCGTGCCATTAG	0.604575	0
ENSG00000269961_+_65220922.23-ENST00000602982	ENSG00000269961	ENST00000602982	GCAAAGCTGGCGCTGGGAGT	0.587995	0
ENSG00000269982_+_10000508.23-P1P2	ENSG00000269982	P1P2	Gtccagcctgggctaccgac	0.789182	0
ENSG00000269982_+_10000676.23-P1P2	ENSG00000269982	P1P2	GatgtccagatCAGGTGCGT	0.507843	0
ENSG00000269982_-_10000524.23-P1P2	ENSG00000269982	P1P2	Ggtggcccagtcggtagccc	0.769624	1
ENSG00000269982_-_10000693.23-P1P2	ENSG00000269982	P1P2	GTGAGCCAACGCACCTGatc	0.489379	1
ENSG00000269982_+_10000684.23-P1P2	ENSG00000269982	P1P2	GgaaaacatatgtccagatC	0.450767	1
ENSG00000270028_+_124410381.23-ENST00000602952	ENSG00000270028	ENST00000602952	Gtcagaggatccagccactg	0.663673	0
ENSG00000270028_-_124410389.23-ENST00000602952	ENSG00000270028	ENST00000602952	Gtgccattgggaacccacag	0.620915	0
ENSG00000270028_-_124410367.23-ENST00000602952	ENSG00000270028	ENST00000602952	Ggctcctgctgactgatacc	0.568751	0
ENSG00000270028_-_124410241.23-ENST00000602952	ENSG00000270028	ENST00000602952	GTAGCATGGGGTACGAAGCC	0.561763	0
ENSG00000270028_-_124410376.23-ENST00000602952	ENSG00000270028	ENST00000602952	Ggactgataccaggtgccat	0.557854	0
ENSG00000270069_+_45629638.23-ENST00000602461	ENSG00000270069	ENST00000602461	GCTGGGCTGCTGCTCAACGG	0.874172	0
ENSG00000270069_+_45629641.23-ENST00000602461	ENSG00000270069	ENST00000602461	GTGCCTGGGCTGCTGCTCAA	0.850034	0
ENSG00000270069_+_45629634.23-ENST00000602461	ENSG00000270069	ENST00000602461	GGCTGCTGCTCAACGGGGGC	0.808237	0
ENSG00000270069_+_45629672.23-ENST00000602461	ENSG00000270069	ENST00000602461	GAGGTCTTGGGTCGGGCGTC	0.687053	0
ENSG00000270069_-_45629595.23-ENST00000602461	ENSG00000270069	ENST00000602461	GCTTGGTCATCTATCACATG	0.626676	0
ENSG00000270223_+_73231214.23-ENST00000603952	ENSG00000270223	ENST00000603952	Gtctgtgaacagtcaagtgc	0.481638	0
ENSG00000270223_-_73231289.23-ENST00000603952	ENSG00000270223	ENST00000603952	Gaactcacatgttattcacc	0.461584	0
ENSG00000270223_+_73231285.23-ENST00000603952	ENSG00000270223	ENST00000603952	Gacttatttaactgtttacc	0.456928	0
ENSG00000270223_-_73231155.23-ENST00000603952	ENSG00000270223	ENST00000603952	Gcacacacatacagttagtt	0.435258	0
ENSG00000270223_-_73231101.23-ENST00000603952	ENSG00000270223	ENST00000603952	Gataaaactgtataccacat	0.399492	0
ENSG00000270504_+_3751358.23-ENST00000603791	ENSG00000270504	ENST00000603791	GGACCCCGCGCCCGCAGACG	0.784485	0
ENSG00000270504_+_3751334.23-ENST00000603791	ENSG00000270504	ENST00000603791	GTGCCCGGGCGGCGGGGTTA	0.783267	0
ENSG00000270504_-_3751298.23-ENST00000603791	ENSG00000270504	ENST00000603791	GCCCATTTGGCTCCTCCGCC	0.719784	0
ENSG00000270504_+_3751379.23-ENST00000603791	ENSG00000270504	ENST00000603791	GGCCCTGGACAGGGGACACT	0.673143	0
ENSG00000270504_-_3751370.23-ENST00000603791	ENSG00000270504	ENST00000603791	GCCGGGCACCCCTCGTCTGC	0.662536	0
ENSG00000270574_-_179443556.23-ENST00000603521	ENSG00000270574	ENST00000603521	GATGGATGTCTCGCAACAAT	0.660686	0
ENSG00000270574_+_179443582.23-ENST00000603521	ENSG00000270574	ENST00000603521	GTCAGTGCCGAAAATAAATA	0.598403	0
ENSG00000270574_-_179443569.23-ENST00000603521	ENSG00000270574	ENST00000603521	GAACAATTGGCTCCGATTTC	0.59595	0
ENSG00000270574_+_179443559.23-ENST00000603521	ENSG00000270574	ENST00000603521	GGTAGGGGAAGGCCTGAAAT	0.559958	0
ENSG00000270574_-_179443538.23-ENST00000603521	ENSG00000270574	ENST00000603521	GATTTAAGACACTTACCAAA	0.552215	0
ENSG00000270761_-_47445403.23-ENST00000604014	ENSG00000270761	ENST00000604014	GGCCGTGACGTCACCGCACC	0.832188	0
ENSG00000270761_-_47445416.23-ENST00000604014	ENSG00000270761	ENST00000604014	GCGCACCTGGCAGCAGCCGT	0.77498	0
ENSG00000270761_+_47445399.23-ENST00000604014	ENSG00000270761	ENST00000604014	GGGTCCCCACGGCTGCTGCC	0.773737	0
ENSG00000270761_-_47445444.23-ENST00000604014	ENSG00000270761	ENST00000604014	GGAGAGAGCCCGAACGCGAC	0.724803	0
ENSG00000270761_-_47445382.23-ENST00000604014	ENSG00000270761	ENST00000604014	GGCGGTCGGCGCGCGACCCC	0.711365	0
ENSG00000271122_+_35734857.23-P1P2	ENSG00000271122	P1P2	GGCGGGAAGGCGGCAGCAAC	0.875075	0
ENSG00000271122_+_35734874.23-P1P2	ENSG00000271122	P1P2	GCGGGCAGCCCGAGCACGGC	0.873746	0
ENSG00000271122_+_35734893.23-P1P2	ENSG00000271122	P1P2	GAGCCTGGCGGCTAGAGTCC	0.836625	0
ENSG00000271122_+_35734905.23-P1P2	ENSG00000271122	P1P2	GTGGGCGACGCGAAGCCTGG	0.828287	0
ENSG00000271122_+_35734908.23-P1P2	ENSG00000271122	P1P2	GCGCTGGGCGACGCGAAGCC	0.808983	0
ENSG00000271327_-_89761759.23-ENST00000605595	ENSG00000271327	ENST00000605595	GACAGAATATCCTGAATCAA	0.510151	0
ENSG00000271327_-_89761807.23-ENST00000605595	ENSG00000271327	ENST00000605595	GTTTATCTCAGGTATATATC	0.489126	0
ENSG00000271327_-_89761837.23-ENST00000605595	ENSG00000271327	ENST00000605595	GGAAAATAAAATGGGTGGTA	0.45315	0
ENSG00000271327_-_89761894.23-ENST00000605595	ENSG00000271327	ENST00000605595	GAAGATGGAGATCAGGAAGT	0.374407	0
ENSG00000271327_+_89762054.23-ENST00000605595	ENSG00000271327	ENST00000605595	GGCTCCAATGAAGTATGTAT	0.36864	0
ENSG00000271430_+_73462321.23-P1P2	ENSG00000271430	P1P2	GTAGGGATAGCCAAACCTAC	0.858519	0
ENSG00000271430_-_73462333.23-P1P2	ENSG00000271430	P1P2	GTTAGAACAACCTGTAGGTT	0.743482	0
ENSG00000271430_-_73462328.23-P1P2	ENSG00000271430	P1P2	GATCAATTAGAACAACCTGT	0.726822	0
ENSG00000271430_-_73462294.23-P1P2	ENSG00000271430	P1P2	GACAATAGTAACATTAGTGT	0.694917	0
ENSG00000271430_+_73462338.23-P1P2	ENSG00000271430	P1P2	GCTAAGGTTGGCTTGTTTTA	0.657168	0
ENSG00000271590_+_111970037.23-ENST00000603748	ENSG00000271590	ENST00000603748	Gtcccgggaatacattgatt	0.714444	0
ENSG00000271590_-_111970020.23-ENST00000603748	ENSG00000271590	ENST00000603748	Gaatagtgatttacattgat	0.641371	0
ENSG00000271590_-_111970057.23-ENST00000603748	ENSG00000271590	ENST00000603748	Gacccaatcaatgtattccc	0.558582	0
ENSG00000271590_+_111969857.23-ENST00000603748	ENSG00000271590	ENST00000603748	Gcaaccaattgaacaattga	0.422926	0
ENSG00000271590_+_111969776.23-ENST00000603748	ENSG00000271590	ENST00000603748	Gactctaaattcaagaatca	0.39099	0
ENSG00000271778_-_158500391.23-ENST00000606839	ENSG00000271778	ENST00000606839	GAGGGTAGTTACAACTAGGG	0.783635	0
ENSG00000271778_-_158500387.23-ENST00000606839	ENSG00000271778	ENST00000606839	GCACCAGGGTAGTTACAACT	0.771084	0
ENSG00000271778_+_158500613.23-ENST00000606839	ENSG00000271778	ENST00000606839	GAACACTCAAACTGGCATTA	0.450325	0
ENSG00000271778_-_158500548.23-ENST00000606839	ENSG00000271778	ENST00000606839	GGACAGTGTTAGAGCAAATA	0.445368	0
ENSG00000271778_+_158500605.23-ENST00000606839	ENSG00000271778	ENST00000606839	GAACTGGCATTAGGGAAATT	0.436981	0
ENSG00000271862_+_82346751.23-ENST00000607625	ENSG00000271862	ENST00000607625	Ggtccatgaagttgatggtt	0.632042	0
ENSG00000271862_+_82346713.23-ENST00000607625	ENSG00000271862	ENST00000607625	Gatgaagagcatgaacaaag	0.544875	0
ENSG00000271862_+_82346780.23-ENST00000607625	ENSG00000271862	ENST00000607625	Gggtttagatggcgtggtaa	0.53462	0
ENSG00000271862_+_82346682.23-ENST00000607625	ENSG00000271862	ENST00000607625	GgaaagagcTTGGGACTTGA	0.514639	0
ENSG00000271862_-_82346770.23-ENST00000607625	ENSG00000271862	ENST00000607625	Gagcctaaccatcaacttca	0.503463	0
ENSG00000271895_-_11090078.23-ENST00000607145	ENSG00000271895	ENST00000607145	GACCTCTGTATATGGGAAGG	0.502462	0
ENSG00000271895_-_11090075.23-ENST00000607145	ENSG00000271895	ENST00000607145	GACAACCTCTGTATATGGGA	0.442756	0
ENSG00000271895_+_11090112.23-ENST00000607145	ENSG00000271895	ENST00000607145	GACTTCAGCACTTGGCTCTT	0.409334	0
ENSG00000271895_+_11090148.23-ENST00000607145	ENSG00000271895	ENST00000607145	GGTGAGGAGAGCTTTAGCTG	0.403921	0
ENSG00000271895_-_11090016.23-ENST00000607145	ENSG00000271895	ENST00000607145	GTTATGCTTGCCTAGTTATA	0.398223	0
ENSG00000271969_-_7074128.23-ENST00000606539	ENSG00000271969	ENST00000606539	GGCAGGCCACGCGATCCACT	0.775951	0
ENSG00000271969_+_7074177.23-ENST00000606539	ENSG00000271969	ENST00000606539	GTTGGCAGCAGGGTTCCTTG	0.759226	0
ENSG00000271969_-_7074136.23-ENST00000606539	ENSG00000271969	ENST00000606539	GCGCGATCCACTGGGCTTCT	0.742803	0
ENSG00000271969_-_7074162.23-ENST00000606539	ENSG00000271969	ENST00000606539	GGAAGTGCCTCAACAGGCAC	0.73886	0
ENSG00000271969_-_7074335.23-ENST00000606539	ENSG00000271969	ENST00000606539	GGCTGGGCCTCGAGAACTCA	0.712619	0
ENSG00000271983_-_80986041.23-ENST00000607458	ENSG00000271983	ENST00000607458	GTCAAATATGCAATCTGGAC	0.646201	0
ENSG00000271983_-_80986036.23-ENST00000607458	ENSG00000271983	ENST00000607458	GAGACTTCAAATATGCAATC	0.607976	0
ENSG00000271983_-_80985972.23-ENST00000607458	ENSG00000271983	ENST00000607458	GAACCTGCAAAGCTAGAATT	0.598511	0
ENSG00000271983_-_80986054.23-ENST00000607458	ENSG00000271983	ENST00000607458	GCTGGACAGGCTTTGTTACC	0.521033	0
ENSG00000271983_+_80985863.23-ENST00000607458	ENSG00000271983	ENST00000607458	GAAAAAAAGCTTTATACAgc	0.290889	0
ENSG00000272079_+_3056165.23-ENST00000607794	ENSG00000272079	ENST00000607794	GAGGCTGCACAGAAACTGGC	0.831427	0
ENSG00000272079_+_3056161.23-ENST00000607794	ENSG00000272079	ENST00000607794	GTGCACAGAAACTGGCAGGT	0.781926	0
ENSG00000272079_+_3056184.23-ENST00000607794	ENSG00000272079	ENST00000607794	GGAACTTTATTAAGTTGTAG	0.644587	0
ENSG00000272079_+_3056121.23-ENST00000607794	ENSG00000272079	ENST00000607794	GAGAACAGGAGCTTCCTCTC	0.6156	0
ENSG00000272079_+_3056103.23-ENST00000607794	ENSG00000272079	ENST00000607794	GCAGGGCCCAGCCCGGGTGG	0.532107	0
ENSG00000272106_-_1551099.23-ENST00000607222	ENSG00000272106	ENST00000607222	GGCAGAACGCGAGCGCCGTC	0.801937	0
ENSG00000272106_-_1551156.23-ENST00000607222	ENSG00000272106	ENST00000607222	GACTCGGCGTAGGGTCCGCA	0.799263	0
ENSG00000272106_-_1551161.23-ENST00000607222	ENSG00000272106	ENST00000607222	GGCGTAGGGTCCGCACGGGA	0.780344	0
ENSG00000272106_-_1551146.23-ENST00000607222	ENSG00000272106	ENST00000607222	GCCCGGGCTGGACTCGGCGT	0.742499	0
ENSG00000272106_-_1551167.23-ENST00000607222	ENSG00000272106	ENST00000607222	GGGTCCGCACGGGATGGGCT	0.733395	0
ENSG00000272144_+_43061560.23-ENST00000607250	ENSG00000272144	ENST00000607250	GCCATGGTTGTCAATTCAAA	0.690224	0
ENSG00000272144_-_43061609.23-ENST00000607250	ENSG00000272144	ENST00000607250	GAGGGCATCAGCTCCAGGTC	0.631664	0
ENSG00000272144_-_43061541.23-ENST00000607250	ENSG00000272144	ENST00000607250	GTTAAATTTAGGGAGCCATG	0.619206	0
ENSG00000272144_-_43061513.23-ENST00000607250	ENSG00000272144	ENST00000607250	GGTTTACGTTTACAGGGTGG	0.579785	0
ENSG00000272144_-_43061510.23-ENST00000607250	ENSG00000272144	ENST00000607250	GGAAGTTTACGTTTACAGGG	0.570812	0
ENSG00000272335_+_44826559.23-ENST00000607056	ENSG00000272335	ENST00000607056	GATACTTagggtattcaatt	0.430769	0
ENSG00000272335_+_44826551.23-ENST00000607056	ENSG00000272335	ENST00000607056	Gggtattcaattaggataaa	0.382848	0
ENSG00000272335_-_44826585.23-ENST00000607056	ENSG00000272335	ENST00000607056	GttgaataccctAAGTATTT	0.301591	0
ENSG00000272335_+_44826571.23-ENST00000607056	ENSG00000272335	ENST00000607056	GGAAGATTCCTAAATACTTa	0.449406	1
ENSG00000272335_-_44826408.23-ENST00000607056	ENSG00000272335	ENST00000607056	Gggctctcagtttgtgttat	0.43368	1
ENSG00000272356_+_111630446.23-ENST00000607434	ENSG00000272356	ENST00000607434	Gctcctagcccacgggtgat	0.852917	0
ENSG00000272356_-_111630460.23-ENST00000607434	ENSG00000272356	ENST00000607434	Ggaagaatccgatcacccgt	0.813154	0
ENSG00000272356_-_111630526.23-ENST00000607434	ENSG00000272356	ENST00000607434	Gatctgatggtggaatcagc	0.530666	0
ENSG00000272356_+_111630638.23-ENST00000607434	ENSG00000272356	ENST00000607434	Gagcagaacagcacaccgag	0.500547	0
ENSG00000272356_+_111630679.23-ENST00000607434	ENSG00000272356	ENST00000607434	Gggtggaagacccaagcagc	0.476265	0
ENSG00000272405_+_156614927.23-P1P2	ENSG00000272405	P1P2	GGGCTACCCCTTCCTACCCC	0.773904	0
ENSG00000272405_-_156614941.23-P1P2	ENSG00000272405	P1P2	GCTGATAGCCAGGGGTAGGA	0.722061	0
ENSG00000272405_-_156614937.23-P1P2	ENSG00000272405	P1P2	GGCTTCTGATAGCCAGGGGT	0.700879	0
ENSG00000272405_-_156614933.23-P1P2	ENSG00000272405	P1P2	GTAGAGCTTCTGATAGCCAG	0.692773	0
ENSG00000272405_-_156614897.23-P1P2	ENSG00000272405	P1P2	GAGTGCTTCGAGATCTTTGG	0.623921	0
ENSG00000272455_+_1344505.23-ENST00000607307	ENSG00000272455	ENST00000607307	Gggagttttgctagtttccg	0.592052	0
ENSG00000272455_+_1344501.23-ENST00000607307	ENSG00000272455	ENST00000607307	Gttttgctagtttccgaggc	0.536039	0
ENSG00000272455_-_1344578.23-ENST00000607307	ENSG00000272455	ENST00000607307	Ggtggctctgcacaacactt	0.490347	0
ENSG00000272455_+_1344484.23-ENST00000607307	ENSG00000272455	ENST00000607307	Ggctggagtgcaatgaatgg	0.66749	1
ENSG00000272455_+_1344548.23-ENST00000607307	ENSG00000272455	ENST00000607307	Gtgtgcagagccactgcacc	0.595264	1
ENSG00000272482_-_12679378.23-ENST00000606790	ENSG00000272482	ENST00000606790	Gcagcagggctgggtgcgct	0.67764	0
ENSG00000272482_+_12679226.23-ENST00000606790	ENSG00000272482	ENST00000606790	GCGGCCCCGGGAACGTGCAG	0.637046	0
ENSG00000272482_+_12679397.23-ENST00000606790	ENSG00000272482	ENST00000606790	GAAGTGACTTTCtcaccagg	0.56004	0
ENSG00000272482_-_12679383.23-ENST00000606790	ENSG00000272482	ENST00000606790	Ggggctgggtgcgctgggat	0.559841	0
ENSG00000272482_-_12679269.23-ENST00000606790	ENSG00000272482	ENST00000606790	GGAGGAGCGAGAGCGAAGCA	0.548922	0
ENSG00000272505_+_10344383.23-ENST00000606115	ENSG00000272505	ENST00000606115	Gggaagatccgtgaatccca	0.790883	0
ENSG00000272505_+_10344361.23-ENST00000606115	ENSG00000272505	ENST00000606115	Ggcaccgagtgcattgcttc	0.787813	0
ENSG00000272505_-_10344379.23-ENST00000606115	ENSG00000272505	ENST00000606115	Gagacctgaagcaatgcact	0.738566	0
ENSG00000272505_-_10344389.23-ENST00000606115	ENSG00000272505	ENST00000606115	Gcaatgcactcggtgcccat	0.717279	0
ENSG00000272505_+_10344403.23-ENST00000606115	ENSG00000272505	ENST00000606115	Gtctggctggtaggacctat	0.632613	0
ENSG00000272579_+_193060635.23-ENST00000608166	ENSG00000272579	ENST00000608166	GATTATTTACAGTGAAAACT	0.499632	0
ENSG00000272579_-_193060576.23-ENST00000608166	ENSG00000272579	ENST00000608166	GCCAAGGAAAGGACCCTGAA	0.4925	0
ENSG00000272579_+_193060411.23-ENST00000608166	ENSG00000272579	ENST00000608166	GATGTAATTAAACAAGTCAC	0.352749	0
ENSG00000272579_+_193060354.23-ENST00000608166	ENSG00000272579	ENST00000608166	GTACTACTATATTCACTTCT	0.350315	0
ENSG00000272579_-_193060468.23-ENST00000608166	ENSG00000272579	ENST00000608166	GTCACTTTGCCTTTCAAAGC	0.336562	0
ENSG00000272622_-_227664886.23-ENST00000607970	ENSG00000272622	ENST00000607970	GCGGCTACAGAGCCCCGAGT	0.874334	0
ENSG00000272622_-_227664894.23-ENST00000607970	ENSG00000272622	ENST00000607970	GGAGCCCCGAGTGGGAGGCC	0.858266	0
ENSG00000272622_+_227664877.23-ENST00000607970	ENSG00000272622	ENST00000607970	GTCCCCCCGGCCTCCCACTC	0.804095	0
ENSG00000272622_-_227664959.23-ENST00000607970	ENSG00000272622	ENST00000607970	GGTAAGACTGACCCACGGGA	0.715756	0
ENSG00000272622_+_227664930.23-ENST00000607970	ENSG00000272622	ENST00000607970	GTGGGTCAGTCTTACCTGAT	0.701875	0
ENSG00000272644_-_219934479.23-ENST00000607956	ENSG00000272644	ENST00000607956	GTGGGAAGAAAAATCCCCAC	0.799815	0
ENSG00000272644_-_219934496.23-ENST00000607956	ENSG00000272644	ENST00000607956	GACGGGAAGCTCCAGAGAAT	0.768651	0
ENSG00000272644_-_219934513.23-ENST00000607956	ENSG00000272644	ENST00000607956	GATGGGCTATATTGCTGACC	0.676058	0
ENSG00000272644_-_219934461.23-ENST00000607956	ENSG00000272644	ENST00000607956	GCTAATAGGAAGAATTCACT	0.669019	0
ENSG00000272644_-_219934307.23-ENST00000607956	ENSG00000272644	ENST00000607956	GCTGGCTGTGAGAACCTAAG	0.640576	0
ENSG00000272661_-_150937521.23-ENST00000607902	ENSG00000272661	ENST00000607902	GGCCACCTCACCTGATGACA	0.819626	0
ENSG00000272661_+_150937501.23-ENST00000607902	ENSG00000272661	ENST00000607902	GACCATGTCATCAGGTGAGG	0.785908	0
ENSG00000272661_-_150937499.23-ENST00000607902	ENSG00000272661	ENST00000607902	GCTGGTCTGAGAAGCAAGCT	0.749195	0
ENSG00000272661_+_150937504.23-ENST00000607902	ENSG00000272661	ENST00000607902	GTCAACCATGTCATCAGGTG	0.739645	0
ENSG00000272661_-_150937544.23-ENST00000607902	ENSG00000272661	ENST00000607902	GTGATGACAATTGGGTCAGG	0.695658	0
ENSG00000272688_+_3247211.23-ENST00000609924	ENSG00000272688	ENST00000609924	GGGGAGGAAACGTGTGTCCC	0.868988	0
ENSG00000272688_-_3247196.23-ENST00000609924	ENSG00000272688	ENST00000609924	GTGGGCCAAAAAGATAGTGG	0.799319	0
ENSG00000272688_-_3247177.23-ENST00000609924	ENSG00000272688	ENST00000609924	GGTGACCTGGGAAATCCGTC	0.778696	0
ENSG00000272688_+_3247227.23-ENST00000609924	ENSG00000272688	ENST00000609924	GCCCGCCCCCTCCATACGGG	0.773083	0
ENSG00000272688_+_3247231.23-ENST00000609924	ENSG00000272688	ENST00000609924	GGAGTCCCGCCCCCTCCATA	0.744169	0
ENSG00000272764_-_5855978.23-ENST00000608273	ENSG00000272764	ENST00000608273	GGGTGGGCGCTTTAGGAAAT	0.763138	0
ENSG00000272764_-_5855982.23-ENST00000608273	ENSG00000272764	ENST00000608273	GGGCGCTTTAGGAAATTGGT	0.732465	0
ENSG00000272764_+_5855938.23-ENST00000608273	ENSG00000272764	ENST00000608273	GACCGGCAACGCACTAAACA	0.730858	0
ENSG00000272764_+_5855935.23-ENST00000608273	ENSG00000272764	ENST00000608273	GGGCAACGCACTAAACAAGG	0.721733	0
ENSG00000272764_-_5855985.23-ENST00000608273	ENSG00000272764	ENST00000608273	GGCTTTAGGAAATTGGTAGG	0.678565	0
ENSG00000272821_+_50962416.23-ENST00000608319	ENSG00000272821	ENST00000608319	GGACATCTGCCCAGACGAGC	0.871886	0
ENSG00000272821_+_50962386.23-ENST00000608319	ENSG00000272821	ENST00000608319	GGTGCAGGTGGTGCGGCAGC	0.820017	0
ENSG00000272821_-_50962377.23-ENST00000608319	ENSG00000272821	ENST00000608319	GGCTGCACTGGAGGCAAACC	0.755429	0
ENSG00000272821_-_50962356.23-ENST00000608319	ENSG00000272821	ENST00000608319	GGGTCCACAGTGATGAAGAC	0.698154	0
ENSG00000272821_-_50962428.23-ENST00000608319	ENSG00000272821	ENST00000608319	GCCAGCTTCTCCAGCTCGTC	0.676517	0
ENSG00000272836_-_50644483.23-ENST00000610050	ENSG00000272836	ENST00000610050	GTGCTGCGGAACCCTCGTTC	0.706308	0
ENSG00000272836_-_50644488.23-ENST00000610050	ENSG00000272836	ENST00000610050	GCGGAACCCTCGTTCTGGGC	0.686575	0
ENSG00000272836_+_50644472.23-ENST00000610050	ENSG00000272836	ENST00000610050	GGTCTTCCTGCCCAGAACGA	0.677799	0
ENSG00000272836_-_50644405.23-ENST00000610050	ENSG00000272836	ENST00000610050	GCAAAGGCTGTTGTGTCCCA	0.66692	0
ENSG00000272836_+_50644423.23-ENST00000610050	ENSG00000272836	ENST00000610050	GACTGCACAGTGGGGACAAA	0.643159	0
ENSG00000272902_-_101768170.23-P1P2	ENSG00000272902	P1P2	GTCGACCTGAGACGTGGAGG	0.905422	0
ENSG00000272902_+_101768137.23-P1P2	ENSG00000272902	P1P2	GCTCAGGTCGAGGTCAGGGA	0.874387	0
ENSG00000272902_+_101768141.23-P1P2	ENSG00000272902	P1P2	GACGTCTCAGGTCGAGGTCA	0.854939	0
ENSG00000272902_+_101768153.23-P1P2	ENSG00000272902	P1P2	GTGTCCCTCCTCCACGTCTC	0.781168	0
ENSG00000272902_+_101768184.23-P1P2	ENSG00000272902	P1P2	GACCTGCAGCTGCGAGAAGA	0.714884	0
ENSG00000272941_+_134853186.23-ENST00000608819	ENSG00000272941	ENST00000608819	GATGGGCAAGATCAGTGGAA	0.76476	0
ENSG00000272941_+_134853204.23-ENST00000608819	ENSG00000272941	ENST00000608819	GCAAACATGGTAACATCAGA	0.70557	0
ENSG00000272941_+_134853172.23-ENST00000608819	ENSG00000272941	ENST00000608819	GTGGAAGGGTCTGTTCTGAG	0.687523	0
ENSG00000272941_-_134853165.23-ENST00000608819	ENSG00000272941	ENST00000608819	GCCTAAAGGTCTGTCCACAG	0.646202	0
ENSG00000272941_+_134853378.23-ENST00000608819	ENSG00000272941	ENST00000608819	GTAGAAGGTGGAGGGGCTGT	0.590822	0
ENSG00000272989_+_197233819.23-ENST00000608206	ENSG00000272989	ENST00000608206	GCCCCACAAGATCCAGACCT	0.788285	0
ENSG00000272989_-_197233829.23-ENST00000608206	ENSG00000272989	ENST00000608206	GaaGCCAGATAGCCGAGGTC	0.765549	0
ENSG00000272989_+_197233811.23-ENST00000608206	ENSG00000272989	ENST00000608206	GGATCCAGACCTCGGCTATC	0.752989	0
ENSG00000272989_-_197233838.23-ENST00000608206	ENSG00000272989	ENST00000608206	GAGCCGAGGTCTGGATCTTG	0.751875	0
ENSG00000272989_-_197233824.23-ENST00000608206	ENSG00000272989	ENST00000608206	GaagagaaGCCAGATAGCCG	0.678389	0
ENSG00000272994_+_105953900.23-P1P2	ENSG00000272994	P1P2	GCCTTCTCTCGCTGCTGGTT	0.811822	0
ENSG00000272994_+_105953924.23-P1P2	ENSG00000272994	P1P2	GCTCTGAGTCGCCGCATGCC	0.805846	0
ENSG00000272994_+_105953891.23-P1P2	ENSG00000272994	P1P2	GGCTGCTGGTTCGGGTGTTG	0.793744	0
ENSG00000272994_-_105953935.23-P1P2	ENSG00000272994	P1P2	GAGAGAAGGAGCCCGGCATG	0.755791	0
ENSG00000272994_-_105953890.23-P1P2	ENSG00000272994	P1P2	GAGCTTTTGCAAGCGGGACC	0.708952	0
ENSG00000273010_+_111505970.23-ENST00000609118	ENSG00000273010	ENST00000609118	GGGACCGAGTAGATCTCCAC	0.763355	0
ENSG00000273010_-_111505988.23-ENST00000609118	ENSG00000273010	ENST00000609118	GTCTCCCGTGGAGATCTACT	0.756214	0
ENSG00000273010_-_111505960.23-ENST00000609118	ENSG00000273010	ENST00000609118	GATAAGAGCGTCGGCCATCT	0.749592	0
ENSG00000273010_+_111505952.23-ENST00000609118	ENSG00000273010	ENST00000609118	GCGGGAGATGAAAACCAAGA	0.632835	0
ENSG00000273010_-_111505951.23-ENST00000609118	ENSG00000273010	ENST00000609118	GTTGAGTCACATAAGAGCGT	0.603189	0
ENSG00000273015_-_46121286.23-P1P2	ENSG00000273015	P1P2	GCCTCCCACAAAATGGGGCC	0.8507	0
ENSG00000273015_-_46121312.23-P1P2	ENSG00000273015	P1P2	GCGGCCGCGGTCTCCTCTAT	0.830605	0
ENSG00000273015_+_46121315.23-P1P2	ENSG00000273015	P1P2	GCCGCCGCCTCACAAAATGG	0.80336	0
ENSG00000273015_+_46121303.23-P1P2	ENSG00000273015	P1P2	GAAAATGGCGGCGCCCATAG	0.784238	0
ENSG00000273015_-_46121280.23-P1P2	ENSG00000273015	P1P2	GCTCTCGCCTCCCACAAAAT	0.768662	0
ENSG00000273033_-_122606013.23-ENST00000610128	ENSG00000273033	ENST00000610128	Gacctcagtgtcaggaagtc	0.535862	0
ENSG00000273033_+_122605911.23-ENST00000610128	ENSG00000273033	ENST00000610128	GACGAGGAAGTCTTGTTggc	0.500998	0
ENSG00000273033_-_122606005.23-ENST00000610128	ENSG00000273033	ENST00000610128	Ggaagaccaacctcagtgtc	0.495051	0
ENSG00000273033_+_122605905.23-ENST00000610128	ENSG00000273033	ENST00000610128	GAAGTCTTGTTggccggaca	0.476779	0
ENSG00000273033_+_122605993.23-ENST00000610128	ENSG00000273033	ENST00000610128	Gcccagacttcctgacactg	0.434974	0
ENSG00000273080_+_86422695.23-ENST00000610262	ENSG00000273080	ENST00000610262	GGAGTTGGCGTTTCCGCAGC	0.886994	0
ENSG00000273080_-_86422687.23-ENST00000610262	ENSG00000273080	ENST00000610262	GTCCGCGGCTCTTAGAGGGT	0.859071	0
ENSG00000273080_-_86422727.23-ENST00000610262	ENSG00000273080	ENST00000610262	GAACGCCAACTCCAGGCGAT	0.825291	0
ENSG00000273080_+_86422659.23-ENST00000610262	ENSG00000273080	ENST00000610262	GTCTAAGAGCCGCGGAGTCG	0.804439	0
ENSG00000273080_+_86422716.23-ENST00000610262	ENSG00000273080	ENST00000610262	GCTCCTTCGCGCCAATCGCC	0.781627	0
ENSG00000273107_+_25242229.23-ENST00000610158	ENSG00000273107	ENST00000610158	GGGCCACCCTAAAAGCAATC	0.729411	0
ENSG00000273107_+_25242249.23-ENST00000610158	ENSG00000273107	ENST00000610158	GATCTGATCACTGCAGATCC	0.565308	0
ENSG00000273107_+_25242549.23-ENST00000610158	ENSG00000273107	ENST00000610158	GGTGAGATGTCAGGGACCTG	0.468719	0
ENSG00000273107_-_25242248.23-ENST00000610158	ENSG00000273107	ENST00000610158	GCACCCGATTGCTTTTAGGG	0.447629	0
ENSG00000273107_+_25242476.23-ENST00000610158	ENSG00000273107	ENST00000610158	GCGGAGCATAGGCATGTGAG	0.446765	0
ENSG00000273132_+_150173659.23-ENST00000472053	ENSG00000273132	ENST00000472053	GGGGCACACCGAGCCTGTGA	0.84658	0
ENSG00000273132_-_150173651.23-ENST00000472053	ENSG00000273132	ENST00000472053	GGGGCAGGAGCACCGCATGC	0.809903	0
ENSG00000273132_+_150173678.23-ENST00000472053	ENSG00000273132	ENST00000472053	GCTGGCAGCTAGGTCTGCTG	0.761877	0
ENSG00000273132_-_150173618.23-ENST00000472053	ENSG00000273132	ENST00000472053	GGCGGCTATCCCAGGAGCCC	0.757448	0
ENSG00000273132_-_150173610.23-ENST00000472053	ENSG00000273132	ENST00000472053	GTTCCATCGGCGGCTATCCC	0.672288	0
ENSG00000273143_+_112255957.23-P1P2	ENSG00000273143	P1P2	Ggtaagccaggctgcgaagc	0.873358	0
ENSG00000273143_+_112255953.23-P1P2	ENSG00000273143	P1P2	Ggccaggctgcgaagcagga	0.853002	0
ENSG00000273143_-_112255973.23-P1P2	ENSG00000273143	P1P2	Gcccctcctgcttcgcagcc	0.681819	0
ENSG00000273143_-_112255992.23-P1P2	ENSG00000273143	P1P2	Gtggcttacaattcattcct	0.623162	0
ENSG00000273143_-_112255899.23-P1P2	ENSG00000273143	P1P2	GCCAGTACGCACCATGCTGG	0.599732	0
ENSG00000273174_+_128842355.23-ENST00000608909	ENSG00000273174	ENST00000608909	GCATCAGGTGTACCAAAGTG	0.703293	0
ENSG00000273174_-_128842365.23-ENST00000608909	ENSG00000273174	ENST00000608909	GGCAATTGAGAGCCCCACTT	0.659097	0
ENSG00000273174_-_128842320.23-ENST00000608909	ENSG00000273174	ENST00000608909	GATACCCAACAGAATCAGAC	0.641357	0
ENSG00000273174_+_128842370.23-ENST00000608909	ENSG00000273174	ENST00000608909	GCTAACTCTCCGCTCCCATC	0.624072	0
ENSG00000273174_-_128842296.23-ENST00000608909	ENSG00000273174	ENST00000608909	GGTTTGAACTCCACTCCCAT	0.588041	0
ENSG00000273221_-_111727635.23-ENST00000610049	ENSG00000273221	ENST00000610049	GTTTTCTCAGTTTTACTCAG	0.614458	0
ENSG00000273221_-_111727241.23-ENST00000610049	ENSG00000273221	ENST00000610049	GGGAGCCAGATCCGCAGTGG	0.518791	0
ENSG00000273221_-_111727402.23-ENST00000610049	ENSG00000273221	ENST00000610049	GATCCCACTAGCTTGTGAGG	0.475555	0
ENSG00000273221_-_111727238.23-ENST00000610049	ENSG00000273221	ENST00000610049	GTGGGGAGCCAGATCCGCAG	0.452876	0
ENSG00000273221_+_111727442.23-ENST00000610049	ENSG00000273221	ENST00000610049	GTCCTCAACAATGTAAAGAT	0.428467	0
ENSG00000273243_-_45551803.23-ENST00000609432	ENSG00000273243	ENST00000609432	GACCTGGGATGAAGACTGAA	0.71458	0
ENSG00000273243_-_45551846.23-ENST00000609432	ENSG00000273243	ENST00000609432	GGAAGAAAGTCTGAAAGGAG	0.646245	0
ENSG00000273243_-_45551819.23-ENST00000609432	ENSG00000273243	ENST00000609432	GGAAAGGTCACTGATGGCTG	0.62525	0
ENSG00000273243_-_45551876.23-ENST00000609432	ENSG00000273243	ENST00000609432	GAGGCAGATTCAATTCCGAT	0.604311	0
ENSG00000273243_-_45551852.23-ENST00000609432	ENSG00000273243	ENST00000609432	GAGTCTGAAAGGAGAGGCTC	0.602303	0
ENSG00000273297_-_134117268.23-ENST00000609619	ENSG00000273297	ENST00000609619	Gctgctgacccgacaggaag	0.698469	0
ENSG00000273297_-_134117292.23-ENST00000609619	ENSG00000273297	ENST00000609619	Gctcaggcggtaatgcgaga	0.544788	0
ENSG00000273297_-_134117298.23-ENST00000609619	ENSG00000273297	ENST00000609619	Gcggtaatgcgagaggggag	0.478028	0
ENSG00000273297_+_134116991.23-ENST00000609619	ENSG00000273297	ENST00000609619	Gaaaccacctccccaccgcc	0.4265	0
ENSG00000273297_+_134116815.23-ENST00000609619	ENSG00000273297	ENST00000609619	Ggctgataaacgcagcaggg	0.382323	0
ENSG00000273382_-_109633477.23-P1P2	ENSG00000273382	P1P2	GGAACCCGGACCCCCTACCC	0.86286	0
ENSG00000273382_-_109633504.23-P1P2	ENSG00000273382	P1P2	GGGCCAGCCGCCATGACGAA	0.84014	0
ENSG00000273382_+_109633485.23-P1P2	ENSG00000273382	P1P2	GCACCGTTCGTCATGGCGGC	0.813138	0
ENSG00000273382_-_109633530.23-P1P2	ENSG00000273382	P1P2	GAACTGATGCCCTGAGCGGA	0.784034	0
ENSG00000273382_+_109633460.23-P1P2	ENSG00000273382	P1P2	GTGGACCTGGGTAGGGGGTC	0.78119	0
ENSG00000273443_-_998668.23-ENST00000442292	ENSG00000273443	ENST00000442292	GCTTCCTGGACACGAGGACT	0.821387	0
ENSG00000273443_-_998662.23-ENST00000442292	ENSG00000273443	ENST00000442292	GGGGCAGCTTCCTGGACACG	0.81543	0
ENSG00000273443_-_998673.23-ENST00000442292	ENSG00000273443	ENST00000442292	GTGGACACGAGGACTTGGTG	0.812838	0
ENSG00000273443_-_998676.23-ENST00000442292	ENSG00000273443	ENST00000442292	GACACGAGGACTTGGTGCGG	0.805855	0
ENSG00000273443_-_998643.23-ENST00000442292	ENSG00000273443	ENST00000442292	GGGCCTCCTGGAGGACCGGT	0.775472	0
ENSG00000273466_-_219498663.23-ENST00000607946	ENSG00000273466	ENST00000607946	GTAGTGGCTCAAGGGTCTAG	0.811999	0
ENSG00000273466_-_219498698.23-ENST00000607946	ENSG00000273466	ENST00000607946	GCTGGATGGACAGAGTAGAG	0.799396	0
ENSG00000273466_-_219498655.23-ENST00000607946	ENSG00000273466	ENST00000607946	GGTTATGAATAGTGGCTCAA	0.689013	0
ENSG00000273466_+_219498719.23-ENST00000607946	ENSG00000273466	ENST00000607946	GTCTCTCCAGCATCTGAAGC	0.677799	0
ENSG00000273466_-_219498735.23-ENST00000607946	ENSG00000273466	ENST00000607946	GTGGAGCCAGCTTCAGATGC	0.63978	0
ENSG00000273723_+_53226314.23-ENST00000620372	ENSG00000273723	ENST00000620372	GTGGGCTTCCCAGACCAAGA	0.742286	0
ENSG00000273723_+_53226348.23-ENST00000620372	ENSG00000273723	ENST00000620372	GCCCCAGAACGCCACAGCCC	0.709298	0
ENSG00000273723_-_53226309.23-ENST00000620372	ENSG00000273723	ENST00000620372	GCTCAGTACCTTCGGATGAA	0.686373	0
ENSG00000273723_-_53226328.23-ENST00000620372	ENSG00000273723	ENST00000620372	GAGGTTTCCCTTCTTGGTCT	0.655223	0
ENSG00000273723_-_53226367.23-ENST00000620372	ENSG00000273723	ENST00000620372	GAGCCTGGGCTGTGGCGTTC	0.640887	0
ENSG00000273972_+_45994929.23-ENST00000618734	ENSG00000273972	ENST00000618734	GTAACTAGTAGGATGTAACA	0.675238	0
ENSG00000273972_+_45994879.23-ENST00000618734	ENSG00000273972	ENST00000618734	GAGCTGGATTACTACCAAAC	0.664967	0
ENSG00000273972_+_45994876.23-ENST00000618734	ENSG00000273972	ENST00000618734	GTGGATTACTACCAAACTGG	0.638881	0
ENSG00000273972_+_45994920.23-ENST00000618734	ENSG00000273972	ENST00000618734	GGGATGTAACATGGATTAGT	0.637658	0
ENSG00000273972_+_45994908.23-ENST00000618734	ENSG00000273972	ENST00000618734	GGATTAGTAGGCTGTAAGGA	0.622325	0
ENSG00000274021_-_89744672.23-P1P2	ENSG00000274021	P1P2	GAGGTCAGACTCGATGTCCG	0.788488	0
ENSG00000274021_-_89744653.23-P1P2	ENSG00000274021	P1P2	GACTATTGGGGTCTCGGTCA	0.774717	0
ENSG00000274021_+_89744615.23-P1P2	ENSG00000274021	P1P2	GATAGTGCAACAGACTCGGA	0.770838	0
ENSG00000274021_-_89744647.23-P1P2	ENSG00000274021	P1P2	GTGTTGCACTATTGGGGTCT	0.760028	0
ENSG00000274021_-_89744641.23-P1P2	ENSG00000274021	P1P2	GCGAGTCTGTTGCACTATTG	0.721942	0
ENSG00000274370_+_81056157.23-ENST00000619443	ENSG00000274370	ENST00000619443	GGGGACCAGCATGGAGCTGT	0.75603	0
ENSG00000274370_+_81056178.23-ENST00000619443	ENSG00000274370	ENST00000619443	GGGGCCCAGCGTTTGCAGAT	0.743674	0
ENSG00000274370_-_81056205.23-ENST00000619443	ENSG00000274370	ENST00000619443	GTGCAAACGCTGGGCCCCAT	0.695274	0
ENSG00000274370_+_81056112.23-ENST00000619443	ENSG00000274370	ENST00000619443	GCTCATGGCCATCAGCCGAC	0.647824	0
ENSG00000274370_-_81056338.23-ENST00000619443	ENSG00000274370	ENST00000619443	GTGAGAGAGAGGGGTCAGCT	0.626597	0
ENSG00000274372_+_147494158.23-ENST00000614663	ENSG00000274372	ENST00000614663	GTGACATCGGGAACCCATAT	0.855058	3
ENSG00000274372_-_147494118.23-ENST00000614663	ENSG00000274372	ENST00000614663	GGGAAAGCCCCGCGATCATC	0.850159	3
ENSG00000274372_+_147494147.23-ENST00000614663	ENSG00000274372	ENST00000614663	GACCCATATAGGCTTCGCTG	0.847963	3
ENSG00000274372_+_147494104.23-ENST00000614663	ENSG00000274372	ENST00000614663	GGGTGAAACCGGATGATCGC	0.825849	3
ENSG00000274372_+_147494171.23-ENST00000614663	ENSG00000274372	ENST00000614663	GGGTAGCTGCGATGTGACAT	0.822923	3
ENSG00000274372_+_147496711.23-ENST00000617309	ENSG00000274372	ENST00000617309	GGAAAGGGAGGGCTGTACCA	0.86353	1
ENSG00000274372_-_147496716.23-ENST00000617309	ENSG00000274372	ENST00000617309	GTCAACTTTCCTAGGCTCCC	0.768677	1
ENSG00000274372_+_147496736.23-ENST00000617309	ENSG00000274372	ENST00000617309	GAGGGAGGGAAACAGCCTGA	0.755907	1
ENSG00000274372_+_147496723.23-ENST00000617309	ENSG00000274372	ENST00000617309	GGCCTGAGGGGTGGAAAGGG	0.748351	1
ENSG00000274372_+_147496751.23-ENST00000617309	ENSG00000274372	ENST00000617309	GTCTTCTGAGGAAAACAGGG	0.688779	1
ENSG00000274414_-_25225830.23-ENST00000618303	ENSG00000274414	ENST00000618303	GTTAGCGGCCAGAGGAGGTG	0.789197	0
ENSG00000274414_-_25225841.23-ENST00000618303	ENSG00000274414	ENST00000618303	GAGGAGGTGAGGAGACATGA	0.78043	0
ENSG00000274414_-_25225848.23-ENST00000618303	ENSG00000274414	ENST00000618303	GGAGGAGACATGATGGTGAG	0.780051	0
ENSG00000274414_-_25225822.23-ENST00000618303	ENSG00000274414	ENST00000618303	GCAGCAATATTAGCGGCCAG	0.747481	0
ENSG00000274414_+_25225852.23-ENST00000618303	ENSG00000274414	ENST00000618303	GGCGCATGGTTGACGCAGGA	0.710285	0
ENSG00000274605_+_100741179.23-ENST00000612598	ENSG00000274605	ENST00000612598	GAGTCGCGCTAGGACCTGGA	0.822559	0
ENSG00000274605_+_100741171.23-ENST00000612598	ENSG00000274605	ENST00000612598	GTAGGACCTGGAGGGCTAGT	0.815751	0
ENSG00000274605_+_100741183.23-ENST00000612598	ENSG00000274605	ENST00000612598	GCGGGAGTCGCGCTAGGACC	0.797863	0
ENSG00000274605_+_100741167.23-ENST00000612598	ENSG00000274605	ENST00000612598	GACCTGGAGGGCTAGTCGGC	0.755267	0
ENSG00000274605_+_100741189.23-ENST00000612598	ENSG00000274605	ENST00000612598	GGGGATCCGGGAGTCGCGCT	0.724185	0
ENSG00000274765_+_55635709.23-ENST00000616335	ENSG00000274765	ENST00000616335	GGGACACAGAAGAGGAATGC	0.753858	0
ENSG00000274765_-_55635658.23-ENST00000616335	ENSG00000274765	ENST00000616335	GTGTGTGCCTGGAGGGGACG	0.588722	0
ENSG00000274765_-_55635677.23-ENST00000616335	ENSG00000274765	ENST00000616335	GGGGAGGTTGGTTAGTAACT	0.580903	0
ENSG00000274765_-_55635496.23-ENST00000616335	ENSG00000274765	ENST00000616335	GGGCAAGCCTTAAGAATAGC	0.488989	0
ENSG00000274765_+_55635481.23-ENST00000616335	ENSG00000274765	ENST00000616335	GATGGGGCCAGCTATTCTTA	0.45284	0
ENSG00000274877_+_113995200.23-ENST00000613966	ENSG00000274877	ENST00000613966	GAAGGTCATAGCTGTGCTCC	0.748281	0
ENSG00000274877_+_113995194.23-ENST00000613966	ENSG00000274877	ENST00000613966	GATAGCTGTGCTCCTGGGAA	0.737597	0
ENSG00000274877_+_113995218.23-ENST00000613966	ENSG00000274877	ENST00000613966	GTTTTCGGAAGGAGTACCTA	0.545856	0
ENSG00000274877_+_113995596.23-ENST00000613966	ENSG00000274877	ENST00000613966	GCTAAGTGGGCCCCCTTGGA	0.518521	0
ENSG00000274877_+_113995591.23-ENST00000613966	ENSG00000274877	ENST00000613966	GTGGGCCCCCTTGGAAGGCA	0.505149	0
ENSG00000275025_-_48176193.23-ENST00000620020	ENSG00000275025	ENST00000620020	GCGTTGTGGGGCAGTTGCTA	0.684037	0
ENSG00000275025_-_48176240.23-ENST00000620020	ENSG00000275025	ENST00000620020	Gtggaccttacagggtacct	0.650114	0
ENSG00000275025_-_48176231.23-ENST00000620020	ENSG00000275025	ENST00000620020	Gacttgtcactggaccttac	0.645505	0
ENSG00000275025_+_48176223.23-ENST00000620020	ENSG00000275025	ENST00000620020	Gcttgcctaggtaccctgta	0.61434	0
ENSG00000275025_-_48176204.23-ENST00000620020	ENSG00000275025	ENST00000620020	GAGTTGCTATGGACATGCAg	0.609101	0
ENSG00000275198_+_90849891.23-P1P2	ENSG00000275198	P1P2	GCACCGCCCGTCAAGCGGAG	0.771785	0
ENSG00000275198_+_90849896.23-P1P2	ENSG00000275198	P1P2	GGGAACCACCGCCCGTCAAG	0.762456	0
ENSG00000275198_-_90849873.23-P1P2	ENSG00000275198	P1P2	GCGCGAGCGCTCCAAAGGCT	0.694161	0
ENSG00000275198_-_90849868.23-P1P2	ENSG00000275198	P1P2	GCCGCCCGCGAGCGCTCCAA	0.662437	0
ENSG00000275198_-_90849906.23-P1P2	ENSG00000275198	P1P2	GGCTCTTCCTCTCCGCTTGA	0.640755	0
ENSG00000275393_-_85731425.23-ENST00000614011	ENSG00000275393	ENST00000614011	GagtgcgggagcGTCACCTG	0.79051	0
ENSG00000275393_-_85731403.23-ENST00000614011	ENSG00000275393	ENST00000614011	Ggaggccatcggctgatagg	0.782626	0
ENSG00000275393_-_85731411.23-ENST00000614011	ENSG00000275393	ENST00000614011	Gcggctgataggtggagtgc	0.780453	0
ENSG00000275393_-_85731400.23-ENST00000614011	ENSG00000275393	ENST00000614011	Gctcgaggccatcggctgat	0.714491	0
ENSG00000275393_-_85731458.23-ENST00000614011	ENSG00000275393	ENST00000614011	Gaacaggatccaagtggaag	0.703902	0
ENSG00000275491_-_3789021.23-P1P2	ENSG00000275491	P1P2	GCAGTAGTGTCTGGAGGGAA	0.899548	0
ENSG00000275491_+_3789036.23-P1P2	ENSG00000275491	P1P2	GAACAATTCAGACAATGGAG	0.833937	0
ENSG00000275491_-_3789015.23-P1P2	ENSG00000275491	P1P2	GGGGGAACAGTAGTGTCTGG	0.812423	0
ENSG00000275491_-_3789012.23-P1P2	ENSG00000275491	P1P2	GTTGGGGGAACAGTAGTGTC	0.751645	0
ENSG00000275491_+_3789060.23-P1P2	ENSG00000275491	P1P2	GTGTCATGGCAAAAGTTACC	0.713739	0
ENSG00000275601_-_43935129.23-ENST00000621680	ENSG00000275601	ENST00000621680	GGGCTGCTATAGCAAGGCAA	0.654864	0
ENSG00000275601_-_43935140.23-ENST00000621680	ENSG00000275601	ENST00000621680	GCAAGGCAAAGGAGTCTTAA	0.669686	1
ENSG00000275601_-_43935176.23-ENST00000621680	ENSG00000275601	ENST00000621680	GAGCCCAGTGAAGTCTACCC	0.64754	1
ENSG00000275601_-_43935154.23-ENST00000621680	ENSG00000275601	ENST00000621680	GCTTAATGGAAATAGAGACC	0.615997	1
[truncated: 956 more rows]

## Sheet: lncRNA sgRNA library2
sgID	gene	transcript	protospacer.sequence	predicted.score	off.target.stringency
ENSG00000117242_-_20978759.23-P1P2	ENSG00000117242	P1P2	GAGTGTTGCATCTCCCACAG	0.716081	0
ENSG00000117242_+_20978750.23-P1P2	ENSG00000117242	P1P2	GGGCACAACTTTACCTCTGT	0.662902	0
ENSG00000117242_+_20978770.23-P1P2	ENSG00000117242	P1P2	GGTTTAAAGCCGTGGGAAAA	0.623214	0
ENSG00000117242_+_20978721.23-P1P2	ENSG00000117242	P1P2	GACACTGAGAGCCAAGGGGT	0.604703	0
ENSG00000117242_+_20978824.23-P1P2	ENSG00000117242	P1P2	GGTGGAGACGGGGCAAGGAG	0.577712	0
ENSG00000170846_-_6675203.23-P1P2	ENSG00000170846	P1P2	Gctcaggtccccttctattg	0.780211	0
ENSG00000170846_+_6675191.23-P1P2	ENSG00000170846	P1P2	Gacaaagcttccacaataga	0.625073	0
ENSG00000170846_+_6675267.23-P1P2	ENSG00000170846	P1P2	Ggacctgttacggctcataa	0.576181	0
ENSG00000170846_-_6675621.23-P1P2	ENSG00000170846	P1P2	GAGAGCTGTGGCGCTACAGC	0.521508	0
ENSG00000170846_+_6675575.23-P1P2	ENSG00000170846	P1P2	GGGCGTTGATTCTAGGGTCA	0.47877	0
ENSG00000170919_-_45952725.23-P1	ENSG00000170919	P1	Gcgggcggcatcggacccgt	0.768151	0
ENSG00000170919_-_45952716.23-P1	ENSG00000170919	P1	Gttctgttcccgggcggcat	0.736309	0
ENSG00000170919_+_45952812.23-P1	ENSG00000170919	P1	GCGCGGATCTTAAGATACTT	0.430713	0
ENSG00000170919_-_45953030.23-P1	ENSG00000170919	P1	Ggtttagagacgtaggacat	0.392435	0
ENSG00000170919_-_45953108.23-P1	ENSG00000170919	P1	Gctgacgcgttcaacggaaa	0.35013	0
ENSG00000170919_+_45915713.23-P2	ENSG00000170919	P2	GGTGGAACCTAGGCTGGACG	0.91975	0
ENSG00000170919_+_45915706.23-P2	ENSG00000170919	P2	GCTAGGCTGGACGAGGCGCA	0.907267	0
ENSG00000170919_+_45915719.23-P2	ENSG00000170919	P2	GAAAAGGGTGGAACCTAGGC	0.76696	0
ENSG00000170919_+_45915723.23-P2	ENSG00000170919	P2	GCCAGAAAAGGGTGGAACCT	0.751709	0
ENSG00000170919_+_45915731.23-P2	ENSG00000170919	P2	GTCACGTTCCCAGAAAAGGG	0.696146	0
ENSG00000173727_+_65222777.23-P1P2	ENSG00000173727	P1P2	GGCTCTGGGCAACCGTCTCC	0.91696	0
ENSG00000173727_+_65222773.23-P1P2	ENSG00000173727	P1P2	GTGGGCAACCGTCTCCAGGC	0.88935	0
ENSG00000173727_-_65222751.23-P1P2	ENSG00000173727	P1P2	GGTCGCCTACGTGCGCGCCC	0.835547	0
ENSG00000173727_-_65222787.23-P1P2	ENSG00000173727	P1P2	GGAAGTGACCGGCCTGGAGA	0.817596	0
ENSG00000173727_-_65222776.23-P1P2	ENSG00000173727	P1P2	GTGCACACTCTTGAAGTGAC	0.77481	0
ENSG00000177337_+_3594119.23-P1P2	ENSG00000177337	P1P2	GCTGGCGCTGACATTTGCAG	0.786998	0
ENSG00000177337_-_3594102.23-P1P2	ENSG00000177337	P1P2	GCTACAGCCAAACAATGCGC	0.668686	0
ENSG00000177337_+_3594166.23-P1P2	ENSG00000177337	P1P2	GACAGCACAGTCCTCCGGCT	0.612074	0
ENSG00000177337_+_3594069.23-P1P2	ENSG00000177337	P1P2	GTTGGCTGTAGTTCTAACAG	0.55452	0
ENSG00000177337_-_3594288.23-P1P2	ENSG00000177337	P1P2	GGGCAAGTGGCACAATCTCA	0.546095	0
ENSG00000177640_-_119806537.23-P1P2	ENSG00000177640	P1P2	GGCGACGCGGGCGCAATGGC	0.970724	0
ENSG00000177640_-_119806524.23-P1P2	ENSG00000177640	P1P2	GCGACTGGAGGCGCGCGACG	0.967809	0
ENSG00000177640_-_119806545.23-P1P2	ENSG00000177640	P1P2	GGGCGCAATGGCGGGGACCC	0.938973	0
ENSG00000177640_+_119806540.23-P1P2	ENSG00000177640	P1P2	GCCAAGCAGCATCAAGCCCC	0.902489	0
ENSG00000177640_-_119806533.23-P1P2	ENSG00000177640	P1P2	GGCGCGCGACGCGGGCGCAA	0.900768	0
ENSG00000178977_+_8127334.23-ENST00000315707	ENSG00000178977	ENST00000315707	GTTGGGCATTAGGAACGGCC	0.719424	0
ENSG00000178977_-_8127281.23-ENST00000315707	ENSG00000178977	ENST00000315707	GCATCGGCCCTGGACCAGCC	0.703383	0
ENSG00000178977_+_8127339.23-ENST00000315707	ENSG00000178977	ENST00000315707	GATGGGTTGGGCATTAGGAA	0.683882	0
ENSG00000178977_+_8127128.23-ENST00000315707	ENSG00000178977	ENST00000315707	GCTCCGGAGTAAGAGCAGCA	0.634177	0
ENSG00000178977_+_8127352.23-ENST00000315707	ENSG00000178977	ENST00000315707	GCGTCATCGTATCTATGGGT	0.625056	0
ENSG00000180861_+_13529585.23-P1P2	ENSG00000180861	P1P2	Gatttgttggctgcttgagc	0.649589	0
ENSG00000180861_-_13529534.23-P1P2	ENSG00000180861	P1P2	Ggcctccagtccaaacccaa	0.614865	0
ENSG00000180861_-_13529206.23-P1P2	ENSG00000180861	P1P2	GGGTCAGAGAACAACTGatc	0.452045	0
ENSG00000180861_-_13529456.23-P1P2	ENSG00000180861	P1P2	Gggattggctcacatgaatt	0.38898	0
ENSG00000180861_-_13529241.23-P1P2	ENSG00000180861	P1P2	Gttcagaggtaagtaaatag	0.386458	0
ENSG00000182165_-_86974782.23-P1P2	ENSG00000182165	P1P2	GGCAGCCCAGAATAGAGCCG	0.905132	0
ENSG00000182165_-_86974806.23-P1P2	ENSG00000182165	P1P2	GCAAGACGCCCACTGGAGAC	0.888709	0
ENSG00000182165_-_86974811.23-P1P2	ENSG00000182165	P1P2	GCGCCCACTGGAGACAGGGT	0.873506	0
ENSG00000182165_+_86974777.23-P1P2	ENSG00000182165	P1P2	GCAGTGGGCGTCTTGGGCCC	0.817707	0
ENSG00000182165_+_86974766.23-P1P2	ENSG00000182165	P1P2	GTTGGGCCCCGGCTCTATTC	0.780478	0
ENSG00000183308_-_201828026.23-P1P2	ENSG00000183308	P1P2	GTAAGGGTTCTCGAGCCCCC	0.856611	0
ENSG00000183308_-_201828009.23-P1P2	ENSG00000183308	P1P2	GTGGCTGCGCTCCACCAGTA	0.792357	0
ENSG00000183308_+_201827998.23-P1P2	ENSG00000183308	P1P2	GGCTCGAGAACCCTTACTGG	0.757222	0
ENSG00000183308_-_201828076.23-P1P2	ENSG00000183308	P1P2	GGACCATGCCCCAAGTGCCG	0.708737	0
ENSG00000183308_+_201827972.23-P1P2	ENSG00000183308	P1P2	GCAGCCAACTGGCCAGAGGC	0.707579	0
ENSG00000184809_+_40984718.23-P1P2	ENSG00000184809	P1P2	GggcggcTCCGGGAGGCGAC	0.770249	0
ENSG00000184809_-_40984715.23-P1P2	ENSG00000184809	P1P2	GTCACTCGGCTGCCGGCCTG	0.737885	0
ENSG00000184809_+_40984689.23-P1P2	ENSG00000184809	P1P2	GGGCCGGCAGCCGAGTGAAG	0.709174	0
ENSG00000184809_-_40984708.23-P1P2	ENSG00000184809	P1P2	GTGCCTCTTCACTCGGCTGC	0.708494	0
ENSG00000184809_-_40984773.23-P1P2	ENSG00000184809	P1P2	Gcagcccgcgccgccctgcg	0.688475	0
ENSG00000186615_+_56046781.23-P1P2	ENSG00000186615	P1P2	GGGTACTCGCTGCTCGCGGC	0.923249	0
ENSG00000186615_-_56046813.23-P1P2	ENSG00000186615	P1P2	GCAGCGAGTACCGGAGCGCG	0.877763	0
ENSG00000186615_-_56046780.23-P1P2	ENSG00000186615	P1P2	GAAAGCCCGGAATCCCGAGC	0.861904	0
ENSG00000186615_-_56046767.23-P1P2	ENSG00000186615	P1P2	GCGGTCTCGGGAAGAAAGCC	0.848475	0
ENSG00000186615_+_56046785.23-P1P2	ENSG00000186615	P1P2	GCTCCGGTACTCGCTGCTCG	0.828571	0
ENSG00000188825_-_41464715.23-P1	ENSG00000188825	P1	Gtataattgttctctgatag	0.665027	0
ENSG00000188825_-_41464598.23-P1	ENSG00000188825	P1	GCAGGTTGTATCCCAGGAGA	0.542621	0
ENSG00000188825_+_41464527.23-P1	ENSG00000188825	P1	GCCGGGTAGTTTAGGATAGT	0.507204	0
ENSG00000188825_-_41464592.23-P1	ENSG00000188825	P1	GTGCAAACAGGTTGTATCCC	0.490216	0
ENSG00000188825_-_41464355.23-P1	ENSG00000188825	P1	GAGCCTGGGCAACACACCAC	0.488474	0
ENSG00000188825_+_41466163.23-P2	ENSG00000188825	P2	GCCGCAGGAGACGCAGGCAC	0.866471	0
ENSG00000188825_+_41466178.23-P2	ENSG00000188825	P2	GGTCCGCGCACAGAAGCCGC	0.862279	0
ENSG00000188825_+_41466169.23-P2	ENSG00000188825	P2	GCAGAAGCCGCAGGAGACGC	0.86184	0
ENSG00000188825_-_41466149.23-P2	ENSG00000188825	P2	GGGACGGCGAGGGCCCAGCA	0.774946	0
ENSG00000188825_+_41465997.23-P2	ENSG00000188825	P2	GAATGGGCCCGCTGTCCAGT	0.682415	0
ENSG00000196167_-_111170367.23-P1P2	ENSG00000196167	P1P2	GGGTCATCGGGAGCCCCGGA	0.914282	0
ENSG00000196167_-_111170355.23-P1P2	ENSG00000196167	P1P2	GGGCGGAGTGCAGGGTCATC	0.865939	0
ENSG00000196167_+_111170359.23-P1P2	ENSG00000196167	P1P2	GGAGCTGGGGAAAGCCGTCC	0.806712	0
ENSG00000196167_-_111170347.23-P1P2	ENSG00000196167	P1P2	GGGCCTCCCGGCGGAGTGCA	0.725025	0
ENSG00000196167_-_111170338.23-P1P2	ENSG00000196167	P1P2	GCCGAAGGGCGGCCTCCCGG	0.723112	0
ENSG00000198221_-_168227420.23-P1P2	ENSG00000198221	P1P2	GGGAACCCTAGCACCGCGCG	0.952192	0
ENSG00000198221_-_168227477.23-P1P2	ENSG00000198221	P1P2	Ggcagcagcacctagtggag	0.814559	0
ENSG00000198221_+_168227404.23-P1P2	ENSG00000198221	P1P2	GGCGGGCCCCGCGCGGTGCT	0.814282	0
ENSG00000198221_+_168227465.23-P1P2	ENSG00000198221	P1P2	Gacctccgggccgctccact	0.793078	0
ENSG00000198221_-_168227482.23-P1P2	ENSG00000198221	P1P2	Gagcacctagtggagcggcc	0.730792	0
ENSG00000203499_+_144816354.23-P1	ENSG00000203499	P1	GCTCCCCCAACTCGGCGAGG	0.932667	0
ENSG00000203499_+_144816357.23-P1	ENSG00000203499	P1	GTGCCTCCCCCAACTCGGCG	0.911691	0
ENSG00000203499_+_144816362.23-P1	ENSG00000203499	P1	GGCACCTGCCTCCCCCAACT	0.908456	0
ENSG00000203499_-_144816341.23-P1	ENSG00000203499	P1	GACGAGCGAGCCCGACGCCA	0.898592	0
ENSG00000203499_-_144816370.23-P1	ENSG00000203499	P1	GTCTGGCCTCCTCGCCGAGT	0.898341	0
ENSG00000203499_+_144821601.23-P2	ENSG00000203499	P2	GTCGGCACTCCCCTGGCAGG	0.81113	0
ENSG00000203499_+_144821779.23-P2	ENSG00000203499	P2	GCAGCCCGCAGGAAGGCACC	0.763258	0
ENSG00000203499_+_144821558.23-P2	ENSG00000203499	P2	GTCTGGGACTAGGACTGAAC	0.747247	0
ENSG00000203499_+_144821619.23-P2	ENSG00000203499	P2	GGGTCTCTGTGTGTCCAATT	0.696409	0
ENSG00000203499_+_144821552.23-P2	ENSG00000203499	P2	GACTAGGACTGAACAGGAGC	0.695895	0
ENSG00000203706_+_210407199.23-P1P2	ENSG00000203706	P1P2	GCCCGCAGCAGATGTCGGCC	0.961808	0
ENSG00000203706_-_210407219.23-P1P2	ENSG00000203706	P1P2	GGCCGGGCCGACATCTGCTG	0.89799	0
ENSG00000203706_-_210407190.23-P1P2	ENSG00000203706	P1P2	GGGGTTTGGCCGGCAAGGGA	0.888554	0
ENSG00000203706_-_210407160.23-P1P2	ENSG00000203706	P1P2	GAGGGCGCTCCCGCAACCGC	0.881962	0
ENSG00000203706_-_210407176.23-P1P2	ENSG00000203706	P1P2	GCGCGGGCTTCCAGCGGGTT	0.87293	0
ENSG00000204876_+_155755315.23-P1P2	ENSG00000204876	P1P2	Gcgtgctcctaaagcttccc	0.655239	0
ENSG00000204876_+_155755289.23-P1P2	ENSG00000204876	P1P2	Gaatattgcactgatcacat	0.633482	0
ENSG00000204876_-_155755262.23-P1P2	ENSG00000204876	P1P2	Ggtgagttctacactagagc	0.623491	0
ENSG00000204876_-_155755364.23-P1P2	ENSG00000204876	P1P2	Gacttactgtggacgacggt	0.597464	0
ENSG00000204876_-_155755353.23-P1P2	ENSG00000204876	P1P2	Ggcacgggtactacttactg	0.59404	0
ENSG00000206337_-_31430995.23-P1	ENSG00000206337	P1	GACGCCAAGGTTGCGGGTCA	0.819355	0
ENSG00000206337_-_31430989.23-P1	ENSG00000206337	P1	GCCCCAGACGCCAAGGTTGC	0.770613	0
ENSG00000206337_-_31430955.23-P1	ENSG00000206337	P1	GAAAGTCCTCGCCGGCCCAC	0.701801	0
ENSG00000206337_+_31430977.23-P1	ENSG00000206337	P1	GACTCCATGACCCGCAACCT	0.683797	0
ENSG00000206337_+_31430944.23-P1	ENSG00000206337	P1	GAATCTGAGTCCCGGTGGGC	0.605452	0
ENSG00000206337_-_31368521.23-P2	ENSG00000206337	P2	GGGCGCCTAAAGTCTGAGAG	0.87802	0
ENSG00000206337_-_31368560.23-P2	ENSG00000206337	P2	GCGTGAGTGCATGGGGTATA	0.837099	0
ENSG00000206337_-_31368553.23-P2	ENSG00000206337	P2	GCTGTGCTCGTGAGTGCATG	0.765499	0
ENSG00000206337_+_31368504.23-P2	ENSG00000206337	P2	GCTTCCCTCTCTCAGACTTT	0.650561	0
ENSG00000206337_-_31368707.23-P2	ENSG00000206337	P2	GCACTAAGAAACAAGTCCCC	0.552701	0
ENSG00000206417_-_129033996.23-P1P2	ENSG00000206417	P1P2	GCCTCCCTGAGGCTCAGACC	0.765347	0
ENSG00000206417_-_129034010.23-P1P2	ENSG00000206417	P1P2	GAGACCAGGCCTCGCGGCCC	0.752691	0
ENSG00000206417_-_129034044.23-P1P2	ENSG00000206417	P1P2	GGTACAAAATCTACGTCACT	0.738439	0
ENSG00000206417_+_129034006.23-P1P2	ENSG00000206417	P1P2	GTGTACGGCTCACGCCGGCC	0.730207	0
ENSG00000206417_-_129034004.23-P1P2	ENSG00000206417	P1P2	GAGGCTCAGACCAGGCCTCG	0.685679	0
ENSG00000213981_-_171551845.23-P1P2	ENSG00000213981	P1P2	GTTAGCAGAGTGGCCACCCA	0.870985	0
ENSG00000213981_+_171551871.23-P1P2	ENSG00000213981	P1P2	GGACCAGAACATTCATTCCA	0.808791	0
ENSG00000213981_-_171551890.23-P1P2	ENSG00000213981	P1P2	GAGCCCTGGAATGAATGTTC	0.770823	0
ENSG00000213981_+_171551819.23-P1P2	ENSG00000213981	P1P2	GGGTGGCCACTCTGCTAACG	0.758569	0
ENSG00000213981_-_171551835.23-P1P2	ENSG00000213981	P1P2	GTGCTCCCACGTTAGCAGAG	0.752001	0
ENSG00000214293_+_77325553.23-P1P2	ENSG00000214293	P1P2	GGTCAGAGCTCGGCGGGGTG	0.795064	0
ENSG00000214293_-_77325518.23-P1P2	ENSG00000214293	P1P2	GGAGTTCACGCCAGCGACAG	0.792151	0
ENSG00000214293_+_77325560.23-P1P2	ENSG00000214293	P1P2	GTTCGGAGGTCAGAGCTCGG	0.763526	0
ENSG00000214293_+_77325563.23-P1P2	ENSG00000214293	P1P2	GCTCTTCGGAGGTCAGAGCT	0.725835	0
ENSG00000214293_+_77325529.23-P1P2	ENSG00000214293	P1P2	GAGTGGCGGAGCGCGCTGCG	0.722327	0
ENSG00000214733_-_144871216.23-P1P2	ENSG00000214733	P1P2	GCAGAGGCACAAGGAGGCCG	0.849671	0
ENSG00000214733_-_144871165.23-P1P2	ENSG00000214733	P1P2	GGCCATGCTCCAGAACATGG	0.663183	0
ENSG00000214733_-_144871388.23-P1P2	ENSG00000214733	P1P2	GCAAGGTCCAACAGCTGACC	0.610234	0
ENSG00000214733_+_144871588.23-P1P2	ENSG00000214733	P1P2	GTGCAGCTGGGTGGGCGTAC	0.545765	0
ENSG00000214733_-_144871568.23-P1P2	ENSG00000214733	P1P2	GTGACCTGGTCGGAGGATAC	0.530417	0
ENSG00000215068_+_43041878.23-P1P2	ENSG00000215068	P1P2	GTCTAATCATAACAACCATG	0.702566	0
ENSG00000215068_-_43041923.23-P1P2	ENSG00000215068	P1P2	GTCCGAGGCCACTGGAAACC	0.651358	0
ENSG00000215068_-_43041915.23-P1P2	ENSG00000215068	P1P2	GATTAGAAATCCGAGGCCAC	0.649142	0
ENSG00000215068_+_43041903.23-P1P2	ENSG00000215068	P1P2	GTCCGGGTTTCCAGTGGCCT	0.645423	0
ENSG00000215068_-_43041852.23-P1P2	ENSG00000215068	P1P2	GTAGGAAACCGGAACTTGCT	0.640019	0
ENSG00000217258_-_10592092.23-P1P2	ENSG00000217258	P1P2	GGTATCCATTTACTCAGTAT	0.692058	0
ENSG00000217258_-_10592300.23-P1P2	ENSG00000217258	P1P2	GTCAGGACACCTGGGTAATG	0.630894	0
ENSG00000217258_-_10592152.23-P1P2	ENSG00000217258	P1P2	GGGCGCTGCTTACGTGTCCG	0.618078	0
ENSG00000217258_-_10592291.23-P1P2	ENSG00000217258	P1P2	GTGCCCTAACTCAGGACACC	0.612873	0
ENSG00000217258_-_10592283.23-P1P2	ENSG00000217258	P1P2	GGGCAAGGGTGCCCTAACTC	0.602851	0
ENSG00000222017_-_198558141.23-ENST00000409845	ENSG00000222017	ENST00000409845	Ggcacggtgggcgtgcccac	0.37842	0
ENSG00000222017_-_198558294.23-ENST00000409845	ENSG00000222017	ENST00000409845	GggctcctcccccAAATTca	0.285542	0
ENSG00000222017_+_198558280.23-ENST00000409845	ENSG00000222017	ENST00000409845	GagtgaaaccctgAATTTgg	0.266163	1
ENSG00000222017_+_198558283.23-ENST00000409845	ENSG00000222017	ENST00000409845	GaagagtgaaaccctgAATT	0.225941	1
ENSG00000222017_+_198558161.23-ENST00000409845	ENSG00000222017	ENST00000409845	Gtgggttcatctcaccaggg	0.526907	2
ENSG00000223393_-_231010673.23-ENST00000439341	ENSG00000223393	ENST00000439341	Gctaaatgatgctggtctat	0.581091	0
ENSG00000223393_-_231010841.23-ENST00000439341	ENSG00000223393	ENST00000439341	GGCCCCAAGACAGTGAAGTG	0.544539	0
ENSG00000223393_+_231010870.23-ENST00000439341	ENSG00000223393	ENST00000439341	GCACCTCTGTGGTGGGTAGG	0.530721	0
ENSG00000223393_-_231010679.23-ENST00000439341	ENSG00000223393	ENST00000439341	Ggatgctggtctattggtcc	0.523044	0
ENSG00000223393_-_231010855.23-ENST00000439341	ENSG00000223393	ENST00000439341	GAAGTGGGGTGTGCTTGAAG	0.448563	0
ENSG00000223482_+_89102121.23-P1P2	ENSG00000223482	P1P2	Gcccgtccgcgcagctcgtc	0.500033	2
ENSG00000223482_-_89102307.23-P1P2	ENSG00000223482	P1P2	GGGAGGCAGTGAGATAATGG	0.450409	2
ENSG00000223482_-_89102304.23-P1P2	ENSG00000223482	P1P2	GACCGGAGGCAGTGAGATAA	0.422512	2
ENSG00000223482_+_89102323.23-P1P2	ENSG00000223482	P1P2	GAAGGAGTGCGGTCCACTGG	0.585712	3
ENSG00000223482_-_89102332.23-P1P2	ENSG00000223482	P1P2	GAATGTAGGGAGACCTCCAG	0.579817	3
ENSG00000223725_-_208394454.23-P1P2	ENSG00000223725	P1P2	GACCGATGCGAAAGCCGCGG	0.896172	0
ENSG00000223725_+_208394446.23-P1P2	ENSG00000223725	P1P2	GAGTGGTCTAAACTCCACCG	0.842573	0
ENSG00000223725_-_208394481.23-P1P2	ENSG00000223725	P1P2	GAGACCACTCCTCCCGGCGC	0.828008	0
ENSG00000223725_+_208394434.23-P1P2	ENSG00000223725	P1P2	GTCCACCGCGGCTTTCGCAT	0.761437	0
ENSG00000223725_+_208394419.23-P1P2	ENSG00000223725	P1P2	GGCATCGGTAAAGCCGGCAG	0.738657	0
ENSG00000223812_-_191286372.23-ENST00000438488	ENSG00000223812	ENST00000438488	GGGGTCACAAGGCAGACTCA	0.814476	0
ENSG00000223812_-_191286378.23-ENST00000438488	ENSG00000223812	ENST00000438488	GCAAGGCAGACTCAGGGGTT	0.801416	0
ENSG00000223812_-_191286361.23-ENST00000438488	ENSG00000223812	ENST00000438488	GATATTAAGAAGGGGTCACA	0.726149	0
ENSG00000223812_+_191286405.23-ENST00000438488	ENSG00000223812	ENST00000438488	GTAGCAACATGGACTGCGTG	0.72426	0
ENSG00000223812_-_191286353.23-ENST00000438488	ENSG00000223812	ENST00000438488	GTTCTGGGAATATTAAGAAG	0.683671	0
ENSG00000223812_+_191275147.23-ENST00000439804	ENSG00000223812	ENST00000439804	Gttagtgtgaggcagtagac	0.757789	0
ENSG00000223812_+_191275131.23-ENST00000439804	ENSG00000223812	ENST00000439804	Ggacaggccaactgttactg	0.751077	0
ENSG00000223812_+_191275158.23-ENST00000439804	ENSG00000223812	ENST00000439804	Ggacttaccttgttagtgtg	0.683217	0
ENSG00000223812_-_191275173.23-ENST00000439804	ENSG00000223812	ENST00000439804	Gctactgcctcacactaaca	0.652808	0
ENSG00000223812_-_191275146.23-ENST00000439804	ENSG00000223812	ENST00000439804	Gttgaaacctcagtaacagt	0.649508	0
ENSG00000223823_-_1072427.23-P1P2	ENSG00000223823	P1P2	GGGCGCCCACCGAGAGCTGG	0.944412	0
ENSG00000223823_+_1072410.23-P1P2	ENSG00000223823	P1P2	GGGCTCCCCCAGCTCTCGGT	0.911839	0
ENSG00000223823_+_1072392.23-P1P2	ENSG00000223823	P1P2	GTGGGCGCCGCGTCGTTAGC	0.825549	0
ENSG00000223823_-_1072407.23-P1P2	ENSG00000223823	P1P2	GTGGTTTCCAGCTAACGACG	0.799656	0
ENSG00000223823_-_1072388.23-P1P2	ENSG00000223823	P1P2	GCTCGGTCGCGCCCCTTCTT	0.733732	0
ENSG00000223979_-_17580979.23-ENST00000456090	ENSG00000223979	ENST00000456090	GAGGCAAGACAGCATTCaga	0.684482	0
ENSG00000223979_+_17580776.23-ENST00000456090	ENSG00000223979	ENST00000456090	GGAagagtgctgtggtgccc	0.557277	0
ENSG00000223979_-_17580781.23-ENST00000456090	ENSG00000223979	ENST00000456090	Ggtcattactctgcatgcct	0.549681	0
ENSG00000223979_-_17580760.23-ENST00000456090	ENSG00000223979	ENST00000456090	Gtgaattccttgacaggact	0.534678	0
ENSG00000223979_-_17580874.23-ENST00000456090	ENSG00000223979	ENST00000456090	Gggctctccatgcatgaaat	0.509359	0
ENSG00000224093_-_94057829.23-P1P2	ENSG00000224093	P1P2	GCAAGACCAGGTACCTGTCG	0.696238	0
ENSG00000224093_-_94057863.23-P1P2	ENSG00000224093	P1P2	GGTACCAGGCATGGCTGCGC	0.684818	0
ENSG00000224093_-_94057878.23-P1P2	ENSG00000224093	P1P2	GGCGCAGGTCCTCGCTGCTC	0.648922	0
ENSG00000224093_+_94057813.23-P1P2	ENSG00000224093	P1P2	GGCATCCCCCGACAGGTACC	0.608874	0
ENSG00000224093_+_94057820.23-P1P2	ENSG00000224093	P1P2	GCACGGCCGCATCCCCCGAC	0.595471	0
ENSG00000224265_+_43819116.23-ENST00000451438	ENSG00000224265	ENST00000451438	GTGAAAAGGTTTCATTGTTT	0.545949	0
ENSG00000224265_-_43819220.23-ENST00000451438	ENSG00000224265	ENST00000451438	GGAAAATCGGCTTGCTTTTT	0.337426	0
ENSG00000224265_-_43819170.23-ENST00000451438	ENSG00000224265	ENST00000451438	GTACACAATAAAAAATCTCT	0.663927	1
ENSG00000224265_-_43819173.23-ENST00000451438	ENSG00000224265	ENST00000451438	GACAATAAAAAATCTCTTGG	0.653206	1
ENSG00000224265_+_43819130.23-ENST00000451438	ENSG00000224265	ENST00000451438	GGTACCTTACTTCCTTGAAA	0.58839	1
ENSG00000224635_-_37045576.23-P1P2	ENSG00000224635	P1P2	Gccctagccaaaaggatgcc	0.818788	0
ENSG00000224635_+_37045561.23-P1P2	ENSG00000224635	P1P2	Gtatatccctggcatccttt	0.677465	0
ENSG00000224635_-_37045568.23-P1P2	ENSG00000224635	P1P2	Gaaatctccccctagccaaa	0.670167	0
ENSG00000224635_+_37045572.23-P1P2	ENSG00000224635	P1P2	Gagtttctctaatatatccc	0.668218	0
ENSG00000224635_-_37045429.23-P1P2	ENSG00000224635	P1P2	GAGTTTGCTTACTGGTATAA	0.531153	0
ENSG00000224739_-_43233327.23-P1P2	ENSG00000224739	P1P2	GCCCAGATGTGCCCAGGCAA	0.804807	0
ENSG00000224739_-_43233321.23-P1P2	ENSG00000224739	P1P2	GAGTGAGCCCAGATGTGCCC	0.723573	0
ENSG00000224739_+_43233316.23-P1P2	ENSG00000224739	P1P2	GGAGCAGAGCCCCTTTGCCT	0.710283	0
ENSG00000224739_+_43233357.23-P1P2	ENSG00000224739	P1P2	GCATTTCCCAGAGAGGCCAG	0.70414	0
ENSG00000224739_-_43233387.23-P1P2	ENSG00000224739	P1P2	GTCTCTGGGAAATGGAAGGT	0.67089	0
ENSG00000224899_-_124793631.23-ENST00000454957	ENSG00000224899	ENST00000454957	GctagacctcAGGTATCTGA	0.797159	0
ENSG00000224899_-_124793621.23-ENST00000454957	ENSG00000224899	ENST00000454957	Gggaccagaagctagacctc	0.728816	0
ENSG00000224899_-_124793681.23-ENST00000454957	ENSG00000224899	ENST00000454957	GTGTTCCCTAAGGAGAGGTA	0.550256	0
ENSG00000224899_+_124793603.23-ENST00000454957	ENSG00000224899	ENST00000454957	GATACCTgaggtctagcttc	0.535205	0
ENSG00000224899_-_124793600.23-ENST00000454957	ENSG00000224899	ENST00000454957	Gcacttctgaatgacagatt	0.518661	0
ENSG00000224959_-_112252470.23-P1P2	ENSG00000224959	P1P2	GAAACATACTCACCAGGGAG	0.621415	2
ENSG00000224959_-_112252292.23-P1P2	ENSG00000224959	P1P2	GCTCCTGACAGTCACACTAC	0.411901	2
ENSG00000224959_-_112252631.23-P1P2	ENSG00000224959	P1P2	GGATGTACACACGACTAAGA	0.830321	3
ENSG00000224959_+_112252652.23-P1P2	ENSG00000224959	P1P2	GCCAATGAGAATGAAGGCTG	0.761595	3
ENSG00000224959_+_112252599.23-P1P2	ENSG00000224959	P1P2	GGTGTGTACATCATTGGGAA	0.731292	3
ENSG00000225030_-_53757778.23-ENST00000450469	ENSG00000225030	ENST00000450469	GATCTACCCACAGGCCCTCT	0.764978	0
ENSG00000225030_-_53757787.23-ENST00000450469	ENSG00000225030	ENST00000450469	GCAGGCCCTCTGGGTGCTTC	0.69194	0
ENSG00000225030_+_53757730.23-ENST00000450469	ENSG00000225030	ENST00000450469	GTAAAGGTGGTCCATGGGAG	0.651076	0
ENSG00000225030_+_53757746.23-ENST00000450469	ENSG00000225030	ENST00000450469	GTGTGGGTAGATTTGAATAA	0.621797	0
ENSG00000225030_+_53757735.23-ENST00000450469	ENSG00000225030	ENST00000450469	GTTGAATAAAGGTGGTCCAT	0.581006	0
ENSG00000225302_-_118609181.23-P1P2	ENSG00000225302	P1P2	GGGAGAACGACGTTCCGCGC	0.846265	0
ENSG00000225302_-_118609185.23-P1P2	ENSG00000225302	P1P2	GAACGACGTTCCGCGCAGGC	0.79889	0
ENSG00000225302_-_118609160.23-P1P2	ENSG00000225302	P1P2	GGCAGGCGATGGAGTACTAC	0.775815	0
ENSG00000225302_+_118609173.23-P1P2	ENSG00000225302	P1P2	GGCAGCTCTTCCAGCCTGCG	0.774471	0
ENSG00000225302_+_118609211.23-P1P2	ENSG00000225302	P1P2	GGTAGACGTCGGCAGGCTGG	0.759057	0
ENSG00000225335_-_18560523.23-P1P2	ENSG00000225335	P1P2	GCGTTAGCCTCCGCTGGAAC	0.772564	0
ENSG00000225335_+_18560508.23-P1P2	ENSG00000225335	P1P2	GCACTAACCAGTTCCAGCGG	0.762829	0
ENSG00000225335_-_18560517.23-P1P2	ENSG00000225335	P1P2	GTTCTTCCGTTAGCCTCCGC	0.678771	0
ENSG00000225335_-_18560560.23-P1P2	ENSG00000225335	P1P2	GCCATTTCACAAGACAGCTT	0.6511	0
ENSG00000225335_+_18560511.23-P1P2	ENSG00000225335	P1P2	GCCTCACTAACCAGTTCCAG	0.639747	0
ENSG00000225361_-_138364085.23-P1	ENSG00000225361	P1	GTGGTTGTAACCAGAGACGC	0.867557	0
ENSG00000225361_+_138364034.23-P1	ENSG00000225361	P1	GGCTCAGTCACACTCCTGAA	0.835621	0
ENSG00000225361_+_138364073.23-P1	ENSG00000225361	P1	GGTTCTGAAACCAGCGTCTC	0.819362	0
ENSG00000225361_+_138364058.23-P1	ENSG00000225361	P1	GTCTCTGGTTACAACCAAAG	0.81624	0
ENSG00000225361_-_138364066.23-P1	ENSG00000225361	P1	GTGTGACTGAGCAACCTCTT	0.794273	0
ENSG00000225361_+_138372503.23-P2	ENSG00000225361	P2	GAGGCAAGGTGAGCCCCTCC	0.944649	0
ENSG00000225361_-_138372485.23-P2	ENSG00000225361	P2	GGCCCAAGCTTGGGAGTCAG	0.846753	0
ENSG00000225361_+_138372517.23-P2	ENSG00000225361	P2	GTGCTTGGGAACTGAAGGCA	0.836403	0
ENSG00000225361_-_138372475.23-P2	ENSG00000225361	P2	GGCCGTGAGTAGCCCAAGCT	0.794552	0
ENSG00000225361_+_138372303.23-P2	ENSG00000225361	P2	GCCAAGCAGGTCTGCACCCC	0.667316	0
ENSG00000225434_+_74920514.23-P1P2	ENSG00000225434	P1P2	GCTAAACTGTCAATGGGAGG	0.75241	0
ENSG00000225434_-_74920509.23-P1P2	ENSG00000225434	P1P2	GCTGCTAAGACCGTAGGCAA	0.744928	0
ENSG00000225434_+_74920517.23-P1P2	ENSG00000225434	P1P2	GACTCTAAACTGTCAATGGG	0.703885	0
ENSG00000225434_+_74920521.23-P1P2	ENSG00000225434	P1P2	GACCCACTCTAAACTGTCAA	0.638063	0
ENSG00000225434_-_74920503.23-P1P2	ENSG00000225434	P1P2	GCTTGTCCTGCTAAGACCGT	0.596164	0
ENSG00000225489_-_6719016.23-ENST00000443688	ENSG00000225489	ENST00000443688	Ggttaggttctataacacct	0.727577	0
ENSG00000225489_-_6719021.23-ENST00000443688	ENSG00000225489	ENST00000443688	Ggttctataacacctgggcg	0.710925	0
ENSG00000225489_-_6718981.23-ENST00000443688	ENSG00000225489	ENST00000443688	Gcaacctcactgtgtcaggc	0.692934	0
ENSG00000225489_+_6719195.23-ENST00000443688	ENSG00000225489	ENST00000443688	GATACtgtaacccagggccc	0.671346	0
ENSG00000225489_+_6719011.23-ENST00000443688	ENSG00000225489	ENST00000443688	Gatactaaaaaccctcgccc	0.610633	0
ENSG00000225489_-_6719016.23-ENST00000451142	ENSG00000225489	ENST00000451142	Ggttaggttctataacacct	0.727577	0
ENSG00000225489_-_6719021.23-ENST00000451142	ENSG00000225489	ENST00000451142	Ggttctataacacctgggcg	0.710925	0
ENSG00000225489_-_6718981.23-ENST00000451142	ENSG00000225489	ENST00000451142	Gcaacctcactgtgtcaggc	0.692934	0
ENSG00000225489_+_6719195.23-ENST00000451142	ENSG00000225489	ENST00000451142	GATACtgtaacccagggccc	0.671346	0
ENSG00000225489_+_6719011.23-ENST00000451142	ENSG00000225489	ENST00000451142	Gatactaaaaaccctcgccc	0.610633	0
ENSG00000225489_-_6716490.23-ENST00000452643	ENSG00000225489	ENST00000452643	GCAGAGAACGTCGCTTCCAG	0.672296	0
ENSG00000225489_+_6716433.23-ENST00000452643	ENSG00000225489	ENST00000452643	GCGCTGCAGGAAAGGTACAC	0.648931	0
ENSG00000225489_+_6716446.23-ENST00000452643	ENSG00000225489	ENST00000452643	GGCGCCACGTAACACGCTGC	0.641685	0
ENSG00000225489_+_6716484.23-ENST00000452643	ENSG00000225489	ENST00000452643	GTTACGAAAAAACGGTCCTC	0.632526	0
ENSG00000225489_-_6716523.23-ENST00000452643	ENSG00000225489	ENST00000452643	GGTAACTGGCAGTAGTAATC	0.611567	0
ENSG00000225490_-_29522973.23-ENST00000454331	ENSG00000225490	ENST00000454331	GAAAATGAGGTAGAAGTTGC	0.563699	0
ENSG00000225490_-_29522652.23-ENST00000454331	ENSG00000225490	ENST00000454331	GCAAATGTGTCACTGGCTAC	0.42159	0
ENSG00000225490_+_29522897.23-ENST00000454331	ENSG00000225490	ENST00000454331	GTTGTTTTCTTGGCGGTGAT	0.405482	1
ENSG00000225490_-_29522979.23-ENST00000454331	ENSG00000225490	ENST00000454331	GAGGTAGAAGTTGCAGGATC	0.620364	2
ENSG00000225490_+_29522508.23-ENST00000454331	ENSG00000225490	ENST00000454331	GcacgcaTTCAGAAAGCTCT	0.218195	2
ENSG00000225733_+_14989844.23-P1P2	ENSG00000225733	P1P2	GAACGGCGGTTGGGCTGCGA	0.78706	0
ENSG00000225733_+_14989831.23-P1P2	ENSG00000225733	P1P2	GCTGCGACGGCCGCCAAAGG	0.779723	0
ENSG00000225733_-_14989843.23-P1P2	ENSG00000225733	P1P2	GGCTTCTAGTCCGCCTTTGG	0.750468	0
ENSG00000225733_+_14989815.23-P1P2	ENSG00000225733	P1P2	GAGGCGGACTAGAAGCGGAG	0.717269	0
ENSG00000225733_-_14989653.23-P1P2	ENSG00000225733	P1P2	GCCGGCCGGCGCAAGGGTGG	0.695478	0
ENSG00000225964_-_6973591.23-P1P2	ENSG00000225964	P1P2	GGACGCAAGGAGGCAAGGGC	0.896411	0
ENSG00000225964_-_6973586.23-P1P2	ENSG00000225964	P1P2	GatgCAGACGCAAGGAGGCA	0.8589	0
ENSG00000225964_-_6973623.23-P1P2	ENSG00000225964	P1P2	GGAGAGAGTGCACGCATgga	0.696603	0
ENSG00000225964_+_6973555.23-P1P2	ENSG00000225964	P1P2	GTTGCGTCTGcataaagaag	0.656496	0
ENSG00000225964_+_6973528.23-P1P2	ENSG00000225964	P1P2	Gtgggcacattgtgagatgg	0.619801	0
ENSG00000226029_-_16787483.23-ENST00000457898	ENSG00000226029	ENST00000457898	Gggaatcctaactacttgcg	0.841112	0
ENSG00000226029_-_16787668.23-ENST00000457898	ENSG00000226029	ENST00000457898	GGAAGCAGTTTTTATTGTTA	0.436137	0
ENSG00000226029_-_16787769.23-ENST00000457898	ENSG00000226029	ENST00000457898	GGGTAAGGAGATTGCATTAA	0.366361	0
ENSG00000226029_-_16787754.23-ENST00000457898	ENSG00000226029	ENST00000457898	GGCCCATTGAATTAAGGGTA	0.366125	0
ENSG00000226029_+_16787734.23-ENST00000457898	ENSG00000226029	ENST00000457898	GTCCTTACCCTTAATTCAAT	0.331205	0
ENSG00000226200_-_52384762.23-ENST00000609579	ENSG00000226200	ENST00000609579	GTCGGAACCGACCTGGGAGC	0.948566	0
ENSG00000226200_-_52384765.23-ENST00000609579	ENSG00000226200	ENST00000609579	GGAACCGACCTGGGAGCTGG	0.935797	0
ENSG00000226200_+_52384747.23-ENST00000609579	ENSG00000226200	ENST00000609579	GGTCCCGCCAGCTCCCAGGT	0.933044	0
ENSG00000226200_-_52384755.23-ENST00000609579	ENSG00000226200	ENST00000609579	GCGGGCGCTCGGAACCGACC	0.906417	0
ENSG00000226200_-_52384744.23-ENST00000609579	ENSG00000226200	ENST00000609579	GCCATCGGGCCGCGGGCGCT	0.890501	0
ENSG00000226380_-_130597672.23-P1P2	ENSG00000226380	P1P2	GGACTCAAGACGACCAACAC	0.530449	0
ENSG00000226380_+_130597849.23-P1P2	ENSG00000226380	P1P2	GGTCTCCTACTGAACTGTCA	0.524363	0
ENSG00000226380_+_130597737.23-P1P2	ENSG00000226380	P1P2	GCTGGTGATTTCCTAAGCAG	0.523391	0
ENSG00000226380_+_130597700.23-P1P2	ENSG00000226380	P1P2	GAATGTTACACTCGGTGAGT	0.509083	0
ENSG00000226380_-_130597866.23-P1P2	ENSG00000226380	P1P2	GTCTGCCGTGACAGTTCAGT	0.505005	0
ENSG00000226472_-_31158891.23-P1P2	ENSG00000226472	P1P2	GCAGCGCTCCTAGTGCAAGT	0.808744	0
ENSG00000226472_-_31158908.23-P1P2	ENSG00000226472	P1P2	GGTGGGAGTAGCCACTGGTG	0.792771	0
ENSG00000226472_-_31158903.23-P1P2	ENSG00000226472	P1P2	GTGCAAGTGGGAGTAGCCAC	0.723922	0
ENSG00000226472_-_31158864.23-P1P2	ENSG00000226472	P1P2	GACCTCTGCCCCACAAGTTG	0.650357	0
ENSG00000226472_+_31158852.23-P1P2	ENSG00000226472	P1P2	GGCTGTGACACCCCAACTTG	0.647323	0
ENSG00000226644_+_2187897.23-P1P2	ENSG00000226644	P1P2	GCTCCGACATGAAGGGAAGC	0.8055	0
ENSG00000226644_+_2187905.23-P1P2	ENSG00000226644	P1P2	GCTTAGGACCTCCGACATGA	0.706768	0
ENSG00000226644_-_2188099.23-P1P2	ENSG00000226644	P1P2	GAACTCGGGCGTCGGGAGCG	0.686121	0
ENSG00000226644_-_2188091.23-P1P2	ENSG00000226644	P1P2	GACCATGGCAACTCGGGCGT	0.673345	0
ENSG00000226644_+_2188059.23-P1P2	ENSG00000226644	P1P2	GGTTGCCATGGTGAAGGACG	0.650343	0
ENSG00000226808_+_44354905.23-P1P2	ENSG00000226808	P1P2	GATCTATGAGCTGACTCCAG	0.782056	0
ENSG00000226808_+_44354951.23-P1P2	ENSG00000226808	P1P2	GTGTGCGAGAGATATTAAGG	0.564415	0
ENSG00000226808_+_44355071.23-P1P2	ENSG00000226808	P1P2	GAAGCAGCTCCATGCCTCCA	0.550717	0
ENSG00000226808_-_44355084.23-P1P2	ENSG00000226808	P1P2	GCTGGGTTTCCATGGAGGCA	0.54722	0
ENSG00000226808_+_44355095.23-P1P2	ENSG00000226808	P1P2	GTTGAGTGCAGTTATGAAGG	0.543657	0
ENSG00000227036_+_70588888.23-P1	ENSG00000227036	P1	GCGCTGGTATCCAGAGGACG	0.888948	0
ENSG00000227036_+_70588894.23-P1	ENSG00000227036	P1	GGTGCGGCGCTGGTATCCAG	0.814656	0
ENSG00000227036_+_70588939.23-P1	ENSG00000227036	P1	GAATGGCCCAGCCGACTGCA	0.811287	0
ENSG00000227036_-_70588884.23-P1	ENSG00000227036	P1	GGAACGACAAATGCCAGAGG	0.792689	0
ENSG00000227036_-_70588881.23-P1	ENSG00000227036	P1	GGCAGAACGACAAATGCCAG	0.782548	0
ENSG00000227036_+_70419064.23-P2	ENSG00000227036	P2	GTGGTGCTATCGACGAAGCT	0.758759	0
ENSG00000227036_+_70419083.23-P2	ENSG00000227036	P2	GCTCCTGGCATCTGGACCCT	0.756877	0
ENSG00000227036_+_70419060.23-P2	ENSG00000227036	P2	GGCTATCGACGAAGCTTGGC	0.755202	0
ENSG00000227036_-_70419102.23-P2	ENSG00000227036	P2	GCACCAAGGGTCCAGATGCC	0.717363	0
ENSG00000227036_+_70419022.23-P2	ENSG00000227036	P2	GGTGCAAGACGTGTGTCCCA	0.716817	0
ENSG00000227039_-_46341015.23-P1P2	ENSG00000227039	P1P2	GACATGAGGTCCCGGCGAGA	0.862199	0
ENSG00000227039_+_46341017.23-P1P2	ENSG00000227039	P1P2	GGTGTGAATCTGATGGAAGC	0.844653	0
ENSG00000227039_-_46341048.23-P1P2	ENSG00000227039	P1P2	GTCAGATTCACACTTGGGAG	0.758736	0
ENSG00000227039_+_46341004.23-P1P2	ENSG00000227039	P1P2	GGGAAGCAGGTCCTTCTCGC	0.75071	0
ENSG00000227039_-_46341218.23-P1P2	ENSG00000227039	P1P2	GGAGCCAGAGAATGGAGCGG	0.697148	0
ENSG00000227070_-_51983989.23-P1P2	ENSG00000227070	P1P2	GCAGGAAGCAACGAGGCAAG	0.977424	0
ENSG00000227070_-_51983982.23-P1P2	ENSG00000227070	P1P2	GACTTTGACAGGAAGCAACG	0.842801	0
ENSG00000227070_-_51984005.23-P1P2	ENSG00000227070	P1P2	GAAGAGGGAAGCTCGAGAAC	0.793763	0
ENSG00000227070_-_51983960.23-P1P2	ENSG00000227070	P1P2	GTTCTGAGAAGCACAAGGAC	0.773669	0
ENSG00000227070_-_51983971.23-P1P2	ENSG00000227070	P1P2	GACAAGGACTGGACTTTGAC	0.750367	0
ENSG00000227252_-_237994424.23-P1P2	ENSG00000227252	P1P2	GTCCAGGGCACCGAGAAAGC	0.794436	0
ENSG00000227252_-_237994436.23-P1P2	ENSG00000227252	P1P2	GAGAAAGCCGGCCAGAACGG	0.784709	0
ENSG00000227252_+_237994439.23-P1P2	ENSG00000227252	P1P2	GCATCGCTGCGGCCGGGATA	0.780204	0
ENSG00000227252_-_237994433.23-P1P2	ENSG00000227252	P1P2	GCCGAGAAAGCCGGCCAGAA	0.771554	0
ENSG00000227252_+_237994425.23-P1P2	ENSG00000227252	P1P2	GGGATAGGGCGCCGCCGTTC	0.758538	0
ENSG00000227374_+_131567160.23-ENST00000428273	ENSG00000227374	ENST00000428273	GCATGGGACCCAAACAGCGG	0.845386	0
ENSG00000227374_-_131567137.23-ENST00000428273	ENSG00000227374	ENST00000428273	GCAGCCACACCTGGACCGGC	0.816627	0
ENSG00000227374_-_131567152.23-ENST00000428273	ENSG00000227374	ENST00000428273	GCGGCAGGCATGCACGCTGC	0.795547	0
ENSG00000227374_+_131567163.23-ENST00000428273	ENSG00000227374	ENST00000428273	GGTTCATGGGACCCAAACAG	0.76238	0
ENSG00000227374_+_131567176.23-ENST00000428273	ENSG00000227374	ENST00000428273	GGGAGGCTTCCATCGTTCAT	0.733581	0
ENSG00000227627_+_153304879.23-P1P2	ENSG00000227627	P1P2	GGGTCTCCTGCTACAGCCGC	0.841667	0
ENSG00000227627_+_153304873.23-P1P2	ENSG00000227627	P1P2	GCTGCTACAGCCGCTGGGGA	0.832506	0
ENSG00000227627_+_153304915.23-P1P2	ENSG00000227627	P1P2	GCGGCCCCGCCGGAAGGCCC	0.690715	0
ENSG00000227627_+_153304921.23-P1P2	ENSG00000227627	P1P2	GTACCCTCGGCCCCGCCGGA	0.634124	0
ENSG00000227627_-_153304932.23-P1P2	ENSG00000227627	P1P2	GTCTCCCAGGGCCTTCCGGC	0.62366	0
ENSG00000227744_+_239847921.23-P1P2	ENSG00000227744	P1P2	GCTGAGTGAAGTACGTGGTG	0.876035	0
ENSG00000227744_+_239847916.23-P1P2	ENSG00000227744	P1P2	GTGAAGTACGTGGTGAGGAC	0.862177	0
ENSG00000227744_+_239847926.23-P1P2	ENSG00000227744	P1P2	GCGAAGCTGAGTGAAGTACG	0.753292	0
ENSG00000227744_-_239847906.23-P1P2	ENSG00000227744	P1P2	GTATTTGCACTATGCACGTA	0.632803	0
ENSG00000227744_-_239847711.23-P1P2	ENSG00000227744	P1P2	GGGGACCCGAGTGTCAGCTG	0.621648	0
ENSG00000228037_-_2513047.23-ENST00000424215	ENSG00000228037	ENST00000424215	Gggagaattccacagctgat	0.81876	0
ENSG00000228037_-_2513023.23-ENST00000424215	ENSG00000228037	ENST00000424215	Gtgccgtctaacgggatctc	0.798095	0
ENSG00000228037_+_2513064.23-ENST00000424215	ENSG00000228037	ENST00000424215	Gcagccctgggatgtccatt	0.758758	0
ENSG00000228037_-_2513015.23-ENST00000424215	ENSG00000228037	ENST00000424215	Gacaggaaatgccgtctaac	0.733924	0
ENSG00000228037_+_2513076.23-ENST00000424215	ENSG00000228037	ENST00000424215	Ggacactgacctgcagccct	0.7333	0
ENSG00000228109_+_196730201.23-P1P2	ENSG00000228109	P1P2	GGAGCTCCGATGCCCGCCCG	0.842018	0
ENSG00000228109_-_196730227.23-P1P2	ENSG00000228109	P1P2	GGGCGGGCATCGGAGCTCTg	0.791047	0
ENSG00000228109_-_196730207.23-P1P2	ENSG00000228109	P1P2	GGCCGCCGCGGAAACTCCCC	0.78451	0
ENSG00000228109_-_196730217.23-P1P2	ENSG00000228109	P1P2	GAAACTCCCCGGGCGGGCAT	0.782453	0
ENSG00000228109_-_196730211.23-P1P2	ENSG00000228109	P1P2	GCCGCGGAAACTCCCCGGGC	0.764935	0
ENSG00000228223_+_26522018.23-P1P2	ENSG00000228223	P1P2	GCCTAGCTCACCCGCCGACC	0.765001	0
ENSG00000228223_+_26522203.23-P1P2	ENSG00000228223	P1P2	GGGCCGGGAGACCCGACGGC	0.681796	0
ENSG00000228223_+_26522147.23-P1P2	ENSG00000228223	P1P2	GCAGTCACCGAGGTAGGGTA	0.672686	0
ENSG00000228223_+_26522198.23-P1P2	ENSG00000228223	P1P2	GGGAGACCCGACGGCCGGCA	0.666145	0
ENSG00000228223_+_26522182.23-P1P2	ENSG00000228223	P1P2	GGCAGGGTCCGGACTGGGAG	0.608087	0
ENSG00000228395_+_131314653.23-P1P2	ENSG00000228395	P1P2	GGGAGCCGAAGCGACAATGC	0.970403	0
ENSG00000228395_+_131314673.23-P1P2	ENSG00000228395	P1P2	GAGGGCCGAGCGATCCCGGA	0.934166	0
ENSG00000228395_+_131314645.23-P1P2	ENSG00000228395	P1P2	GAGCGACAATGCGGGGGAAG	0.856489	0
ENSG00000228395_+_131314677.23-P1P2	ENSG00000228395	P1P2	GGGAAAGGGCCGAGCGATCC	0.837654	0
ENSG00000228395_-_131314629.23-P1P2	ENSG00000228395	P1P2	GCCATTTCCCCATCCTCCCG	0.802895	0
ENSG00000228541_-_62690301.23-ENST00000416845	ENSG00000228541	ENST00000416845	Gccagaaactgtgtgtctgg	0.808081	0
ENSG00000228541_-_62690298.23-ENST00000416845	ENSG00000228541	ENST00000416845	Gcctccagaaactgtgtgtc	0.697647	0
ENSG00000228541_-_62690263.23-ENST00000416845	ENSG00000228541	ENST00000416845	Gcagccttggggaatcaaat	0.543917	0
ENSG00000228541_+_62690368.23-ENST00000416845	ENSG00000228541	ENST00000416845	GgccctttactcttGCGGTG	0.454482	0
ENSG00000228541_+_62690642.23-ENST00000416845	ENSG00000228541	ENST00000416845	Gtaactggtaagcaccctga	0.44835	0
ENSG00000228742_-_106415493.23-P1P2	ENSG00000228742	P1P2	Gtgagcagtgagacgactgg	0.667186	0
ENSG00000228742_+_106415768.23-P1P2	ENSG00000228742	P1P2	GAAATAAGCTATACAGTAAT	0.519572	0
ENSG00000228742_+_106415748.23-P1P2	ENSG00000228742	P1P2	GGGTCCTTTAAATTATTTTA	0.425916	0
ENSG00000228742_+_106415745.23-P1P2	ENSG00000228742	P1P2	GCCTTTAAATTATTTTAAGG	0.418899	0
ENSG00000228742_-_106415429.23-P1P2	ENSG00000228742	P1P2	Gtaaactgtatggcactggc	0.378472	0
ENSG00000228817_+_30743309.23-ENST00000436529	ENSG00000228817	ENST00000436529	GGGAACTGGTGCGGAGACAG	0.7704	0
ENSG00000228817_+_30743318.23-ENST00000436529	ENSG00000228817	ENST00000436529	GTGCTCTTGTGGAACTGGTG	0.659275	0
ENSG00000228817_+_30743323.23-ENST00000436529	ENSG00000228817	ENST00000436529	GATCCCTGCTCTTGTGGAAC	0.632572	0
ENSG00000228817_+_30743487.23-ENST00000436529	ENSG00000228817	ENST00000436529	GATGCCTGGCCAGAAGAGCG	0.568354	0
ENSG00000228817_-_30743357.23-ENST00000436529	ENSG00000228817	ENST00000436529	GAGCAGGGATTTAGATTAAT	0.560979	0
ENSG00000228817_+_30743309.23-ENST00000608072	ENSG00000228817	ENST00000608072	GGGAACTGGTGCGGAGACAG	0.7704	0
ENSG00000228817_+_30743318.23-ENST00000608072	ENSG00000228817	ENST00000608072	GTGCTCTTGTGGAACTGGTG	0.659275	0
ENSG00000228817_+_30743023.23-ENST00000608072	ENSG00000228817	ENST00000608072	GTAGAGGCAAAAGTTGAGAC	0.645792	0
ENSG00000228817_+_30743323.23-ENST00000608072	ENSG00000228817	ENST00000608072	GATCCCTGCTCTTGTGGAAC	0.632572	0
ENSG00000228817_+_30742947.23-ENST00000608072	ENSG00000228817	ENST00000608072	GGAAGTATAAACATACTGCT	0.593677	0
ENSG00000228906_+_73169144.23-ENST00000444482	ENSG00000228906	ENST00000444482	Gaagacatcctgcggacaac	0.491353	0
ENSG00000228906_+_73169098.23-ENST00000444482	ENSG00000228906	ENST00000444482	Gttaaacattaaggaatggc	0.401965	0
ENSG00000228906_+_73169186.23-ENST00000444482	ENSG00000228906	ENST00000444482	Ggtggtctccgaatagatcc	0.363803	0
ENSG00000228906_+_73169123.23-ENST00000444482	ENSG00000228906	ENST00000444482	Gggaaaatctgaatatgcac	0.361903	0
ENSG00000228906_-_73169200.23-ENST00000444482	ENSG00000228906	ENST00000444482	Gcttcaaaccaggatctatt	0.331307	0
ENSG00000229124_+_17271956.23-P1P2	ENSG00000229124	P1P2	GCGGAGGCGCATGATGTCCT	0.762627	0
ENSG00000229124_-_17271961.23-P1P2	ENSG00000229124	P1P2	GGAGCGCGACAACCTGGCCG	0.761683	0
ENSG00000229124_-_17271940.23-P1P2	ENSG00000229124	P1P2	GGACAAAGCCCGCGTCGAGG	0.759881	0
ENSG00000229124_+_17271951.23-P1P2	ENSG00000229124	P1P2	GGCGCATGATGTCCTCGGCC	0.740215	0
ENSG00000229124_-_17271989.23-P1P2	ENSG00000229124	P1P2	GTGCGCCTCCGGGAGAAGTA	0.734182	0
ENSG00000229167_+_32041175.23-P1P2	ENSG00000229167	P1P2	GCAGGCCTGAGCCTCACATG	0.808543	0
ENSG00000229167_+_32041167.23-P1P2	ENSG00000229167	P1P2	GAGCCTCACATGTGGCCCCG	0.772443	0
ENSG00000229167_-_32041174.23-P1P2	ENSG00000229167	P1P2	GGTCCCTGATGCCTTCCCCG	0.734518	0
ENSG00000229167_-_32041143.23-P1P2	ENSG00000229167	P1P2	GTTGCAGGGAGGTCAGTGGG	0.724546	0
ENSG00000229167_+_32041199.23-P1P2	ENSG00000229167	P1P2	GCACCTGGACAAACCCTCCC	0.666724	0
ENSG00000229348_-_43919617.23-P1P2	ENSG00000229348	P1P2	GGCGAAGTGCTGTAAAAACC	0.753876	0
ENSG00000229348_-_43919587.23-P1P2	ENSG00000229348	P1P2	GAACGAACGAGCACTGTTCG	0.747366	0
ENSG00000229348_+_43919634.23-P1P2	ENSG00000229348	P1P2	GTCCCTCTCTCGCTAACCGT	0.690179	0
ENSG00000229348_+_43919614.23-P1P2	ENSG00000229348	P1P2	GGGCGCTTTTCGTGAAGGCC	0.671323	0
ENSG00000229348_-_43919663.23-P1P2	ENSG00000229348	P1P2	GTAGCGAGAGAGGGATCACG	0.666739	0
ENSG00000229642_+_6004583.23-ENST00000425894	ENSG00000229642	ENST00000425894	GAGAGGCAAATCTTCTCACA	0.675312	0
ENSG00000229642_-_6004570.23-ENST00000425894	ENSG00000229642	ENST00000425894	GTAGCATGTTATAGAGTCCA	0.673597	0
ENSG00000229642_+_6004577.23-ENST00000425894	ENSG00000229642	ENST00000425894	GAAATCTTCTCACACGGATT	0.646367	0
ENSG00000229642_+_6004565.23-ENST00000425894	ENSG00000229642	ENST00000425894	GACGGATTTGGCAAATTCCT	0.591765	0
ENSG00000229642_+_6004510.23-ENST00000425894	ENSG00000229642	ENST00000425894	GAATCAAGACAACTTGCTGG	0.562641	0
ENSG00000229728_+_1342315.23-ENST00000412497	ENSG00000229728	ENST00000412497	Gatagactccctctctcact	0.739322	0
ENSG00000229728_+_1342273.23-ENST00000412497	ENSG00000229728	ENST00000412497	Gtgcaaagtggtgcggatac	0.66955	0
ENSG00000229728_-_1342516.23-ENST00000412497	ENSG00000229728	ENST00000412497	Ggcatatctactggaggccg	0.574109	0
ENSG00000229728_-_1342357.23-ENST00000412497	ENSG00000229728	ENST00000412497	Gtttctttacccttgggcct	0.564811	0
ENSG00000229728_+_1342490.23-ENST00000412497	ENSG00000229728	ENST00000412497	Ggcctccagtagatatgccc	0.55659	0
ENSG00000230149_+_39130802.23-P1P2	ENSG00000230149	P1P2	GGTCACAAATGCTGCACTAT	0.766638	0
ENSG00000230149_+_39130724.23-P1P2	ENSG00000230149	P1P2	GGCCCAAGAGCTGTGGGATG	0.657664	0
ENSG00000230149_-_39130777.23-P1P2	ENSG00000230149	P1P2	GTTTTGCATAGGCATAAATT	0.651167	0
ENSG00000230149_-_39130766.23-P1P2	ENSG00000230149	P1P2	GCGTCATTTATTTTTTGCAT	0.611581	0
ENSG00000230149_+_39130968.23-P1P2	ENSG00000230149	P1P2	GCCGGCTGTGTCTGGTGGTC	0.586708	0
ENSG00000230266_-_194868675.23-P1P2	ENSG00000230266	P1P2	GTGCAGACAGACAAAAGAAC	0.68327	0
ENSG00000230266_-_194868834.23-P1P2	ENSG00000230266	P1P2	GCCCGGGAGGCAGAGCCATC	0.622536	0
ENSG00000230266_+_194868739.23-P1P2	ENSG00000230266	P1P2	GTGCTGAAGATCGGAGTGTG	0.62201	0
ENSG00000230266_-_194868700.23-P1P2	ENSG00000230266	P1P2	GGAGTCGTGTTTTCAGACAC	0.594086	0
ENSG00000230266_+_194868866.23-P1P2	ENSG00000230266	P1P2	GCTGTACAGAGAACCCAAGC	0.554893	0
ENSG00000230438_-_2876636.23-P1P2	ENSG00000230438	P1P2	GGCTCATCTGAGGAGTCCAG	0.881735	0
ENSG00000230438_-_2876642.23-P1P2	ENSG00000230438	P1P2	GCTGAGGAGTCCAGAGGATC	0.868827	0
ENSG00000230438_-_2876626.23-P1P2	ENSG00000230438	P1P2	GCTCTGAATCCGCTCATCTG	0.74599	0
ENSG00000230438_-_2876460.23-P1P2	ENSG00000230438	P1P2	GAACTCGCTCTGAGCCCGGG	0.665576	0
ENSG00000230438_-_2876674.23-P1P2	ENSG00000230438	P1P2	GTCCAGTCTGCACAAGGGGA	0.656577	0
ENSG00000230532_-_47009227.23-ENST00000435491	ENSG00000230532	ENST00000435491	GAAATGTTTAAAGGTTCCAG	0.576322	0
ENSG00000230532_-_47009272.23-ENST00000435491	ENSG00000230532	ENST00000435491	GCATGACAGAGGTAGGTTGG	0.541511	0
ENSG00000230532_+_47009146.23-ENST00000435491	ENSG00000230532	ENST00000435491	GTGGGTAAGTCTCTTGTTCC	0.528571	0
ENSG00000230532_-_47009265.23-ENST00000435491	ENSG00000230532	ENST00000435491	GCTTTCAGCATGACAGAGGT	0.501565	0
ENSG00000230532_-_47009308.23-ENST00000435491	ENSG00000230532	ENST00000435491	GCTGGGGTACCggccaggca	0.450709	0
ENSG00000230606_+_98089639.23-ENST00000430893	ENSG00000230606	ENST00000430893	GGGCTGAACAGCTGCATTCG	0.784897	1
ENSG00000230606_+_98089369.23-ENST00000430893	ENSG00000230606	ENST00000430893	GGGCGTGTGTGGTAACACAT	0.470794	1
ENSG00000230606_-_98089595.23-ENST00000430893	ENSG00000230606	ENST00000430893	GGTGTGAGCTGCAGACCCAG	0.836078	3
ENSG00000230606_+_98089624.23-ENST00000430893	ENSG00000230606	ENST00000430893	GTTCGAGGCTGGTGGAGGGT	0.813582	3
ENSG00000230606_+_98089635.23-ENST00000430893	ENSG00000230606	ENST00000430893	GGAACAGCTGCATTCGAGGC	0.786835	3
ENSG00000230606_+_98088768.23-ENST00000431244	ENSG00000230606	ENST00000431244	GCAGAGTGAACTGCAGAGGC	0.737428	1
ENSG00000230606_+_98088772.23-ENST00000431244	ENSG00000230606	ENST00000431244	GGCAGCAGAGTGAACTGCAG	0.736264	1
ENSG00000230606_+_98088822.23-ENST00000431244	ENSG00000230606	ENST00000431244	GAAGCAGTGCTTCACTACAG	0.658394	1
ENSG00000230606_-_98088600.23-ENST00000431244	ENSG00000230606	ENST00000431244	GATCAGGATGATTCGAGACC	0.586865	1
ENSG00000230606_-_98088631.23-ENST00000431244	ENSG00000230606	ENST00000431244	GGATGTCCAACACTTCCACC	0.556856	1
ENSG00000230606_-_98090821.23-ENST00000492960	ENSG00000230606	ENST00000492960	Gaattgatatgtgtatgttg	0.550074	1
ENSG00000230606_-_98090761.23-ENST00000492960	ENSG00000230606	ENST00000492960	Gttatattgagataaccaca	0.387347	1
ENSG00000230606_-_98090946.23-ENST00000492960	ENSG00000230606	ENST00000492960	Gtgatgttcatcgagggtat	0.57778	3
ENSG00000230606_+_98090678.23-ENST00000492960	ENSG00000230606	ENST00000492960	Gtaaaaactctaaaaaatct	0.47564	3
ENSG00000230606_+_98090947.23-ENST00000492960	ENSG00000230606	ENST00000492960	Gacacacacacacaatcttc	0.458178	3
ENSG00000230606_-_98088968.23-ENST00000593408	ENSG00000230606	ENST00000593408	GTGAAAGACGGCTGTACTCT	0.751416	0
ENSG00000230606_+_98088933.23-ENST00000593408	ENSG00000230606	ENST00000593408	GGTCTTTCACGGTCACAGAG	0.793433	1
ENSG00000230606_-_98088974.23-ENST00000593408	ENSG00000230606	ENST00000593408	GACGGCTGTACTCTTGGCAA	0.75997	1
ENSG00000230606_+_98088768.23-ENST00000593408	ENSG00000230606	ENST00000593408	GCAGAGTGAACTGCAGAGGC	0.737428	1
ENSG00000230606_+_98088772.23-ENST00000593408	ENSG00000230606	ENST00000593408	GGCAGCAGAGTGAACTGCAG	0.736264	1
ENSG00000230606_+_98089211.23-ENST00000594981	ENSG00000230606	ENST00000594981	GGTCAGAGAGTAGAGGGGTA	0.417057	0
ENSG00000230606_+_98089369.23-ENST00000594981	ENSG00000230606	ENST00000594981	GGGCGTGTGTGGTAACACAT	0.470794	1
ENSG00000230606_+_98089218.23-ENST00000594981	ENSG00000230606	ENST00000594981	GGAAGTGAGTCAGAGAGTAG	0.396873	1
ENSG00000230606_-_98089104.23-ENST00000594981	ENSG00000230606	ENST00000594981	GGACTCTTCTCGCAGGCTCA	0.768868	3
ENSG00000230606_+_98089488.23-ENST00000594981	ENSG00000230606	ENST00000594981	GTGATGGCATCAGCTGAGAA	0.762671	3
ENSG00000230606_+_98089639.23-ENST00000596026	ENSG00000230606	ENST00000596026	GGGCTGAACAGCTGCATTCG	0.784897	1
ENSG00000230606_+_98089912.23-ENST00000596026	ENSG00000230606	ENST00000596026	GTTCTGACTAGAAGGGCAAG	0.681131	1
ENSG00000230606_+_98089919.23-ENST00000596026	ENSG00000230606	ENST00000596026	GttgGCACTTCTGACTAGAA	0.665198	1
ENSG00000230606_-_98090005.23-ENST00000596026	ENSG00000230606	ENST00000596026	Gctgaatgtgcaaaactgga	0.567722	1
ENSG00000230606_-_98090001.23-ENST00000596026	ENSG00000230606	ENST00000596026	Gtacactgaatgtgcaaaac	0.519286	1
ENSG00000230606_+_98089211.23-ENST00000598512	ENSG00000230606	ENST00000598512	GGTCAGAGAGTAGAGGGGTA	0.417057	0
ENSG00000230606_+_98089639.23-ENST00000598512	ENSG00000230606	ENST00000598512	GGGCTGAACAGCTGCATTCG	0.784897	1
ENSG00000230606_+_98089369.23-ENST00000598512	ENSG00000230606	ENST00000598512	GGGCGTGTGTGGTAACACAT	0.470794	1
ENSG00000230606_+_98089218.23-ENST00000598512	ENSG00000230606	ENST00000598512	GGAAGTGAGTCAGAGAGTAG	0.396873	1
ENSG00000230606_-_98089595.23-ENST00000598512	ENSG00000230606	ENST00000598512	GGTGTGAGCTGCAGACCCAG	0.836078	3
ENSG00000230606_+_98091654.23-ENST00000598560	ENSG00000230606	ENST00000598560	Gcagctaagacaatgttagg	0.667221	1
ENSG00000230606_+_98091616.23-ENST00000598560	ENSG00000230606	ENST00000598560	Gaatcccacatcaaaaagtt	0.646144	1
ENSG00000230606_+_98091657.23-ENST00000598560	ENSG00000230606	ENST00000598560	Gacacagctaagacaatgtt	0.584439	1
ENSG00000230606_-_98091775.23-ENST00000598560	ENSG00000230606	ENST00000598560	Gatttattaaaaagtcattc	0.56815	1
ENSG00000230606_-_98091633.23-ENST00000598560	ENSG00000230606	ENST00000598560	Gtcttcctaactttttgatg	0.518505	1
ENSG00000230606_+_98091653.23-ENST00000600957	ENSG00000230606	ENST00000600957	Gagctaagacaatgttagga	0.657182	1
ENSG00000230606_+_98091616.23-ENST00000600957	ENSG00000230606	ENST00000600957	Gaatcccacatcaaaaagtt	0.646144	1
ENSG00000230606_-_98091633.23-ENST00000600957	ENSG00000230606	ENST00000600957	Gtcttcctaactttttgatg	0.518505	1
ENSG00000230606_-_98091554.23-ENST00000600957	ENSG00000230606	ENST00000600957	Gtcttgtcttcctctagctt	0.511836	1
ENSG00000230606_+_98091451.23-ENST00000600957	ENSG00000230606	ENST00000600957	Gagatctatgaattccgggt	0.505723	1
ENSG00000230606_+_98095198.23-ENST00000604397	ENSG00000230606	ENST00000604397	Gtgtcaatattggatcatct	0.723898	1
ENSG00000230606_+_98095178.23-ENST00000604397	ENSG00000230606	ENST00000604397	Gggcagaaaattgacaagaa	0.701672	1
ENSG00000230606_+_98095088.23-ENST00000604397	ENSG00000230606	ENST00000604397	Ggactatatattattcttag	0.491305	1
ENSG00000230606_+_98094817.23-ENST00000604397	ENSG00000230606	ENST00000604397	Gatgtaccagaatctctggg	0.475844	1
ENSG00000230606_-_98095125.23-ENST00000604397	ENSG00000230606	ENST00000604397	Gatagtctgttgtttcgtgt	0.464528	1
ENSG00000230606_-_98088968.23-ENST00000608565	ENSG00000230606	ENST00000608565	GTGAAAGACGGCTGTACTCT	0.751416	0
ENSG00000230606_+_98088933.23-ENST00000608565	ENSG00000230606	ENST00000608565	GGTCTTTCACGGTCACAGAG	0.793433	1
ENSG00000230606_-_98088974.23-ENST00000608565	ENSG00000230606	ENST00000608565	GACGGCTGTACTCTTGGCAA	0.75997	1
ENSG00000230606_+_98088768.23-ENST00000608565	ENSG00000230606	ENST00000608565	GCAGAGTGAACTGCAGAGGC	0.737428	1
ENSG00000230606_+_98088772.23-ENST00000608565	ENSG00000230606	ENST00000608565	GGCAGCAGAGTGAACTGCAG	0.736264	1
ENSG00000230606_-_98098867.23-ENST00000609751	ENSG00000230606	ENST00000609751	Gtcttgtaaggcagatgtgg	0.625484	1
ENSG00000230606_+_98098915.23-ENST00000609751	ENSG00000230606	ENST00000609751	Gaactaagctttctaaatga	0.595342	1
ENSG00000230606_-_98098864.23-ENST00000609751	ENSG00000230606	ENST00000609751	Gatctcttgtaaggcagatg	0.577318	1
ENSG00000230606_+_98098878.23-ENST00000609751	ENSG00000230606	ENST00000609751	Gtacagacaagcaaattctg	0.556163	1
ENSG00000230606_-_98098723.23-ENST00000609751	ENSG00000230606	ENST00000609751	Gttgtcattgtgctgttggc	0.503482	1
ENSG00000230606_+_98099056.23-ENST00000610144	ENSG00000230606	ENST00000610144	Gaagggcaggccatctacaa	0.841405	1
ENSG00000230606_+_98099043.23-ENST00000610144	ENSG00000230606	ENST00000610144	Gctacaaagggaaccccatt	0.712379	1
ENSG00000230606_-_98099050.23-ENST00000610144	ENSG00000230606	ENST00000610144	Gagatctgctgttagcctaa	0.664493	1
ENSG00000230606_-_98098867.23-ENST00000610144	ENSG00000230606	ENST00000610144	Gtcttgtaaggcagatgtgg	0.625484	1
ENSG00000230606_+_98098915.23-ENST00000610144	ENSG00000230606	ENST00000610144	Gaactaagctttctaaatga	0.595342	1
ENSG00000230896_+_46162473.23-ENST00000430643	ENSG00000230896	ENST00000430643	GTCCTAGGTAATGACAAGAT	0.487612	0
ENSG00000230896_+_46162517.23-ENST00000430643	ENSG00000230896	ENST00000430643	GCCCGAAGATCCCTGAAAAT	0.443188	0
ENSG00000230896_+_46162488.23-ENST00000430643	ENSG00000230896	ENST00000430643	GAAATATGCTTATTATTCCT	0.418246	0
ENSG00000230896_-_46162528.23-ENST00000430643	ENSG00000230896	ENST00000430643	GTTTACAGTCACCTATTTTC	0.380276	0
ENSG00000230896_+_46162540.23-ENST00000430643	ENSG00000230896	ENST00000430643	GAGGCAGTCAGTGTTTTAAC	0.290354	0
ENSG00000231025_+_98751875.23-P1P2	ENSG00000231025	P1P2	GTAAAAATAATCCCTACCTG	0.682581	0
ENSG00000231025_-_98751886.23-P1P2	ENSG00000231025	P1P2	GTATATTTATACCACAGGTA	0.664396	0
ENSG00000231025_+_98751842.23-P1P2	ENSG00000231025	P1P2	GAAAATTATGCAAATCTTGT	0.60104	0
ENSG00000231025_-_98751915.23-P1P2	ENSG00000231025	P1P2	GTTAGAGTCACTATAGCTTA	0.54905	0
ENSG00000231025_-_98751829.23-P1P2	ENSG00000231025	P1P2	GTATTTGGGAGCTAATTTTT	0.546277	0
ENSG00000231131_-_54214985.23-P1P2	ENSG00000231131	P1P2	Gtcagagtctacaaggactc	0.689891	0
ENSG00000231131_+_54214986.23-P1P2	ENSG00000231131	P1P2	Gacagagtctaggttaggga	0.643591	0
ENSG00000231131_-_54214978.23-P1P2	ENSG00000231131	P1P2	Gaccgtactcagagtctaca	0.632721	0
ENSG00000231131_+_54214991.23-P1P2	ENSG00000231131	P1P2	Gagatgacagagtctaggtt	0.617295	0
ENSG00000231131_+_54214859.23-P1P2	ENSG00000231131	P1P2	Ggggaacaaaggccaaggtg	0.590113	0
ENSG00000231298_-_4720332.23-P1P2	ENSG00000231298	P1P2	GTACTTAATGtttacagacg	0.567093	0
ENSG00000231298_+_4720398.23-P1P2	ENSG00000231298	P1P2	GGGAACATTCACTTCCTATG	0.563295	0
ENSG00000231298_-_4720406.23-P1P2	ENSG00000231298	P1P2	GtcagcagcaaagTCCACAT	0.494211	0
ENSG00000231298_+_4720232.23-P1P2	ENSG00000231298	P1P2	GGGAGGATACCTGTGGTAAG	0.484416	0
ENSG00000231298_+_4720030.23-P1P2	ENSG00000231298	P1P2	GGTCATTCATGTTCCTAAGG	0.388501	0
ENSG00000231365_-_119683420.23-P1P2	ENSG00000231365	P1P2	GCAGTTCTTGCCGAGCAGGT	0.901532	0
ENSG00000231365_-_119683416.23-P1P2	ENSG00000231365	P1P2	GACTGCAGTTCTTGCCGAGC	0.820174	0
ENSG00000231365_-_119683394.23-P1P2	ENSG00000231365	P1P2	GCAGCGCAGCCGCTATCGGG	0.786986	0
ENSG00000231365_-_119683391.23-P1P2	ENSG00000231365	P1P2	GGCGCAGCGCAGCCGCTATC	0.775525	0
ENSG00000231365_+_119683381.23-P1P2	ENSG00000231365	P1P2	GACTGCAGTCCGCCCGATAG	0.729949	0
ENSG00000231483_-_5652709.23-P1P2	ENSG00000231483	P1P2	GACGCACGCACGCACGGCCC	0.84027	0
ENSG00000231483_+_5652719.23-P1P2	ENSG00000231483	P1P2	GCCATTTAGAGAGGACTCAC	0.608009	0
ENSG00000231483_+_5652275.23-P1P2	ENSG00000231483	P1P2	GAGATGTGACTCGGTGTCCC	0.458539	0
ENSG00000231483_-_5652757.23-P1P2	ENSG00000231483	P1P2	GAATGGTGAATCAGAGTCCG	0.443882	0
ENSG00000231483_+_5652268.23-P1P2	ENSG00000231483	P1P2	GACTCGGTGTCCCCGGTGAG	0.434501	0
ENSG00000231607_+_50699637.23-P1	ENSG00000231607	P1	GCACAAAAAATCGAGCCGGG	0.831405	0
ENSG00000231607_-_50699627.23-P1	ENSG00000231607	P1	GgctccccgccccATCGCCG	0.820596	0
ENSG00000231607_+_50699614.23-P1	ENSG00000231607	P1	GTCCCTGGTCCCCGGCGATg	0.7786	0
ENSG00000231607_+_50699609.23-P1	ENSG00000231607	P1	GGGTCCCCGGCGATggggcg	0.751925	0
ENSG00000231607_+_50699640.23-P1	ENSG00000231607	P1	GCTGCACAAAAAATCGAGCC	0.749718	0
ENSG00000231607_-_50656073.23-P2	ENSG00000231607	P2	GTGGCGCTATACTCTCGGAC	0.799179	0
ENSG00000231607_+_50656087.23-P2	ENSG00000231607	P2	GCTGATCTCATCAATCTAGC	0.742984	0
ENSG00000231607_-_50656142.23-P2	ENSG00000231607	P2	GAATGGCGCCGAAAGCGCTG	0.668778	0
ENSG00000231607_+_50655919.23-P2	ENSG00000231607	P2	GTAGCAGAGCGGGACTCGGG	0.654922	0
ENSG00000231607_+_50655891.23-P2	ENSG00000231607	P2	GTGGTGGGACCCGCAGGCAG	0.644209	0
ENSG00000231612_-_245839525.23-ENST00000414565	ENSG00000231612	ENST00000414565	GTACCTGAGTGCCATGGCCT	0.577398	0
ENSG00000231612_+_245839698.23-ENST00000414565	ENSG00000231612	ENST00000414565	GTTGCAATGAATGACTGAAG	0.559336	0
ENSG00000231612_+_245839514.23-ENST00000414565	ENSG00000231612	ENST00000414565	GTATATTCATGCCAAGGCCA	0.488113	0
ENSG00000231612_+_245839520.23-ENST00000414565	ENSG00000231612	ENST00000414565	GGAAGTGTATATTCATGCCA	0.479035	0
ENSG00000231612_-_245839519.23-ENST00000414565	ENSG00000231612	ENST00000414565	GATATCGTACCTGAGTGCCA	0.455179	0
ENSG00000231769_-_46097533.23-P1P2	ENSG00000231769	P1P2	GGGATGATACGAAAAGTGCG	0.677801	0
ENSG00000231769_-_46097499.23-P1P2	ENSG00000231769	P1P2	GGGTTTTTAGGTTCCATGAA	0.669935	0
ENSG00000231769_-_46097479.23-P1P2	ENSG00000231769	P1P2	GAGGCCTTTCCGGGACTCGC	0.662041	0
ENSG00000231769_-_46097536.23-P1P2	ENSG00000231769	P1P2	GTGATACGAAAAGTGCGTGG	0.652206	0
ENSG00000231769_+_46097551.23-P1P2	ENSG00000231769	P1P2	GGTATCGGACCTAAGAGTAG	0.635683	0
ENSG00000231856_-_52378392.23-ENST00000456688	ENSG00000231856	ENST00000456688	GGCTCCACCGGTAAGGCAAG	0.818638	0
ENSG00000231856_+_52378361.23-ENST00000456688	ENSG00000231856	ENST00000456688	GTACCGGTGGAGCAAGGAAC	0.796098	0
ENSG00000231856_-_52378364.23-ENST00000456688	ENSG00000231856	ENST00000456688	GATGTAAGAGCCGCGGCTTC	0.787032	0
ENSG00000231856_+_52378352.23-ENST00000456688	ENSG00000231856	ENST00000456688	GAGCAAGGAACCGGAAGCCG	0.780033	0
ENSG00000231856_+_52378374.23-ENST00000456688	ENSG00000231856	ENST00000456688	GAGACCCCTTGCCTTACCGG	0.764744	0
ENSG00000232093_+_155018561.23-ENST00000452962	ENSG00000232093	ENST00000452962	GACACAGTTAGGAAGCCCAA	0.78612	0
ENSG00000232093_-_155018535.23-ENST00000452962	ENSG00000232093	ENST00000452962	GCTGTGTGGGTTCATGCTCC	0.71414	0
ENSG00000232093_-_155018568.23-ENST00000452962	ENSG00000232093	ENST00000452962	GGAAAGGGCAGAGGGCCCTT	0.602728	0
ENSG00000232093_+_155018572.23-ENST00000452962	ENSG00000232093	ENST00000452962	GAACAAATGTCCACACAGTT	0.559517	0
ENSG00000232093_-_155018491.23-ENST00000452962	ENSG00000232093	ENST00000452962	GGAGTGGGCACGGCACTGCC	0.542537	0
ENSG00000232233_-_186543245.23-P1P2	ENSG00000232233	P1P2	GAGGCCACGGCCCCAGAACG	0.953276	0
ENSG00000232233_+_186543271.23-P1P2	ENSG00000232233	P1P2	GGCGGACAAGTGACGTCTCC	0.924704	0
ENSG00000232233_+_186543289.23-P1P2	ENSG00000232233	P1P2	GTATCTGGGTGAGCAGGCAG	0.922816	0
ENSG00000232233_-_186543252.23-P1P2	ENSG00000232233	P1P2	GGGCCCCAGAACGCGGCTTG	0.899146	0
ENSG00000232233_-_186543256.23-P1P2	ENSG00000232233	P1P2	GCCAGAACGCGGCTTGTGGG	0.890073	0
ENSG00000232445_+_100951632.23-P1P2	ENSG00000232445	P1P2	Gtcagaggagaggtgcgtgc	0.877232	0
ENSG00000232445_-_100951607.23-P1P2	ENSG00000232445	P1P2	GCGTTTCCACCTAGGACTAC	0.772178	0
ENSG00000232445_-_100951599.23-P1P2	ENSG00000232445	P1P2	GTTGGGGCCCGTTTCCACCT	0.651263	0
ENSG00000232445_-_100951801.23-P1P2	ENSG00000232445	P1P2	Ggaaattggatcggcgggga	0.551487	0
ENSG00000232445_-_100951795.23-P1P2	ENSG00000232445	P1P2	Gcgcggagaaattggatcgg	0.520125	0
ENSG00000232533_-_143078019.23-P1P2	ENSG00000232533	P1P2	GCCGGGCCGGAGGCGCACAG	0.796692	0
ENSG00000232533_-_143078001.23-P1P2	ENSG00000232533	P1P2	GCGAGAGGAGGTCGCTGGGC	0.743155	0
ENSG00000232533_-_143077997.23-P1P2	ENSG00000232533	P1P2	GGGCCCGAGAGGAGGTCGCT	0.702639	0
ENSG00000232533_-_143078027.23-P1P2	ENSG00000232533	P1P2	GGAGGCGCACAGGGGCTGCG	0.68833	0
ENSG00000232533_-_143078039.23-P1P2	ENSG00000232533	P1P2	GGGCTGCGTGGCTACCTCGG	0.679554	0
ENSG00000232600_+_145663282.23-ENST00000442850	ENSG00000232600	ENST00000442850	GcagaagaaaaGCCACAggc	0.515239	1
ENSG00000232600_-_145663310.23-ENST00000442850	ENSG00000232600	ENST00000442850	GGTGGCttttcttctgagac	0.364817	1
ENSG00000232600_-_145663486.23-ENST00000442850	ENSG00000232600	ENST00000442850	Gtggagacaaggtcttgcca	0.28827	1
ENSG00000232600_-_145663494.23-ENST00000442850	ENSG00000232600	ENST00000442850	Gaggtcttgccagggtgccc	0.330179	3
ENSG00000232600_-_145663467.23-ENST00000442850	ENSG00000232600	ENST00000442850	Gacctaatttttaaatttct	0.0861724	3
ENSG00000232600_+_145660657.23-ENST00000544423	ENSG00000232600	ENST00000544423	GGGGCCGGCTACCTGGGAAT	0.730665	0
ENSG00000232600_+_145660606.23-ENST00000544423	ENSG00000232600	ENST00000544423	GGGCAGGGATGGCGGGTCCC	0.716886	0
ENSG00000232600_+_145660664.23-ENST00000544423	ENSG00000232600	ENST00000544423	GAGAGGAGGGGCCGGCTACC	0.711899	0
ENSG00000232600_-_145660611.23-ENST00000544423	ENSG00000232600	ENST00000544423	GCAGCCGGGGTAATGCCCCA	0.660722	0
ENSG00000232600_+_145660633.23-ENST00000544423	ENSG00000232600	ENST00000544423	GAAGCAGCTGAGGGGGCTTC	0.655775	0
ENSG00000232645_+_23338479.23-P1P2	ENSG00000232645	P1P2	GAGCGGCGACCGCGCTTACC	0.772233	0
ENSG00000232645_+_23338471.23-P1P2	ENSG00000232645	P1P2	GCCGCGCTTACCGGGAGCCC	0.740398	0
ENSG00000232645_+_23338467.23-P1P2	ENSG00000232645	P1P2	GGCTTACCGGGAGCCCGGGT	0.7381	0
ENSG00000232645_+_23338519.23-P1P2	ENSG00000232645	P1P2	GGGCCTCGGCTCAGAAGCGA	0.650356	0
ENSG00000232645_-_23338420.23-P1P2	ENSG00000232645	P1P2	GAAGAGACCCCACGAGGCGG	0.60621	0
ENSG00000232756_+_77620049.23-P1P2	ENSG00000232756	P1P2	Ggagtgaactacaagggtaa	0.4112	0
ENSG00000232756_+_77620055.23-P1P2	ENSG00000232756	P1P2	Gagagccgagtgaactacaa	0.357696	0
ENSG00000232756_+_77620249.23-P1P2	ENSG00000232756	P1P2	Ggacccacagaccctcttga	0.323755	0
ENSG00000232756_-_77620267.23-P1P2	ENSG00000232756	P1P2	Gcttccttcaagagggtctg	0.251466	0
ENSG00000232756_-_77620127.23-P1P2	ENSG00000232756	P1P2	Ggaaacttctttcgcaaact	0.237406	0
ENSG00000232850_+_130890865.23-P1P2	ENSG00000232850	P1P2	GGGTCGCCGCAAGGACTGGA	0.895512	0
ENSG00000232850_+_130890824.23-P1P2	ENSG00000232850	P1P2	GGAAAGCGGAGCGAGAAGAG	0.888496	0
ENSG00000232850_+_130890817.23-P1P2	ENSG00000232850	P1P2	GGAGCGAGAAGAGTGGGACG	0.879461	0
ENSG00000232850_+_130890848.23-P1P2	ENSG00000232850	P1P2	GGAAGGAAGGTGGAAGATGC	0.865498	0
ENSG00000232850_+_130890814.23-P1P2	ENSG00000232850	P1P2	GCGAGAAGAGTGGGACGCGG	0.843441	0
ENSG00000233016_-_139620646.23-P1P2	ENSG00000233016	P1P2	GCTCTTTGCCCCGAGGCCAC	0.776919	0
ENSG00000233016_-_139620679.23-P1P2	ENSG00000233016	P1P2	GAACTGTCTGTGGTGCCAAC	0.735897	0
ENSG00000233016_-_139620669.23-P1P2	ENSG00000233016	P1P2	GACAGCAGAGCAACTGTCTG	0.73167	0
ENSG00000233016_-_139620685.23-P1P2	ENSG00000233016	P1P2	GCTGTGGTGCCAACAGGTCC	0.712251	0
ENSG00000233016_+_139620704.23-P1P2	ENSG00000233016	P1P2	GCCTGCCGGGTGCGTGTGAG	0.67771	0
ENSG00000233175_+_43319053.23-P1P2	ENSG00000233175	P1P2	GGCCCGCCACAGATGCCCCT	0.793264	0
ENSG00000233175_-_43319089.23-P1P2	ENSG00000233175	P1P2	GGGCGGGCAGAGTTGGGCGA	0.75046	0
ENSG00000233175_+_43318898.23-P1P2	ENSG00000233175	P1P2	GCGATGGAGACAGCATCCCC	0.725934	0
ENSG00000233175_+_43318882.23-P1P2	ENSG00000233175	P1P2	GCCCCGGCCCCCGCAGAATA	0.672574	0
ENSG00000233175_-_43319105.23-P1P2	ENSG00000233175	P1P2	GCGAGGGAGGTTTGGATTGT	0.63666	0
ENSG00000233393_+_37476943.23-P1P2	ENSG00000233393	P1P2	Gaagggtgcgccctgacaga	0.710763	0
ENSG00000233393_-_37477178.23-P1P2	ENSG00000233393	P1P2	Gatcaggaccacccagtgcg	0.634299	0
ENSG00000233393_+_37476961.23-P1P2	ENSG00000233393	P1P2	Gggccatgttcttctataaa	0.587936	0
ENSG00000233393_+_37477184.23-P1P2	ENSG00000233393	P1P2	Gtcagcgttgcagagagctc	0.492511	0
ENSG00000233393_+_37477082.23-P1P2	ENSG00000233393	P1P2	Ggaaccggagaccgcccctg	0.470774	0
ENSG00000233532_+_107028975.23-P1P2	ENSG00000233532	P1P2	GTCATAGGTCTCGGTCCCCC	0.776788	0
ENSG00000233532_+_107028952.23-P1P2	ENSG00000233532	P1P2	GTTGAGGAGATGAGTCCCCC	0.766794	0
ENSG00000233532_-_107028980.23-P1P2	ENSG00000233532	P1P2	GGACTCATCTCCTCAAACCT	0.742314	0
ENSG00000233532_-_107028957.23-P1P2	ENSG00000233532	P1P2	GGTTAGAAATGCCTCAGCCA	0.691851	0
ENSG00000233532_+_107028968.23-P1P2	ENSG00000233532	P1P2	GTCTCGGTCCCCCAGGTTTG	0.651958	0
ENSG00000233589_-_68945097.23-ENST00000425820	ENSG00000233589	ENST00000425820	GGTAGCATTATGTGAAGTAT	0.391951	0
ENSG00000233589_-_68945065.23-ENST00000425820	ENSG00000233589	ENST00000425820	GTGCATACAAACTAGAATAT	0.378417	0
ENSG00000233589_-_68945076.23-ENST00000425820	ENSG00000233589	ENST00000425820	GTAGAATATCGGTAATTTCC	0.333162	0
ENSG00000233589_-_68945107.23-ENST00000425820	ENSG00000233589	ENST00000425820	GGTGAAGTATTGGGAAAAAG	0.329695	0
ENSG00000233589_+_68944858.23-ENST00000425820	ENSG00000233589	ENST00000425820	GTCTTACTTACAGACTGCAG	0.643901	1
ENSG00000233845_+_47267642.23-ENST00000422201	ENSG00000233845	ENST00000422201	GAGCTATAGGAACTGGGCTC	0.723557	0
ENSG00000233845_-_47267620.23-ENST00000422201	ENSG00000233845	ENST00000422201	GCAGGAAAATGCTTGCAAGA	0.672493	0
ENSG00000233845_+_47267649.23-ENST00000422201	ENSG00000233845	ENST00000422201	GTGCATAAAGCTATAGGAAC	0.645038	0
ENSG00000233845_-_47267455.23-ENST00000422201	ENSG00000233845	ENST00000422201	GGGAGTGTGACCAAGCGCAT	0.63041	0
ENSG00000233845_+_47267655.23-ENST00000422201	ENSG00000233845	ENST00000422201	GAGGAGATGCATAAAGCTAT	0.617079	0
ENSG00000233906_+_23672477.23-P1P2	ENSG00000233906	P1P2	GATCTTAATATTTCAGCAGA	0.675463	0
ENSG00000233906_+_23672285.23-P1P2	ENSG00000233906	P1P2	GTTTCAGGGAGTTGCCACGG	0.543348	0
ENSG00000233906_-_23672226.23-P1P2	ENSG00000233906	P1P2	GTAGAAGCAAATGGGCACCC	0.531136	0
ENSG00000233906_-_23672336.23-P1P2	ENSG00000233906	P1P2	GAGATCAACCCCGCTCCTCT	0.524082	0
ENSG00000233906_-_23672293.23-P1P2	ENSG00000233906	P1P2	GCTCATAAAGCTCACCTCCG	0.505517	0
ENSG00000233930_-_1594972.23-P1P2	ENSG00000233930	P1P2	GGGAGTGGGTCTGTCCCGGA	0.760489	0
ENSG00000233930_-_1594968.23-P1P2	ENSG00000233930	P1P2	GGGCGGGAGTGGGTCTGTCC	0.69125	0
ENSG00000233930_+_1594965.23-P1P2	ENSG00000233930	P1P2	GTAACCCCTGGGCTCCCTTC	0.659347	0
ENSG00000233930_-_1594982.23-P1P2	ENSG00000233930	P1P2	GTGTCCCGGAAGGGAGCCCA	0.642579	0
ENSG00000233930_-_1594951.23-P1P2	ENSG00000233930	P1P2	GGCACAAACAAACGCCTTGG	0.642327	0
ENSG00000233967_+_81153120.23-ENST00000427048	ENSG00000233967	ENST00000427048	GACTCATGTGTTCACATTCA	0.626948	0
ENSG00000233967_-_81153166.23-ENST00000427048	ENSG00000233967	ENST00000427048	GGCATACATCCATTGTccat	0.603089	0
ENSG00000233967_+_81153190.23-ENST00000427048	ENSG00000233967	ENST00000427048	Gcttcatgtccttaacatat	0.584336	0
ENSG00000233967_+_81153153.23-ENST00000427048	ENSG00000233967	ENST00000427048	GtttcttgccccatggACAA	0.582894	0
ENSG00000233967_-_81153181.23-ENST00000427048	ENSG00000233967	ENST00000427048	Gccatggggcaagaaacatg	0.576851	0
ENSG00000233967_-_81162993.23-ENST00000443221	ENSG00000233967	ENST00000443221	Gaagatggtaagttatccac	0.685002	0
ENSG00000233967_+_81162930.23-ENST00000443221	ENSG00000233967	ENST00000443221	Gagtagagcatttcattggc	0.646662	0
ENSG00000233967_+_81163004.23-ENST00000443221	ENSG00000233967	ENST00000443221	Gcatgtagcacttctaggca	0.624214	0
ENSG00000233967_+_81162914.23-ENST00000443221	ENSG00000233967	ENST00000443221	Gggccggaaatttcattgac	0.586372	0
ENSG00000233967_+_81162934.23-ENST00000443221	ENSG00000233967	ENST00000443221	Gtcacagtagagcatttcat	0.553844	0
ENSG00000234076_-_188665437.23-P1P2	ENSG00000234076	P1P2	GCAACGCGATCATTCAGAAG	0.745266	0
ENSG00000234076_+_188665445.23-P1P2	ENSG00000234076	P1P2	GCGCTAATTATAGACGTGAA	0.690137	0
ENSG00000234076_+_188665385.23-P1P2	ENSG00000234076	P1P2	GCCGTTGGAAGCTTAGAAGC	0.654338	0
ENSG00000234076_+_188665400.23-P1P2	ENSG00000234076	P1P2	GGCGTTGCTCGAGCTGCCGT	0.650028	0
ENSG00000234076_-_188665472.23-P1P2	ENSG00000234076	P1P2	GACGTCTATAATTAGCGCGC	0.608445	0
ENSG00000234171_+_3606302.23-P1P2	ENSG00000234171	P1P2	GTGGAGCTCTCGAGGAGCCG	0.804918	0
ENSG00000234171_-_3606307.23-P1P2	ENSG00000234171	P1P2	GCACCCACGTGCGGTAACCG	0.789762	0
ENSG00000234171_-_3606285.23-P1P2	ENSG00000234171	P1P2	GCCTTGAACCCCCTGGCGCC	0.780296	0
ENSG00000234171_+_3606310.23-P1P2	ENSG00000234171	P1P2	GCGCATCCCTGGAGCTCTCG	0.76431	0
ENSG00000234171_+_3606289.23-P1P2	ENSG00000234171	P1P2	GGAGCCGCGGTTACCGCACG	0.760928	0
ENSG00000234432_+_5468306.23-P1P2	ENSG00000234432	P1P2	GGGAGGCACGAGATGAAGGC	0.820309	0
ENSG00000234432_+_5468310.23-P1P2	ENSG00000234432	P1P2	GCTGAGGAGGCACGAGATGA	0.777425	0
ENSG00000234432_-_5468303.23-P1P2	ENSG00000234432	P1P2	GTCAGCTTGCCACCTCTCCG	0.68326	0
ENSG00000234432_-_5468255.23-P1P2	ENSG00000234432	P1P2	GCCACGGAGGGGTGACCCCA	0.668738	0
ENSG00000234432_+_5468335.23-P1P2	ENSG00000234432	P1P2	GGCCCTTCATGCGCCCGCAG	0.635367	0
ENSG00000234608_-_112279722.23-P1P2	ENSG00000234608	P1P2	GGGCGTGAATCTCCGCAGAG	0.801982	0
ENSG00000234608_+_112279679.23-P1P2	ENSG00000234608	P1P2	GTGGAAAACGCTCTTCTGAG	0.75629	0
ENSG00000234608_+_112279658.23-P1P2	ENSG00000234608	P1P2	GGATCTGTGGAGGTCAACCC	0.746726	0
ENSG00000234608_+_112279671.23-P1P2	ENSG00000234608	P1P2	GGCTCTTCTGAGAGGATCTG	0.741178	0
ENSG00000234608_+_112279739.23-P1P2	ENSG00000234608	P1P2	GGCGTGAGTGCGCGTGCGTT	0.608785	0
ENSG00000234684_-_1306080.23-P1P2	ENSG00000234684	P1P2	GGCTGCAGAGTGGAACATGG	0.93297	0
ENSG00000234684_-_1306077.23-P1P2	ENSG00000234684	P1P2	GGCGGCTGCAGAGTGGAACA	0.917707	0
ENSG00000234684_+_1306101.23-P1P2	ENSG00000234684	P1P2	GCACGAGGCCGGGTGGACTC	0.91402	0
ENSG00000234684_+_1306089.23-P1P2	ENSG00000234684	P1P2	GTGGACTCTGGTAACGCAAG	0.906408	0
ENSG00000234684_-_1306070.23-P1P2	ENSG00000234684	P1P2	GATCCCTAGCGGCTGCAGAG	0.892879	0
ENSG00000234771_-_130880947.23-P1P2	ENSG00000234771	P1P2	Gaagaggtgcagggatactg	0.864088	0
ENSG00000234771_-_130880970.23-P1P2	ENSG00000234771	P1P2	Gggagggatgcagagaacgg	0.819571	0
ENSG00000234771_-_130880978.23-P1P2	ENSG00000234771	P1P2	Ggcagagaacggaggcatgc	0.745967	0
ENSG00000234771_-_130880994.23-P1P2	ENSG00000234771	P1P2	Gtgcagggatgctgcgatgg	0.733084	0
ENSG00000234771_-_130880991.23-P1P2	ENSG00000234771	P1P2	Ggcatgcagggatgctgcga	0.718211	0
ENSG00000234949_-_238499822.23-P1P2	ENSG00000234949	P1P2	GCGTGCACATGGGAGACTCC	0.900077	0
ENSG00000234949_+_238499847.23-P1P2	ENSG00000234949	P1P2	GATGGCTTGGGAAGACCAAG	0.825724	0
ENSG00000234949_-_238499811.23-P1P2	ENSG00000234949	P1P2	GGGCGTGGCCTCCGTGCACA	0.817779	0
ENSG00000234949_+_238499860.23-P1P2	ENSG00000234949	P1P2	GGCCAGGAAGTTTCATGGCT	0.740062	0
ENSG00000234949_+_238499865.23-P1P2	ENSG00000234949	P1P2	GACCAAGCCAGGAAGTTTCA	0.739313	0
ENSG00000235052_-_23877371.23-ENST00000451217	ENSG00000235052	ENST00000451217	GTTCATGAGTGAGCTGGTTC	0.715957	0
ENSG00000235052_+_23877400.23-ENST00000451217	ENSG00000235052	ENST00000451217	GTGGAGGGACAGAGCTTCAG	0.708721	0
ENSG00000235052_-_23877344.23-ENST00000451217	ENSG00000235052	ENST00000451217	GCTCCTATTCTCTTCAAGAG	0.630764	0
ENSG00000235052_-_23877183.23-ENST00000451217	ENSG00000235052	ENST00000451217	Gggaggtggtgtcatgtagc	0.60237	0
ENSG00000235052_+_23877317.23-ENST00000451217	ENSG00000235052	ENST00000451217	GTTGAAGAGAATAGGAGTTG	0.587941	0
ENSG00000235092_+_8821940.23-P1	ENSG00000235092	P1	GAGTACAGTAAGTgcggggc	0.910708	0
ENSG00000235092_+_8821944.23-P1	ENSG00000235092	P1	GGTACAGTACAGTAAGTgcg	0.885161	0
ENSG00000235092_+_8821935.23-P1	ENSG00000235092	P1	GAGTAAGTgcggggctggcg	0.73654	0
ENSG00000235092_+_8821979.23-P1	ENSG00000235092	P1	GGGCGGGGCGCGAGCCCAGC	0.736436	0
ENSG00000235092_-_8821986.23-P1	ENSG00000235092	P1	GCTCTATTTACCACCCCAGC	0.641135	0
ENSG00000235092_-_8818945.23-P2	ENSG00000235092	P2	GTGGGCGAGCCTGGGACTGC	0.863263	0
ENSG00000235092_+_8818942.23-P2	ENSG00000235092	P2	GGATCAATGCCTGCGAGGCC	0.842522	0
ENSG00000235092_+_8818947.23-P2	ENSG00000235092	P2	GCAGCTGATCAATGCCTGCG	0.781452	0
ENSG00000235092_-_8818899.23-P2	ENSG00000235092	P2	GTAAGACGTGCAGCGTCTGC	0.746323	0
ENSG00000235092_-_8818955.23-P2	ENSG00000235092	P2	GTGGGACTGCCGGGCCTCGC	0.739967	0
ENSG00000235269_-_54317477.23-P1P2	ENSG00000235269	P1P2	Gttggttcagcaggtggtcc	0.644863	0
ENSG00000235269_-_54317471.23-P1P2	ENSG00000235269	P1P2	Gatttaattggttcagcagg	0.609906	0
ENSG00000235269_+_54317496.23-P1P2	ENSG00000235269	P1P2	Gacacatttgaaacatctga	0.56805	0
ENSG00000235269_-_54317333.23-P1P2	ENSG00000235269	P1P2	Gacaggtggttgactatgaa	0.556272	0
ENSG00000235269_+_54317473.23-P1P2	ENSG00000235269	P1P2	Gtttgaaacatacctgctcc	0.549646	0
ENSG00000235501_+_95393525.23-P1P2	ENSG00000235501	P1P2	GAATGGGACTGCGAAAAAAA	0.704259	0
ENSG00000235501_+_95393522.23-P1P2	ENSG00000235501	P1P2	GGGGACTGCGAAAAAAATGG	0.690594	0
ENSG00000235501_+_95393504.23-P1P2	ENSG00000235501	P1P2	GGAGGCTGATTCTGGCCTAA	0.632851	0
ENSG00000235501_+_95393541.23-P1P2	ENSG00000235501	P1P2	GAGTATTACGGGTAGGAAAT	0.575069	0
ENSG00000235501_+_95393483.23-P1P2	ENSG00000235501	P1P2	GGATACTTATCTCTATACAA	0.556404	0
ENSG00000235609_+_16254274.23-P1P2	ENSG00000235609	P1P2	Gaaggtatgatccatggatc	0.825275	0
ENSG00000235609_+_16254280.23-P1P2	ENSG00000235609	P1P2	Gagagagaaggtatgatcca	0.795136	0
ENSG00000235609_-_16254343.23-P1P2	ENSG00000235609	P1P2	Gggccaagggatctctctca	0.634333	0
ENSG00000235609_+_16254121.23-P1P2	ENSG00000235609	P1P2	GaacagaacaagacaGTAAG	0.470815	0
ENSG00000235609_+_16254046.23-P1P2	ENSG00000235609	P1P2	GGTTGTATGCATCACAGAAC	0.458076	0
ENSG00000235823_-_102133405.23-P1P2	ENSG00000235823	P1P2	GGTCTGCCCTACCCTGGAAT	0.846704	0
ENSG00000235823_-_102133399.23-P1P2	ENSG00000235823	P1P2	GACCTCAGTCTGCCCTACCC	0.802215	0
ENSG00000235823_-_102133365.23-P1P2	ENSG00000235823	P1P2	GTCCCGGGGAGTCGGCCTCG	0.793552	0
ENSG00000235823_+_102133421.23-P1P2	ENSG00000235823	P1P2	GTGTTCGCGGCCGGACTGAG	0.762089	0
ENSG00000235823_-_102133433.23-P1P2	ENSG00000235823	P1P2	GGCGGACATGCCACTCAGTC	0.716722	0
ENSG00000235897_+_196045255.23-P1P2	ENSG00000235897	P1P2	GATTTCCTCCGACTGCGGCG	0.878637	0
ENSG00000235897_+_196045235.23-P1P2	ENSG00000235897	P1P2	GGGCTGATACTGCCTGAGGC	0.868178	0
ENSG00000235897_+_196045232.23-P1P2	ENSG00000235897	P1P2	GTGATACTGCCTGAGGCGGG	0.85045	0
ENSG00000235897_-_196045286.23-P1P2	ENSG00000235897	P1P2	GGTCGGAGGAAATAGACGCG	0.843741	0
ENSG00000235897_+_196045239.23-P1P2	ENSG00000235897	P1P2	GGCGCGGCTGATACTGCCTG	0.84097	0
ENSG00000236017_+_1520608.23-P1P2	ENSG00000236017	P1P2	GGAATGGCTGGGCCAACCTG	0.649683	0
ENSG00000236017_-_1520453.23-P1P2	ENSG00000236017	P1P2	GaggaaaaCAGCTGAAATAT	0.629813	0
ENSG00000236017_+_1520619.23-P1P2	ENSG00000236017	P1P2	GCCTCCACCAGGGAATGGCT	0.627246	0
ENSG00000236017_+_1520624.23-P1P2	ENSG00000236017	P1P2	GTGGCCCCTCCACCAGGGAA	0.618538	0
ENSG00000236017_+_1520463.23-P1P2	ENSG00000236017	P1P2	GGCTTACCTGTTCCTGGGCT	0.617724	0
ENSG00000236137_+_117602053.23-P1P2	ENSG00000236137	P1P2	GTCTCTAGGCTCGCCCAGCG	0.833653	0
ENSG00000236137_-_117602061.23-P1P2	ENSG00000236137	P1P2	GTAACTCGGGGCTTCCACGC	0.789346	0
ENSG00000236137_-_117602048.23-P1P2	ENSG00000236137	P1P2	GACGTTGCGGCTGGTAACTC	0.77204	0
ENSG00000236137_+_117602067.23-P1P2	ENSG00000236137	P1P2	GTGTGTACTGGATGTTCTCT	0.733984	0
ENSG00000236137_+_117602079.23-P1P2	ENSG00000236137	P1P2	GTGCTGCTTCCTGTGTGTAC	0.723535	0
ENSG00000236255_-_118593787.23-P1P2	ENSG00000236255	P1P2	GTGGCAGGGGAGCGCTATCG	0.857306	0
ENSG00000236255_-_118593744.23-P1P2	ENSG00000236255	P1P2	GCGCTTGTCAGAGCAGCAGC	0.748329	0
ENSG00000236255_-_118593753.23-P1P2	ENSG00000236255	P1P2	GGAGCAGCAGCTGGTGATTT	0.706586	0
ENSG00000236255_+_118593799.23-P1P2	ENSG00000236255	P1P2	GGACCTTTCTTTCCTCAAGC	0.655649	0
ENSG00000236255_-_118593772.23-P1P2	ENSG00000236255	P1P2	GTGGACTTGCCTTTGCTGGC	0.653673	0
ENSG00000236384_+_43135895.23-P1P2	ENSG00000236384	P1P2	GCCCTGGGAACGCAGAGGTG	0.867405	0
ENSG00000236384_+_43135885.23-P1P2	ENSG00000236384	P1P2	GGCAGAGGTGAGGAAGTCTC	0.762767	0
ENSG00000236384_-_43135862.23-P1P2	ENSG00000236384	P1P2	GGCCTGACACCTTCGCACCA	0.756648	0
ENSG00000236384_-_43135915.23-P1P2	ENSG00000236384	P1P2	GTCCTCACCTCTGCGTTCCC	0.69384	0
ENSG00000236384_+_43135849.23-P1P2	ENSG00000236384	P1P2	GTTACGGCACCTTGGTGCGA	0.661785	0
ENSG00000236438_+_197879279.23-ENST00000431569	ENSG00000236438	ENST00000431569	GTTCTTGGGCAGAGGACGCA	0.858747	3
ENSG00000236438_+_197879268.23-ENST00000431569	ENSG00000236438	ENST00000431569	GAGGACGCATGGGACCAGAA	0.841933	3
ENSG00000236438_+_197879260.23-ENST00000431569	ENSG00000236438	ENST00000431569	GTGGGACCAGAATGGGCACC	0.829576	3
ENSG00000236438_+_197879252.23-ENST00000431569	ENSG00000236438	ENST00000431569	GGAATGGGCACCAGGAATGG	0.773394	3
ENSG00000236438_+_197879312.23-ENST00000431569	ENSG00000236438	ENST00000431569	GAGCAGCTGTCGCACTGCCA	0.739974	3
ENSG00000236438_+_197880592.23-ENST00000437428	ENSG00000236438	ENST00000437428	GTCTTCAGTAATCAAGAGTA	0.259821	1
ENSG00000236438_-_197880339.23-ENST00000437428	ENSG00000236438	ENST00000437428	GTTACGAATACCTGGTTGAA	0.506857	3
ENSG00000236438_-_197880626.23-ENST00000437428	ENSG00000236438	ENST00000437428	GTACTGAAGAACTAGAACCC	0.265756	3
ENSG00000236438_+_197880257.23-ENST00000437428	ENSG00000236438	ENST00000437428	GTGAATGCCTTTTTCACAAA	0.180397	3
ENSG00000236438_+_197880190.23-ENST00000437428	ENSG00000236438	ENST00000437428	GCAGGGAAATCTGGATCCTC	0.669092	4
ENSG00000236740_-_53794901.23-P1P2	ENSG00000236740	P1P2	GATGCCAGAGGCACTCGGGA	0.80084	0
ENSG00000236740_-_53794897.23-P1P2	ENSG00000236740	P1P2	GGAGAATGCCAGAGGCACTC	0.796542	0
ENSG00000236740_-_53794855.23-P1P2	ENSG00000236740	P1P2	GGATGGCTATGGGAGTTGTC	0.753139	0
ENSG00000236740_+_53794883.23-P1P2	ENSG00000236740	P1P2	GATGCCTTCCCGAGTGCCTC	0.712238	0
ENSG00000236740_-_53794838.23-P1P2	ENSG00000236740	P1P2	GTCAGGAGCGTTGCCATTGA	0.708413	0
ENSG00000236833_+_197392570.23-ENST00000424493	ENSG00000236833	ENST00000424493	GGCCCAGAGCAGGAACCAAC	0.849802	1
ENSG00000236833_+_197392556.23-ENST00000424493	ENSG00000236833	ENST00000424493	GCCAACAGGGTAGGTGCCCA	0.826422	1
ENSG00000236833_+_197392565.23-ENST00000424493	ENSG00000236833	ENST00000424493	GGAGCAGGAACCAACAGGGT	0.804402	1
ENSG00000236833_+_197392594.23-ENST00000424493	ENSG00000236833	ENST00000424493	GCAGCACAGCACCCAGCCCT	0.743961	1
ENSG00000236833_-_197392552.23-ENST00000424493	ENSG00000236833	ENST00000424493	GTGCGAGGAACTCTGACCTT	0.702289	1
ENSG00000237133_-_33788518.23-ENST00000437680	ENSG00000237133	ENST00000437680	GTCACTAGGAAGCTATAGCA	0.635591	0
ENSG00000237133_-_33788587.23-ENST00000437680	ENSG00000237133	ENST00000437680	GTATGCTTGTCCCTTCTGAC	0.627594	0
ENSG00000237133_-_33788557.23-ENST00000437680	ENSG00000237133	ENST00000437680	GATACTTACTTAAATAGCCA	0.624243	0
ENSG00000237133_+_33788594.23-ENST00000437680	ENSG00000237133	ENST00000437680	GTCAGGAATCTTAAGAAAGA	0.618453	0
ENSG00000237133_-_33788368.23-ENST00000437680	ENSG00000237133	ENST00000437680	GTAGGAAGCTCATCAGACAC	0.526076	0
ENSG00000237188_+_146644162.23-P1P2	ENSG00000237188	P1P2	GGCCGCAGGGAACGCGCACT	0.595833	0
ENSG00000237188_+_146644159.23-P1P2	ENSG00000237188	P1P2	GGCAGGGAACGCGCACTGGG	0.576991	0
ENSG00000237188_-_146644954.23-P1P2	ENSG00000237188	P1P2	GTCAGCCCGACTGGGGTCGC	0.539095	0
ENSG00000237188_-_146644980.23-P1P2	ENSG00000237188	P1P2	GAATTCAAGATGGCGTGTTT	0.538935	0
ENSG00000237188_+_146644199.23-P1P2	ENSG00000237188	P1P2	GTAGAGAGGCCGGCGGGTCC	0.53812	0
ENSG00000237523_-_81967203.23-P1P2	ENSG00000237523	P1P2	GGCTCGGAGAAAACGCTGCC	0.850695	0
ENSG00000237523_+_81967259.23-P1P2	ENSG00000237523	P1P2	GGCAGCAGGCGCCCCCACCA	0.841612	0
ENSG00000237523_-_81967251.23-P1P2	ENSG00000237523	P1P2	GCCACCAGAGACTCTCAGAG	0.793091	0
ENSG00000237523_-_81967264.23-P1P2	ENSG00000237523	P1P2	GTCAGAGTGGGTTATTACCC	0.772484	0
ENSG00000237523_-_81967268.23-P1P2	ENSG00000237523	P1P2	GAGTGGGTTATTACCCTGGT	0.731023	0
ENSG00000237753_+_113403222.23-P1P2	ENSG00000237753	P1P2	GGATTACAGCCAGAGATCGA	0.757342	0
ENSG00000237753_-_113403249.23-P1P2	ENSG00000237753	P1P2	GATCTCTGGCTGTAATCAGC	0.735561	0
ENSG00000237753_-_113403209.23-P1P2	ENSG00000237753	P1P2	GCCGCATGACGGCCTCTAGG	0.727503	0
ENSG00000237753_+_113403255.23-P1P2	ENSG00000237753	P1P2	GCTGGAGTCTCGGCACCGTC	0.724949	0
ENSG00000237753_-_113403235.23-P1P2	ENSG00000237753	P1P2	GCGAGGTCCCCCTCGATCTC	0.72475	0
ENSG00000237857_+_98189052.23-P1P2	ENSG00000237857	P1P2	GcgggtgcgcgggcACAAAG	0.891695	0
ENSG00000237857_+_98188866.23-P1P2	ENSG00000237857	P1P2	GCCAGGGAAAGCCGCTTCAA	0.538935	0
ENSG00000237857_-_98188703.23-P1P2	ENSG00000237857	P1P2	GCCACGGGGAGGTCTGCTTC	0.410569	0
ENSG00000237857_+_98188673.23-P1P2	ENSG00000237857	P1P2	GGACCTCCCCGTGGCAGTGG	0.399092	0
ENSG00000237857_-_98188770.23-P1P2	ENSG00000237857	P1P2	GGGTTGAGTCCCTGCTTGTG	0.398079	0
ENSG00000237976_-_151319517.23-P1P2	ENSG00000237976	P1P2	GTGGGCGTCAGAAACCCGGC	0.857762	0
ENSG00000237976_+_151319529.23-P1P2	ENSG00000237976	P1P2	GTGTGCACGTGCCCGGAATC	0.842796	0
ENSG00000237976_-_151319513.23-P1P2	ENSG00000237976	P1P2	GGCGCTGGGCGTCAGAAACC	0.806157	0
ENSG00000237976_-_151319498.23-P1P2	ENSG00000237976	P1P2	GGGTAGCGGAACTCATGCGC	0.780735	0
ENSG00000237976_+_151319536.23-P1P2	ENSG00000237976	P1P2	GTCACCCATGTGCACGTGCC	0.751133	0
ENSG00000238120_-_46001254.23-P1P2	ENSG00000238120	P1P2	GCAGGGACTTGCCAGAAGGG	0.832117	0
ENSG00000238120_-_46001250.23-P1P2	ENSG00000238120	P1P2	GTTCCCAGGGACTTGCCAGA	0.808808	0
ENSG00000238120_+_46001276.23-P1P2	ENSG00000238120	P1P2	GTGAAGCCGTCAGATAGAGG	0.750871	0
ENSG00000238120_-_46001237.23-P1P2	ENSG00000238120	P1P2	GCTGTGGCCACTGCTTCCCA	0.695981	0
ENSG00000238120_-_46001292.23-P1P2	ENSG00000238120	P1P2	GATAACCCACCTCTATCTGA	0.679083	0
ENSG00000238178_-_16175906.23-ENST00000422438	ENSG00000238178	ENST00000422438	GGTCACATGGGGAAGTTGAG	0.713732	0
ENSG00000238178_-_16175893.23-ENST00000422438	ENSG00000238178	ENST00000422438	GTACTGATCCTCAAGTCACA	0.645323	0
ENSG00000238178_-_16175863.23-ENST00000422438	ENSG00000238178	ENST00000422438	GGGCACATGAAGCCGTGGCA	0.641698	0
ENSG00000238178_-_16175858.23-ENST00000422438	ENSG00000238178	ENST00000422438	GTGCTGGGCACATGAAGCCG	0.58439	0
ENSG00000238178_-_16175725.23-ENST00000422438	ENSG00000238178	ENST00000422438	GTCCTTGGGAGCAAAGACAC	0.566847	0
ENSG00000238178_+_16188946.23-ENST00000435789	ENSG00000238178	ENST00000435789	GTGCTTCTCCGGAGGATCTC	0.783776	0
ENSG00000238178_+_16188954.23-ENST00000435789	ENSG00000238178	ENST00000435789	GGTTCTCAGTGCTTCTCCGG	0.748838	0
ENSG00000238178_-_16188982.23-ENST00000435789	ENSG00000238178	ENST00000435789	GAGAAGCACTGAGAACGTAG	0.634644	0
ENSG00000238178_+_16188778.23-ENST00000435789	ENSG00000238178	ENST00000435789	GACGGGCCATGGAAGGAGTT	0.592167	0
ENSG00000238178_+_16188890.23-ENST00000435789	ENSG00000238178	ENST00000435789	GAGCATGGCTTCCCTCGTAA	0.587102	0
ENSG00000238178_-_16177735.23-ENST00000454712	ENSG00000238178	ENST00000454712	GCAATGTCAGTGTTTAGGCT	0.610156	0
ENSG00000238178_+_16177692.23-ENST00000454712	ENSG00000238178	ENST00000454712	GTTCCAAGTCAATAGAGGGT	0.508984	0
ENSG00000238178_-_16177802.23-ENST00000454712	ENSG00000238178	ENST00000454712	Gaatatgtaagccattctca	0.471965	0
ENSG00000238178_+_16177619.23-ENST00000454712	ENSG00000238178	ENST00000454712	GCAAGGAACCAAGGAACTGT	0.456392	0
ENSG00000238178_-_16177486.23-ENST00000454712	ENSG00000238178	ENST00000454712	GGATCCCGTGTATAGTAAGC	0.451789	0
ENSG00000238197_-_34100463.23-P1P2	ENSG00000238197	P1P2	GTGGGCCTGGCACCCGCGGG	0.86247	0
ENSG00000238197_+_34100486.23-P1P2	ENSG00000238197	P1P2	GGGGCGGCCGCAGGAGGCAA	0.83243	0
ENSG00000238197_-_34100445.23-P1P2	ENSG00000238197	P1P2	GCACTCTGCGCCGACCGGCT	0.816406	0
ENSG00000238197_-_34100440.23-P1P2	ENSG00000238197	P1P2	GACGCCCACTCTGCGCCGAC	0.77223	0
ENSG00000238197_+_34100508.23-P1P2	ENSG00000238197	P1P2	GGTGGGATCGCAGCTCTGCC	0.760245	0
ENSG00000239467_+_171627566.23-P1P2	ENSG00000239467	P1P2	GGTGGAGACTGCACGGCGCG	0.916097	0
ENSG00000239467_+_171627563.23-P1P2	ENSG00000239467	P1P2	GGAGACTGCACGGCGCGTGG	0.901724	0
ENSG00000239467_+_171627584.23-P1P2	ENSG00000239467	P1P2	GCGGGAACGCAGCGTCGCCG	0.881563	0
ENSG00000239467_+_171627554.23-P1P2	ENSG00000239467	P1P2	GCGGCGCGTGGAGGAAGCTC	0.867439	0
ENSG00000239467_+_171627616.23-P1P2	ENSG00000239467	P1P2	GTAGCTGCTCGCGCGGAGCT	0.863806	0
ENSG00000240291_+_18834759.23-P1P2	ENSG00000240291	P1P2	GGGCCAACTGAATGATGATG	0.827258	0
ENSG00000240291_-_18834734.23-P1P2	ENSG00000240291	P1P2	GGGATCCCTGGTAAAACAGC	0.791241	0
ENSG00000240291_-_18834722.23-P1P2	ENSG00000240291	P1P2	GCTCTATGTCTCTGGATCCC	0.731719	0
ENSG00000240291_+_18834750.23-P1P2	ENSG00000240291	P1P2	GAATGATGATGTGGTTGCTA	0.727407	0
ENSG00000240291_-_18834794.23-P1P2	ENSG00000240291	P1P2	GAGTTGGCCTGACAACACTT	0.622573	0
ENSG00000240731_+_1254159.23-P1P2	ENSG00000240731	P1P2	GGTGTCTCACTCGAATCTCT	0.661563	0
ENSG00000240731_-_1254123.23-P1P2	ENSG00000240731	P1P2	GTAAATGTTCCAAAATACAT	0.636236	0
ENSG00000240731_-_1253761.23-P1P2	ENSG00000240731	P1P2	GatgtaCTGAGGGAGTTgcc	0.433363	0
ENSG00000240731_+_1253579.23-P1P2	ENSG00000240731	P1P2	Gaatatgagtgtgggtctgc	0.373535	0
ENSG00000240731_-_1253709.23-P1P2	ENSG00000240731	P1P2	Gagcaaatgttggtgttacc	0.362685	0
ENSG00000241469_+_107596886.23-P1P2	ENSG00000241469	P1P2	Gtagctgaacatcttacgga	0.8191	0
ENSG00000241469_+_107596880.23-P1P2	ENSG00000241469	P1P2	Gaacatcttacggatggccc	0.789824	0
ENSG00000241469_-_107596876.23-P1P2	ENSG00000241469	P1P2	Gcacttaggaaacgagcctt	0.710048	0
ENSG00000241469_+_107596842.23-P1P2	ENSG00000241469	P1P2	Gtcctaagtgagagagagcc	0.702436	0
ENSG00000241469_+_107596890.23-P1P2	ENSG00000241469	P1P2	Gagcgtagctgaacatctta	0.690933	0
ENSG00000242086_+_195425932.23-P1P2	ENSG00000242086	P1P2	GCATGACTCTTACAgtgggt	0.632841	0
ENSG00000242086_+_195425936.23-P1P2	ENSG00000242086	P1P2	GGAGTCATGACTCTTACAgt	0.606134	0
ENSG00000242086_-_195426007.23-P1P2	ENSG00000242086	P1P2	GAGCCTGCTTTAGATGAAGG	0.597852	0
ENSG00000242086_-_195426004.23-P1P2	ENSG00000242086	P1P2	GGACAGCCTGCTTTAGATGA	0.554786	0
ENSG00000242086_-_195426020.23-P1P2	ENSG00000242086	P1P2	GTGAAGGGGGAGAGAAGGAC	0.516238	0
ENSG00000242516_+_75721485.23-P1P2	ENSG00000242516	P1P2	GACGAGAGAAACCCAAGCGG	0.872148	0
ENSG00000242516_+_75721477.23-P1P2	ENSG00000242516	P1P2	GAACCCAAGCGGCGGCCCGT	0.807672	0
ENSG00000242516_-_75721496.23-P1P2	ENSG00000242516	P1P2	GTGCCCACGGGCCGCCGCTT	0.696442	0
ENSG00000242516_-_75721528.23-P1P2	ENSG00000242516	P1P2	GGTTCAGGGTAGTATGGACG	0.659612	0
ENSG00000242516_-_75721513.23-P1P2	ENSG00000242516	P1P2	GTTGGGTTTCTCTCGTGTTC	0.654181	0
ENSG00000243155_-_180945566.23-ENST00000358073	ENSG00000243155	ENST00000358073	GGGAGGAGCCATGTCAATTG	0.794608	0
ENSG00000243155_-_180945546.23-ENST00000358073	ENSG00000243155	ENST00000358073	GGGCCCTTCCAGCGCTGGGA	0.764478	0
ENSG00000243155_-_180945576.23-ENST00000358073	ENSG00000243155	ENST00000358073	GTGTCAATTGTGGGGTCACA	0.703966	0
ENSG00000243155_+_180945527.23-ENST00000358073	ENSG00000243155	ENST00000358073	GCTCCATCCCAGCGCTGGAA	0.684839	0
ENSG00000243155_+_180945519.23-ENST00000358073	ENSG00000243155	ENST00000358073	GCAGCGCTGGAAGGGCCAGT	0.648576	0
ENSG00000243926_+_156392110.23-P1P2	ENSG00000243926	P1P2	GCTACACGCGGCTGTGAGGA	0.918042	0
ENSG00000243926_+_156392122.23-P1P2	ENSG00000243926	P1P2	GGAGGGTCCGCGTCTACACG	0.897748	0
ENSG00000243926_+_156392114.23-P1P2	ENSG00000243926	P1P2	GGCGTCTACACGCGGCTGTG	0.872233	0
ENSG00000243926_+_156392139.23-P1P2	ENSG00000243926	P1P2	GGCGTCCGCAGTGTCCCTGA	0.852992	0
ENSG00000243926_+_156392092.23-P1P2	ENSG00000243926	P1P2	GAAGGAAGGCGCGTGCCGCG	0.748629	0
ENSG00000244055_-_92086903.23-ENST00000427458	ENSG00000244055	ENST00000427458	GCAGAGAGACCATTAGGAAC	0.79808	0
ENSG00000244055_-_92086897.23-ENST00000427458	ENSG00000244055	ENST00000427458	GAATTTCCAGAGAGACCATT	0.636972	0
ENSG00000244055_-_92087008.23-ENST00000427458	ENSG00000244055	ENST00000427458	GGGTATAGATGACTGACCAA	0.550637	0
ENSG00000244055_+_92087048.23-ENST00000427458	ENSG00000244055	ENST00000427458	GTGAGAACATAAGGCTTGTG	0.448726	0
ENSG00000244055_-_92087179.23-ENST00000427458	ENSG00000244055	ENST00000427458	GCTTTCATCTAggccacgtg	0.36789	0
ENSG00000244055_-_92119460.23-ENST00000441539	ENSG00000244055	ENST00000441539	GAATTGCCATAACACAGGGT	0.689815	0
ENSG00000244055_-_92119455.23-ENST00000441539	ENSG00000244055	ENST00000441539	GGTGAAAATTGCCATAACAC	0.641129	0
ENSG00000244055_+_92119410.23-ENST00000441539	ENSG00000244055	ENST00000441539	GGATGGTGGTTCTATAACAC	0.636016	0
ENSG00000244055_+_92119444.23-ENST00000441539	ENSG00000244055	ENST00000441539	GAAAAACCTACCCTGTGTTA	0.604303	0
ENSG00000244055_+_92119485.23-ENST00000441539	ENSG00000244055	ENST00000441539	GTCCTTGGGCATTAGTGTGT	0.602141	0
ENSG00000244300_+_128208209.23-P1P2	ENSG00000244300	P1P2	GGGACGCCAGACGCCTAGGC	0.837648	0
ENSG00000244300_-_128208183.23-P1P2	ENSG00000244300	P1P2	GAGTTCAGGGCAGCGCCAAG	0.826527	0
ENSG00000244300_-_128208189.23-P1P2	ENSG00000244300	P1P2	GGGGCAGCGCCAAGGGGCCG	0.814763	0
ENSG00000244300_+_128208213.23-P1P2	ENSG00000244300	P1P2	GAAACGGACGCCAGACGCCT	0.723487	0
ENSG00000244300_+_128208176.23-P1P2	ENSG00000244300	P1P2	GGCCTGAGCCCGCGGCCCCT	0.720606	0
ENSG00000244479_+_143953285.23-P1P2	ENSG00000244479	P1P2	GTTGAACCATCTGGAGATTG	0.803718	0
ENSG00000244479_+_143953277.23-P1P2	ENSG00000244479	P1P2	GTCTGGAGATTGGGGAACAA	0.746739	0
ENSG00000244479_+_143953294.23-P1P2	ENSG00000244479	P1P2	GCAGGTTCACTTGAACCATC	0.717106	0
ENSG00000244479_+_143953351.23-P1P2	ENSG00000244479	P1P2	GAGCTCCAGAGGTTCACACC	0.614756	0
ENSG00000244479_-_143953245.23-P1P2	ENSG00000244479	P1P2	GATTCCCATCCCGGAATACT	0.6143	0
ENSG00000244733_+_81420743.23-ENST00000482985	ENSG00000244733	ENST00000482985	GATTAGCTGGTCTCATCTTA	0.585326	0
ENSG00000244733_+_81420793.23-ENST00000482985	ENSG00000244733	ENST00000482985	GATAAAGAGAAAGCGAATAA	0.309902	2
ENSG00000244733_+_81420651.23-ENST00000482985	ENSG00000244733	ENST00000482985	GACTGACAGCAGCAGGAATG	0.67048	4
ENSG00000244733_+_81420739.23-ENST00000482985	ENSG00000244733	ENST00000482985	GGCTGGTCTCATCTTAGGGC	0.634317	4
ENSG00000244733_+_81420700.23-ENST00000482985	ENSG00000244733	ENST00000482985	GTCTTCTCTGGAAAAAGTTT	0.626458	4
ENSG00000245466_-_71108048.23-P1P2	ENSG00000245466	P1P2	GTACACAGGCTCCCAGAATA	0.787167	0
ENSG00000245466_+_71108051.23-P1P2	ENSG00000245466	P1P2	GACGGGCGGTACAGCGTGTG	0.767935	0
ENSG00000245466_-_71108034.23-P1P2	ENSG00000245466	P1P2	GACACAGCACACGCATACAC	0.756558	0
ENSG00000245466_+_71108038.23-P1P2	ENSG00000245466	P1P2	GCGTGTGGGGCGCCGTATTC	0.729873	0
ENSG00000245466_+_71108065.23-P1P2	ENSG00000245466	P1P2	GGCGTCCAGAACGCGACGGG	0.71818	0
ENSG00000245573_-_27528458.23-P1P2	ENSG00000245573	P1P2	GCCATCAGGGTAAGGGTACC	0.955092	0
ENSG00000245573_-_27528451.23-P1P2	ENSG00000245573	P1P2	GGCCGCGGCCATCAGGGTAA	0.954647	0
ENSG00000245573_+_27528419.23-P1P2	ENSG00000245573	P1P2	GATGGCCGCGGCGACACACT	0.921829	0
ENSG00000245573_+_27528431.23-P1P2	ENSG00000245573	P1P2	GACCCTTACCCTGATGGCCG	0.910599	0
ENSG00000245573_-_27528445.23-P1P2	ENSG00000245573	P1P2	GTGTGTCGCCGCGGCCATCA	0.905516	0
ENSG00000246089_-_6264016.23-P1P2	ENSG00000246089	P1P2	GCGGAATCGGGCCCCCTCCC	0.807727	0
ENSG00000246089_+_6264042.23-P1P2	ENSG00000246089	P1P2	GCGGGATTTCTCTGTAGGTG	0.778042	0
ENSG00000246089_+_6264039.23-P1P2	ENSG00000246089	P1P2	GGATTTCTCTGTAGGTGAGG	0.76998	0
ENSG00000246089_+_6264047.23-P1P2	ENSG00000246089	P1P2	GGTTTCCGGGATTTCTCTGT	0.758826	0
ENSG00000246089_-_6264003.23-P1P2	ENSG00000246089	P1P2	GAGGCGCGGCGAGGCGGAAT	0.686151	0
ENSG00000246263_+_103251752.23-P1P2	ENSG00000246263	P1P2	GTGGGATAGCTCCTCAGGAG	0.840822	0
ENSG00000246263_-_103251763.23-P1P2	ENSG00000246263	P1P2	GCTCCGGGCGCCCACTCCTG	0.828756	0
ENSG00000246263_+_103251770.23-P1P2	ENSG00000246263	P1P2	GgcgaggccgcgcggACTCT	0.761607	0
ENSG00000246263_-_103251785.23-P1P2	ENSG00000246263	P1P2	GAGCTATCCCAGAGTccgcg	0.75303	0
ENSG00000246263_-_103251719.23-P1P2	ENSG00000246263	P1P2	GTGGCCCCACCTCACCTCAT	0.669592	0
ENSG00000246334_+_176874741.23-P1P2	ENSG00000246334	P1P2	GTCCCTGGAGAATGGTGGCT	0.795263	0
ENSG00000246334_-_176874708.23-P1P2	ENSG00000246334	P1P2	GCCGAGGCACGTGCCAAACC	0.716376	0
ENSG00000246334_+_176874716.23-P1P2	ENSG00000246334	P1P2	GACGGAGCAGAGACTCACCG	0.714667	0
ENSG00000246334_+_176874704.23-P1P2	ENSG00000246334	P1P2	GCTCACCGCGGGCCCATGCC	0.662829	0
ENSG00000246334_+_176874575.23-P1P2	ENSG00000246334	P1P2	GCAGGGCCGGCGCGATTAGG	0.610726	0
ENSG00000246640_+_48133026.23-P1P2	ENSG00000246640	P1P2	GGGGAACCGACGTCCGTGCG	0.828736	0
ENSG00000246640_+_48133022.23-P1P2	ENSG00000246640	P1P2	GACCGACGTCCGTGCGCGGC	0.823823	0
ENSG00000246640_-_48133042.23-P1P2	ENSG00000246640	P1P2	GGCCAGCCGCGCACGGACGT	0.758933	0
ENSG00000246640_+_48133010.23-P1P2	ENSG00000246640	P1P2	GGCGCGGCTGGCTAGAATGC	0.743714	0
ENSG00000246640_-_48133004.23-P1P2	ENSG00000246640	P1P2	GGGGACTCACAGCGCTGCGG	0.739789	0
ENSG00000246982_+_36164949.23-P1P2	ENSG00000246982	P1P2	GCAAGATGGCGGCTGCGGGA	0.859441	0
ENSG00000246982_-_36164901.23-P1P2	ENSG00000246982	P1P2	GTCTCCTGGAGCGAGGGCGG	0.806838	0
ENSG00000246982_+_36164980.23-P1P2	ENSG00000246982	P1P2	GGCGGCTCGGAATCCAGGGC	0.796191	0
ENSG00000246982_-_36164945.23-P1P2	ENSG00000246982	P1P2	GGCGGGGGAGCTGAGAAGCG	0.762016	0
ENSG00000246982_+_36164977.23-P1P2	ENSG00000246982	P1P2	GGCTCGGAATCCAGGGCTGG	0.743943	0
ENSG00000247271_+_10879858.23-P1P2	ENSG00000247271	P1P2	Ggacaagcgtccgcgccgac	0.748587	0
ENSG00000247271_-_10879821.23-P1P2	ENSG00000247271	P1P2	GTACCTAGGTGATAGCGGAG	0.711736	0
ENSG00000247271_-_10879816.23-P1P2	ENSG00000247271	P1P2	GCGTGCTACCTAGGTGATAG	0.699358	0
ENSG00000247271_-_10879870.23-P1P2	ENSG00000247271	P1P2	Gttcactagccccgtcggcg	0.666682	0
ENSG00000247271_+_10879972.23-P1P2	ENSG00000247271	P1P2	GTCACCCCAGCCCGGGCAGA	0.59162	0
ENSG00000247400_+_96329119.23-P1P2	ENSG00000247400	P1P2	GAGGGAAGCAGACGGGGAGT	0.730313	0
ENSG00000247400_-_96329112.23-P1P2	ENSG00000247400	P1P2	GCCTGCGCATGCGGACTCGG	0.714597	0
ENSG00000247400_-_96329109.23-P1P2	ENSG00000247400	P1P2	GCAGCCTGCGCATGCGGACT	0.699115	0
ENSG00000247400_+_96329138.23-P1P2	ENSG00000247400	P1P2	GAACCGCGGCTGCCGCCCGG	0.66302	0
ENSG00000247400_+_96329152.23-P1P2	ENSG00000247400	P1P2	GGTCAGCAAGCTCCAAACCG	0.651898	0
ENSG00000247796_-_52405772.23-P1P2	ENSG00000247796	P1P2	GCTTCGCAGATGGGCCGTGG	0.768677	0
ENSG00000247796_-_52405794.23-P1P2	ENSG00000247796	P1P2	GTGAGAGGAAGCAATCAGTA	0.754074	0
ENSG00000247796_-_52405779.23-P1P2	ENSG00000247796	P1P2	GGATGGGCCGTGGTGGTGAG	0.745586	0
ENSG00000247796_-_52405769.23-P1P2	ENSG00000247796	P1P2	GTTGCTTCGCAGATGGGCCG	0.732877	0
ENSG00000247796_+_52405830.23-P1P2	ENSG00000247796	P1P2	GGCACCACGACCTCCCTCCT	0.708619	0
ENSG00000248019_-_89631034.23-ENST00000500765	ENSG00000248019	ENST00000500765	GGGTGGGTGGGGATCAATGA	0.662213	0
ENSG00000248019_-_89631044.23-ENST00000500765	ENSG00000248019	ENST00000500765	GGATCAATGACGGTGTAATG	0.575822	0
ENSG00000248019_-_89631021.23-ENST00000500765	ENSG00000248019	ENST00000500765	GGCAACTTTATTGTGGTGGG	0.562468	0
ENSG00000248019_+_89630979.23-ENST00000500765	ENSG00000248019	ENST00000500765	GCCAGATAATTTCATTAAAG	0.552471	0
ENSG00000248019_-_89631168.23-ENST00000500765	ENSG00000248019	ENST00000500765	Gtatggcccatgggctaaaa	0.496501	0
ENSG00000248019_+_89642913.23-ENST00000511543	ENSG00000248019	ENST00000511543	GCCTGAGCTGTGTGGAGTGA	0.807663	0
ENSG00000248019_+_89642940.23-ENST00000511543	ENSG00000248019	ENST00000511543	GATGGCAGCTGAGACCAACA	0.716759	0
ENSG00000248019_+_89642892.23-ENST00000511543	ENSG00000248019	ENST00000511543	GGAACAGAGTAACCTTTGGA	0.685202	0
ENSG00000248019_+_89642896.23-ENST00000511543	ENSG00000248019	ENST00000511543	GGAAGGAACAGAGTAACCTT	0.618809	0
ENSG00000248019_-_89642948.23-ENST00000511543	ENSG00000248019	ENST00000511543	GAGCTCAGGCATTTCCATGT	0.572789	0
ENSG00000248092_-_43603185.23-P1P2	ENSG00000248092	P1P2	GCGCGCGGCGATCGGGTGGA	0.778634	0
ENSG00000248092_-_43603208.23-P1P2	ENSG00000248092	P1P2	GGCCTGGCGGGAAGAAAGCT	0.751954	0
ENSG00000248092_-_43603181.23-P1P2	ENSG00000248092	P1P2	GAGAGCGCGCGGCGATCGGG	0.736284	0
ENSG00000248092_-_43603219.23-P1P2	ENSG00000248092	P1P2	GAGAAAGCTGGGGCGGGGAA	0.723729	0
ENSG00000248092_-_43603178.23-P1P2	ENSG00000248092	P1P2	GCGGAGAGCGCGCGGCGATC	0.670043	0
ENSG00000248265_+_54452127.23-ENST00000515617	ENSG00000248265	ENST00000515617	GGGCATCCTATCTGGAGACC	0.729296	0
ENSG00000248265_+_54452052.23-ENST00000515617	ENSG00000248265	ENST00000515617	GGAGGCGCTGCCGAATATAA	0.690553	0
ENSG00000248265_+_54452102.23-ENST00000515617	ENSG00000248265	ENST00000515617	GGAGCAAGGGCTGGCTTGGG	0.652314	0
ENSG00000248265_+_54452045.23-ENST00000515617	ENSG00000248265	ENST00000515617	GTGCCGAATATAAAGGCAAT	0.600374	0
ENSG00000248265_+_54452135.23-ENST00000515617	ENSG00000248265	ENST00000515617	GAAAGCAGTGGCATCCTATC	0.572973	0
ENSG00000248458_+_67142700.23-P1P2	ENSG00000248458	P1P2	GGGCCTGAACCCCATATCTC	0.779415	0
ENSG00000248458_+_67142682.23-P1P2	ENSG00000248458	P1P2	GCAGGCTGATCTAAAAGAAC	0.688697	0
ENSG00000248458_-_67142662.23-P1P2	ENSG00000248458	P1P2	GGATTTTTTTTAACTCACCC	0.627278	0
ENSG00000248458_+_67142658.23-P1P2	ENSG00000248458	P1P2	GACAAAAAAGAAGATTTCCC	0.62223	0
ENSG00000248458_-_67142719.23-P1P2	ENSG00000248458	P1P2	GAGCCTGAGATATGGGGTTC	0.607712	0
ENSG00000248538_-_9046536.23-P1P2	ENSG00000248538	P1P2	Gatgcgggaaacccacgctg	0.799067	0
ENSG00000248538_+_9046525.23-P1P2	ENSG00000248538	P1P2	Gatgattcttccctcagcgt	0.67657	0
ENSG00000248538_+_9046618.23-P1P2	ENSG00000248538	P1P2	Gtacccaagccgtcgcctga	0.585541	0
ENSG00000248538_-_9046576.23-P1P2	ENSG00000248538	P1P2	Gggtgagcctgtaaagtttt	0.57705	0
ENSG00000248538_-_9046636.23-P1P2	ENSG00000248538	P1P2	Gggaccttcaggcgacggct	0.533179	0
ENSG00000248734_-_96120725.23-ENST00000512856	ENSG00000248734	ENST00000512856	GTTCAGGAGGCCCAGTATGG	0.743304	0
ENSG00000248734_+_96120714.23-ENST00000512856	ENSG00000248734	ENST00000512856	GGTTCTTCTCACCACCATAC	0.690163	0
ENSG00000248734_+_96120517.23-ENST00000512856	ENSG00000248734	ENST00000512856	GACTAACCCTCTGTAATGAA	0.670474	0
ENSG00000248734_-_96120742.23-ENST00000512856	ENSG00000248734	ENST00000512856	GGGTGGTGAGAAGAACCAGA	0.653195	0
ENSG00000248734_+_96120547.23-ENST00000512856	ENSG00000248734	ENST00000512856	GaatatataCCCTACCACTG	0.628892	0
ENSG00000248734_-_96120725.23-ENST00000602972	ENSG00000248734	ENST00000602972	GTTCAGGAGGCCCAGTATGG	0.743304	0
ENSG00000248734_+_96120714.23-ENST00000602972	ENSG00000248734	ENST00000602972	GGTTCTTCTCACCACCATAC	0.690163	0
ENSG00000248734_-_96120742.23-ENST00000602972	ENSG00000248734	ENST00000602972	GGGTGGTGAGAAGAACCAGA	0.653195	0
ENSG00000248734_+_96120686.23-ENST00000602972	ENSG00000248734	ENST00000602972	GTGAAGTGAGAAAAAGCAAT	0.560407	0
ENSG00000248734_-_96120712.23-ENST00000602972	ENSG00000248734	ENST00000602972	GTGCTTTTTCTCACTTCAGG	0.534837	0
ENSG00000249007_-_201980442.23-P1P2	ENSG00000249007	P1P2	GGTACAGGTGGGTCTCAGCG	0.842047	0
ENSG00000249007_-_201980427.23-P1P2	ENSG00000249007	P1P2	GAGATGTCATTGGAGGGTAC	0.769489	0
ENSG00000249007_-_201980430.23-P1P2	ENSG00000249007	P1P2	GTGTCATTGGAGGGTACAGG	0.751456	0
ENSG00000249007_-_201980421.23-P1P2	ENSG00000249007	P1P2	GACCCCCAGATGTCATTGGA	0.706738	0
ENSG00000249007_+_201980401.23-P1P2	ENSG00000249007	P1P2	GACCCTCCAATGACATCTGG	0.701147	0
ENSG00000249395_-_76190604.23-P1P2	ENSG00000249395	P1P2	GaaacataccacTTTAAAGA	0.640389	0
ENSG00000249395_+_76190128.23-P1P2	ENSG00000249395	P1P2	Ggaactttagcgtttctcgt	0.249782	0
ENSG00000249395_+_76190284.23-P1P2	ENSG00000249395	P1P2	Gtttttagtctgtctataaa	0.247292	0
ENSG00000249395_-_76190609.23-P1P2	ENSG00000249395	P1P2	GtaccacTTTAAAGAgggag	0.677325	1
ENSG00000249395_+_76190590.23-P1P2	ENSG00000249395	P1P2	GctcctctcccTCTTTAAAg	0.661729	1
ENSG00000249650_+_612265.23-P1P2	ENSG00000249650	P1P2	GCCTGAATGGCGGTTCTCCC	0.898084	0
ENSG00000249650_-_612270.23-P1P2	ENSG00000249650	P1P2	GGGTCGCGTGGCCAGTACCT	0.892085	0
ENSG00000249650_-_612241.23-P1P2	ENSG00000249650	P1P2	GGACAGGGAGCTATCTGGGG	0.845502	0
ENSG00000249650_+_612275.23-P1P2	ENSG00000249650	P1P2	GGGGGGGTTCTCCTGAATGG	0.825161	0
ENSG00000249650_-_612236.23-P1P2	ENSG00000249650	P1P2	GGCCTTGACAGGGAGCTATC	0.805739	0
ENSG00000249806_+_143487395.23-P1P2	ENSG00000249806	P1P2	Gaatgtaatagatcacttac	0.462712	0
ENSG00000249806_-_143487386.23-P1P2	ENSG00000249806	P1P2	Gtggaaatgaaagctatgga	0.460092	0
ENSG00000249806_-_143487364.23-P1P2	ENSG00000249806	P1P2	Ggtaggatacaaaatgaagg	0.405976	0
ENSG00000249806_-_143487458.23-P1P2	ENSG00000249806	P1P2	Gataatctcaaccagagtaa	0.396051	0
ENSG00000249806_-_143487321.23-P1P2	ENSG00000249806	P1P2	Gggatgaaaactgtgcctcg	0.393829	0
ENSG00000249867_-_28923856.23-P1	ENSG00000249867	P1	GCCAGTCTACAGAATATCAC	0.725	0
ENSG00000249867_+_28924039.23-P1	ENSG00000249867	P1	Ggatataccaatattacaca	0.569268	0
ENSG00000249867_+_28923811.23-P1	ENSG00000249867	P1	GGGTTATAACGTCCAAAATG	0.53886	0
ENSG00000249867_-_28924213.23-P1	ENSG00000249867	P1	GATCAGATGGAGTCCCTCTG	0.506034	0
ENSG00000249867_-_28923821.23-P1	ENSG00000249867	P1	GGGAGATTTTTCCCCCATTT	0.497133	0
ENSG00000249867_-_28724286.23-P2	ENSG00000249867	P2	GTTATCCTTCTCTGTGGCTC	0.705799	0
ENSG00000249867_-_28724243.23-P2	ENSG00000249867	P2	GATTTCCTGTAGTTTGTAGG	0.56353	0
ENSG00000249867_-_28724280.23-P2	ENSG00000249867	P2	GTTCTCTTTATCCTTCTCTG	0.562304	0
ENSG00000249867_+_28724226.23-P2	ENSG00000249867	P2	GAAGTCCTCCTACAAACTAC	0.520864	0
ENSG00000249867_-_28724435.23-P2	ENSG00000249867	P2	GATGTCTTACTCTGGAATTG	0.514117	0
ENSG00000250271_-_151515335.23-ENST00000485020	ENSG00000250271	ENST00000485020	GTGGGGTATACACTACAGAT	0.697939	0
ENSG00000250271_-_151515708.23-ENST00000485020	ENSG00000250271	ENST00000485020	GGAAACTGCTGGATCTTCAC	0.451497	0
ENSG00000250271_-_151515674.23-ENST00000485020	ENSG00000250271	ENST00000485020	GGTAACAAGTAGGAATTGTT	0.421705	0
ENSG00000250271_-_151515374.23-ENST00000485020	ENSG00000250271	ENST00000485020	GATACTATAGCTTCACTGAC	0.405705	0
ENSG00000250271_-_151515677.23-ENST00000485020	ENSG00000250271	ENST00000485020	GACAAGTAGGAATTGTTTGG	0.37857	0
ENSG00000250410_+_186291882.23-P1P2	ENSG00000250410	P1P2	GGAGTTCATCGGCAGAGGCA	0.809597	0
ENSG00000250410_+_186291876.23-P1P2	ENSG00000250410	P1P2	GATCGGCAGAGGCATGGCAA	0.770509	0
ENSG00000250410_+_186291921.23-P1P2	ENSG00000250410	P1P2	GGACATCCCCATGATCGCCC	0.729636	0
ENSG00000250410_+_186291893.23-P1P2	ENSG00000250410	P1P2	GACTGTCTCCCGGAGTTCAT	0.719961	0
ENSG00000250410_-_186291872.23-P1P2	ENSG00000250410	P1P2	GAGACACCTTGCGTGGTAGA	0.695361	0
ENSG00000250742_-_54519913.23-P1P2	ENSG00000250742	P1P2	GGCTGAGGAGGGGCTAAGGC	0.774664	0
ENSG00000250742_+_54519928.23-P1P2	ENSG00000250742	P1P2	GTGGCGAAAAGGGAGGGTGA	0.761611	0
ENSG00000250742_-_54519876.23-P1P2	ENSG00000250742	P1P2	GTCGGCTCTGGGGAGAAAGG	0.757875	0
ENSG00000250742_+_54519935.23-P1P2	ENSG00000250742	P1P2	GCCCCACATGGCGAAAAGGG	0.756545	0
ENSG00000250742_+_54519938.23-P1P2	ENSG00000250742	P1P2	GGGCCCCCACATGGCGAAAA	0.732987	0
ENSG00000250786_+_9546456.23-P1P2	ENSG00000250786	P1P2	GCGCACTGGGGAGGCTGGAA	0.816884	0
ENSG00000250786_+_9546468.23-P1P2	ENSG00000250786	P1P2	GCTCGGCCGCACTCGCACTG	0.774719	0
ENSG00000250786_+_9546465.23-P1P2	ENSG00000250786	P1P2	GGGCCGCACTCGCACTGGGG	0.771024	0
ENSG00000250786_+_9546414.23-P1P2	ENSG00000250786	P1P2	GGCTCCCAGGAGCGAAGGTG	0.740122	0
ENSG00000250786_-_9546431.23-P1P2	ENSG00000250786	P1P2	GGGACCCCCACCTTCGCTCC	0.713317	0
ENSG00000251059_+_82086128.23-P1P2	ENSG00000251059	P1P2	GGGCAGTTATGCAGTATGGA	0.705597	0
ENSG00000251059_+_82086132.23-P1P2	ENSG00000251059	P1P2	GACCTGGCAGTTATGCAGTA	0.691399	0
ENSG00000251059_-_82086106.23-P1P2	ENSG00000251059	P1P2	GGATTCATCACCATGTGTGG	0.671158	0
ENSG00000251059_+_82086119.23-P1P2	ENSG00000251059	P1P2	GGCAGTATGGAAGGTAAGAG	0.639604	0
ENSG00000251059_+_82086148.23-P1P2	ENSG00000251059	P1P2	GATAATATGACTTACGTACC	0.589952	0
ENSG00000251143_+_71725632.23-P1P2	ENSG00000251143	P1P2	GAGCGCTGCAGGCTATGGAG	0.82536	0
ENSG00000251143_+_71725628.23-P1P2	ENSG00000251143	P1P2	GCTGCAGGCTATGGAGCGGG	0.798066	0
ENSG00000251143_+_71725637.23-P1P2	ENSG00000251143	P1P2	GCAGGCAGCGCTGCAGGCTA	0.785439	0
ENSG00000251143_+_71725655.23-P1P2	ENSG00000251143	P1P2	GCGCCAGTTCTGCAGCACAC	0.660036	0
ENSG00000251143_+_71725691.23-P1P2	ENSG00000251143	P1P2	GGACAGACAGCCCGAGTGGC	0.636081	0
ENSG00000251191_+_29592699.23-P1P2	ENSG00000251191	P1P2	Gggtgagcttcactgcttcc	0.670761	0
ENSG00000251191_-_29592572.23-P1P2	ENSG00000251191	P1P2	Gcttactgtgtaccagtcag	0.549356	0
ENSG00000251191_-_29592522.23-P1P2	ENSG00000251191	P1P2	GGGAAACATCAATTGATTAT	0.509828	0
ENSG00000251191_-_29592811.23-P1P2	ENSG00000251191	P1P2	GCAGCTTGCAGGAAGTGTCA	0.457477	0
ENSG00000251191_-_29592322.23-P1P2	ENSG00000251191	P1P2	Gactcaccacgtgccatgct	0.41309	0
ENSG00000251307_-_54529747.23-P1P2	ENSG00000251307	P1P2	GGGAGCCCGGTGCACGGAGT	0.890308	0
ENSG00000251307_-_54529754.23-P1P2	ENSG00000251307	P1P2	GGGTGCACGGAGTGGGAGTA	0.877203	0
ENSG00000251307_-_54529777.23-P1P2	ENSG00000251307	P1P2	GTGCGGCGGGCGCAGCCAAG	0.758843	0
ENSG00000251307_+_54529804.23-P1P2	ENSG00000251307	P1P2	GGGACAGAGAGATGCCCCCT	0.755347	0
ENSG00000251307_+_54529770.23-P1P2	ENSG00000251307	P1P2	GCCGGCGCAGCGGAGCCGCT	0.744528	0
ENSG00000251584_+_175457957.23-ENST00000507483	ENSG00000251584	ENST00000507483	Gtcaccttcaaattaattgg	0.449493	0
ENSG00000251584_+_175457979.23-ENST00000507483	ENSG00000251584	ENST00000507483	Ggtatttgataggagggata	0.404166	0
ENSG00000251584_-_175457975.23-ENST00000507483	ENSG00000251584	ENST00000507483	Gctcccaccaattaatttga	0.398875	0
ENSG00000251584_+_175457985.23-ENST00000507483	ENSG00000251584	ENST00000507483	Ggtgacagtatttgatagga	0.398497	0
ENSG00000251584_+_175458022.23-ENST00000507483	ENSG00000251584	ENST00000507483	Gttcttttcttacccacatt	0.326591	0
ENSG00000253187_+_27208274.23-P1P2	ENSG00000253187	P1P2	GCTGCCGAGGGCGGTGGGTT	0.750978	0
ENSG00000253187_-_27208292.23-P1P2	ENSG00000253187	P1P2	GGGCCCAAACCCACCGCCCT	0.734382	0
ENSG00000253187_+_27208299.23-P1P2	ENSG00000253187	P1P2	GCCGAGGAAGGGCCCGCGTG	0.702138	0
ENSG00000253187_-_27208272.23-P1P2	ENSG00000253187	P1P2	GGTCTGCAGAGTAACACACC	0.69707	0
ENSG00000253187_+_27208315.23-P1P2	ENSG00000253187	P1P2	GGAGGTTGGGAAGTCTGCCG	0.686088	0
ENSG00000253395_-_102138500.23-ENST00000524369	ENSG00000253395	ENST00000524369	GCTCTGGGTGACCATCGTGA	0.801022	0
ENSG00000253395_+_102138502.23-ENST00000524369	ENSG00000253395	ENST00000524369	GGGCCGCCCTCACCCAGTGC	0.788453	0
ENSG00000253395_+_102138489.23-ENST00000524369	ENSG00000253395	ENST00000524369	GCAGTGCAGGTCCGTCACGA	0.773515	0
ENSG00000253395_-_102138484.23-ENST00000524369	ENSG00000253395	ENST00000524369	GGCTTTCTGCGTGAGTGCTC	0.634404	0
ENSG00000253395_+_102138533.23-ENST00000524369	ENSG00000253395	ENST00000524369	GCTACAAAGCCCTTTAGGGA	0.605777	0
ENSG00000253522_-_159895318.23-P1P2	ENSG00000253522	P1P2	GCCAGCAGGGCCGATTGGAG	0.859879	0
ENSG00000253522_-_159895313.23-P1P2	ENSG00000253522	P1P2	GTGGCACCAGCAGGGCCGAT	0.842931	0
ENSG00000253522_-_159895328.23-P1P2	ENSG00000253522	P1P2	GCGATTGGAGTGGTAAACCC	0.798459	0
ENSG00000253522_-_159895333.23-P1P2	ENSG00000253522	P1P2	GGGAGTGGTAAACCCTGGGC	0.794434	0
ENSG00000253522_-_159895357.23-P1P2	ENSG00000253522	P1P2	GGGCATGCCAAAGGGTGGAC	0.74515	0
ENSG00000253641_+_10334699.23-P1P2	ENSG00000253641	P1P2	GTGACTTTCCAATGACTTCA	0.596736	0
ENSG00000253641_+_10334832.23-P1P2	ENSG00000253641	P1P2	Ggtttgaatcaaggcctacg	0.540134	0
ENSG00000253641_-_10334972.23-P1P2	ENSG00000253641	P1P2	Gggacggctctgtgaatgga	0.521072	0
ENSG00000253641_+_10334628.23-P1P2	ENSG00000253641	P1P2	GTTTCTTCATAATGGCAACC	0.51178	0
ENSG00000253641_-_10334968.23-P1P2	ENSG00000253641	P1P2	Gtgcaggacggctctgtgaa	0.505252	0
ENSG00000253669_-_103819307.23-P1P2	ENSG00000253669	P1P2	GACGGCGGGCGACTGAAGGA	0.948369	0
ENSG00000253669_-_103819281.23-P1P2	ENSG00000253669	P1P2	GGACCAGGTCACCTGCAGCG	0.894888	0
ENSG00000253669_-_103819293.23-P1P2	ENSG00000253669	P1P2	GTGCAGCGCGGGCTGACGGC	0.891996	0
ENSG00000253669_-_103819289.23-P1P2	ENSG00000253669	P1P2	GCACCTGCAGCGCGGGCTGA	0.883778	0
ENSG00000253669_-_103819303.23-P1P2	ENSG00000253669	P1P2	GGCTGACGGCGGGCGACTGA	0.833165	0
ENSG00000253948_-_100025216.23-P1P2	ENSG00000253948	P1P2	GGGAACCGCCGCCGGCGCAG	0.873422	0
ENSG00000253948_-_100025208.23-P1P2	ENSG00000253948	P1P2	GCCACATCGGGAACCGCCGC	0.842379	0
ENSG00000253948_+_100025218.23-P1P2	ENSG00000253948	P1P2	GGAAGGTGGCTGCGGCTGCT	0.834698	0
ENSG00000253948_+_100025235.23-P1P2	ENSG00000253948	P1P2	GAAGTGGCGCTCCGGGGAGA	0.823142	0
ENSG00000253948_+_100025243.23-P1P2	ENSG00000253948	P1P2	GAGATCCGGAAGTGGCGCTC	0.780602	0
ENSG00000254166_-_128215453.23-ENST00000521815	ENSG00000254166	ENST00000521815	Gcaggacacaagaagtgaaa	0.629087	0
ENSG00000254166_-_128215412.23-ENST00000521815	ENSG00000254166	ENST00000521815	Gaagtatagtatcttacctt	0.628856	0
ENSG00000254166_+_128215406.23-ENST00000521815	ENSG00000254166	ENST00000521815	Gagaaatatctgctatccca	0.615859	0
ENSG00000254166_+_128215224.23-ENST00000521815	ENSG00000254166	ENST00000521815	Gtcttcctactcaattgcct	0.47965	0
ENSG00000254166_-_128215267.23-ENST00000521815	ENSG00000254166	ENST00000521815	Ggaacgatgttctacgtaaa	0.42377	0
ENSG00000254343_+_121064481.23-ENST00000520544	ENSG00000254343	ENST00000520544	Gggcaaacagacatgtaaca	0.742454	0
ENSG00000254343_+_121064434.23-ENST00000520544	ENSG00000254343	ENST00000520544	Ggctctaacggggcataggg	0.713884	0
ENSG00000254343_+_121064438.23-ENST00000520544	ENSG00000254343	ENST00000520544	Gcagtgctctaacggggcat	0.65943	0
ENSG00000254343_+_121064444.23-ENST00000520544	ENSG00000254343	ENST00000520544	Gtgtcatcagtgctctaacg	0.623072	0
ENSG00000254343_+_121064426.23-ENST00000520544	ENSG00000254343	ENST00000520544	Gggggcatagggaggactta	0.600372	0
ENSG00000254343_+_121067020.23-ENST00000574086	ENSG00000254343	ENST00000574086	GCATCTAATCTATGCAAAAA	0.506656	0
ENSG00000254343_-_121066998.23-ENST00000574086	ENSG00000254343	ENST00000574086	GATAGAGACTAGTTGAGAAA	0.499944	0
ENSG00000254343_+_121067230.23-ENST00000574086	ENSG00000254343	ENST00000574086	Gtggtctcaaccttccaaaa	0.311777	0
ENSG00000254343_+_121067049.23-ENST00000574086	ENSG00000254343	ENST00000574086	GACTTTCATATGATAGTGTG	0.307214	0
ENSG00000254343_+_121067227.23-ENST00000574086	ENSG00000254343	ENST00000574086	Gtctcaaccttccaaaatgg	0.306847	0
ENSG00000254461_-_66029241.23-ENST00000533576	ENSG00000254461	ENST00000533576	GGGCATTGTCGAGCCACCTG	0.86557	0
ENSG00000254461_+_66029232.23-ENST00000533576	ENSG00000254461	ENST00000533576	GTGATTCTACAGCCCCCAGG	0.723229	0
ENSG00000254461_-_66029290.23-ENST00000533576	ENSG00000254461	ENST00000533576	GCGGGCGCAGGTGCGGCGTC	0.707516	0
ENSG00000254461_-_66029317.23-ENST00000533576	ENSG00000254461	ENST00000533576	GGAGAACCAGTGGCTGCGTG	0.698861	0
ENSG00000254461_-_66029221.23-ENST00000533576	ENSG00000254461	ENST00000533576	GCTGGTTGCACAGGTGATCT	0.647408	0
ENSG00000254528_+_117704602.23-P1P2	ENSG00000254528	P1P2	GGCTGTAGGGAGCGGTGTGA	0.724373	0
ENSG00000254528_+_117704615.23-P1P2	ENSG00000254528	P1P2	GAGGCAGAGTACAAGCTGTA	0.721034	0
ENSG00000254528_+_117704610.23-P1P2	ENSG00000254528	P1P2	GGAGTACAAGCTGTAGGGAG	0.714108	0
ENSG00000254528_-_117704596.23-P1P2	ENSG00000254528	P1P2	GCCTTGGAGTGTGCTTCGCC	0.642349	0
ENSG00000254528_-_117704662.23-P1P2	ENSG00000254528	P1P2	GCTCTCTTCCAAGAACAATT	0.606443	0
ENSG00000254610_+_67707059.23-ENST00000527543	ENSG00000254610	ENST00000527543	GCTAATCTGTGAAATCATAC	0.323054	1
ENSG00000254610_-_67707203.23-ENST00000527543	ENSG00000254610	ENST00000527543	Gcctgggagagaagcagatg	0.838996	3
ENSG00000254610_-_67707187.23-ENST00000527543	ENSG00000254610	ENST00000527543	Gttgtcttcctagcagtcct	0.626081	3
ENSG00000254610_-_67707229.23-ENST00000527543	ENSG00000254610	ENST00000527543	Gcaatcccactttccagaag	0.591139	3
ENSG00000254610_+_67707156.23-ENST00000527543	ENSG00000254610	ENST00000527543	Gctaggaagacaagattaga	0.526676	3
ENSG00000254632_+_76479607.23-P1P2	ENSG00000254632	P1P2	Gcagcactgcgacagaggga	0.844477	0
ENSG00000254632_+_76479635.23-P1P2	ENSG00000254632	P1P2	Gagacacagacagtgactgt	0.825678	0
ENSG00000254632_+_76479591.23-P1P2	ENSG00000254632	P1P2	Gggaaggaggcactctggct	0.822024	0
ENSG00000254632_+_76479664.23-P1P2	ENSG00000254632	P1P2	Ggcttcccctccagtgccag	0.697202	0
ENSG00000254632_-_76479676.23-P1P2	ENSG00000254632	P1P2	Gctgtgtctgcctctggcac	0.685249	0
ENSG00000254837_-_74204451.23-P1P2	ENSG00000254837	P1P2	GCCGCAGGTCGAGTACCGGG	0.907486	0
ENSG00000254837_-_74204447.23-P1P2	ENSG00000254837	P1P2	GGACGCCGCAGGTCGAGTAC	0.903053	0
ENSG00000254837_-_74204479.23-P1P2	ENSG00000254837	P1P2	GAGCTGGCCCGGGCCGTGGA	0.861311	0
ENSG00000254837_+_74204464.23-P1P2	ENSG00000254837	P1P2	GTGGCCACCTTCCACGGCCC	0.824765	0
ENSG00000254837_-_74204436.23-P1P2	ENSG00000254837	P1P2	GGCGCAGGCCGAGACGCCGC	0.822115	0
ENSG00000254967_-_125821735.23-P1P2	ENSG00000254967	P1P2	GTCTCGGGAGGCCTACCTGC	0.840296	0
ENSG00000254967_-_125821720.23-P1P2	ENSG00000254967	P1P2	GCCTTCCAGGGGAGCCTCTC	0.830414	0
ENSG00000254967_-_125821709.23-P1P2	ENSG00000254967	P1P2	GGAGCCATCATTCCTTCCAG	0.76341	0
ENSG00000254967_+_125821743.23-P1P2	ENSG00000254967	P1P2	GATGAACTGGTCCCCCATTG	0.761632	0
ENSG00000254967_+_125821703.23-P1P2	ENSG00000254967	P1P2	GGCCTCCCGAGAGGCTCCCC	0.74926	0
ENSG00000255050_-_144655438.23-P1P2	ENSG00000255050	P1P2	GAGGCATGACTGGGTGAGCT	0.833758	0
ENSG00000255050_-_144655460.23-P1P2	ENSG00000255050	P1P2	GGGCAGCCCGGAGGTGTGGA	0.765575	0
ENSG00000255050_-_144655429.23-P1P2	ENSG00000255050	P1P2	GCCTTGCAACAGGCATGACT	0.74492	0
ENSG00000255050_-_144655456.23-P1P2	ENSG00000255050	P1P2	GTTGGGGCAGCCCGGAGGTG	0.713264	0
ENSG00000255050_-_144655488.23-P1P2	ENSG00000255050	P1P2	GGAAGACACCAGAGGAGCGG	0.647429	0
ENSG00000255177_-_1270900.23-ENST00000532061	ENSG00000255177	ENST00000532061	GCCACTACGACTGCATCCAC	0.66115	0
ENSG00000255177_+_1270656.23-ENST00000532061	ENSG00000255177	ENST00000532061	GCCTGGCCCAACTCCCCCAG	0.617842	0
ENSG00000255177_-_1270821.23-ENST00000532061	ENSG00000255177	ENST00000532061	GACCCCGGCCACCAGCTCTA	0.705377	1
ENSG00000255177_+_1270810.23-ENST00000532061	ENSG00000255177	ENST00000532061	GGAGGGCATGGCCGTAGAGC	0.678528	1
ENSG00000255177_+_1270894.23-ENST00000532061	ENSG00000255177	ENST00000532061	GGGGGTGGCCGTGGATCCAG	0.667814	1
ENSG00000255337_-_102323642.23-P1P2	ENSG00000255337	P1P2	GTCCCTCGCAGGCGCGCGCT	0.818532	0
ENSG00000255337_+_102323648.23-P1P2	ENSG00000255337	P1P2	GGGAAACGGCTCGCGGTTTC	0.790629	0
ENSG00000255337_+_102323655.23-P1P2	ENSG00000255337	P1P2	GAGAGAAAGGAAACGGCTCG	0.788554	0
ENSG00000255337_-_102323832.23-P1P2	ENSG00000255337	P1P2	GGCGTGCGACTCAGAGTGAG	0.721936	0
ENSG00000255337_-_102323618.23-P1P2	ENSG00000255337	P1P2	GGGCGTGGCGACTCGGCTCG	0.70818	0
ENSG00000255468_+_66115301.23-P1P2	ENSG00000255468	P1P2	GAGGGAGAGGAGTGCGTCCC	0.961262	0
ENSG00000255468_+_66115341.23-P1P2	ENSG00000255468	P1P2	GTTCAGGGCGCGCCCGGTCC	0.736441	0
ENSG00000255468_-_66115351.23-P1P2	ENSG00000255468	P1P2	GGGCGCGCGCACCCTGGACC	0.733761	0
ENSG00000255468_-_66115256.23-P1P2	ENSG00000255468	P1P2	GGAGCCAcggccccgccgct	0.696685	0
ENSG00000255468_+_66115257.23-P1P2	ENSG00000255468	P1P2	Gcgggcgtctgcacggcgcg	0.656009	0
ENSG00000255521_-_35159880.23-P1P2	ENSG00000255521	P1P2	Ggacctaagtggttagtgga	0.781569	0
ENSG00000255521_+_35159861.23-P1P2	ENSG00000255521	P1P2	Ggtccatccactaaccactt	0.770742	0
ENSG00000255521_-_35159859.23-P1P2	ENSG00000255521	P1P2	Ggaatgagtgggatgataga	0.764367	0
ENSG00000255521_-_35159876.23-P1P2	ENSG00000255521	P1P2	Ggatggacctaagtggttag	0.761627	0
ENSG00000255521_-_35159892.23-P1P2	ENSG00000255521	P1P2	Gtagtggatggacaggagga	0.716058	0
ENSG00000255774_+_69294647.23-P1P2	ENSG00000255774	P1P2	GAGTGGGCAGCTCACCAGAG	0.762771	0
ENSG00000255774_-_69294601.23-P1P2	ENSG00000255774	P1P2	Gctcagaaggcagctctttc	0.729672	0
ENSG00000255774_+_69294663.23-P1P2	ENSG00000255774	P1P2	GCTGACTCAAGGAAGAGAGT	0.652166	0
ENSG00000255774_-_69294588.23-P1P2	ENSG00000255774	P1P2	Gcctggggggcctgctcaga	0.64474	0
ENSG00000255774_-_69294571.23-P1P2	ENSG00000255774	P1P2	Gggtgcacatcttcctagcc	0.636914	0
ENSG00000256034_-_73471398.23-P1P2	ENSG00000256034	P1P2	GGACTGCGGGGAACGGAGCC	0.813881	0
ENSG00000256034_-_73471373.23-P1P2	ENSG00000256034	P1P2	GAGGGCAGATCGACCGGAGA	0.777306	0
ENSG00000256034_-_73471386.23-P1P2	ENSG00000256034	P1P2	GCGGAGATGGCCGGACTGCG	0.763126	0
ENSG00000256034_-_73471422.23-P1P2	ENSG00000256034	P1P2	GGTCGAGGATTGAAGAACCC	0.763046	0
ENSG00000256034_-_73471391.23-P1P2	ENSG00000256034	P1P2	GATGGCCGGACTGCGGGGAA	0.748024	0
ENSG00000256139_+_109549029.23-P1P2	ENSG00000256139	P1P2	GGCTGGCAGCCGGTGCTCCA	0.834904	0
ENSG00000256139_-_109549001.23-P1P2	ENSG00000256139	P1P2	GGAGCGCTGGGCCCAACCCC	0.827953	0
ENSG00000256139_+_109549016.23-P1P2	ENSG00000256139	P1P2	GGCTCCACGGTGCTCGGAGT	0.82036	0
ENSG00000256139_-_109549042.23-P1P2	ENSG00000256139	P1P2	GTCCGAGCACCGTGGAGCAC	0.815345	0
ENSG00000256139_+_109549022.23-P1P2	ENSG00000256139	P1P2	GGCCGGTGCTCCACGGTGCT	0.798649	0
ENSG00000256443_+_61309721.23-P1P2	ENSG00000256443	P1P2	GGCAGCTGGGACCACGTGGT	0.870444	0
ENSG00000256443_+_61309703.23-P1P2	ENSG00000256443	P1P2	GTGGGGCAGATTCGAAACCG	0.756424	0
ENSG00000256443_-_61309732.23-P1P2	ENSG00000256443	P1P2	GTCGAATCTGCCCCACCACG	0.740803	0
ENSG00000256443_+_61309698.23-P1P2	ENSG00000256443	P1P2	GCAGATTCGAAACCGAGGCT	0.735156	0
ENSG00000256443_-_61309684.23-P1P2	ENSG00000256443	P1P2	GGCTCAAGGGGAGGACTTAC	0.716657	0
ENSG00000256802_+_29967231.23-P1P2	ENSG00000256802	P1P2	GCAGGAGGTCGGGGAGCGAA	0.858349	0
ENSG00000256802_+_29967217.23-P1P2	ENSG00000256802	P1P2	GGCGAAGGGCAGGCGCGCCC	0.849499	0
ENSG00000256802_+_29967303.23-P1P2	ENSG00000256802	P1P2	GGGAGATCCGCGGCCAACCG	0.676298	0
ENSG00000256802_+_29967291.23-P1P2	ENSG00000256802	P1P2	GCCAACCGTGGGGTGAGCAA	0.673035	0
ENSG00000256802_+_29967184.23-P1P2	ENSG00000256802	P1P2	GGAGGGGAGGTTCTGAGTCC	0.669438	0
ENSG00000257048_+_3477051.23-ENST00000542449	ENSG00000257048	ENST00000542449	GcaggAGGTCTACGGGGAGG	0.843783	0
ENSG00000257048_+_3477058.23-ENST00000542449	ENSG00000257048	ENST00000542449	GggcattccaggAGGTCTAC	0.779519	0
ENSG00000257048_+_3477054.23-ENST00000542449	ENSG00000257048	ENST00000542449	GttccaggAGGTCTACGGGG	0.760855	0
ENSG00000257048_+_3477048.23-ENST00000542449	ENSG00000257048	ENST00000542449	GgAGGTCTACGGGGAGGCGG	0.748439	0
ENSG00000257048_-_3477031.23-ENST00000542449	ENSG00000257048	ENST00000542449	GcactCTCTCAAGGTGAGTG	0.726087	0
ENSG00000257086_+_64016929.23-P1P2	ENSG00000257086	P1P2	GGTCCCAGTAGGGCTCAGGC	0.838274	0
ENSG00000257086_+_64016933.23-P1P2	ENSG00000257086	P1P2	GTCCAGTCCCAGTAGGGCTC	0.83066	0
ENSG00000257086_-_64016904.23-P1P2	ENSG00000257086	P1P2	GGGTCCTGACCTCCTGTGGT	0.80797	0
ENSG00000257086_+_64016940.23-P1P2	ENSG00000257086	P1P2	GGGTACACTCCAGTCCCAGT	0.802099	0
ENSG00000257086_+_64016707.23-P1P2	ENSG00000257086	P1P2	GTGCACCAAGTGGTCTCGGG	0.531876	0
ENSG00000257252_-_93771489.23-P1P2	ENSG00000257252	P1P2	GGGCACGGTCATCCCACGCT	0.814926	0
ENSG00000257252_-_93771509.23-P1P2	ENSG00000257252	P1P2	GGGCTCCAGCGCCAGTCCCA	0.789138	0
ENSG00000257252_+_93771492.23-P1P2	ENSG00000257252	P1P2	GGAGGCCTTGGGACTGGCGC	0.782805	0
ENSG00000257252_+_93771504.23-P1P2	ENSG00000257252	P1P2	GCTGGAGTTCGGCGAGGCCT	0.72611	0
ENSG00000257252_+_93771510.23-P1P2	ENSG00000257252	P1P2	GCCCGGGCTGGAGTTCGGCG	0.678337	0
ENSG00000257378_-_50350133.23-P1P2	ENSG00000257378	P1P2	GTGCCAAGACTCATTGCTGG	0.732095	0
ENSG00000257378_-_50350130.23-P1P2	ENSG00000257378	P1P2	GGCTTGCCAAGACTCATTGC	0.706335	0
ENSG00000257378_+_50350161.23-P1P2	ENSG00000257378	P1P2	GTTCCAGAGGCCATGTCTAG	0.691162	0
ENSG00000257378_-_50350000.23-P1P2	ENSG00000257378	P1P2	GGCCAGTCCTCCTCAGGAGA	0.646317	0
ENSG00000257378_+_50350114.23-P1P2	ENSG00000257378	P1P2	GTACCTCCAGCAATGAGTCT	0.643947	0
ENSG00000257588_+_50356663.23-P1P2	ENSG00000257588	P1P2	GCTGCACTGGCCCCACATTA	0.904857	0
ENSG00000257588_-_50356633.23-P1P2	ENSG00000257588	P1P2	GTGCCACAGCAGGTGTCAAG	0.85568	0
ENSG00000257588_-_50356673.23-P1P2	ENSG00000257588	P1P2	GAGATAGGAACCCCCTAATG	0.820585	0
ENSG00000257588_-_50356658.23-P1P2	ENSG00000257588	P1P2	GACATTTAGAAACCGTAGAT	0.68894	0
ENSG00000257588_-_50356623.23-P1P2	ENSG00000257588	P1P2	GTGGTTGTGTCTGCCACAGC	0.680071	0
ENSG00000257698_+_58329802.23-P1P2	ENSG00000257698	P1P2	GGATGCGCTAAAGGGTCGTG	0.880739	0
ENSG00000257698_+_58329848.23-P1P2	ENSG00000257698	P1P2	GTTGGAGCCGTTAGCGGGAG	0.800316	0
ENSG00000257698_+_58329823.23-P1P2	ENSG00000257698	P1P2	GAGATATTCAGAGGTCTTTT	0.675075	0
ENSG00000257698_+_58329854.23-P1P2	ENSG00000257698	P1P2	GTGCGGTTTGGAGCCGTTAG	0.661136	0
ENSG00000257698_+_58329811.23-P1P2	ENSG00000257698	P1P2	GGTCTTTTAGGATGCGCTAA	0.646886	0
ENSG00000257829_+_52701993.23-ENST00000552441	ENSG00000257829	ENST00000552441	GTGCAGGGAGAGAAGGCGAG	0.910576	0
ENSG00000257829_+_52701981.23-ENST00000552441	ENSG00000257829	ENST00000552441	GAGGCGAGAGGTCAGTGCCG	0.830525	0
ENSG00000257829_-_52701967.23-ENST00000552441	ENSG00000257829	ENST00000552441	GCCCTCCACTTCAGTCACGG	0.77826	0
ENSG00000257829_+_52701975.23-ENST00000552441	ENSG00000257829	ENST00000552441	GGAGGTCAGTGCCGCGGAAA	0.769589	0
ENSG00000257829_-_52702033.23-ENST00000552441	ENSG00000257829	ENST00000552441	GGCAGGCTGTGCGAGGGCGT	0.768251	0
ENSG00000257913_+_49392184.23-P1P2	ENSG00000257913	P1P2	GTCGGGTGGCCCAGCTGGCA	0.772715	0
ENSG00000257913_-_49392174.23-P1P2	ENSG00000257913	P1P2	GCCAGGCGCTCCGGCCGCAA	0.767127	0
ENSG00000257913_+_49392142.23-P1P2	ENSG00000257913	P1P2	GGGAGCGCCTGGCGCCTGTG	0.761556	0
ENSG00000257913_+_49392198.23-P1P2	ENSG00000257913	P1P2	GCCCCGCAACGCCCCTCGGG	0.748743	0
ENSG00000257913_-_49392181.23-P1P2	ENSG00000257913	P1P2	GCTCCGGCCGCAAGGGAGCA	0.741381	0
ENSG00000258056_-_56122937.23-P1P2	ENSG00000258056	P1P2	GGAGTCACTgggcccggcgc	0.867546	0
ENSG00000258056_-_56122900.23-P1P2	ENSG00000258056	P1P2	GCGGCCTCCCTCATGTGACG	0.738761	0
ENSG00000258056_+_56122966.23-P1P2	ENSG00000258056	P1P2	GCTTCCGGGTAGGGGCCACG	0.730925	0
ENSG00000258056_+_56122976.23-P1P2	ENSG00000258056	P1P2	GTGGGCGCCTTCTTCCGGGT	0.665873	0
ENSG00000258056_+_56122882.23-P1P2	ENSG00000258056	P1P2	GTTACCGCGTCACATGAGGG	0.663353	0
ENSG00000258175_-_29082798.23-P1P2	ENSG00000258175	P1P2	Gtgctcttatggtgcaggac	0.733038	0
ENSG00000258175_-_29082787.23-P1P2	ENSG00000258175	P1P2	Ggacctgggacatgctctta	0.638667	0
ENSG00000258175_+_29082707.23-P1P2	ENSG00000258175	P1P2	Ggcttggagctgacctgaac	0.493822	0
ENSG00000258175_-_29082772.23-P1P2	ENSG00000258175	P1P2	Gtcaaaagaacatgatgacc	0.485247	0
ENSG00000258175_-_29082750.23-P1P2	ENSG00000258175	P1P2	Ggtctctcattccaggagcc	0.461796	0
ENSG00000258302_+_89954935.23-ENST00000552778	ENSG00000258302	ENST00000552778	GGTATTTCTATGGGATGGTG	0.720897	0
ENSG00000258302_+_89954940.23-ENST00000552778	ENSG00000258302	ENST00000552778	GgaACAGTATTTCTATGGGA	0.712468	0
ENSG00000258302_-_89954978.23-ENST00000552778	ENSG00000258302	ENST00000552778	GTGTtcactatatctggttc	0.652401	0
ENSG00000258302_+_89954998.23-ENST00000552778	ENSG00000258302	ENST00000552778	Gtgtatccactcctggagaa	0.640716	0
ENSG00000258302_-_89954981.23-ENST00000552778	ENSG00000258302	ENST00000552778	Gtcactatatctggttcagg	0.639704	0
ENSG00000258512_+_102196726.23-P1P2	ENSG00000258512	P1P2	Gagaatggaaccaagtggag	0.54691	0
ENSG00000258512_+_102196973.23-P1P2	ENSG00000258512	P1P2	Gaggaagctgggttaattgc	0.545249	0
ENSG00000258512_+_102196984.23-P1P2	ENSG00000258512	P1P2	Gcctctcaagaaaggaagct	0.519706	0
ENSG00000258512_-_102197120.23-P1P2	ENSG00000258512	P1P2	GGGTCACAGGTAGGGGCAGG	0.511221	0
ENSG00000258512_+_102196830.23-P1P2	ENSG00000258512	P1P2	Gacaggtttaataggtttaa	0.480718	0
ENSG00000258634_+_110601045.23-ENST00000554749	ENSG00000258634	ENST00000554749	GGCTACTGGCTCTCATCCAG	0.661265	0
ENSG00000258634_-_110600974.23-ENST00000554749	ENSG00000258634	ENST00000554749	GATATTCATTATATGTGAAG	0.642657	0
ENSG00000258634_-_110601051.23-ENST00000554749	ENSG00000258634	ENST00000554749	GAGCTGTGGGCAGATGCCCC	0.593305	0
ENSG00000258634_-_110601016.23-ENST00000554749	ENSG00000258634	ENST00000554749	GCTCTTCATTTAGCTGTCAC	0.565948	0
ENSG00000258634_+_110601059.23-ENST00000554749	ENSG00000258634	ENST00000554749	GGAGGCCAGAGACTGGCTAC	0.522846	0
ENSG00000258634_-_110603518.23-ENST00000596959	ENSG00000258634	ENST00000596959	GTGCCAGGGTGAGCCGCAGA	0.772588	0
ENSG00000258634_-_110603558.23-ENST00000596959	ENSG00000258634	ENST00000596959	GGCCAGCCACACTCCCATGG	0.725091	0
ENSG00000258634_+_110603528.23-ENST00000596959	ENSG00000258634	ENST00000596959	GGAGTGTGGCTGGCTTCATG	0.715296	0
ENSG00000258634_-_110603503.23-ENST00000596959	ENSG00000258634	ENST00000596959	GCATGGATGGAGTAGATGCC	0.710563	0
ENSG00000258634_+_110603499.23-ENST00000596959	ENSG00000258634	ENST00000596959	GCCCCTTCTGCGGCTCACCC	0.651715	0
ENSG00000258655_+_32546020.23-P1P2	ENSG00000258655	P1P2	GGAGCTATCCAGTCGGAGGG	0.790021	0
ENSG00000258655_+_32546017.23-P1P2	ENSG00000258655	P1P2	GCTATCCAGTCGGAGGGAGG	0.775747	0
ENSG00000258655_+_32546023.23-P1P2	ENSG00000258655	P1P2	GCGCGAGCTATCCAGTCGGA	0.751029	0
ENSG00000258655_+_32546027.23-P1P2	ENSG00000258655	P1P2	GAAGGCGCGAGCTATCCAGT	0.714648	0
ENSG00000258655_-_32546002.23-P1P2	ENSG00000258655	P1P2	GgggGACGCGAGCGAGGACG	0.667971	0
ENSG00000258701_+_105287341.23-P1P2	ENSG00000258701	P1P2	GAAGGACAGTCACCGAGGAC	0.798731	0
ENSG00000258701_+_105287322.23-P1P2	ENSG00000258701	P1P2	GAGGACGCAGAGTGCAAACG	0.789183	0
ENSG00000258701_+_105287346.23-P1P2	ENSG00000258701	P1P2	GTAGGGAAGGACAGTCACCG	0.773281	0
ENSG00000258701_-_105287308.23-P1P2	ENSG00000258701	P1P2	GAGCACTGGGCGGCCGATGG	0.769695	0
ENSG00000258701_-_105287294.23-P1P2	ENSG00000258701	P1P2	GCCCAGGCAGAGCACAGCAC	0.749313	0
ENSG00000258867_+_88491179.23-P1P2	ENSG00000258867	P1P2	Gttcattcccagggataagc	0.589256	0
ENSG00000258867_+_88491217.23-P1P2	ENSG00000258867	P1P2	Ggtaaatagaacgtataatc	0.507434	0
ENSG00000258867_-_88491194.23-P1P2	ENSG00000258867	P1P2	Gctgtctcctgcttatccct	0.442914	1
ENSG00000258867_+_88491188.23-P1P2	ENSG00000258867	P1P2	Gttgagacatttcattccca	0.424537	1
ENSG00000258867_-_88491337.23-P1P2	ENSG00000258867	P1P2	Gtttgtgtacatgcacatca	0.226678	1
ENSG00000258920_-_89883719.23-P1P2	ENSG00000258920	P1P2	GGGGCACTGACCCGCCGGGG	0.857937	0
ENSG00000258920_-_89883686.23-P1P2	ENSG00000258920	P1P2	GACGTGGGCCTGGCCGCCAG	0.796209	0
ENSG00000258920_-_89883715.23-P1P2	ENSG00000258920	P1P2	GCGCGGGGCACTGACCCGCC	0.749571	0
ENSG00000258920_-_89883670.23-P1P2	ENSG00000258920	P1P2	GgccggagaaagggaAAACG	0.746666	0
ENSG00000258920_+_89883744.23-P1P2	ENSG00000258920	P1P2	GTCCGCCCTGGCTGAGTGCT	0.709191	0
ENSG00000259088_+_102276631.23-P1P2	ENSG00000259088	P1P2	GACATCAGCACAGCTTTGAA	0.672025	0
ENSG00000259088_+_102276623.23-P1P2	ENSG00000259088	P1P2	GACAGCTTTGAAAGGGGGAT	0.658697	0
ENSG00000259088_-_102276599.23-P1P2	ENSG00000259088	P1P2	GTGCATGCATAGTTCAAAGC	0.643039	0
ENSG00000259088_-_102276678.23-P1P2	ENSG00000259088	P1P2	GGGATGTGAAGTCACTGCCC	0.603875	0
ENSG00000259088_-_102276413.23-P1P2	ENSG00000259088	P1P2	GACTGAATCGGAACCTTCCG	0.56032	0
ENSG00000259209_+_72840846.23-P1P2	ENSG00000259209	P1P2	GGGATCCTGAAGCACTGATA	0.666455	0
ENSG00000259209_+_72840879.23-P1P2	ENSG00000259209	P1P2	GCACTATCTTTCTAAGTGAC	0.543678	0
ENSG00000259209_-_72840944.23-P1P2	ENSG00000259209	P1P2	GTATTGAAATGCATGGTAGG	0.517757	0
ENSG00000259209_+_72841136.23-P1P2	ENSG00000259209	P1P2	GACAAGGGCCCCTCCACAAC	0.516261	0
ENSG00000259209_+_72840950.23-P1P2	ENSG00000259209	P1P2	GCTGTCCCCTGAATGAGAAT	0.496325	0
ENSG00000259306_+_51608097.23-ENST00000559672	ENSG00000259306	ENST00000559672	GGCTCTGCCAGCACCCCTGG	0.823521	0
ENSG00000259306_+_51608087.23-ENST00000559672	ENSG00000259306	ENST00000559672	GCACCCCTGGAGGCAGATCC	0.793477	0
ENSG00000259306_-_51608134.23-ENST00000559672	ENSG00000259306	ENST00000559672	GCAGAGCAGGGCTCTCACGC	0.675905	0
ENSG00000259306_-_51608140.23-ENST00000559672	ENSG00000259306	ENST00000559672	GAGGGCTCTCACGCAGGGTT	0.628277	0
ENSG00000259306_+_51608251.23-ENST00000559672	ENSG00000259306	ENST00000559672	Gtggcacagctgaatggcga	0.59714	0
ENSG00000259426_+_69707318.23-P1P2	ENSG00000259426	P1P2	GGCCTCAAGGACAGGGTGCT	0.827431	0
ENSG00000259426_+_69707326.23-P1P2	ENSG00000259426	P1P2	GTGGGCTCGGCCTCAAGGAC	0.784298	0
ENSG00000259426_-_69707292.23-P1P2	ENSG00000259426	P1P2	GTTCTGGAGAGCCCTGGCAC	0.76503	0
ENSG00000259426_+_69707339.23-P1P2	ENSG00000259426	P1P2	GCTGTGTAAGCGGATGGGCT	0.704323	0
ENSG00000259426_+_69707289.23-P1P2	ENSG00000259426	P1P2	GAAAAGCTAGCGGCGATCAC	0.702054	0
ENSG00000259623_-_40007394.23-P1P2	ENSG00000259623	P1P2	GACAGGATAAATCATTGGAC	0.357682	0
ENSG00000259623_+_40007457.23-P1P2	ENSG00000259623	P1P2	Gatgtgaggtctcaccttat	0.34897	0
ENSG00000259623_-_40007578.23-P1P2	ENSG00000259623	P1P2	GTAAGAGTAAATTTGAGggc	0.345757	0
ENSG00000259623_-_40007405.23-P1P2	ENSG00000259623	P1P2	GCATTGGACAGGTGgctctt	0.340459	0
ENSG00000259623_-_40007574.23-P1P2	ENSG00000259623	P1P2	GGCATTAAGAGTAAATTTGA	0.330974	0
ENSG00000259772_-_31523020.23-P1P2	ENSG00000259772	P1P2	GTGAAAAGTTGGTGGGCAGA	0.656867	0
ENSG00000259772_+_31522826.23-P1P2	ENSG00000259772	P1P2	GGCTGCAGGATCCTGGTAGA	0.610641	0
ENSG00000259772_-_31522777.23-P1P2	ENSG00000259772	P1P2	GGGCACGAGGTGGGTGAGCC	0.575292	0
ENSG00000259772_+_31522908.23-P1P2	ENSG00000259772	P1P2	GGTGTTCACCATGCAAGGGC	0.541034	0
ENSG00000259772_+_31522673.23-P1P2	ENSG00000259772	P1P2	GCCAGGCCACAGACTGTGCG	0.531002	0
ENSG00000259891_+_141517924.23-ENST00000564464	ENSG00000259891	ENST00000564464	Gaggagaaatacgtgaagcc	0.479964	0
ENSG00000259891_-_141518054.23-ENST00000564464	ENSG00000259891	ENST00000564464	GAGTATGAAGATTTCCTGCT	0.478653	0
ENSG00000259891_-_141517708.23-ENST00000564464	ENSG00000259891	ENST00000564464	GCCTGGGATACCCATGAGAA	0.421246	0
ENSG00000259891_+_141517791.23-ENST00000564464	ENSG00000259891	ENST00000564464	GCTTGAGAACTTCCTGGCTC	0.368284	0
ENSG00000259891_-_141517842.23-ENST00000564464	ENSG00000259891	ENST00000564464	GTCTTGAATTCTGCCGTCTT	0.347619	0
ENSG00000259925_-_19412946.23-ENST00000563613	ENSG00000259925	ENST00000563613	Gccaagtctgacagacacaa	0.670514	0
ENSG00000259925_+_19412744.23-ENST00000563613	ENSG00000259925	ENST00000563613	Gtacgggtaagtagggtgct	0.581871	0
ENSG00000259925_+_19412647.23-ENST00000563613	ENSG00000259925	ENST00000563613	Gcagttattgtgccacagcg	0.396135	0
ENSG00000259925_-_19412657.23-ENST00000563613	ENSG00000259925	ENST00000563613	Gactcacaattaccccgctg	0.376668	0
ENSG00000259925_-_19412582.23-ENST00000563613	ENSG00000259925	ENST00000563613	Gattcatggttccatatcct	0.369693	0
ENSG00000259925_+_19379183.23-ENST00000567369	ENSG00000259925	ENST00000567369	Gtatgagatggtgcacaaga	0.650657	0
ENSG00000259925_+_19379195.23-ENST00000567369	ENSG00000259925	ENST00000567369	Gttgctcatctgctatgaga	0.494372	0
ENSG00000259925_-_19379009.23-ENST00000567369	ENSG00000259925	ENST00000567369	Gggagcagccattatctgga	0.475546	0
ENSG00000259925_-_19379030.23-ENST00000567369	ENSG00000259925	ENST00000567369	Ggtgcaggacagtgtagcac	0.46961	0
ENSG00000259925_+_19378928.23-ENST00000567369	ENSG00000259925	ENST00000567369	Gagtcccagctgaccaacag	0.456323	0
ENSG00000259977_+_37765358.23-P1P2	ENSG00000259977	P1P2	GCAGCTGGTCCAGCCTCAGG	0.859634	0
ENSG00000259977_+_37765380.23-P1P2	ENSG00000259977	P1P2	GGGCCCTCACCTAGACGGAG	0.804086	0
ENSG00000259977_+_37765324.23-P1P2	ENSG00000259977	P1P2	GTGGGATGAGTCACTGAAGC	0.795478	0
ENSG00000259977_+_37765373.23-P1P2	ENSG00000259977	P1P2	GACCTAGACGGAGAGGCAGC	0.75202	0
ENSG00000259977_+_37765385.23-P1P2	ENSG00000259977	P1P2	GTGCCTGGCCCTCACCTAGA	0.725596	0
ENSG00000260000_-_101329371.23-ENST00000565695	ENSG00000260000	ENST00000565695	GGAGCAGAGGCGGAAGGTCC	0.814095	0
ENSG00000260000_-_101329347.23-ENST00000565695	ENSG00000260000	ENST00000565695	GGCCTCTAGTCCGCTGGGTT	0.774055	0
ENSG00000260000_-_101329350.23-ENST00000565695	ENSG00000260000	ENST00000565695	GTCTAGTCCGCTGGGTTCGG	0.761338	0
ENSG00000260000_-_101329342.23-ENST00000565695	ENSG00000260000	ENST00000565695	GCTCCAGCCTCTAGTCCGCT	0.747995	0
ENSG00000260000_+_101329335.23-ENST00000565695	ENSG00000260000	ENST00000565695	GTCTGCTCCTCCGAACCCAG	0.728788	0
ENSG00000260160_+_52566888.23-ENST00000569091	ENSG00000260160	ENST00000569091	GAAATCAAATGggctgggta	0.695496	0
ENSG00000260160_-_52566526.23-ENST00000569091	ENSG00000260160	ENST00000569091	GAAGACACACTACTGATTAA	0.298669	0
ENSG00000260160_+_52566528.23-ENST00000569091	ENSG00000260160	ENST00000569091	GTCAGTGTGCTTAACATGGA	0.294976	0
ENSG00000260160_+_52566532.23-ENST00000569091	ENSG00000260160	ENST00000569091	GCATATCAGTGTGCTTAACA	0.213868	0
ENSG00000260160_-_52566495.23-ENST00000569091	ENSG00000260160	ENST00000569091	GCTATCCAGTATGAATAATT	0.169411	0
ENSG00000260257_+_31444888.23-ENST00000569087	ENSG00000260257	ENST00000569087	GCACACCTTCATCTGGCAGT	0.629539	0
ENSG00000260257_+_31444912.23-ENST00000569087	ENSG00000260257	ENST00000569087	GCCCTCAAGATTGGTATCAC	0.625924	0
ENSG00000260257_-_31444851.23-ENST00000569087	ENSG00000260257	ENST00000569087	GTCTCTCTGGTAGTGTTGTG	0.558827	0
ENSG00000260257_-_31445141.23-ENST00000569087	ENSG00000260257	ENST00000569087	GGCAGCTAAGTGGGAGTGTG	0.531587	0
ENSG00000260257_+_31445223.23-ENST00000569087	ENSG00000260257	ENST00000569087	GGCGTCACTGGCTAATGCTA	0.495194	0
ENSG00000260267_+_31470627.23-P1P2	ENSG00000260267	P1P2	GGCATCCTGGGACGTGCGGG	0.864974	0
ENSG00000260267_+_31470631.23-P1P2	ENSG00000260267	P1P2	GCAGCGCATCCTGGGACGTG	0.858285	0
ENSG00000260267_-_31470661.23-P1P2	ENSG00000260267	P1P2	GCCAGGATGCGCTGCGATTA	0.800239	0
ENSG00000260267_+_31470667.23-P1P2	ENSG00000260267	P1P2	GTGTCCTTGCACACGAGGCG	0.796171	0
ENSG00000260267_+_31470609.23-P1P2	ENSG00000260267	P1P2	GGCGGTGCATGAGGGAGATG	0.792339	0
ENSG00000260339_+_72668452.23-P1P2	ENSG00000260339	P1P2	GGGTCCAGGCCGGAAGTGAA	0.735349	0
ENSG00000260339_-_72668478.23-P1P2	ENSG00000260339	P1P2	GCACTTCCGGCCTGGACCTG	0.722507	0
ENSG00000260339_+_72668530.23-P1P2	ENSG00000260339	P1P2	GACTGGGCCCGTGAACAGTC	0.712571	0
ENSG00000260339_-_72668507.23-P1P2	ENSG00000260339	P1P2	GTACGTGCAGCGGATTGTGC	0.705655	0
ENSG00000260339_+_72668504.23-P1P2	ENSG00000260339	P1P2	GCCGAGCAGTTGCCGACGCC	0.673187	0
ENSG00000260418_+_136657178.23-ENST00000564248	ENSG00000260418	ENST00000564248	GTCTGCTGTGACACCCTCCA	0.779336	0
ENSG00000260418_-_136657183.23-ENST00000564248	ENSG00000260418	ENST00000564248	GCGGATGAAAGTTGCAGCCT	0.776795	0
ENSG00000260418_-_136657164.23-ENST00000564248	ENSG00000260418	ENST00000564248	GAGTGTAAACGAATCCATTA	0.68241	0
ENSG00000260418_-_136657225.23-ENST00000564248	ENSG00000260418	ENST00000564248	GAAAGAGCGGGAGCGGAGTT	0.67691	0
ENSG00000260418_+_136656971.23-ENST00000564248	ENSG00000260418	ENST00000564248	GCCAGGCAAAGGCGGCCCTG	0.639464	0
ENSG00000260563_-_80251640.23-ENST00000566986	ENSG00000260563	ENST00000566986	GGAGCACCGCCTGGATTCTG	0.809776	0
ENSG00000260563_+_80251673.23-ENST00000566986	ENSG00000260563	ENST00000566986	GGATGGGCTGATGCAGGGAC	0.730381	0
ENSG00000260563_+_80251624.23-ENST00000566986	ENSG00000260563	ENST00000566986	GTTTCACCGCAGAATCCAGG	0.713649	0
ENSG00000260563_-_80251667.23-ENST00000566986	ENSG00000260563	ENST00000566986	GGCGACTGTGTGCGCGCTCA	0.712625	0
ENSG00000260563_-_80251604.23-ENST00000566986	ENSG00000260563	ENST00000566986	GGTCAAACATCTGGCAAGGT	0.704417	0
ENSG00000260658_-_63651670.23-ENST00000564290	ENSG00000260658	ENST00000564290	Gaactgcagtgcccggaaga	0.81604	0
ENSG00000260658_-_63651719.23-ENST00000564290	ENSG00000260658	ENST00000564290	Gtgggactatgctccctgaa	0.808718	0
ENSG00000260658_+_63651659.23-ENST00000564290	ENSG00000260658	ENST00000564290	Gggctgtgaaaccctcttcc	0.70448	0
ENSG00000260658_+_63651746.23-ENST00000564290	ENSG00000260658	ENST00000564290	Gcacccacttgccacattgg	0.687691	0
ENSG00000260658_-_63651620.23-ENST00000564290	ENSG00000260658	ENST00000564290	Gcatccggacgcggggaatg	0.588646	0
ENSG00000260711_+_92225905.23-ENST00000565058	ENSG00000260711	ENST00000565058	GGCAACCCATGCTTGTTGGC	0.616873	0
ENSG00000260711_+_92225909.23-ENST00000565058	ENSG00000260711	ENST00000565058	GGACTGCAACCCATGCTTGT	0.595981	0
ENSG00000260711_-_92225921.23-ENST00000565058	ENSG00000260711	ENST00000565058	GAAGAACCTGCCAACAAGCA	0.548587	0
ENSG00000260711_-_92226042.23-ENST00000565058	ENSG00000260711	ENST00000565058	GTTAGATGCCtgatatggat	0.514484	0
ENSG00000260711_-_92225794.23-ENST00000565058	ENSG00000260711	ENST00000565058	Gtctgactcagggagcagtc	0.501828	0
ENSG00000260766_-_159996353.23-ENST00000562313	ENSG00000260766	ENST00000562313	GTAAAATAGTTAGGTCAggc	0.502314	0
ENSG00000260766_+_159996394.23-ENST00000562313	ENSG00000260766	ENST00000562313	Gttaagtgatcttccctcat	0.450537	0
ENSG00000260766_-_159996151.23-ENST00000562313	ENSG00000260766	ENST00000562313	GATAATAGATAGCAGAatta	0.382832	0
ENSG00000260766_-_159996236.23-ENST00000562313	ENSG00000260766	ENST00000562313	Gtgatgtttgcaacttcaca	0.267592	0
ENSG00000260766_+_159996539.23-ENST00000562313	ENSG00000260766	ENST00000562313	Gtcactgcagccgaactccc	0.738568	1
ENSG00000260793_+_42298843.23-P1P2	ENSG00000260793	P1P2	GCACGCCGTCTCGCCGGCCC	0.649138	0
ENSG00000260793_-_42298848.23-P1P2	ENSG00000260793	P1P2	GGGTCCTCGCTCCCCTGCCG	0.62454	0
ENSG00000260793_+_42298837.23-P1P2	ENSG00000260793	P1P2	GGTCTCGCCGGCCCCGGCAG	0.622478	0
ENSG00000260793_+_42298812.23-P1P2	ENSG00000260793	P1P2	GGAGGACCCCGGCGAACAGA	0.617324	0
ENSG00000260793_+_42298809.23-P1P2	ENSG00000260793	P1P2	GGACCCCGGCGAACAGATGG	0.604139	0
ENSG00000260807_-_1030935.23-P1P2	ENSG00000260807	P1P2	GAGGTCACGCCCGGAAGGCC	0.806152	0
ENSG00000260807_-_1030930.23-P1P2	ENSG00000260807	P1P2	GGCCCTAGGTCACGCCCGGA	0.801723	0
ENSG00000260807_-_1030926.23-P1P2	ENSG00000260807	P1P2	GCCGAGCCCTAGGTCACGCC	0.777195	0
ENSG00000260807_+_1030940.23-P1P2	ENSG00000260807	P1P2	GGGATGGCGTGGCCGGACGC	0.773696	0
ENSG00000260807_+_1030960.23-P1P2	ENSG00000260807	P1P2	GAGTCCCTGGGGCCGCCGGG	0.739449	0
ENSG00000260877_+_69186265.23-ENST00000561588	ENSG00000260877	ENST00000561588	Gtctaaaggatgattactgc	0.613959	0
ENSG00000260877_+_69186255.23-ENST00000561588	ENSG00000260877	ENST00000561588	Ggattactgctgggctttga	0.583928	0
ENSG00000260877_-_69186440.23-ENST00000561588	ENSG00000260877	ENST00000561588	Ggggatggtaacagtgtcta	0.536524	0
ENSG00000260877_+_69186212.23-ENST00000561588	ENSG00000260877	ENST00000561588	Gaaaatggtgcaaagcgcaa	0.524955	0
ENSG00000260877_-_69186451.23-ENST00000561588	ENSG00000260877	ENST00000561588	GagtgtctaGGGGTACTGCT	0.506049	0
ENSG00000260920_-_40930054.23-ENST00000565390	ENSG00000260920	ENST00000565390	Gtctcactatgttgctggac	0.694764	0
ENSG00000260920_+_40930200.23-ENST00000565390	ENSG00000260920	ENST00000565390	Gcactggcacatagtgaact	0.495891	0
ENSG00000260920_-_40930250.23-ENST00000565390	ENSG00000260920	ENST00000565390	Gatggcgtgttagtgatctg	0.491138	0
ENSG00000260920_+_40930216.23-ENST00000565390	ENSG00000260920	ENST00000565390	Gacacgccatgaaatttcac	0.409049	0
ENSG00000260920_+_40930137.23-ENST00000565390	ENSG00000260920	ENST00000565390	Gtaatataacaggctgttcc	0.402532	0
ENSG00000261000_+_206677319.23-ENST00000562504	ENSG00000261000	ENST00000562504	GAAGCTTTCAGGGAACTCCC	0.710706	0
ENSG00000261000_-_206677345.23-ENST00000562504	ENSG00000261000	ENST00000562504	GGAGTTCCCTGAAAGCTTCG	0.690767	0
ENSG00000261000_-_206677324.23-ENST00000562504	ENSG00000261000	ENST00000562504	GTGCAACTGTCAGAATCCCT	0.645023	0
ENSG00000261000_+_206677329.23-ENST00000562504	ENSG00000261000	ENST00000562504	GGAAATCCCCGAAGCTTTCA	0.609199	0
ENSG00000261000_-_206677516.23-ENST00000562504	ENSG00000261000	ENST00000562504	GTGGGAAAACCAGCACGCTC	0.562486	0
ENSG00000261087_-_102181679.23-P1P2	ENSG00000261087	P1P2	GAGTGCCAGGCCAAGAAGAT	0.754617	0
ENSG00000261087_+_102181662.23-P1P2	ENSG00000261087	P1P2	GACTTCCAATCTTCTTGGCC	0.689305	0
ENSG00000261087_-_102181700.23-P1P2	ENSG00000261087	P1P2	GGAAGTTATGTGAGGGGATG	0.679258	0
ENSG00000261087_-_102181692.23-P1P2	ENSG00000261087	P1P2	GGAAGATTGGAAGTTATGTG	0.656809	0
ENSG00000261087_+_102181638.23-P1P2	ENSG00000261087	P1P2	GCTAAGGACCTACTACAGAC	0.632952	0
ENSG00000261116_+_54807999.23-P1P2	ENSG00000261116	P1P2	GTATGCAGTCATATCATATT	0.635329	0
ENSG00000261116_-_54808044.23-P1P2	ENSG00000261116	P1P2	GGTTTTTGTAAGAATACCAT	0.494559	0
ENSG00000261116_+_54808076.23-P1P2	ENSG00000261116	P1P2	GGAATATCATCCTCAAATCA	0.47604	0
ENSG00000261116_+_54808146.23-P1P2	ENSG00000261116	P1P2	GAAAGTCTCTGGAACAGATA	0.424281	0
ENSG00000261116_+_54808038.23-P1P2	ENSG00000261116	P1P2	GAAACTTCTCATTTTCCCAA	0.409864	0
ENSG00000261220_+_134585432.23-ENST00000561761	ENSG00000261220	ENST00000561761	Gaggtcggttctcacagatg	0.56825	0
ENSG00000261220_-_134585621.23-ENST00000561761	ENSG00000261220	ENST00000561761	GGACCTGTGCTAGAAGATGG	0.535231	0
ENSG00000261220_+_134585512.23-ENST00000561761	ENSG00000261220	ENST00000561761	Gatgtcaaagacagttctaa	0.485603	0
ENSG00000261220_+_134585567.23-ENST00000561761	ENSG00000261220	ENST00000561761	GGTGGGCAGGGACCTGACAC	0.481442	0
ENSG00000261220_-_134585618.23-ENST00000561761	ENSG00000261220	ENST00000561761	GGATGACCTGTGCTAGAAGA	0.476009	0
ENSG00000261253_+_89387726.23-ENST00000562995	ENSG00000261253	ENST00000562995	GGCTCAGATCCTAGAAGCCG	0.83203	0
ENSG00000261253_+_89387752.23-ENST00000562995	ENSG00000261253	ENST00000562995	GAGGTGTCTCAGGGTTGTCC	0.713282	0
ENSG00000261253_-_89387697.23-ENST00000562995	ENSG00000261253	ENST00000562995	GCTCTTCAGCTGACAAGAGC	0.65503	0
ENSG00000261253_+_89387762.23-ENST00000562995	ENSG00000261253	ENST00000562995	GcccgcccGACAGGTGTCTC	0.653364	0
ENSG00000261253_-_89387674.23-ENST00000562995	ENSG00000261253	ENST00000562995	GCCAGGAATTTCAGCCTATC	0.597905	0
ENSG00000261253_+_89389669.23-ENST00000565667	ENSG00000261253	ENST00000565667	GTGCACACAGTAGGCCTGCC	0.862395	0
ENSG00000261253_+_89389694.23-ENST00000565667	ENSG00000261253	ENST00000565667	GCATAGGGTGTGTCACTCAA	0.798862	0
ENSG00000261253_+_89389710.23-ENST00000565667	ENSG00000261253	ENST00000565667	GCCACAGTGCTGTGGGTCAT	0.759021	0
ENSG00000261253_-_89389677.23-ENST00000565667	ENSG00000261253	ENST00000565667	GAAAGAGCTGCATACCTGGC	0.722358	0
ENSG00000261253_+_89389717.23-ENST00000565667	ENSG00000261253	ENST00000565667	GGGGATTGCCACAGTGCTGT	0.668668	0
ENSG00000261270_-_56974597.23-ENST00000565861	ENSG00000261270	ENST00000565861	GAGTATATCACTCTGTggct	0.423165	0
ENSG00000261270_+_56974518.23-ENST00000565861	ENSG00000261270	ENST00000565861	GCTCAAAAAAGAGCAAAATC	0.403305	0
ENSG00000261270_-_56974561.23-ENST00000565861	ENSG00000261270	ENST00000565861	GCAGTCTCAGTTACTGTAGA	0.40183	0
ENSG00000261270_-_56974592.23-ENST00000565861	ENSG00000261270	ENST00000565861	GTAAATAGTATATCACTCTG	0.334509	0
ENSG00000261270_+_56974513.23-ENST00000565861	ENSG00000261270	ENST00000565861	GAAAAGAGCAAAATCTggcc	0.400947	1
ENSG00000261338_+_219120092.23-ENST00000562328	ENSG00000261338	ENST00000562328	Gaaccaagtggaaggtatac	0.731451	0
ENSG00000261338_+_219120114.23-ENST00000562328	ENSG00000261338	ENST00000562328	Gcaagatgttagcatggtgg	0.718735	0
ENSG00000261338_-_219120111.23-ENST00000562328	ENSG00000261338	ENST00000562328	Gatcctgtataccttccact	0.576305	0
ENSG00000261338_-_219120067.23-ENST00000562328	ENSG00000261338	ENST00000562328	Gataactgtagatttaaata	0.572911	0
ENSG00000261338_+_219120184.23-ENST00000562328	ENSG00000261338	ENST00000562328	Gggccaaatctgaaggtgtg	0.428165	0
ENSG00000261379_-_227668845.23-ENST00000567305	ENSG00000261379	ENST00000567305	GACTGAGGCTTCATTGTATT	0.618883	0
ENSG00000261379_-_227668830.23-ENST00000567305	ENSG00000261379	ENST00000567305	GGAAAAATTCTACTTAACTG	0.56484	0
ENSG00000261379_-_227669003.23-ENST00000567305	ENSG00000261379	ENST00000567305	Gaaatctcttagggaaggat	0.517052	0
ENSG00000261379_+_227669006.23-ENST00000567305	ENSG00000261379	ENST00000567305	Ggcttaaactgtgaatgctg	0.444384	0
ENSG00000261379_-_227669191.23-ENST00000567305	ENSG00000261379	ENST00000567305	GTACTACAGCTGGGTGGAGC	0.440284	0
ENSG00000261468_-_30739437.23-P1P2	ENSG00000261468	P1P2	GATACAGGGCCCTGTGAGAC	0.574502	0
ENSG00000261468_-_30739118.23-P1P2	ENSG00000261468	P1P2	Gtggtttcttaatgtgtaga	0.54414	0
ENSG00000261468_+_30739051.23-P1P2	ENSG00000261468	P1P2	Gtacacaaagttacagttag	0.508618	0
ENSG00000261468_-_30739142.23-P1P2	ENSG00000261468	P1P2	Ggataatgatgagatctact	0.479981	0
ENSG00000261468_-_30739446.23-P1P2	ENSG00000261468	P1P2	GCCTGTGAGACAGGAAATCT	0.407736	0
ENSG00000261512_-_46657908.23-ENST00000574180	ENSG00000261512	ENST00000574180	GGGACGGGGGGGCACAGTGG	0.244459	0
ENSG00000261512_-_46658348.23-ENST00000574180	ENSG00000261512	ENST00000574180	GAGAGGGGCTCTGCAAGGAC	0.754146	1
ENSG00000261512_+_46658296.23-ENST00000574180	ENSG00000261512	ENST00000574180	GGGAACAGGGAGCATTCACA	0.728434	1
ENSG00000261512_+_46658289.23-ENST00000574180	ENSG00000261512	ENST00000574180	GGGAGCATTCACAGGGTCTT	0.717999	1
ENSG00000261512_+_46658276.23-ENST00000574180	ENSG00000261512	ENST00000574180	GGGTCTTGGGAACAAAGGCC	0.693136	1
ENSG00000261578_+_76511435.23-ENST00000566747	ENSG00000261578	ENST00000566747	GTCCATGGTTGGATGAGGGC	0.747013	0
ENSG00000261578_-_76511455.23-ENST00000566747	ENSG00000261578	ENST00000566747	GTCCCGCCCTCATCCAACCA	0.703777	0
ENSG00000261578_+_76511439.23-ENST00000566747	ENSG00000261578	ENST00000566747	GTAACTCCATGGTTGGATGA	0.679541	0
ENSG00000261578_+_76511446.23-ENST00000566747	ENSG00000261578	ENST00000566747	GTACTTCATAACTCCATGGT	0.671694	0
ENSG00000261578_+_76511419.23-ENST00000566747	ENSG00000261578	ENST00000566747	GGGCGGGAAAGAGCACTTAG	0.628835	0
ENSG00000261654_-_111484898.23-ENST00000562952	ENSG00000261654	ENST00000562952	Ggccatatttttacatttca	0.604463	0
ENSG00000261654_+_111484975.23-ENST00000562952	ENSG00000261654	ENST00000562952	Gaaaatgaccttaaaacata	0.530461	0
ENSG00000261654_-_111484598.23-ENST00000562952	ENSG00000261654	ENST00000562952	Gacatgaaggtagcatgcta	0.435421	0
ENSG00000261654_-_111484749.23-ENST00000562952	ENSG00000261654	ENST00000562952	Gttattaaatcactctcctg	0.423449	0
ENSG00000261654_+_111484769.23-ENST00000562952	ENSG00000261654	ENST00000562952	Ggttcttagttgcaaagtat	0.413662	0
ENSG00000261716_-_149820362.23-ENST00000564237	ENSG00000261716	ENST00000564237	GAGTCAATAACATACATTAT	0.502507	0
ENSG00000261716_+_149820510.23-ENST00000564237	ENSG00000261716	ENST00000564237	Gagtttgagagatgcatcta	0.496788	0
ENSG00000261716_-_149820489.23-ENST00000564237	ENSG00000261716	ENST00000564237	GACAGGTAGACCCTAAAGAC	0.494719	0
ENSG00000261716_-_149820269.23-ENST00000564237	ENSG00000261716	ENST00000564237	GAGGCCAACCCTAAGAACTG	0.45326	0
ENSG00000261716_-_149820584.23-ENST00000564237	ENSG00000261716	ENST00000564237	Ggagcttctcaaatttcagt	0.445762	0
ENSG00000261888_-_81061235.23-ENST00000573312	ENSG00000261888	ENST00000573312	GCCTCCCTACTCAGGGCCGA	0.757165	0
ENSG00000261888_-_81061269.23-ENST00000573312	ENSG00000261888	ENST00000573312	GGGTCGTTGCAAAAGAATAT	0.686175	0
ENSG00000261888_-_81061228.23-ENST00000573312	ENSG00000261888	ENST00000573312	GAGTCCAGCCTCCCTACTCA	0.683477	0
ENSG00000261888_+_81061218.23-ENST00000573312	ENSG00000261888	ENST00000573312	GGGTGCCCTCGGCCCTGAGT	0.670476	0
ENSG00000261888_-_81061272.23-ENST00000573312	ENSG00000261888	ENST00000573312	GCGTTGCAAAAGAATATGGG	0.66218	0
ENSG00000262160_+_68262826.23-ENST00000571197	ENSG00000262160	ENST00000571197	GGGTGGGGATAGTTTACACC	0.546093	0
ENSG00000262160_+_68262853.23-ENST00000571197	ENSG00000262160	ENST00000571197	GGAGGTCTGGTGATAATGGC	0.513099	0
ENSG00000262160_-_68262829.23-ENST00000571197	ENSG00000262160	ENST00000571197	GCATGTGTGGTGCTGCTGCC	0.509067	0
ENSG00000262160_-_68262852.23-ENST00000571197	ENSG00000262160	ENST00000571197	GTGTAAACTATCCCCACCCA	0.446907	0
ENSG00000262160_-_68262816.23-ENST00000571197	ENSG00000262160	ENST00000571197	GATGTCTTTGGGTTCATGTG	0.4279	0
ENSG00000262294_-_202447.23-P1P2	ENSG00000262294	P1P2	GGAACTGGGCCCCTGACTCC	0.839886	0
ENSG00000262294_-_202433.23-P1P2	ENSG00000262294	P1P2	GGAAAACCCCTGCATGAACT	0.808426	0
ENSG00000262294_+_202417.23-P1P2	ENSG00000262294	P1P2	GAGGGGCCCAGTTCATGCAG	0.807931	0
ENSG00000262294_-_202605.23-P1P2	ENSG00000262294	P1P2	GACCCGAGGTGTTCCAGATG	0.66055	0
ENSG00000262294_-_202619.23-P1P2	ENSG00000262294	P1P2	GAGATGAGGAGCTGAATCAC	0.654522	0
ENSG00000262454_+_14396404.23-ENST00000570945	ENSG00000262454	ENST00000570945	GAAGGTGCCAGGCGGGAAGA	0.890198	0
ENSG00000262454_+_14396134.23-ENST00000570945	ENSG00000262454	ENST00000570945	GCAGAGAGCGCGCAGCCGAC	0.809804	0
ENSG00000262454_-_14396141.23-ENST00000570945	ENSG00000262454	ENST00000570945	GAGGCCGGGTGCAGCCCCGT	0.806469	0
ENSG00000262454_-_14396126.23-ENST00000570945	ENSG00000262454	ENST00000570945	GGGCAGCGGACCGTGGAGGC	0.805594	0
ENSG00000262454_-_14396122.23-ENST00000570945	ENSG00000262454	ENST00000570945	GTGGCGGCAGCGGACCGTGG	0.795853	0
ENSG00000262454_+_14396404.23-ENST00000571639	ENSG00000262454	ENST00000571639	GAAGGTGCCAGGCGGGAAGA	0.890198	0
ENSG00000262454_+_14396426.23-ENST00000571639	ENSG00000262454	ENST00000571639	GCGATCCCTGCCTTGGCTGG	0.785795	0
ENSG00000262454_+_14396415.23-ENST00000571639	ENSG00000262454	ENST00000571639	GTTGGCTGGCGGAAGGTGCC	0.701773	0
ENSG00000262454_-_14396442.23-ENST00000571639	ENSG00000262454	ENST00000571639	GACCTTCCGCCAGCCAAGGC	0.699841	0
ENSG00000262454_+_14396433.23-ENST00000571639	ENSG00000262454	ENST00000571639	GCCTGCCGCGATCCCTGCCT	0.697647	0
ENSG00000262454_-_14417355.23-ENST00000575792	ENSG00000262454	ENST00000575792	GAATAGGTATAAGGGAAGTC	0.547127	0
ENSG00000262454_-_14417492.23-ENST00000575792	ENSG00000262454	ENST00000575792	Gcctccctccaggcacacta	0.507424	0
ENSG00000262454_+_14417517.23-ENST00000575792	ENSG00000262454	ENST00000575792	Ggaacgccagagctactaga	0.49513	0
ENSG00000262454_+_14417571.23-ENST00000575792	ENSG00000262454	ENST00000575792	Ggaggaaggtaagaagacgg	0.460713	0
ENSG00000262454_+_14417475.23-ENST00000575792	ENSG00000262454	ENST00000575792	Gtcttccctagtgtgcctgg	0.448475	0
ENSG00000262769_-_19501175.23-ENST00000574267	ENSG00000262769	ENST00000574267	GATGGGAGCACTGTCATGCT	0.760172	0
ENSG00000262769_-_19501220.23-ENST00000574267	ENSG00000262769	ENST00000574267	GTATCACTCACCATTGCGGA	0.677199	0
ENSG00000262769_+_19501228.23-ENST00000574267	ENSG00000262769	ENST00000574267	GCATCTACAGCGGATTCGGA	0.67567	0
ENSG00000262769_-_19501193.23-ENST00000574267	ENSG00000262769	ENST00000574267	GTTGGGTATTTCTAACTTTG	0.64696	0
ENSG00000262769_+_19501208.23-ENST00000574267	ENSG00000262769	ENST00000574267	GGGGACTAGACCTTCCGCAA	0.593338	0
ENSG00000262877_-_79364022.23-ENST00000571724	ENSG00000262877	ENST00000571724	GCAATCCTCCTACCCAGGTC	0.885455	0
ENSG00000262877_+_79364013.23-ENST00000571724	ENSG00000262877	ENST00000571724	GACTTGTCAGGGGCCAGACC	0.848009	0
ENSG00000262877_+_79363871.23-ENST00000571724	ENSG00000262877	ENST00000571724	GCAGAAGTCCCAGGGATCCT	0.839092	0
ENSG00000262877_+_79363904.23-ENST00000571724	ENSG00000262877	ENST00000571724	GCAAGCAGGGAGCCAGGTTG	0.810667	0
ENSG00000262877_-_79363846.23-ENST00000571724	ENSG00000262877	ENST00000571724	GAGGTCTGTCGAGGAGACTG	0.808796	0
ENSG00000262877_+_79363871.23-ENST00000608155	ENSG00000262877	ENST00000608155	GCAGAAGTCCCAGGGATCCT	0.839092	0
ENSG00000262877_+_79363904.23-ENST00000608155	ENSG00000262877	ENST00000608155	GCAAGCAGGGAGCCAGGTTG	0.810667	0
ENSG00000262877_-_79363846.23-ENST00000608155	ENSG00000262877	ENST00000608155	GAGGTCTGTCGAGGAGACTG	0.808796	0
ENSG00000262877_-_79363854.23-ENST00000608155	ENSG00000262877	ENST00000608155	GCGAGGAGACTGTGGCCTTC	0.75832	0
ENSG00000262877_-_79363837.23-ENST00000608155	ENSG00000262877	ENST00000608155	GCCTCGTCCGAGGTCTGTCG	0.717229	0
ENSG00000263325_-_2907775.23-ENST00000577140	ENSG00000263325	ENST00000577140	GGGAGAACACGGAGGCGAGA	0.787908	0
ENSG00000263325_-_2907767.23-ENST00000577140	ENSG00000263325	ENST00000577140	GAGGAGATGGGAGAACACGG	0.765936	0
ENSG00000263325_-_2907755.23-ENST00000577140	ENSG00000263325	ENST00000577140	GCAGCGGAGGACGAGGAGAT	0.739297	0
ENSG00000263325_-_2907742.23-ENST00000577140	ENSG00000263325	ENST00000577140	GCCCCAGAGGCAAGCAGCGG	0.737203	0
ENSG00000263325_-_2907764.23-ENST00000577140	ENSG00000263325	ENST00000577140	GACGAGGAGATGGGAGAACA	0.724268	0
ENSG00000263470_-_63097114.23-ENST00000582940	ENSG00000263470	ENST00000582940	GGCGCCAGGAGATGACAATC	0.862555	0
ENSG00000263470_-_63097135.23-ENST00000582940	ENSG00000263470	ENST00000582940	GGTACCAAGGCCGGCAGTAC	0.860933	0
ENSG00000263470_-_63097126.23-ENST00000582940	ENSG00000263470	ENST00000582940	GGACAATCCGGTACCAAGGC	0.859404	0
ENSG00000263470_-_63097122.23-ENST00000582940	ENSG00000263470	ENST00000582940	GAGATGACAATCCGGTACCA	0.852962	0
ENSG00000263470_+_63097117.23-ENST00000582940	ENSG00000263470	ENST00000582940	GCAGCCTGTACTGCCGGCCT	0.829273	0
ENSG00000263826_+_186501917.23-ENST00000577781	ENSG00000263826	ENST00000577781	GCAAGCCGGGTGATTGACGC	0.844562	0
ENSG00000263826_+_186501909.23-ENST00000577781	ENSG00000263826	ENST00000577781	GGTGATTGACGCGGGCGGAG	0.815056	0
ENSG00000263826_+_186501914.23-ENST00000577781	ENSG00000263826	ENST00000577781	GGCCGGGTGATTGACGCGGG	0.804441	0
ENSG00000263826_-_186501881.23-ENST00000577781	ENSG00000263826	ENST00000577781	GGACGGGACAGGACCGGTGC	0.745416	0
ENSG00000263826_-_186501892.23-ENST00000577781	ENSG00000263826	ENST00000577781	GACCGGTGCCGGTGAACCGT	0.727552	0
ENSG00000263893_+_70638884.23-ENST00000584975	ENSG00000263893	ENST00000584975	GCAGATGGCCCAGTACATGA	0.683368	0
ENSG00000263893_-_70638897.23-ENST00000584975	ENSG00000263893	ENST00000584975	GCAAGCTGTCCGTCATGTAC	0.675922	0
ENSG00000263893_+_70638922.23-ENST00000584975	ENSG00000263893	ENST00000584975	Gaaccatttccagttggtaa	0.650981	0
ENSG00000263893_-_70638968.23-ENST00000584975	ENSG00000263893	ENST00000584975	Ggtgggactagctcctaacc	0.650235	0
ENSG00000263893_+_70638959.23-ENST00000584975	ENSG00000263893	ENST00000584975	Ggtgccttcagtacctggtt	0.644741	0
ENSG00000264235_+_3261779.23-ENST00000581905	ENSG00000264235	ENST00000581905	GGACCCGAGTGGGCCGCGAT	0.898635	0
ENSG00000264235_-_3261788.23-ENST00000581905	ENSG00000264235	ENST00000581905	GCCAAATCCTCGGCCGATCG	0.879046	0
ENSG00000264235_+_3261790.23-ENST00000581905	ENSG00000264235	ENST00000581905	GCGCTGGAATTTGACCCGAG	0.855013	0
ENSG00000264235_+_3261773.23-ENST00000581905	ENSG00000264235	ENST00000581905	GAGTGGGCCGCGATCGGCCG	0.817786	0
ENSG00000264235_-_3261762.23-ENST00000581905	ENSG00000264235	ENST00000581905	GGCGCCCCGCCTGGGTCAAA	0.748938	0
ENSG00000264885_-_18572550.23-ENST00000578214	ENSG00000264885	ENST00000578214	GGTGGCCGGTGGTGTGTGCA	0.714149	1
ENSG00000264885_-_18572762.23-ENST00000578214	ENSG00000264885	ENST00000578214	GGAGTCTTCATATATCACTT	0.685293	1
ENSG00000264885_+_18572523.23-ENST00000578214	ENSG00000264885	ENST00000578214	GACACACCACCGGCCACCAG	0.660512	1
ENSG00000264885_-_18572522.23-ENST00000578214	ENSG00000264885	ENST00000578214	GAAAGCCAAGGCGCACAAGG	0.651263	1
ENSG00000264885_+_18572578.23-ENST00000578214	ENSG00000264885	ENST00000578214	GGATGCTTGCACCGTGACAG	0.639303	1
ENSG00000265246_-_25568617.23-ENST00000581944	ENSG00000265246	ENST00000581944	GAGGGTTGGGTGAGCACCCC	0.859773	0
ENSG00000265246_+_25568637.23-ENST00000581944	ENSG00000265246	ENST00000581944	GACAGATGAGTCAGAATGGA	0.836314	0
ENSG00000265246_+_25568591.23-ENST00000581944	ENSG00000265246	ENST00000581944	GGGTGCTCACCCAACCCTCA	0.733116	0
ENSG00000265246_+_25568621.23-ENST00000581944	ENSG00000265246	ENST00000581944	GGGAAGGTAATGAGGTTTCT	0.719325	0
ENSG00000265246_+_25568419.23-ENST00000581944	ENSG00000265246	ENST00000581944	GAGGGAGATGCCCCTGATGC	0.684343	0
ENSG00000265688_-_79885760.23-P1P2	ENSG00000265688	P1P2	GTGGCTGCTCTAGCGCCTGG	0.733209	0
ENSG00000265688_-_79885774.23-P1P2	ENSG00000265688	P1P2	GCCTGGCGGGGTCTCACGGG	0.732024	0
ENSG00000265688_-_79885741.23-P1P2	ENSG00000265688	P1P2	GCCGTCGTCCCTGGCAACAC	0.711345	0
ENSG00000265688_-_79885770.23-P1P2	ENSG00000265688	P1P2	GAGCGCCTGGCGGGGTCTCA	0.68516	0
ENSG00000265688_+_79885948.23-P1P2	ENSG00000265688	P1P2	GCCCAGGCCGGCACTCGAGG	0.684434	0
ENSG00000266088_+_38673219.23-P1P2	ENSG00000266088	P1P2	GATGAGCTGCAGATAGCTGT	0.643867	0
ENSG00000266088_+_38673208.23-P1P2	ENSG00000266088	P1P2	GATAGCTGTTGGCTGAGGCA	0.610547	0
ENSG00000266088_+_38673317.23-P1P2	ENSG00000266088	P1P2	GGTTGCAAGAGGAAGAACTG	0.576842	0
ENSG00000266088_+_38673475.23-P1P2	ENSG00000266088	P1P2	GAGGATGTGGACCGATGCCC	0.566422	0
ENSG00000266088_-_38673402.23-P1P2	ENSG00000266088	P1P2	GATCCCAGATCTCAGGCTCC	0.55523	0
ENSG00000266258_-_68003740.23-ENST00000583247	ENSG00000266258	ENST00000583247	GTCCTGACGTGTACAGGGTC	0.783104	0
ENSG00000266258_+_68003720.23-ENST00000583247	ENSG00000266258	ENST00000583247	GACCTGACCCTGTACACGTC	0.711099	0
ENSG00000266258_-_68003734.23-ENST00000583247	ENSG00000266258	ENST00000583247	GCTCCACTCCTGACGTGTAC	0.655379	0
ENSG00000266258_+_68003698.23-ENST00000583247	ENSG00000266258	ENST00000583247	GAGTGGAGAGACTGCAAAGA	0.640943	0
ENSG00000266258_-_68003776.23-ENST00000583247	ENSG00000266258	ENST00000583247	GCTAGAAGTGTGGCAATGAT	0.580661	0
ENSG00000266258_-_68002742.23-ENST00000584919	ENSG00000266258	ENST00000584919	Gctcatcaaacttctctctg	0.604533	0
ENSG00000266258_+_68002888.23-ENST00000584919	ENSG00000266258	ENST00000584919	Gatgggatgacactgcaaat	0.554117	0
ENSG00000266258_-_68002689.23-ENST00000584919	ENSG00000266258	ENST00000584919	Gcaggttttgggtcctgtct	0.532781	0
ENSG00000266258_+_68002680.23-ENST00000584919	ENSG00000266258	ENST00000584919	Gttatctttatcaccaagac	0.526644	0
ENSG00000266258_-_68002677.23-ENST00000584919	ENSG00000266258	ENST00000584919	Gctaggaggaagacaggttt	0.508576	0
ENSG00000266401_+_3653140.23-P1P2	ENSG00000266401	P1P2	GTTCTCTTGAAACTGGAGCA	0.800566	0
ENSG00000266401_+_3653224.23-P1P2	ENSG00000266401	P1P2	GGTCGCACCAATGGCAGGGA	0.556852	0
ENSG00000266401_+_3653104.23-P1P2	ENSG00000266401	P1P2	GTCTACATATTTTCACCAGT	0.550154	0
ENSG00000266401_-_3653090.23-P1P2	ENSG00000266401	P1P2	GTTCCCACTTCTCCTTGATA	0.534495	0
ENSG00000266401_+_3653071.23-P1P2	ENSG00000266401	P1P2	GGGCCTTATCAAGGAGAAGT	0.515503	0
ENSG00000267015_+_77103931.23-ENST00000592906	ENSG00000267015	ENST00000592906	GAATTACCTTCTGGATAGTT	0.707883	0
ENSG00000267015_+_77103940.23-ENST00000592906	ENSG00000267015	ENST00000592906	GTGAGTTAATAATTACCTTC	0.692709	0
ENSG00000267015_+_77103926.23-ENST00000592906	ENSG00000267015	ENST00000592906	GCCTTCTGGATAGTTTGGGA	0.664384	0
ENSG00000267015_-_77103901.23-ENST00000592906	ENSG00000267015	ENST00000592906	GTCATTATCGTTGTATGTTA	0.646953	0
ENSG00000267015_+_77103747.23-ENST00000592906	ENSG00000267015	ENST00000592906	GGACACGGCTCTGCAGAACG	0.553121	0
ENSG00000267128_-_74136662.23-P1P2	ENSG00000267128	P1P2	GGTGCCTGCGAGGACCACGG	0.845177	0
ENSG00000267128_-_74136659.23-P1P2	ENSG00000267128	P1P2	GGTGGTGCCTGCGAGGACCA	0.820953	0
ENSG00000267128_-_74136689.23-P1P2	ENSG00000267128	P1P2	GGAGCACTACCCCACCCCCG	0.765218	0
ENSG00000267128_-_74136652.23-P1P2	ENSG00000267128	P1P2	GTAAGTATGTGGTGCCTGCG	0.764691	0
ENSG00000267128_+_74136644.23-P1P2	ENSG00000267128	P1P2	GCTCCCACCGTGGTCCTCGC	0.74194	0
ENSG00000267201_+_2462135.23-P1P2	ENSG00000267201	P1P2	GGGTCCCGCGGGGATGGCTC	0.810018	0
ENSG00000267201_+_2462156.23-P1P2	ENSG00000267201	P1P2	GACTTGGAGTCCAGTCCCTG	0.801824	0
ENSG00000267201_-_2462162.23-P1P2	ENSG00000267201	P1P2	GCCATCCCCGCGGGACCCCC	0.790548	0
ENSG00000267201_-_2462152.23-P1P2	ENSG00000267201	P1P2	GGTGCCCAGAGCCATCCCCG	0.764475	0
ENSG00000267201_+_2462188.23-P1P2	ENSG00000267201	P1P2	GCCCCACCCACGGGAAGCGC	0.730795	0
ENSG00000267260_-_37264091.23-P1P2	ENSG00000267260	P1P2	GCAGCCACGATGCGAGCCAA	0.796716	0
ENSG00000267260_+_37264085.23-P1P2	ENSG00000267260	P1P2	GCTTGGAGCCAAGAATCCTT	0.793661	0
ENSG00000267260_+_37264102.23-P1P2	ENSG00000267260	P1P2	GTAACAGCCAGGACCAGGCT	0.792371	0
ENSG00000267260_-_37264099.23-P1P2	ENSG00000267260	P1P2	GATGCGAGCCAAAGGATTCT	0.779562	0
ENSG00000267260_-_37264111.23-P1P2	ENSG00000267260	P1P2	GGGATTCTTGGCTCCAAGCC	0.773543	0
ENSG00000267288_-_43248896.23-ENST00000589451	ENSG00000267288	ENST00000589451	GCTGGGACAAAGGTGGACAA	0.714524	0
ENSG00000267288_-_43248911.23-ENST00000589451	ENSG00000267288	ENST00000589451	GACAAAGGTTGTTTACCCGG	0.674401	0
ENSG00000267288_-_43248908.23-ENST00000589451	ENSG00000267288	ENST00000589451	GTGGACAAAGGTTGTTTACC	0.62659	0
ENSG00000267288_-_43248756.23-ENST00000589451	ENSG00000267288	ENST00000589451	GATTCCAGGAGAGCCTCTGG	0.620107	0
ENSG00000267288_-_43248965.23-ENST00000589451	ENSG00000267288	ENST00000589451	GGAAGATTCCAGAGGGCTGC	0.61928	0
ENSG00000267317_-_1462373.23-ENST00000588225	ENSG00000267317	ENST00000588225	GATTACATTAAAATTACTTC	0.301509	0
ENSG00000267317_+_1462280.23-ENST00000588225	ENSG00000267317	ENST00000588225	GTGCTGCAAACAGCAGCCCC	0.270796	0
ENSG00000267317_-_1462693.23-ENST00000588225	ENSG00000267317	ENST00000588225	GaaaaaaaaTTCAGGCAgcc	0.663308	1
ENSG00000267317_+_1462269.23-ENST00000588225	ENSG00000267317	ENST00000588225	GGCAGCCCCTGGGGAAGCCT	0.337781	1
ENSG00000267317_-_1462378.23-ENST00000588225	ENSG00000267317	ENST00000588225	GATTAAAATTACTTCAggcc	0.314603	1
ENSG00000267317_-_1458196.23-ENST00000591252	ENSG00000267317	ENST00000591252	GCGGAGAGGGACAGACTCCC	0.571516	0
ENSG00000267317_-_1458345.23-ENST00000591252	ENSG00000267317	ENST00000591252	GGAACAGGGAACGGACCAGA	0.551209	0
ENSG00000267317_-_1458235.23-ENST00000591252	ENSG00000267317	ENST00000591252	GCATGAGTGGACCGTCACCC	0.529575	0
ENSG00000267317_+_1458192.23-ENST00000591252	ENSG00000267317	ENST00000591252	GAGAGGTGCTATGTGACTCC	0.515048	0
ENSG00000267317_+_1458209.23-ENST00000591252	ENSG00000267317	ENST00000591252	GGTGACGGTCCACTCATGAG	0.504429	0
ENSG00000267394_+_42276210.23-ENST00000586560	ENSG00000267394	ENST00000586560	GGGGCTCTTGGAGAGACTTC	0.781737	0
ENSG00000267394_+_42276205.23-ENST00000586560	ENSG00000267394	ENST00000586560	GCTTGGAGAGACTTCCGGGC	0.703804	0
ENSG00000267394_+_42276247.23-ENST00000586560	ENSG00000267394	ENST00000586560	GTGTGTCTGAATCCTTGGGT	0.687826	0
ENSG00000267394_+_42276398.23-ENST00000586560	ENSG00000267394	ENST00000586560	GCAGCAGTGCCGCAGGGACG	0.652411	0
ENSG00000267394_+_42276252.23-ENST00000586560	ENSG00000267394	ENST00000586560	GGGTTCTGTGTCTGAATCCT	0.64868	0
ENSG00000267481_+_19901314.23-ENST00000590697	ENSG00000267481	ENST00000590697	GAAATAACCATTCTGTATAT	0.678417	0
ENSG00000267481_-_19901329.23-ENST00000590697	ENSG00000267481	ENST00000590697	GCAATATCCAATATACAGAA	0.674815	0
ENSG00000267481_-_19901044.23-ENST00000590697	ENSG00000267481	ENST00000590697	GCACTCACTATTAGTCATTG	0.378465	0
ENSG00000267481_-_19901177.23-ENST00000590697	ENSG00000267481	ENST00000590697	GTAGGCATCAATAATGTTTG	0.368015	0
ENSG00000267481_+_19900952.23-ENST00000590697	ENSG00000267481	ENST00000590697	GCCATTGGCTAAAAAACAGG	0.276447	0
ENSG00000267530_-_782841.23-ENST00000586061	ENSG00000267530	ENST00000586061	GGCAAACCAGACAACCCTGC	0.738512	0
ENSG00000267530_-_782801.23-ENST00000586061	ENSG00000267530	ENST00000586061	GCCCCCAAGGACCCACGTCC	0.731626	0
ENSG00000267530_+_782833.23-ENST00000586061	ENSG00000267530	ENST00000586061	GTTCAAGCACAGTTCCTGCA	0.671214	0
ENSG00000267530_+_782783.23-ENST00000586061	ENSG00000267530	ENST00000586061	GGCTCCTGGACGTGGGTCCT	0.648609	0
ENSG00000267530_+_782790.23-ENST00000586061	ENSG00000267530	ENST00000586061	GGCTGTTGGCTCCTGGACGT	0.633378	0
ENSG00000267614_+_45040519.23-ENST00000588710	ENSG00000267614	ENST00000588710	GATGTTGGGATTCTATTACC	0.684695	0
ENSG00000267614_+_45040547.23-ENST00000588710	ENSG00000267614	ENST00000588710	GtgtgtgtgtAGGGGTTCTT	0.671055	0
ENSG00000267614_+_45040533.23-ENST00000588710	ENSG00000267614	ENST00000588710	GTTCTTGGGTATGAGATGTT	0.669227	0
ENSG00000267614_-_45040523.23-ENST00000588710	ENSG00000267614	ENST00000588710	GAAATAAATAATGCAGATCC	0.609123	0
ENSG00000267614_-_45040499.23-ENST00000588710	ENSG00000267614	ENST00000588710	GGAAGCAAGATCAGTATAAA	0.518082	0
ENSG00000267698_-_36505444.23-P1P2	ENSG00000267698	P1P2	GGACATGAGAGGCTGCTAGA	0.882083	0
ENSG00000267698_+_36505456.23-P1P2	ENSG00000267698	P1P2	GCGTGGGCAGGTGATGGCGC	0.869951	0
ENSG00000267698_+_36505468.23-P1P2	ENSG00000267698	P1P2	GACCTCCCTGCGGCGTGGGC	0.795534	0
ENSG00000267698_+_36505473.23-P1P2	ENSG00000267698	P1P2	GGTCTCACCTCCCTGCGGCG	0.777807	0
ENSG00000267698_-_36505420.23-P1P2	ENSG00000267698	P1P2	GCGGCAGCCGTGACAGCCGC	0.739857	0
ENSG00000267905_-_51843983.23-ENST00000594311	ENSG00000267905	ENST00000594311	GACAGCTGGGGTAGGGGCTC	0.809849	0
ENSG00000267905_-_51843977.23-ENST00000594311	ENSG00000267905	ENST00000594311	GGAACCGACAGCTGGGGTAG	0.809524	0
ENSG00000267905_-_51843971.23-ENST00000594311	ENSG00000267905	ENST00000594311	GTGGGCTGAACCGACAGCTG	0.803459	0
ENSG00000267905_+_51844023.23-ENST00000594311	ENSG00000267905	ENST00000594311	GCTCTAAGGGGACCAAAGAT	0.72052	0
ENSG00000267905_+_51844035.23-ENST00000594311	ENSG00000267905	ENST00000594311	GggctggggttcCCTCTAAG	0.664782	0
ENSG00000268006_+_50354898.23-P1P2	ENSG00000268006	P1P2	GACCACCGGGTGCTCCACGG	0.841238	0
ENSG00000268006_+_50354911.23-P1P2	ENSG00000268006	P1P2	GGAGCGCGGCGCGAACCACC	0.788368	0
ENSG00000268006_+_50354901.23-P1P2	ENSG00000268006	P1P2	GCGAACCACCGGGTGCTCCA	0.767625	0
ENSG00000268006_-_50354878.23-P1P2	ENSG00000268006	P1P2	GTCCCCTGTGGCCCGAAGGG	0.752259	0
ENSG00000268006_-_50354888.23-P1P2	ENSG00000268006	P1P2	GCCCGAAGGGTGGTCCCGCC	0.749141	0
ENSG00000268129_-_142720273.23-P1P2	ENSG00000268129	P1P2	GACCAAGCACCGTGACTCCC	0.799211	0
ENSG00000268129_-_142720284.23-P1P2	ENSG00000268129	P1P2	GTGACTCCCAGGAAAACTAG	0.73698	0
ENSG00000268129_+_142720240.23-P1P2	ENSG00000268129	P1P2	GGGTGCTTGGTCGCGTTATT	0.736798	0
ENSG00000268129_+_142720234.23-P1P2	ENSG00000268129	P1P2	GTGGTCGCGTTATTGGGTCC	0.718532	0
ENSG00000268129_-_142720216.23-P1P2	ENSG00000268129	P1P2	GAAGAGGGTGAAGTATCAGC	0.651484	0
ENSG00000268220_+_169805461.23-P1P2	ENSG00000268220	P1P2	GGGAAGATTAGTGGGCCTAC	0.774309	0
ENSG00000268220_+_169805470.23-P1P2	ENSG00000268220	P1P2	GGGTCTGGATGGAAGATTAG	0.694474	0
ENSG00000268220_-_169805378.23-P1P2	ENSG00000268220	P1P2	GATTCAATAGACCAGTCAAA	0.589833	0
ENSG00000268220_+_169805481.23-P1P2	ENSG00000268220	P1P2	GTGCTTCATGTGGGTCTGGA	0.551032	0
ENSG00000268220_+_169805485.23-P1P2	ENSG00000268220	P1P2	GACATTGCTTCATGTGGGTC	0.512489	0
ENSG00000268403_-_9482118.23-P1P2	ENSG00000268403	P1P2	GTGGTCTGCAGAACGCACTC	0.787938	0
ENSG00000268403_+_9482180.23-P1P2	ENSG00000268403	P1P2	GATTACCCGGGAGGGAGCCG	0.768973	0
ENSG00000268403_+_9482115.23-P1P2	ENSG00000268403	P1P2	GGTTCTCCCGGTGGGCTTGC	0.746694	0
ENSG00000268403_+_9482124.23-P1P2	ENSG00000268403	P1P2	GGCGGCTTTGGTTCTCCCGG	0.7389	0
ENSG00000268403_+_9482127.23-P1P2	ENSG00000268403	P1P2	GGAGGCGGCTTTGGTTCTCC	0.722803	0
ENSG00000268713_+_57772758.23-ENST00000600047	ENSG00000268713	ENST00000600047	GGGATACACTGATGTTCTTC	0.821367	0
ENSG00000268713_+_57772779.23-ENST00000600047	ENSG00000268713	ENST00000600047	GGTAACATGACAGAAATTAG	0.743222	0
ENSG00000268713_+_57773000.23-ENST00000600047	ENSG00000268713	ENST00000600047	GGGTCAAGGTACGCCATATA	0.548639	0
ENSG00000268713_-_57772744.23-ENST00000600047	ENSG00000268713	ENST00000600047	GAAGGCATGCATGTTGTTTT	0.548576	0
ENSG00000268713_-_57772933.23-ENST00000600047	ENSG00000268713	ENST00000600047	GGTAAATGGCCATACACAGC	0.54408	0
ENSG00000268858_+_62493173.23-ENST00000601296	ENSG00000268858	ENST00000601296	GGCGTAGCTAGCGAGCTGGC	0.862986	0
ENSG00000268858_+_62493200.23-ENST00000601296	ENSG00000268858	ENST00000601296	GAGCCAGCGGCCCAGCGAGT	0.850197	0
ENSG00000268858_+_62493177.23-ENST00000601296	ENSG00000268858	ENST00000601296	GCAGCGCGTAGCTAGCGAGC	0.849291	0
ENSG00000268858_+_62493147.23-ENST00000601296	ENSG00000268858	ENST00000601296	GCTCGCGGAGCTGCTGCAAG	0.810258	0
ENSG00000268858_-_62493211.23-ENST00000601296	ENSG00000268858	ENST00000601296	GTACGCGCTGGCCCACTCGC	0.764336	0
ENSG00000269044_-_16745858.23-ENST00000598112	ENSG00000269044	ENST00000598112	GCCAGCCAAAGTCATGTGGC	0.557946	0
ENSG00000269044_-_16745830.23-ENST00000598112	ENSG00000269044	ENST00000598112	GCGTGGTCTTCGTGCCTCAA	0.496696	0
ENSG00000269044_+_16745801.23-ENST00000598112	ENSG00000269044	ENST00000598112	GGCACGAAGACCACGTCACT	0.473454	0
ENSG00000269044_-_16745895.23-ENST00000598112	ENSG00000269044	ENST00000598112	GAAAGAGTCCAGCCCGTggc	0.467812	0
ENSG00000269044_-_16745813.23-ENST00000598112	ENSG00000269044	ENST00000598112	GAGCATGCAACCAAGTGACG	0.453107	0
ENSG00000269176_-_62554407.23-ENST00000601484	ENSG00000269176	ENST00000601484	GGCACGGCGACGAGAGCCCC	0.865215	0
ENSG00000269176_+_62554425.23-ENST00000601484	ENSG00000269176	ENST00000601484	GGGGCCCAGAGGCCGACGCG	0.863543	0
ENSG00000269176_+_62554444.23-ENST00000601484	ENSG00000269176	ENST00000601484	GGCCTGCTCTCAGAGGCGGC	0.850803	0
ENSG00000269176_-_62554435.23-ENST00000601484	ENSG00000269176	ENST00000601484	GGGCGGAGGCGGCCCCGCGT	0.803546	0
ENSG00000269176_+_62554465.23-ENST00000601484	ENSG00000269176	ENST00000601484	GCCCGATGCACGCGCGGCAA	0.797435	0
ENSG00000269318_-_4358395.23-ENST00000593524	ENSG00000269318	ENST00000593524	GCTGCTGTTCTCTAAGGCAC	0.730344	0
ENSG00000269318_-_4358389.23-ENST00000593524	ENSG00000269318	ENST00000593524	GCCCCACCTGCTGTTCTCTA	0.72799	0
ENSG00000269318_+_4358427.23-ENST00000593524	ENSG00000269318	ENST00000593524	GgttaccacccaaagtcCCT	0.692601	0
ENSG00000269318_+_4358414.23-ENST00000593524	ENSG00000269318	ENST00000593524	GgtcCCTGGGGTTTCTCTAC	0.686193	0
ENSG00000269318_-_4358432.23-ENST00000593524	ENSG00000269318	ENST00000593524	GTGTCCAGTAGAGAAACCCC	0.622169	0
ENSG00000269416_-_23590816.23-P1	ENSG00000269416	P1	Gcacaatggcctacatgggt	0.709912	0
ENSG00000269416_+_23590873.23-P1	ENSG00000269416	P1	Gagcctggctctttcacagg	0.679822	0
ENSG00000269416_-_23590823.23-P1	ENSG00000269416	P1	Ggcctacatgggtagggcac	0.664764	0
ENSG00000269416_-_23590811.23-P1	ENSG00000269416	P1	Gtatgtcacaatggcctaca	0.626705	0
ENSG00000269416_-_23590676.23-P1	ENSG00000269416	P1	Gccttctgtgagcaggggcc	0.480276	0
ENSG00000269416_-_23598749.23-P2	ENSG00000269416	P2	GAGCTGTCTGTGCACGTCCC	0.813302	0
ENSG00000269416_-_23598787.23-P2	ENSG00000269416	P2	GGCAACAGCCTGTCACCGGC	0.759484	0
ENSG00000269416_+_23598773.23-P2	ENSG00000269416	P2	GTCTCGCCCCAGCCGGTGAC	0.739449	0
ENSG00000269416_-_23598721.23-P2	ENSG00000269416	P2	GCCCACCTTCTGGAATGTCC	0.716539	0
ENSG00000269416_-_23598544.23-P2	ENSG00000269416	P2	GGACGCGCGGGTCATTGCTG	0.594149	0
ENSG00000269439_-_17622261.23-P1P2	ENSG00000269439	P1P2	GAGGTTGAGCATTCGGGCAC	0.743979	0
ENSG00000269439_+_17622266.23-P1P2	ENSG00000269439	P1P2	GGCCTGAGTCGAAGTGAGTT	0.738814	0
ENSG00000269439_-_17622255.23-P1P2	ENSG00000269439	P1P2	GACAGCAAGGTTGAGCATTC	0.704228	0
ENSG00000269439_-_17622286.23-P1P2	ENSG00000269439	P1P2	GCCCGAACTCACTTCGACTC	0.667942	0
ENSG00000269439_-_17622242.23-P1P2	ENSG00000269439	P1P2	GGGCCCTCCCTGATACAGCA	0.662341	0
ENSG00000269720_+_17502880.23-ENST00000597169	ENSG00000269720	ENST00000597169	GGGCTTAGGGTTGGTGGCGT	0.565139	0
ENSG00000269720_-_17502878.23-ENST00000597169	ENSG00000269720	ENST00000597169	GTGGAGGGAGATCTCTGCCC	0.558451	0
ENSG00000269720_-_17502718.23-ENST00000597169	ENSG00000269720	ENST00000597169	GGAGGAGGAGTGATTCGGCC	0.49645	0
ENSG00000269720_-_17503004.23-ENST00000597169	ENSG00000269720	ENST00000597169	GTCAAACCAACAAAGTTAgc	0.465485	0
ENSG00000269720_+_17502893.23-ENST00000597169	ENSG00000269720	ENST00000597169	GTCCACTTTCTGGTGGCTTA	0.463843	0
ENSG00000269899_-_11703808.23-ENST00000602711	ENSG00000269899	ENST00000602711	GCCAACCAGGCTCTCGGGTG	0.733194	0
ENSG00000269899_-_11703802.23-ENST00000602711	ENSG00000269899	ENST00000602711	GGGCTGCCCAACCAGGCTCT	0.680291	0
ENSG00000269899_-_11703781.23-ENST00000602711	ENSG00000269899	ENST00000602711	GGATACTGGCTAAGGGGCTC	0.613143	0
ENSG00000269899_-_11703708.23-ENST00000602711	ENSG00000269899	ENST00000602711	GCTCCAGGTACACCCTGAAG	0.540887	0
ENSG00000269899_-_11703774.23-ENST00000602711	ENSG00000269899	ENST00000602711	GTGGGAAAGATACTGGCTAA	0.518829	0
ENSG00000269929_+_96938951.23-P1P2	ENSG00000269929	P1P2	GTCACAATTCCAAAAGGGCC	0.512328	0
ENSG00000269929_+_96938985.23-P1P2	ENSG00000269929	P1P2	GACATGTGTACCAGGATGTA	0.447553	0
ENSG00000269929_+_96938993.23-P1P2	ENSG00000269929	P1P2	GGACCTTGGACATGTGTACC	0.445586	0
ENSG00000269929_+_96939007.23-P1P2	ENSG00000269929	P1P2	GACCACCCAGGACCTGACCT	0.44499	0
ENSG00000269929_-_96939033.23-P1P2	ENSG00000269929	P1P2	GGTCAGGTCCTGGGTGGTAA	0.44445	0
ENSG00000269958_-_104162708.23-ENST00000602422	ENSG00000269958	ENST00000602422	GCTTGTGTTTACAGTATTGG	0.565669	0
ENSG00000269958_-_104162705.23-ENST00000602422	ENSG00000269958	ENST00000602422	GGGTCTTGTGTTTACAGTAT	0.564983	0
ENSG00000269958_-_104163118.23-ENST00000602422	ENSG00000269958	ENST00000602422	GGGTGAGGCAATGAGGGTCA	0.535194	0
ENSG00000269958_-_104162916.23-ENST00000602422	ENSG00000269958	ENST00000602422	GGTGAGCTGTGTGTACGCTG	0.534117	0
ENSG00000269958_+_104162946.23-ENST00000602422	ENSG00000269958	ENST00000602422	GAGCAAGACACGGTCAGAGC	0.525906	0
ENSG00000269974_-_30941011.23-ENST00000602684	ENSG00000269974	ENST00000602684	GTTCGATGCTGGTAAAATAT	0.593139	0
ENSG00000269974_-_30941000.23-ENST00000602684	ENSG00000269974	ENST00000602684	GaATAATTATTCTTCGATGC	0.491144	0
ENSG00000269974_+_30941221.23-ENST00000602684	ENSG00000269974	ENST00000602684	GCAGGGGGCACGCCATTCAA	0.456527	0
ENSG00000269974_-_30941231.23-ENST00000602684	ENSG00000269974	ENST00000602684	GAACATGTTATACCCTTGAA	0.41647	0
ENSG00000269974_+_30941265.23-ENST00000602684	ENSG00000269974	ENST00000602684	GactgTACTTGGAAATGATT	0.349433	0
ENSG00000269986_+_63100887.23-ENST00000602701	ENSG00000269986	ENST00000602701	GTCATCCATCAGGTTGCTAA	0.633373	0
ENSG00000269986_-_63100825.23-ENST00000602701	ENSG00000269986	ENST00000602701	GCCCAAGAAAAACACTCTTA	0.572029	0
ENSG00000269986_-_63100628.23-ENST00000602701	ENSG00000269986	ENST00000602701	Gtgatcagagcaggttacgt	0.545985	0
ENSG00000269986_-_63100762.23-ENST00000602701	ENSG00000269986	ENST00000602701	GGCCATTGGCTCAGAAGCAA	0.530272	0
ENSG00000269986_-_63100670.23-ENST00000602701	ENSG00000269986	ENST00000602701	Ggtgctgagtcatgcttaca	0.500127	0
ENSG00000270055_-_30780202.23-ENST00000602663	ENSG00000270055	ENST00000602663	GTAAAAGATCTTTCTAAAAA	0.648844	1
ENSG00000270055_-_30780171.23-ENST00000602663	ENSG00000270055	ENST00000602663	GCCATTGGCAATTAAAATTT	0.532645	1
ENSG00000270055_-_30780534.23-ENST00000602663	ENSG00000270055	ENST00000602663	GcAAAAGGGAGTTCTTATAT	0.363664	1
ENSG00000270055_+_30780577.23-ENST00000602663	ENSG00000270055	ENST00000602663	GGACACGAAAATATATATGT	0.352417	1
ENSG00000270055_+_30780573.23-ENST00000602663	ENSG00000270055	ENST00000602663	GCGAAAATATATATGTGGGA	0.346747	1
ENSG00000270130_+_124445714.23-ENST00000602347	ENSG00000270130	ENST00000602347	GGAGAAGAGCTGCCAGTGCT	0.786777	0
ENSG00000270130_-_124445724.23-ENST00000602347	ENSG00000270130	ENST00000602347	GGGGCTGCCCATCCTAGCAC	0.75386	0
ENSG00000270130_-_124445777.23-ENST00000602347	ENSG00000270130	ENST00000602347	Gcatcaggctgcataaatcc	0.701651	0
ENSG00000270130_-_124445786.23-ENST00000602347	ENSG00000270130	ENST00000602347	Ggcataaatcctggaagaca	0.65742	0
ENSG00000270130_-_124445762.23-ENST00000602347	ENSG00000270130	ENST00000602347	Gtacctgtctctcctgcatc	0.656529	0
ENSG00000270246_-_25287502.23-ENST00000459128	ENSG00000270246	ENST00000459128	GGTGATGTATAGTGAAGGCA	0.503896	0
ENSG00000270246_-_25287347.23-ENST00000459128	ENSG00000270246	ENST00000459128	GGTCAGTATGCACTTTAGTA	0.479931	0
ENSG00000270246_-_25287497.23-ENST00000459128	ENSG00000270246	ENST00000459128	GGAACTGTGATGTATAGTGA	0.478172	0
ENSG00000270246_+_25287514.23-ENST00000459128	ENSG00000270246	ENST00000459128	GCTTTGTCAATATTTAATAC	0.417453	0
ENSG00000270246_+_25287355.23-ENST00000459128	ENSG00000270246	ENST00000459128	GACAAAATAAAGTGAGTCTT	0.394319	0
ENSG00000270557_-_158734237.23-ENST00000604340	ENSG00000270557	ENST00000604340	GtaacctAAGAAGGGAATAC	0.646437	0
ENSG00000270557_-_158734253.23-ENST00000604340	ENSG00000270557	ENST00000604340	GTACAGGTTGTCTCGTGAGG	0.624477	0
ENSG00000270557_-_158734250.23-ENST00000604340	ENSG00000270557	ENST00000604340	GGAATACAGGTTGTCTCGTG	0.59298	0
ENSG00000270557_-_158734228.23-ENST00000604340	ENSG00000270557	ENST00000604340	GgcacatttttaacctAAGA	0.523991	0
ENSG00000270557_+_158734219.23-ENST00000604340	ENSG00000270557	ENST00000604340	GCAACCTGTATTCCCTTCTT	0.506485	0
ENSG00000270640_+_28619728.23-ENST00000604052	ENSG00000270640	ENST00000604052	GTGTCCCAGTCTGGTACAGT	0.822787	0
ENSG00000270640_-_28619746.23-ENST00000604052	ENSG00000270640	ENST00000604052	GTTGCCAACTGTACCAGACT	0.7068	0
ENSG00000270640_+_28619711.23-ENST00000604052	ENSG00000270640	ENST00000604052	GGTTGGCAAAAGTTCACTCT	0.681408	0
ENSG00000270640_-_28619894.23-ENST00000604052	ENSG00000270640	ENST00000604052	GGTCCCAGAGAGTGTTAAAT	0.576737	0
ENSG00000270640_+_28619773.23-ENST00000604052	ENSG00000270640	ENST00000604052	GTGGGAATCACAGTCATTTC	0.544564	0
ENSG00000270820_-_61698496.23-ENST00000578974	ENSG00000270820	ENST00000578974	GGGGAAACGCGAAGCCAGCG	0.862933	0
ENSG00000270820_+_61698497.23-ENST00000578974	ENSG00000270820	ENST00000578974	GCTCACCCGGACTCCCCCCG	0.862698	0
ENSG00000270820_-_61698476.23-ENST00000578974	ENSG00000270820	ENST00000578974	GATCTCTGTCAGCGGCCGGA	0.85045	0
ENSG00000270820_-_61698472.23-ENST00000578974	ENSG00000270820	ENST00000578974	GCCGGATCTCTGTCAGCGGC	0.800104	0
ENSG00000270820_+_61698510.23-ENST00000578974	ENSG00000270820	ENST00000578974	GCCATCTTCTCCTACTCACC	0.799906	0
ENSG00000270820_-_61698496.23-ENST00000603652	ENSG00000270820	ENST00000603652	GGGGAAACGCGAAGCCAGCG	0.862933	0
ENSG00000270820_+_61698497.23-ENST00000603652	ENSG00000270820	ENST00000603652	GCTCACCCGGACTCCCCCCG	0.862698	0
ENSG00000270820_-_61698476.23-ENST00000603652	ENSG00000270820	ENST00000603652	GATCTCTGTCAGCGGCCGGA	0.85045	0
ENSG00000270820_-_61698472.23-ENST00000603652	ENSG00000270820	ENST00000603652	GCCGGATCTCTGTCAGCGGC	0.800104	0
ENSG00000270820_+_61698510.23-ENST00000603652	ENSG00000270820	ENST00000603652	GCCATCTTCTCCTACTCACC	0.799906	0
ENSG00000270820_-_61710561.23-ENST00000605437	ENSG00000270820	ENST00000605437	Ggtggagttcatacacatga	0.733915	0
ENSG00000270820_-_61710543.23-ENST00000605437	ENSG00000270820	ENST00000605437	Ggataagactacacataagg	0.698381	0
ENSG00000270820_+_61710869.23-ENST00000605437	ENSG00000270820	ENST00000605437	GATAGGCAGAATTGAGTTAT	0.447106	0
ENSG00000270820_+_61710861.23-ENST00000605437	ENSG00000270820	ENST00000605437	GAATTGAGTTATGGGGAGAG	0.413884	0
ENSG00000270820_-_61710902.23-ENST00000605437	ENSG00000270820	ENST00000605437	GTTCTGCCTATGGACTCACT	0.361992	0
ENSG00000270959_-_187871814.23-P1P2	ENSG00000270959	P1P2	GAGCCGGGCGCTGCAAGGTA	0.881834	0
ENSG00000270959_-_187871832.23-P1P2	ENSG00000270959	P1P2	GAAGGGCTGGCTGCAcggcc	0.869512	0
ENSG00000270959_-_187871809.23-P1P2	ENSG00000270959	P1P2	GGAGACAGCCGGGCGCTGCA	0.860418	0
ENSG00000270959_-_187871799.23-P1P2	ENSG00000270959	P1P2	GTAGCGATCGGGAGACAGCC	0.793527	0
ENSG00000270959_-_187871640.23-P1P2	ENSG00000270959	P1P2	GGGCACCGCACGGGAGACCA	0.736214	0
ENSG00000271320_-_158774272.23-ENST00000604239	ENSG00000271320	ENST00000604239	GACCTGAAGATTAGATACAT	0.648941	0
ENSG00000271320_+_158774244.23-ENST00000604239	ENSG00000271320	ENST00000604239	GATCTAATCTTCAGGTCATA	0.625354	0
ENSG00000271320_+_158774475.23-ENST00000604239	ENSG00000271320	ENST00000604239	Gcctaccactatgactggaa	0.590678	0
ENSG00000271320_+_158774415.23-ENST00000604239	ENSG00000271320	ENST00000604239	Gtacgagtcaggccctaaag	0.473342	0
ENSG00000271320_+_158774480.23-ENST00000604239	ENSG00000271320	ENST00000604239	Gtgcttcctaccactatgac	0.466924	0
ENSG00000271344_-_128330557.23-ENST00000605007	ENSG00000271344	ENST00000605007	GATGCTCTCCTAATGGTAGG	0.793758	0
ENSG00000271344_+_128330515.23-ENST00000605007	ENSG00000271344	ENST00000605007	GTGGTGTTATGTGTAGAAGG	0.726506	0
ENSG00000271344_-_128330550.23-ENST00000605007	ENSG00000271344	ENST00000605007	GTAACACCATGCTCTCCTAA	0.703647	0
ENSG00000271344_+_128330518.23-ENST00000605007	ENSG00000271344	ENST00000605007	GGCATGGTGTTATGTGTAGA	0.699668	0
ENSG00000271344_+_128330573.23-ENST00000605007	ENSG00000271344	ENST00000605007	GCCAACTGAAAACTGAACTG	0.654539	0
ENSG00000271533_-_73433432.23-ENST00000604070	ENSG00000271533	ENST00000604070	GtttagtgtacccGtggtac	0.518017	0
ENSG00000271533_+_73433241.23-ENST00000604070	ENSG00000271533	ENST00000604070	GGACATAATTTAGTGGATAT	0.434559	0
ENSG00000271533_+_73433277.23-ENST00000604070	ENSG00000271533	ENST00000604070	GAGGCTATGAAATTCCATAA	0.430744	0
ENSG00000271533_+_73433248.23-ENST00000604070	ENSG00000271533	ENST00000604070	GGATGCTTGACATAATTTAG	0.419422	0
ENSG00000271533_-_73433049.23-ENST00000604070	ENSG00000271533	ENST00000604070	GAATCCACATTAAAAAGGTA	0.382047	0
ENSG00000271646_-_185395999.23-ENST00000605834	ENSG00000271646	ENST00000605834	GCGGCGGGAGCAACAAGCAG	0.902804	0
ENSG00000271646_-_185396014.23-ENST00000605834	ENSG00000271646	ENST00000605834	GGCAGCGGCTCGTGAGTCCG	0.875735	0
ENSG00000271646_-_185396027.23-ENST00000605834	ENSG00000271646	ENST00000605834	GAGTCCGCGGCTCGCACCCA	0.855505	0
ENSG00000271646_+_185396032.23-ENST00000605834	ENSG00000271646	ENST00000605834	GGACGTTCTAGCCGCACGTG	0.807319	0
ENSG00000271646_-_185395983.23-ENST00000605834	ENSG00000271646	ENST00000605834	GCTTCCCCAGGTCGCGGCGG	0.779434	0
ENSG00000271781_+_675980.23-ENST00000607068	ENSG00000271781	ENST00000607068	GCACTGGCCGGTGTGAGAGG	0.77747	0
ENSG00000271781_-_675969.23-ENST00000607068	ENSG00000271781	ENST00000607068	GCATGACTACCTACACAGAG	0.701694	0
ENSG00000271781_+_675956.23-ENST00000607068	ENSG00000271781	ENST00000607068	GGTGGCTGGCCCCTCTGTGT	0.686058	0
ENSG00000271781_+_676034.23-ENST00000607068	ENSG00000271781	ENST00000607068	GGCCCCGCCAACCTCCTCTG	0.683212	0
ENSG00000271781_-_675944.23-ENST00000607068	ENSG00000271781	ENST00000607068	GTCCGAGGCCGGGGAGCACA	0.682027	0
ENSG00000271868_+_3500770.23-ENST00000607415	ENSG00000271868	ENST00000607415	GAGAAACAGAACTCTAGGCG	0.775266	0
ENSG00000271868_+_3500757.23-ENST00000607415	ENSG00000271868	ENST00000607415	GTAGGCGGGGAGAAAACCTA	0.700816	0
ENSG00000271868_+_3500747.23-ENST00000607415	ENSG00000271868	ENST00000607415	GGAAAACCTAGGGAGGTAAA	0.643871	0
ENSG00000271868_-_3500946.23-ENST00000607415	ENSG00000271868	ENST00000607415	GAAGCAGGAACGCaagacgc	0.639434	0
ENSG00000271868_-_3500918.23-ENST00000607415	ENSG00000271868	ENST00000607415	GCAGTGTAAGTGTAGGGATC	0.587033	0
ENSG00000271930_+_99956040.23-ENST00000606778	ENSG00000271930	ENST00000606778	GAAGACGCGTGGAATGCCCC	0.585506	0
ENSG00000271930_+_99955942.23-ENST00000606778	ENSG00000271930	ENST00000606778	GGTGGGCATCTGCAACCCAT	0.578225	0
ENSG00000271930_-_99955926.23-ENST00000606778	ENSG00000271930	ENST00000606778	GGTTCTTCACCAATTCCAGA	0.51958	0
ENSG00000271930_-_99955843.23-ENST00000606778	ENSG00000271930	ENST00000606778	GATTGAACTCAATTTTTGCT	0.476691	0
ENSG00000271930_+_99956089.23-ENST00000606778	ENSG00000271930	ENST00000606778	GCGAAGTTTGTTTACAGAGG	0.449855	0
ENSG00000271971_-_94728327.23-ENST00000607706	ENSG00000271971	ENST00000607706	Gtgtcacacagtctgtagta	0.662135	0
ENSG00000271971_+_94728100.23-ENST00000607706	ENSG00000271971	ENST00000607706	Gaataactgggccagcacaa	0.562508	0
ENSG00000271971_-_94728254.23-ENST00000607706	ENSG00000271971	ENST00000607706	GctaAACCTTGCATAAGCAC	0.559083	0
ENSG00000271971_+_94728138.23-ENST00000607706	ENSG00000271971	ENST00000607706	Ggaaggaggaactccacttc	0.501796	0
ENSG00000271971_+_94728152.23-ENST00000607706	ENSG00000271971	ENST00000607706	Gtaaaagtatgctctgaagg	0.476579	0
ENSG00000271997_+_89048979.23-ENST00000606927	ENSG00000271997	ENST00000606927	Gtatgccaagcaccttatat	0.510669	0
ENSG00000271997_+_89049010.23-ENST00000606927	ENSG00000271997	ENST00000606927	Gattaaaagcttacttacta	0.496471	0
ENSG00000271997_-_89048989.23-ENST00000606927	ENSG00000271997	ENST00000606927	Ggcaaatactttcctatata	0.493508	0
ENSG00000271997_-_89048832.23-ENST00000606927	ENSG00000271997	ENST00000606927	Gcaacaaaaatgatgacaat	0.386248	0
ENSG00000271997_-_89048789.23-ENST00000606927	ENSG00000271997	ENST00000606927	Gcgcttacactgaacacatg	0.351349	0
ENSG00000272088_-_3403847.23-ENST00000606489	ENSG00000272088	ENST00000606489	Gcatgactgttccagcaaca	0.706032	0
ENSG00000272088_-_3403873.23-ENST00000606489	ENSG00000272088	ENST00000606489	Gaactgaagaccactatctt	0.602453	0
ENSG00000272088_+_3404065.23-ENST00000606489	ENSG00000272088	ENST00000606489	Gagcatatggtggaagagtc	0.568029	0
ENSG00000272088_+_3404075.23-ENST00000606489	ENSG00000272088	ENST00000606489	Gacatggacatagcatatgg	0.480611	0
ENSG00000272088_-_3404052.23-ENST00000606489	ENSG00000272088	ENST00000606489	Gaatgtacactactcagtaa	0.447303	0
ENSG00000272141_+_1104520.23-P1P2	ENSG00000272141	P1P2	GATGAGAGCCCCAGACCGGG	0.811362	0
ENSG00000272141_+_1104523.23-P1P2	ENSG00000272141	P1P2	GGGCATGAGAGCCCCAGACC	0.796261	0
ENSG00000272141_+_1104543.23-P1P2	ENSG00000272141	P1P2	GGCACAGGCCATAGTGAGGG	0.786968	0
ENSG00000272141_+_1104547.23-P1P2	ENSG00000272141	P1P2	GATGGGCACAGGCCATAGTG	0.74994	0
ENSG00000272141_-_1104532.23-P1P2	ENSG00000272141	P1P2	GAGTGCAAAGCCGCCCGGTC	0.714949	0
ENSG00000272155_-_66626970.23-ENST00000606067	ENSG00000272155	ENST00000606067	GTATACATGCTTGAAAACAC	0.657279	0
ENSG00000272155_+_66626976.23-ENST00000606067	ENSG00000272155	ENST00000606067	GTTCTTAAAACTCTCACATC	0.606795	0
ENSG00000272155_-_66626917.23-ENST00000606067	ENSG00000272155	ENST00000606067	GtcaggagatacCGATTGAG	0.593586	0
ENSG00000272155_+_66626696.23-ENST00000606067	ENSG00000272155	ENST00000606067	GAGAGCCCATGGTCTACAGG	0.535901	0
ENSG00000272155_+_66626699.23-ENST00000606067	ENSG00000272155	ENST00000606067	GCCAAGAGCCCATGGTCTAC	0.525826	0
ENSG00000272341_+_16764585.23-ENST00000606924	ENSG00000272341	ENST00000606924	GaaaactacactttaagtaA	0.58253	0
ENSG00000272341_-_16764759.23-ENST00000606924	ENSG00000272341	ENST00000606924	GgaacactgGTCTATACCAC	0.52815	0
ENSG00000272341_-_16764780.23-ENST00000606924	ENSG00000272341	ENST00000606924	GGGATCAACCTAAATAAATT	0.515895	0
ENSG00000272341_+_16764825.23-ENST00000606924	ENSG00000272341	ENST00000606924	GAGGGCTGTACTTACTAAAA	0.504946	0
ENSG00000272341_+_16764844.23-ENST00000606924	ENSG00000272341	ENST00000606924	GTGAAAAGCACAAATTAATA	0.448567	0
ENSG00000272375_-_30054967.23-ENST00000606555	ENSG00000272375	ENST00000606555	Gagaaagattagtcattgac	0.693638	0
ENSG00000272375_-_30055015.23-ENST00000606555	ENSG00000272375	ENST00000606555	Ggtacaaggcttccccttgg	0.62354	0
ENSG00000272375_-_30055012.23-ENST00000606555	ENSG00000272375	ENST00000606555	Gaaggtacaaggcttcccct	0.611837	0
ENSG00000272375_-_30055001.23-ENST00000606555	ENSG00000272375	ENST00000606555	Ggaggaaattggaaggtaca	0.60983	0
ENSG00000272375_-_30055152.23-ENST00000606555	ENSG00000272375	ENST00000606555	GTTCAAAACAtgtgtttccc	0.315533	0
ENSG00000272417_+_10204100.23-ENST00000607861	ENSG00000272417	ENST00000607861	Gcattatgtgttagatttag	0.652995	0
ENSG00000272417_-_10203936.23-ENST00000607861	ENSG00000272417	ENST00000607861	GTGATAACAATATTAAGAAT	0.538245	0
ENSG00000272417_+_10204059.23-ENST00000607861	ENSG00000272417	ENST00000607861	GTAATAATATTCTAATTTGC	0.482322	0
ENSG00000272417_-_10203981.23-ENST00000607861	ENSG00000272417	ENST00000607861	GAAGATTCATTATCAAACGA	0.382576	0
ENSG00000272417_-_10203992.23-ENST00000607861	ENSG00000272417	ENST00000607861	GTCAAACGAAGGATTATTTC	0.346529	0
ENSG00000272462_+_25992937.23-ENST00000606723	ENSG00000272462	ENST00000606723	GGCGGGAGGCGGCCCACCAG	0.727532	0
ENSG00000272462_+_25992881.23-ENST00000606723	ENSG00000272462	ENST00000606723	GGGCGACTGCAAGCTGTAGG	0.703129	0
ENSG00000272462_+_25992914.23-ENST00000606723	ENSG00000272462	ENST00000606723	GGCTAGAAAACAAGCCTCGC	0.670765	0
ENSG00000272462_+_25992910.23-ENST00000606723	ENSG00000272462	ENST00000606723	GGAAAACAAGCCTCGCGGGG	0.667395	0
ENSG00000272462_+_25992955.23-ENST00000606723	ENSG00000272462	ENST00000606723	GCAGGCTCACACCAGGCCTG	0.633129	0
ENSG00000272489_+_81423190.23-ENST00000606384	ENSG00000272489	ENST00000606384	GTTAGTGAAGTCAATGCTGT	0.427369	0
ENSG00000272489_+_81422966.23-ENST00000606384	ENSG00000272489	ENST00000606384	GAAAGTACTTCAACTCggcc	0.707303	1
ENSG00000272489_+_81422971.23-ENST00000606384	ENSG00000272489	ENST00000606384	GCAGAAAAAGTACTTCAACT	0.583958	1
ENSG00000272489_-_81423044.23-ENST00000606384	ENSG00000272489	ENST00000606384	GATAGTAAGAATtgtaatta	0.55223	1
ENSG00000272489_-_81423120.23-ENST00000606384	ENSG00000272489	ENST00000606384	Gagaccatggagagaggaat	0.502099	1
ENSG00000272512_-_933380.23-ENST00000606034	ENSG00000272512	ENST00000606034	GCTGGAGGGCCAGTGCTGGT	0.852062	0
ENSG00000272512_+_933393.23-ENST00000606034	ENSG00000272512	ENST00000606034	GGTTCACCAGGGCCCACGGG	0.830679	0
ENSG00000272512_+_933396.23-ENST00000606034	ENSG00000272512	ENST00000606034	GCGAGTTCACCAGGGCCCAC	0.81612	0
ENSG00000272512_+_933404.23-ENST00000606034	ENSG00000272512	ENST00000606034	GACTGGGGCCGAGTTCACCA	0.788991	0
ENSG00000272512_+_933367.23-ENST00000606034	ENSG00000272512	ENST00000606034	GCGAGCCCTCCCACCAGCAC	0.727914	0
ENSG00000272588_+_751530.23-ENST00000607877	ENSG00000272588	ENST00000607877	Gcactagacaacagggagga	0.607517	0
ENSG00000272588_+_751447.23-ENST00000607877	ENSG00000272588	ENST00000607877	Gcatcctccatggaaaatcg	0.589539	0
ENSG00000272588_-_751465.23-ENST00000607877	ENSG00000272588	ENST00000607877	Gattccacgattttccatgg	0.568901	0
ENSG00000272588_+_751436.23-ENST00000607877	ENSG00000272588	ENST00000607877	Ggaaaatcgtggaatgtgta	0.564843	0
ENSG00000272588_-_751462.23-ENST00000607877	ENSG00000272588	ENST00000607877	Gcacattccacgattttcca	0.511915	0
ENSG00000272630_-_74861011.23-P1P2	ENSG00000272630	P1P2	Ggaaaattagatggacatca	0.461693	0
ENSG00000272630_-_74860843.23-P1P2	ENSG00000272630	P1P2	GTTGACAAGTGAAAATAATA	0.379168	0
ENSG00000272630_-_74861070.23-P1P2	ENSG00000272630	P1P2	Gcacaagaatcacttaaaac	0.56842	1
ENSG00000272630_-_74860851.23-P1P2	ENSG00000272630	P1P2	GTGAAAATAATAAGGAAACC	0.447648	1
ENSG00000272630_+_74860951.23-P1P2	ENSG00000272630	P1P2	Gttttttttttaacagacat	0.436331	1
ENSG00000272654_+_153950274.23-ENST00000608236	ENSG00000272654	ENST00000608236	GGAACAAACACGCGCCAGCC	0.769313	0
ENSG00000272654_-_153950246.23-ENST00000608236	ENSG00000272654	ENST00000608236	GCGGCAAATGGCGGTTGCAG	0.768625	0
ENSG00000272654_-_153950263.23-ENST00000608236	ENSG00000272654	ENST00000608236	GAGAGGCTCGTCCGAATTCT	0.731834	0
ENSG00000272654_-_153950237.23-ENST00000608236	ENSG00000272654	ENST00000608236	GTTGCGAGAACGGCAAATGG	0.697795	0
ENSG00000272654_+_153950413.23-ENST00000608236	ENSG00000272654	ENST00000608236	GGGATCATCGGTGGCGATGA	0.683497	0
ENSG00000272666_-_50981275.23-ENST00000609178	ENSG00000272666	ENST00000609178	GTTTCACGGGGCAGATGACA	0.728616	0
ENSG00000272666_-_50981263.23-ENST00000609178	ENSG00000272666	ENST00000609178	GGCGTTAGGCTGATTTCACG	0.686796	0
ENSG00000272666_-_50981100.23-ENST00000609178	ENSG00000272666	ENST00000609178	GTAGGCCCACAGTAGGCCCC	0.663992	0
ENSG00000272666_-_50981249.23-ENST00000609178	ENSG00000272666	ENST00000609178	GGTCATTGAGAAACGGCGTT	0.587823	0
ENSG00000272666_+_50981196.23-ENST00000609178	ENSG00000272666	ENST00000609178	GCTAGGCCACCGCAAccttc	0.531403	0
ENSG00000272750_+_222834624.23-ENST00000608771	ENSG00000272750	ENST00000608771	Gtgctgcacactccaaacta	0.453017	0
ENSG00000272750_-_222834872.23-ENST00000608771	ENSG00000272750	ENST00000608771	Gtagtaggctatttactagt	0.416316	0
ENSG00000272750_-_222834876.23-ENST00000608771	ENSG00000272750	ENST00000608771	Gaggctatttactagtaggt	0.395124	0
ENSG00000272750_-_222834422.23-ENST00000608771	ENSG00000272750	ENST00000608771	Ggtgatgttaatctgcatgt	0.359204	0
ENSG00000272750_+_222834684.23-ENST00000608771	ENSG00000272750	ENST00000608771	Gtttgtactgtacgtgtaca	0.322916	0
ENSG00000272787_-_24311427.23-ENST00000609736	ENSG00000272787	ENST00000609736	GGCCAGGCTGTCCCAAGCTG	0.821426	0
ENSG00000272787_-_24311473.23-ENST00000609736	ENSG00000272787	ENST00000609736	GACCTCTGAGAGGGGCATGT	0.741474	0
ENSG00000272787_+_24311400.23-ENST00000609736	ENSG00000272787	ENST00000609736	GCTTGGGACAGCCTGGCTGA	0.659449	0
ENSG00000272787_-_24311500.23-ENST00000609736	ENSG00000272787	ENST00000609736	GGGCACAGACATTAGTGGTG	0.647935	0
ENSG00000272787_-_24311463.23-ENST00000609736	ENSG00000272787	ENST00000609736	GAACTGCTGTCACCTCTGAG	0.64028	0
ENSG00000272824_+_147830798.23-ENST00000609678	ENSG00000272824	ENST00000609678	Gtttttctgtattagtgtta	0.557218	0
ENSG00000272824_+_147830695.23-ENST00000609678	ENSG00000272824	ENST00000609678	Gagtacttaattccaggtgg	0.462599	0
ENSG00000272824_+_147830546.23-ENST00000609678	ENSG00000272824	ENST00000609678	GAGAAGGACAAACCTAGTTC	0.419281	0
ENSG00000272824_+_147830622.23-ENST00000609678	ENSG00000272824	ENST00000609678	GatGGAAAAACTCAATGACC	0.417468	0
ENSG00000272824_-_147830444.23-ENST00000609678	ENSG00000272824	ENST00000609678	GGGAGGAGGAATAATATGAC	0.389698	0
ENSG00000272851_-_208618925.23-ENST00000609146	ENSG00000272851	ENST00000609146	GCAGCGTTGTTAGGTACTGA	0.535913	0
ENSG00000272851_-_208618916.23-ENST00000609146	ENSG00000272851	ENST00000609146	GAGCAGACAGCAGCGTTGTT	0.465925	0
ENSG00000272851_+_208618815.23-ENST00000609146	ENSG00000272851	ENST00000609146	GGGCATATGCAGCAAAATGC	0.461172	0
ENSG00000272851_+_208618812.23-ENST00000609146	ENSG00000272851	ENST00000609146	GATATGCAGCAAAATGCGGG	0.419911	0
ENSG00000272851_+_208618809.23-ENST00000609146	ENSG00000272851	ENST00000609146	GTGCAGCAAAATGCGGGGGG	0.340212	0
ENSG00000272906_-_179851650.23-P1P2	ENSG00000272906	P1P2	GCAACAACTATGGCGGGCGA	0.682362	0
ENSG00000272906_-_179851643.23-P1P2	ENSG00000272906	P1P2	GGCTACGTCAACAACTATGG	0.658521	0
ENSG00000272906_+_179851593.23-P1P2	ENSG00000272906	P1P2	GGATCGCGAAGATGGCTTTA	0.64379	0
ENSG00000272906_-_179851580.23-P1P2	ENSG00000272906	P1P2	GAGCCATCGCCACCACCGGC	0.64082	0
ENSG00000272906_+_179851573.23-P1P2	ENSG00000272906	P1P2	GGGACCCTAGGTTCTCCTGC	0.631412	0
ENSG00000272944_-_222437222.23-P1P2	ENSG00000272944	P1P2	GGGTCTCCCGGGGCTCTAGG	0.73977	0
ENSG00000272944_-_222437212.23-P1P2	ENSG00000272944	P1P2	GCGGGGCGCGCGGTCTCCCG	0.7363	0
ENSG00000272944_-_222437235.23-P1P2	ENSG00000272944	P1P2	GTCTAGGGGGCGAGCACGGC	0.710162	0
ENSG00000272944_+_222437252.23-P1P2	ENSG00000272944	P1P2	GGGATCCCGCTGGCTCCCTC	0.694095	0
ENSG00000272944_+_222437245.23-P1P2	ENSG00000272944	P1P2	GGCTGGCTCCCTCCGGCAGG	0.688017	0
ENSG00000272990_-_156242009.23-ENST00000609190	ENSG00000272990	ENST00000609190	GATACACTATCACAGATGTC	0.654264	0
ENSG00000272990_+_156241942.23-ENST00000609190	ENSG00000272990	ENST00000609190	GAAACTATGTTATAAGAGCA	0.452332	0
ENSG00000272990_-_156241759.23-ENST00000609190	ENSG00000272990	ENST00000609190	GAAGAAAATTACTAAGCTAT	0.404684	0
ENSG00000272990_+_156241683.23-ENST00000609190	ENSG00000272990	ENST00000609190	GACGCTCCGCAATTGGGGAA	0.402238	0
ENSG00000272990_+_156241609.23-ENST00000609190	ENSG00000272990	ENST00000609190	GTCAACCACTGGTAGCACTG	0.399371	0
ENSG00000273001_-_3108150.23-ENST00000607898	ENSG00000273001	ENST00000607898	GctgaGGACCAACAGGGGTT	0.798956	0
ENSG00000273001_-_3108145.23-ENST00000607898	ENSG00000273001	ENST00000607898	GtgattctgaGGACCAACAG	0.774869	0
ENSG00000273001_+_3108156.23-ENST00000607898	ENSG00000273001	ENST00000607898	GCCCTTGGCCAGAATTAACG	0.743596	0
ENSG00000273001_-_3108123.23-ENST00000607898	ENSG00000273001	ENST00000607898	Ggcgggagtgtgcataggcc	0.707961	0
ENSG00000273001_-_3108170.23-ENST00000607898	ENSG00000273001	ENST00000607898	GGGAATTGCCCCGTTAATTC	0.68924	0
ENSG00000273012_-_33630656.23-ENST00000608148	ENSG00000273012	ENST00000608148	GTGTGCTATTGTATCTAGCC	0.562844	0
ENSG00000273012_-_33630741.23-ENST00000608148	ENSG00000273012	ENST00000608148	GGTAATTATGTTGGGATGTT	0.463274	0
ENSG00000273012_-_33630747.23-ENST00000608148	ENSG00000273012	ENST00000608148	GATGTTGGGATGTTGGGGCG	0.425872	0
ENSG00000273012_-_33631062.23-ENST00000608148	ENSG00000273012	ENST00000608148	GTCCCGGGTACATGAGTGAG	0.409956	0
ENSG00000273012_+_33630698.23-ENST00000608148	ENSG00000273012	ENST00000608148	GTAACTCTGTGAAATCACAA	0.390468	0
ENSG00000273017_+_30731350.23-ENST00000609910	ENSG00000273017	ENST00000609910	GAGATTATTGTTCTTCAGGA	0.761429	0
ENSG00000273017_+_30731354.23-ENST00000609910	ENSG00000273017	ENST00000609910	GTTTAAGATTATTGTTCTTC	0.702747	0
ENSG00000273017_-_30731346.23-ENST00000609910	ENSG00000273017	ENST00000609910	GACACAGTAATTGTATGCCA	0.64134	0
ENSG00000273017_-_30731547.23-ENST00000609910	ENSG00000273017	ENST00000609910	GTAAGATTTGACACTGTACT	0.42371	0
ENSG00000273017_+_30731728.23-ENST00000609910	ENSG00000273017	ENST00000609910	GAGAGAGATTTCGATATACC	0.351392	0
ENSG00000273038_-_33178160.23-ENST00000609742	ENSG00000273038	ENST00000609742	GAATTCATATTCATCAGGAA	0.623125	0
ENSG00000273038_-_33178000.23-ENST00000609742	ENSG00000273038	ENST00000609742	GTGGTGATTCATAAAGCTGA	0.518658	0
ENSG00000273038_-_33177896.23-ENST00000609742	ENSG00000273038	ENST00000609742	GGGCCTCAGATTAGACATCC	0.473626	0
ENSG00000273038_+_33177779.23-ENST00000609742	ENSG00000273038	ENST00000609742	GCAAAGTCTGTGGAATAGGG	0.4191	0
ENSG00000273038_-_33178261.23-ENST00000609742	ENSG00000273038	ENST00000609742	GAGGTAACTTTTCATAGTGT	0.400708	0
ENSG00000273084_-_5468431.23-ENST00000608012	ENSG00000273084	ENST00000608012	GTGACTGTGGGCACCGTGCG	0.860622	0
ENSG00000273084_-_5468405.23-ENST00000608012	ENSG00000273084	ENST00000608012	GtGGCACAGGTGGACCAACG	0.823189	0
ENSG00000273084_-_5468449.23-ENST00000608012	ENSG00000273084	ENST00000608012	GGCGGAGGCGGAGGCTCATC	0.8116	0
ENSG00000273084_+_5468452.23-ENST00000608012	ENSG00000273084	ENST00000608012	GATCCAGCGGCACGGAGGGT	0.792558	0
ENSG00000273084_-_5468434.23-ENST00000608012	ENSG00000273084	ENST00000608012	GCTGTGGGCACCGTGCGCGG	0.786249	0
ENSG00000273113_+_242521387.23-ENST00000608316	ENSG00000273113	ENST00000608316	Ggtgcgttacaggacccaca	0.799396	0
ENSG00000273113_+_242521397.23-ENST00000608316	ENSG00000273113	ENST00000608316	Gatccacaggggtgcgttac	0.773269	0
ENSG00000273113_-_242521416.23-ENST00000608316	ENSG00000273113	ENST00000608316	Ggtcctgtaacgcacccctg	0.67895	0
ENSG00000273113_-_242521425.23-ENST00000608316	ENSG00000273113	ENST00000608316	Gcgcacccctgtggatactg	0.5868	0
ENSG00000273113_+_242521507.23-ENST00000608316	ENSG00000273113	ENST00000608316	GtccagtggtgccaaAGGAC	0.538154	0
ENSG00000273137_+_50647945.23-ENST00000608016	ENSG00000273137	ENST00000608016	GatgtctatgccggagcACC	0.773234	0
ENSG00000273137_-_50647903.23-ENST00000608016	ENSG00000273137	ENST00000608016	GCAGCCATGTTCCATGTGGG	0.769297	0
ENSG00000273137_-_50647940.23-ENST00000608016	ENSG00000273137	ENST00000608016	GAAGGCCGGGAGGAGCCGCT	0.764219	0
ENSG00000273137_-_50647899.23-ENST00000608016	ENSG00000273137	ENST00000608016	GACCCCAGCCATGTTCCATG	0.701264	0
ENSG00000273137_-_50647972.23-ENST00000608016	ENSG00000273137	ENST00000608016	Ggctccggcatagacatgcg	0.671561	0
ENSG00000273151_-_926478.23-P1P2	ENSG00000273151	P1P2	GTGACCCTGGCGCGAGCACA	0.875324	0
ENSG00000273151_-_926525.23-P1P2	ENSG00000273151	P1P2	GTCGTAGGCAGGGCATGACT	0.80925	0
ENSG00000273151_+_926460.23-P1P2	ENSG00000273151	P1P2	GCTGCCGTGTGCTCGCGCCA	0.720016	0
ENSG00000273151_+_926450.23-P1P2	ENSG00000273151	P1P2	GCTCGCGCCAGGGTCAGCCA	0.71884	0
ENSG00000273151_+_926424.23-P1P2	ENSG00000273151	P1P2	GTGGCTCACTGAGACCGGGT	0.681453	0
ENSG00000273196_-_85614241.23-ENST00000610137	ENSG00000273196	ENST00000610137	GATTGAAAGAAATCAAGGGA	0.666939	0
ENSG00000273196_-_85614167.23-ENST00000610137	ENSG00000273196	ENST00000610137	GATGGATGAACACTAAGTTC	0.539362	0
ENSG00000273196_-_85614278.23-ENST00000610137	ENSG00000273196	ENST00000610137	GGTATATATGATCATTAAAT	0.500084	0
ENSG00000273196_-_85613816.23-ENST00000610137	ENSG00000273196	ENST00000610137	GccatgcctggccAATCAGT	0.447175	0
ENSG00000273196_-_85613842.23-ENST00000610137	ENSG00000273196	ENST00000610137	GTTAAGAATGTTCCCGggct	0.434141	0
ENSG00000273226_+_19375483.23-ENST00000609982	ENSG00000273226	ENST00000609982	Gatagtgattgatagaggag	0.763153	0
ENSG00000273226_+_19375488.23-ENST00000609982	ENSG00000273226	ENST00000609982	Gcgcagatagtgattgatag	0.720111	0
ENSG00000273226_+_19375510.23-ENST00000609982	ENSG00000273226	ENST00000609982	Gtcacctaggggtctggtta	0.719207	0
ENSG00000273226_-_19375451.23-ENST00000609982	ENSG00000273226	ENST00000609982	Ggcactaccggcctaacacc	0.642601	0
ENSG00000273226_-_19375479.23-ENST00000609982	ENSG00000273226	ENST00000609982	Gtttagtaatgtaaaaatgt	0.569262	0
ENSG00000273257_-_56254132.23-ENST00000609511	ENSG00000273257	ENST00000609511	GGTGGAGTGCCCTGGGTTGA	0.744466	0
ENSG00000273257_-_56254140.23-ENST00000609511	ENSG00000273257	ENST00000609511	GCCCTGGGTTGAAGGAGTCT	0.713694	0
ENSG00000273257_+_56254152.23-ENST00000609511	ENSG00000273257	ENST00000609511	GTACAGCCAAAGACAATAAT	0.660049	0
ENSG00000273257_-_56254204.23-ENST00000609511	ENSG00000273257	ENST00000609511	GAAGGTCACTAGGAAGTGAG	0.582852	0
ENSG00000273257_-_56254168.23-ENST00000609511	ENSG00000273257	ENST00000609511	GAAACACCCATTATTGTCTT	0.5803	0
ENSG00000273314_-_148395869.23-P1P2	ENSG00000273314	P1P2	GGGAGCCGGTGAGGCCGAGA	0.932895	0
ENSG00000273314_+_148395852.23-P1P2	ENSG00000273314	P1P2	GCCCGCCCTCTCGGCCTCAC	0.89918	0
ENSG00000273314_+_148395835.23-P1P2	ENSG00000273314	P1P2	GACCGGCTCCGGCGACCGCG	0.850807	0
ENSG00000273314_-_148395849.23-P1P2	ENSG00000273314	P1P2	GGCTTCTCCCCCGCGGTCGC	0.81792	0
ENSG00000273314_-_148395842.23-P1P2	ENSG00000273314	P1P2	GCCCAACAGCTTCTCCCCCG	0.781548	0
ENSG00000273399_+_14587258.23-ENST00000608871	ENSG00000273399	ENST00000608871	GTGCTGCAATTCCAGGACAA	0.682986	0
ENSG00000273399_-_14587296.23-ENST00000608871	ENSG00000273399	ENST00000608871	GCAGCAAATGCATAAACTGA	0.616731	0
ENSG00000273399_-_14587250.23-ENST00000608871	ENSG00000273399	ENST00000608871	GGTTGTTGTTAGTATAAAAC	0.578463	0
ENSG00000273399_-_14587312.23-ENST00000608871	ENSG00000273399	ENST00000608871	GTGATGGCACAAAATGTTCT	0.543902	0
ENSG00000273399_-_14587330.23-ENST00000608871	ENSG00000273399	ENST00000608871	GTAGGTTTACGGCAAGGTGC	0.543441	0
ENSG00000273445_-_87777494.23-ENST00000608142	ENSG00000273445	ENST00000608142	GTCTGAGCACTTGCAGGCTG	0.772882	1
ENSG00000273445_-_87777488.23-ENST00000608142	ENSG00000273445	ENST00000608142	GGTGTCCTCTGAGCACTTGC	0.706326	1
ENSG00000273445_+_87777507.23-ENST00000608142	ENSG00000273445	ENST00000608142	GAAACAATTGCAAGTTGTCC	0.60653	1
ENSG00000273445_-_87777466.23-ENST00000608142	ENSG00000273445	ENST00000608142	GTTGGCTGAGATCATAGGGT	0.602466	1
ENSG00000273445_-_87777294.23-ENST00000608142	ENSG00000273445	ENST00000608142	GACAGCGCTCAGTGTGCATT	0.569739	1
ENSG00000273474_+_13717821.23-ENST00000609756	ENSG00000273474	ENST00000609756	Gtttctgggtgattagttaa	0.427023	0
ENSG00000273474_-_13718049.23-ENST00000609756	ENSG00000273474	ENST00000609756	GTGCTCGATAGGAAACCTTG	0.410205	0
ENSG00000273474_-_13718053.23-ENST00000609756	ENSG00000273474	ENST00000609756	GCGATAGGAAACCTTGTGGA	0.387224	0
ENSG00000273474_-_13718123.23-ENST00000609756	ENSG00000273474	ENST00000609756	Gggaatttaggttagaccaa	0.358485	0
ENSG00000273474_-_13718103.23-ENST00000609756	ENSG00000273474	ENST00000609756	Gaagctgaaatgccatctgg	0.345568	0
ENSG00000273729_-_77494461.23-P1P2	ENSG00000273729	P1P2	GTGGAAGCTCCCGGCCCGAG	0.891997	0
ENSG00000273729_-_77494464.23-P1P2	ENSG00000273729	P1P2	GAAGCTCCCGGCCCGAGGGG	0.835555	0
ENSG00000273729_+_77494449.23-P1P2	ENSG00000273729	P1P2	GTCGCCCCCTCCCCTCGGGC	0.829327	0
ENSG00000273729_-_77494442.23-P1P2	ENSG00000273729	P1P2	GTGGTGCTGCAGACTTGGGC	0.803705	0
ENSG00000273729_-_77494467.23-P1P2	ENSG00000273729	P1P2	GCTCCCGGCCCGAGGGGAGG	0.780079	0
ENSG00000273987_+_75728204.23-ENST00000617300	ENSG00000273987	ENST00000617300	GGTAATCTGCAGAGCGCGTC	0.737365	0
ENSG00000273987_-_75728252.23-ENST00000617300	ENSG00000273987	ENST00000617300	GGGATCCACAGAAAGCAGTT	0.735006	0
ENSG00000273987_+_75728265.23-ENST00000617300	ENSG00000273987	ENST00000617300	GTGAGTCGCCCTCTGGTGGA	0.703103	0
ENSG00000273987_-_75728256.23-ENST00000617300	ENSG00000273987	ENST00000617300	GCCACAGAAAGCAGTTTGGA	0.645689	0
ENSG00000273987_+_75728003.23-ENST00000617300	ENSG00000273987	ENST00000617300	GTTGGGAATAGAGTAAGAAT	0.507804	0
ENSG00000274173_+_24912514.23-ENST00000620459	ENSG00000274173	ENST00000620459	Gcaaaactggtggttgtagg	0.674171	0
ENSG00000274173_+_24912527.23-ENST00000620459	ENSG00000274173	ENST00000620459	Gcttaatcttatttcaaaac	0.587116	0
ENSG00000274173_-_24912947.23-ENST00000620459	ENSG00000274173	ENST00000620459	Gccctggggatcaaagggac	0.369333	0
ENSG00000274173_-_24912829.23-ENST00000620459	ENSG00000274173	ENST00000620459	Gttggttcatcttcagaaag	0.35081	0
ENSG00000274173_-_24912942.23-ENST00000620459	ENSG00000274173	ENST00000620459	Gtgtaaccctggggatcaaa	0.309314	0
ENSG00000274373_+_133001734.23-ENST00000622182	ENSG00000274373	ENST00000622182	Gcttcctgctttggggattg	0.679071	0
ENSG00000274373_+_133001743.23-ENST00000622182	ENSG00000274373	ENST00000622182	Gttcatgatgcttcctgctt	0.675285	0
ENSG00000274373_-_133001752.23-ENST00000622182	ENSG00000274373	ENST00000622182	Gcatccacaatccccaaagc	0.672847	0
ENSG00000274373_+_133001715.23-ENST00000622182	ENSG00000274373	ENST00000622182	Gtggatgtgtgttgacacct	0.670625	0
[truncated: 1,001 more rows]

## Sheet: lncRNA sgRNA library3
sgID	gene	transcript	protospacer.sequence	predicted.score	off.target.stringency
ENSG00000126005_-_33865862.23-P1P2	ENSG00000126005	P1P2	GAACCCACCTCGGCGTCGGG	0.95677	0
ENSG00000126005_+_33865879.23-P1P2	ENSG00000126005	P1P2	GTGAGGTCGGTACGCGGTGG	0.944934	0
ENSG00000126005_-_33865858.23-P1P2	ENSG00000126005	P1P2	GCCGGAACCCACCTCGGCGT	0.884674	0
ENSG00000126005_-_33865852.23-P1P2	ENSG00000126005	P1P2	GGGTCTCCCGGAACCCACCT	0.878237	0
ENSG00000126005_+_33865843.23-P1P2	ENSG00000126005	P1P2	GCTCCTCCCGACGCCGAGGT	0.85983	0
ENSG00000171889_-_21559785.23-P1P2	ENSG00000171889	P1P2	GCCGCCCTGGTCCCCGAGAG	0.802199	0
ENSG00000171889_+_21559816.23-P1P2	ENSG00000171889	P1P2	GgcggcggcagGTGTGGATG	0.769524	0
ENSG00000171889_+_21559804.23-P1P2	ENSG00000171889	P1P2	GGTGGATGGGGCGAAGGTGC	0.754689	0
ENSG00000171889_+_21559810.23-P1P2	ENSG00000171889	P1P2	GgcagGTGTGGATGGGGCGA	0.754607	0
ENSG00000171889_+_21559774.23-P1P2	ENSG00000171889	P1P2	GCTCCCGCGCGCCCCTCTCG	0.70464	0
ENSG00000175147_-_15478901.23-P1P2	ENSG00000175147	P1P2	GCTCTGCAGGTGTACACACG	0.859774	0
ENSG00000175147_+_15478914.23-P1P2	ENSG00000175147	P1P2	GTTCCAAAGGCGGAATTCAT	0.733119	0
ENSG00000175147_+_15478905.23-P1P2	ENSG00000175147	P1P2	GCGGAATTCATGGGTACATA	0.732594	0
ENSG00000175147_-_15478888.23-P1P2	ENSG00000175147	P1P2	GCCGCATGTTACAACTCTGC	0.707818	0
ENSG00000175147_-_15478857.23-P1P2	ENSG00000175147	P1P2	GAGCCAGAATGGCGGGCTGA	0.668078	0
ENSG00000177406_+_740065.23-P1P2	ENSG00000177406	P1P2	GGGCTCCCCCCTAGAACGTC	0.885498	0
ENSG00000177406_-_740037.23-P1P2	ENSG00000177406	P1P2	GCGCACAGACCCAAATGGCG	0.800551	0
ENSG00000177406_-_740082.23-P1P2	ENSG00000177406	P1P2	GCAAGCCTGACGTTCTAGGG	0.799197	0
ENSG00000177406_-_740041.23-P1P2	ENSG00000177406	P1P2	GCAGACCCAAATGGCGCGGG	0.779645	0
ENSG00000177406_-_740044.23-P1P2	ENSG00000177406	P1P2	GACCCAAATGGCGCGGGAGG	0.777682	0
ENSG00000177738_+_43067440.23-P1P2	ENSG00000177738	P1P2	GCATGCGCATCGCAAGGGAT	0.83384	0
ENSG00000177738_+_43067431.23-P1P2	ENSG00000177738	P1P2	GCGCAAGGGATCGGTTGATG	0.813933	0
ENSG00000177738_-_43067469.23-P1P2	ENSG00000177738	P1P2	GTTGCGATGCGCATGGGAAA	0.766565	0
ENSG00000177738_-_43067494.23-P1P2	ENSG00000177738	P1P2	GCAGTATAGGGACCGAGAAT	0.686127	0
ENSG00000177738_-_43067429.23-P1P2	ENSG00000177738	P1P2	GTCCTAGCGAAGTCATACTG	0.680066	0
ENSG00000179523_-_44828804.23-P1P2	ENSG00000179523	P1P2	GCGGCCACCGACCCCACAGG	0.812459	0
ENSG00000179523_+_44828820.23-P1P2	ENSG00000179523	P1P2	GCCCACGCCGTGCTCAGAAG	0.759654	0
ENSG00000179523_-_44828801.23-P1P2	ENSG00000179523	P1P2	GGCCCGGCCACCGACCCCAC	0.753263	0
ENSG00000179523_-_44828864.23-P1P2	ENSG00000179523	P1P2	GATCCGCAGGCGGCCATGGA	0.706541	0
ENSG00000179523_-_44828860.23-P1P2	ENSG00000179523	P1P2	GGGGTATCCGCAGGCGGCCA	0.681508	0
ENSG00000182057_+_42665785.23-P1P2	ENSG00000182057	P1P2	GGTGAACACCTGAAGCCATG	0.855679	0
ENSG00000182057_+_42665779.23-P1P2	ENSG00000182057	P1P2	GACCTGAAGCCATGTGGACG	0.846754	0
ENSG00000182057_-_42665799.23-P1P2	ENSG00000182057	P1P2	GGCCGCGTCCACATGGCTTC	0.826843	0
ENSG00000182057_-_42665792.23-P1P2	ENSG00000182057	P1P2	GAGAAGCAGCCGCGTCCACA	0.820225	0
ENSG00000182057_+_42665759.23-P1P2	ENSG00000182057	P1P2	GGGCTGCTTCTCGCCTGTTG	0.676548	0
ENSG00000182648_-_156433259.23-P1P2	ENSG00000182648	P1P2	GGACGCTGACGCCGTGCGCG	0.807066	0
ENSG00000182648_-_156433292.23-P1P2	ENSG00000182648	P1P2	GGAGCATGCGCAGTGTGGTG	0.774098	0
ENSG00000182648_-_156433298.23-P1P2	ENSG00000182648	P1P2	GGCGCAGTGTGGTGTGGACA	0.76606	0
ENSG00000182648_+_156433228.23-P1P2	ENSG00000182648	P1P2	GGGCGTCAGCGTCTAGACGC	0.693386	0
ENSG00000182648_+_156433212.23-P1P2	ENSG00000182648	P1P2	GCGCAGGTGCGTTCCCGTCG	0.651302	0
ENSG00000184224_-_67374166.23-P1P2	ENSG00000184224	P1P2	GGGAGCCGGCGAGCTAAGGA	0.849433	0
ENSG00000184224_-_67374183.23-P1P2	ENSG00000184224	P1P2	GGAGGGAGCGAAAGAGCGAG	0.840505	0
ENSG00000184224_-_67374186.23-P1P2	ENSG00000184224	P1P2	GGGAGCGAAAGAGCGAGCGG	0.813212	0
ENSG00000184224_+_67374193.23-P1P2	ENSG00000184224	P1P2	GCCGGGCTGGCATTTAGCGG	0.78916	0
ENSG00000184224_-_67374162.23-P1P2	ENSG00000184224	P1P2	GGCTGGGAGCCGGCGAGCTA	0.775709	0
ENSG00000185168_-_79283031.23-P1P2	ENSG00000185168	P1P2	GGCCAGGTCCCAGGCAGTCG	0.912056	0
ENSG00000185168_+_79283018.23-P1P2	ENSG00000185168	P1P2	GGGTGTTACCCACGACTGCC	0.855924	0
ENSG00000185168_+_79283038.23-P1P2	ENSG00000185168	P1P2	GCCTGGGTAACACACGTCTG	0.839299	0
ENSG00000185168_-_79283064.23-P1P2	ENSG00000185168	P1P2	GGACGTGTGTTACCCAGGGC	0.713786	0
[truncated: 2,941 more rows]

## Sheet: PCG sgRNA library
sgID	gene	transcript	protospacer.sequence	predicted.score	off.target.stringency
[truncated: 3,525 more rows]
