# Supplementary material for: Wnt-regulated lncRNA discovery enhanced by in vivo identification and CRISPRi functional validation
Source: Genome Med. 2020 Oct 22;12:89. doi: 10.1186/s13073-020-00788-5 (PMC7580003; doi:10.1186/s13073-020-00788-5)
Supplement: Supplementary file 9 — Additional file 9: Table S8. Normalized sgRNA read counts from in vivo and in vitro CRISPRi screens. [file 13073_2020_788_MOESM9_ESM.xlsx]

## Sheet: README
Table S8: Normalized sgRNA read counts from in vivo and in vitro CRISPRi screens.

## Sheet: lncRNA library1 in vitro screen
sgRNA	Gene	T0_1	T0_2	in vitro screen Replicate_1	in vitro screen Replicate_2
APC_-_112043228.23-P2	APC	20.6702	13.975	93.9894	43.2181
APC_-_112043232.23-P2	APC	60.2881	78.0271	404.795	155.894
APC_-_112043247.23-P2	APC	259.239	286.488	1591.41	645.185
APC_-_112043250.23-P2	APC	248.042	255.044	584.23	520.933
APC_-_112073576.23-P1	APC	263.545	173.523	153.801	221.493
APC_-_112073585.23-P1	APC	27.5603	48.9125	19.2251	29.3266
APC_-_112073614.23-P1	APC	292.828	270.183	237.11	334.94
APC_-_112073620.23-P1	APC	208.425	188.663	401.591	261.624
APC_+_112043273.23-P2	APC	309.192	307.45	963.391	334.94
APC_+_112073567.23-P1	APC	120.576	123.446	59.8114	94.1537
AXIN1_-_402444.23-P1P2	AXIN1	466.802	511.252	512.669	561.064
AXIN1_-_402618.23-P1P2	AXIN1	77.5133	79.1917	223.225	118.078
AXIN1_-_402631.23-P1P2	AXIN1	277.325	308.615	567.141	343.43
AXIN1_-_402634.23-P1P2	AXIN1	214.453	186.333	683.559	264.711
AXIN1_+_402641.23-P1P2	AXIN1	366.896	407.604	432.565	517.846
CSNK1A1_-_148931015.23-P1P2	CSNK1A1	131.773	126.94	37.3821	104.958
CSNK1A1_+_148930876.23-P1P2	CSNK1A1	51.6755	44.2542	128.167	84.121
CSNK1A1_+_148930955.23-P1P2	CSNK1A1	560.679	411.098	305.466	348.06
CSNK1A1_+_148930963.23-P1P2	CSNK1A1	533.98	496.113	394.115	355.006
CSNK1A1_+_148930972.23-P1P2	CSNK1A1	153.304	135.092	123.895	136.6
CTNNB1_-_41241024.23-P1P2	CTNNB1	133.495	119.952	23.4973	16.9785
CTNNB1_-_41241041.23-P1P2	CTNNB1	153.304	163.042	46.9947	18.522
CTNNB1_-_41241051.23-P1P2	CTNNB1	259.239	282.994	28.8377	13.8915
CTNNB1_+_41240998.23-P1P2	CTNNB1	179.142	186.333	114.283	108.045
CTNNB1_+_41241174.23-P1P2	CTNNB1	156.749	149.067	23.4973	10.0328
ENSG00000116883_-_36789455.23-P1P2	ENSG00000116883	202.396	208.46	400.523	262.396
ENSG00000116883_-_36789463.23-P1P2	ENSG00000116883	128.328	112.965	160.209	148.948
ENSG00000116883_-_36789474.23-P1P2	ENSG00000116883	124.021	105.977	166.618	110.361
ENSG00000116883_-_36789479.23-P1P2	ENSG00000116883	253.21	267.854	325.759	249.276
ENSG00000116883_+_36789497.23-P1P2	ENSG00000116883	58.5656	47.7479	4.27225	51.7074
ENSG00000153363_-_211556166.23-P1P2	ENSG00000153363	231.679	253.879	178.366	194.481
ENSG00000153363_-_211556172.23-P1P2	ENSG00000153363	180.003	174.688	167.686	174.416
ENSG00000153363_-_211556181.23-P1P2	ENSG00000153363	681.256	830.348	600.25	716.957
ENSG00000153363_+_211556188.23-P1P2	ENSG00000153363	144.691	133.927	88.6491	143.546
ENSG00000153363_+_211556207.23-P1P2	ENSG00000153363	496.946	499.606	454.994	503.954
ENSG00000172965_-_112198827.23-P1P2	ENSG00000172965	217.037	199.144	119.623	210.688
ENSG00000172965_-_112199158.23-P1P2	ENSG00000172965	489.195	584.621	772.208	467.682
ENSG00000172965_-_112199179.23-P1P2	ENSG00000172965	45.6467	66.3813	124.963	75.6317
ENSG00000172965_+_112199151.23-P1P2	ENSG00000172965	504.698	478.644	409.067	551.803
ENSG00000172965_+_112199168.23-P1P2	ENSG00000172965	26.699	39.5958	45.9266	35.5006
ENSG00000177133_-_2984541.23-P1P2	ENSG00000177133	251.487	272.513	348.188	263.939
ENSG00000177133_-_2984549.23-P1P2	ENSG00000177133	68.0394	59.3938	80.1046	91.0667
ENSG00000177133_+_2984581.23-P1P2	ENSG00000177133	401.346	455.352	574.617	464.595
ENSG00000177133_+_2984585.23-P1P2	ENSG00000177133	68.0394	73.3688	67.2879	44.7616
ENSG00000177133_+_2984588.23-P1P2	ENSG00000177133	285.077	281.829	265.947	338.799
ENSG00000177410_-_47895206.23-P1P2	ENSG00000177410	158.472	157.219	155.937	162.068
ENSG00000177410_+_47895196.23-P1P2	ENSG00000177410	241.152	237.575	398.387	252.363
ENSG00000177410_+_47895214.23-P1P2	ENSG00000177410	196.367	210.79	197.591	214.547
ENSG00000177410_+_47895246.23-P1P2	ENSG00000177410	134.356	101.319	112.146	101.099
ENSG00000177410_+_47895250.23-P1P2	ENSG00000177410	125.744	122.281	97.1936	97.2407
ENSG00000178947_-_134555920.23-P1P2	ENSG00000178947	118.854	111.8	118.555	125.796
ENSG00000178947_-_134555935.23-P1P2	ENSG00000178947	24.1152	34.9375	8.54449	20.0655
ENSG00000178947_-_134555940.23-P1P2	ENSG00000178947	24.9765	32.6083	11.7487	21.6091
ENSG00000178947_-_134555969.23-P1P2	ENSG00000178947	12.9189	19.7979	11.7487	22.3808
ENSG00000178947_+_134555963.23-P1P2	ENSG00000178947	579.627	491.454	548.984	515.53
ENSG00000179859_+_7819041.23-P1P2	ENSG00000179859	106.796	102.483	93.9894	110.361
ENSG00000179859_+_7819210.23-P1P2	ENSG00000179859	161.917	143.244	226.429	123.48
ENSG00000179859_+_7819218.23-P1P2	ENSG00000179859	108.519	110.635	113.215	124.252
ENSG00000179859_+_7819230.23-P1P2	ENSG00000179859	284.215	271.348	197.591	287.863
ENSG00000179859_+_7819236.23-P1P2	ENSG00000179859	131.773	137.421	127.099	162.84
ENSG00000182109_-_40007407.23-P1P2	ENSG00000182109	56.8431	65.2167	56.6073	48.6204
ENSG00000182109_-_40007442.23-P1P2	ENSG00000182109	172.252	149.067	118.555	199.112
ENSG00000182109_-_40007455.23-P1P2	ENSG00000182109	155.027	211.954	145.256	162.068
ENSG00000182109_+_40007465.23-P1P2	ENSG00000182109	166.223	156.054	160.209	203.742
ENSG00000182109_+_40007480.23-P1P2	ENSG00000182109	351.393	281.829	232.837	337.256
ENSG00000183250_-_46359792.23-P1P2	ENSG00000183250	62.8719	60.5583	27.7696	39.3593
ENSG00000183250_-_46359799.23-P1P2	ENSG00000183250	310.914	303.956	302.261	232.297
ENSG00000183250_-_46359802.23-P1P2	ENSG00000183250	268.713	284.158	309.738	307.929
ENSG00000183250_+_46359810.23-P1P2	ENSG00000183250	886.235	916.527	989.025	911.439
ENSG00000183250_+_46359813.23-P1P2	ENSG00000183250	881.067	942.148	788.229	1071.96
ENSG00000184441_-_45751130.23-ENST00000448927	ENSG00000184441	350.532	321.425	307.602	335.712
ENSG00000184441_-_45751150.23-ENST00000448927	ENSG00000184441	341.92	260.867	302.261	229.21
ENSG00000184441_+_45751118.23-ENST00000448927	ENSG00000184441	208.425	228.258	178.366	317.19
ENSG00000184441_+_45751136.23-ENST00000448927	ENSG00000184441	106.796	114.129	162.345	101.871
ENSG00000184441_+_45751174.23-ENST00000448927	ENSG00000184441	244.597	201.473	126.031	208.373
ENSG00000186019_-_44617302.23-P1P2	ENSG00000186019	406.514	425.073	628.02	474.627
ENSG00000186019_-_44617312.23-P1P2	ENSG00000186019	132.634	90.8375	121.759	115.763
ENSG00000186019_-_44617315.23-P1P2	ENSG00000186019	45.6467	44.2542	92.9213	64.0554
ENSG00000186019_+_44617248.23-P1P2	ENSG00000186019	0.861259	4.65833	0	0.771752
ENSG00000186019_+_44617273.23-P1P2	ENSG00000186019	132.634	124.61	88.6491	136.6
ENSG00000188206_-_245017403.23-P2	ENSG00000188206	12.0576	8.15208	70.492	17.7503
ENSG00000188206_-_245017406.23-P2	ENSG00000188206	154.165	19.7979	10.6806	24.6961
ENSG00000188206_-_245018799.23-P1	ENSG00000188206	175.697	179.346	179.434	175.188
ENSG00000188206_+_245017162.23-P2	ENSG00000188206	136.94	152.56	212.544	202.971
ENSG00000188206_+_245017238.23-P2	ENSG00000188206	125.744	110.635	107.874	123.48
ENSG00000188206_+_245017639.23-P2	ENSG00000188206	173.113	159.548	126.031	220.721
ENSG00000188206_+_245018618.23-P1	ENSG00000188206	128.328	140.915	148.461	108.817
ENSG00000188206_+_245018629.23-P1	ENSG00000188206	158.472	144.408	101.466	96.469
ENSG00000188206_+_245018650.23-P1	ENSG00000188206	125.744	124.61	86.513	87.9797
ENSG00000188206_+_245018876.23-P1	ENSG00000188206	32.7278	40.7604	21.3612	40.1311
ENSG00000188242_-_473032.23-P1P2	ENSG00000188242	256.655	317.931	381.298	231.526
ENSG00000188242_-_473058.23-P1P2	ENSG00000188242	198.951	216.613	320.418	235.384
ENSG00000188242_+_473042.23-P1P2	ENSG00000188242	268.713	287.652	166.618	260.852
ENSG00000188242_+_473046.23-P1P2	ENSG00000188242	301.44	343.552	461.402	362.723
ENSG00000188242_+_473061.23-P1P2	ENSG00000188242	55.9818	52.4063	41.6544	103.415
ENSG00000197180_-_153656740.23-P1P2	ENSG00000197180	31.0053	25.6208	21.3612	14.6633
ENSG00000197180_-_153656764.23-P1P2	ENSG00000197180	107.657	48.9125	32.0418	43.2181
ENSG00000197180_+_153656778.23-P1P2	ENSG00000197180	224.788	255.044	213.612	216.862
ENSG00000197180_+_153656785.23-P1P2	ENSG00000197180	93.8772	89.6729	93.9894	86.4362
ENSG00000197180_+_153656798.23-P1P2	ENSG00000197180	81.8196	88.5083	75.8324	108.045
ENSG00000197989_-_28906387.23-P2	ENSG00000197989	363.451	400.617	444.314	461.508
ENSG00000197989_-_28906392.23-P2	ENSG00000197989	84.4033	67.5458	32.0418	89.5232
ENSG00000197989_-_28906399.23-P2	ENSG00000197989	178.281	178.181	228.565	128.883
ENSG00000197989_-_28906402.23-P2	ENSG00000197989	527.951	470.492	629.088	580.357
ENSG00000197989_-_28907479.23-P1	ENSG00000197989	132.634	181.675	96.1255	130.426
ENSG00000197989_-_28907491.23-P1	ENSG00000197989	50.8143	57.0646	55.5392	65.5989
ENSG00000197989_-_28907559.23-P1	ENSG00000197989	172.252	195.65	163.413	151.263
ENSG00000197989_-_28907566.23-P1	ENSG00000197989	207.563	239.904	200.796	266.254
ENSG00000197989_+_28906437.23-P2	ENSG00000197989	533.119	619.558	614.135	568.009
ENSG00000197989_+_28907349.23-P1	ENSG00000197989	359.145	307.45	383.434	320.277
ENSG00000203644_-_129566722.23-P1P2	ENSG00000203644	248.904	160.713	186.911	202.199
ENSG00000203644_-_129566772.23-P1P2	ENSG00000203644	263.545	245.727	284.104	272.428
ENSG00000203644_+_129566661.23-P1P2	ENSG00000203644	37.8954	43.0896	23.4973	58.6531
ENSG00000203644_+_129566752.23-P1P2	ENSG00000203644	483.166	501.936	604.523	522.476
ENSG00000203644_+_129566834.23-P1P2	ENSG00000203644	97.3222	202.638	108.942	126.567
ENSG00000204588_-_110744656.23-P1P2	ENSG00000204588	220.482	266.69	299.057	206.058
ENSG00000204588_-_110744671.23-P1P2	ENSG00000204588	378.954	419.25	348.188	422.92
ENSG00000204588_-_110744679.23-P1P2	ENSG00000204588	290.244	279.5	328.963	290.179
ENSG00000204588_-_110744684.23-P1P2	ENSG00000204588	169.668	209.625	250.994	206.83
ENSG00000204588_+_110744690.23-P1P2	ENSG00000204588	243.736	253.879	291.581	238.471
ENSG00000204934_-_149570893.23-P1	ENSG00000204934	242.014	248.056	202.932	215.319
ENSG00000204934_-_149570896.23-P1	ENSG00000204934	329.001	337.729	302.261	315.647
ENSG00000204934_-_149570915.23-P1	ENSG00000204934	105.935	144.408	131.372	136.6
ENSG00000204934_-_149577721.23-P2	ENSG00000204934	36.1729	44.2542	8.54449	34.7288
ENSG00000204934_+_149570897.23-P1	ENSG00000204934	323.833	343.552	398.387	391.278
ENSG00000204934_+_149570902.23-P1	ENSG00000204934	218.76	271.348	191.183	198.34
ENSG00000204934_+_149577672.23-P2	ENSG00000204934	367.757	404.11	290.513	346.517
ENSG00000204934_+_149577693.23-P2	ENSG00000204934	351.393	329.577	421.884	339.571
ENSG00000204934_+_149577702.23-P2	ENSG00000204934	62.0106	52.4063	22.4293	40.9028
ENSG00000204934_+_149577707.23-P2	ENSG00000204934	186.893	180.51	164.481	188.307
ENSG00000205664_-_3761054.23-P1P2	ENSG00000205664	123.16	124.61	96.1255	102.643
ENSG00000205664_-_3761415.23-P1P2	ENSG00000205664	703.648	671.965	637.633	775.611
ENSG00000205664_-_3761419.23-P1P2	ENSG00000205664	330.723	338.894	785.025	378.158
ENSG00000205664_-_3761423.23-P1P2	ENSG00000205664	217.898	235.246	182.638	207.601
ENSG00000205664_-_3761426.23-P1P2	ENSG00000205664	593.407	463.504	583.161	510.128
ENSG00000213057_-_178511998.23-P1P2	ENSG00000213057	106.796	89.6729	242.45	125.796
ENSG00000213057_-_178512002.23-P1P2	ENSG00000213057	94.7384	101.319	88.6491	93.382
ENSG00000213057_-_178512019.23-P1P2	ENSG00000213057	297.995	321.425	314.01	336.484
ENSG00000213057_-_178512030.23-P1P2	ENSG00000213057	424.6	330.742	202.932	254.678
ENSG00000213057_+_178511990.23-P1P2	ENSG00000213057	325.556	383.148	390.91	361.18
ENSG00000214039_-_130526852.23-P1	ENSG00000214039	61.1494	64.0521	69.424	94.9255
ENSG00000214039_-_130526873.23-P1	ENSG00000214039	66.3169	46.5833	182.638	50.9356
ENSG00000214039_-_130529580.23-P2	ENSG00000214039	445.271	286.488	237.11	313.331
ENSG00000214039_-_130529606.23-P2	ENSG00000214039	375.509	330.742	381.298	448.388
ENSG00000214039_-_130529666.23-P2	ENSG00000214039	401.346	336.565	216.816	330.31
ENSG00000214039_+_130526844.23-P1	ENSG00000214039	104.212	76.8625	98.2616	64.8272
ENSG00000214039_+_130526855.23-P1	ENSG00000214039	7.75133	18.6333	9.61255	6.94577
ENSG00000214039_+_130526859.23-P1	ENSG00000214039	36.1729	58.2292	26.7015	38.5876
ENSG00000214039_+_130529630.23-P2	ENSG00000214039	420.294	359.856	510.533	373.528
ENSG00000214039_+_130529638.23-P2	ENSG00000214039	63.7331	87.3438	68.3559	64.8272
ENSG00000214184_+_109150620.23-P1P2	ENSG00000214184	335.03	315.602	275.56	347.288
ENSG00000214184_+_109150624.23-P1P2	ENSG00000214184	104.212	93.1667	129.235	99.556
ENSG00000214184_+_109150627.23-P1P2	ENSG00000214184	75.7908	93.1667	112.146	82.5775
ENSG00000214184_+_109150646.23-P1P2	ENSG00000214184	31.0053	41.925	20.2932	43.9899
ENSG00000214184_+_109150650.23-P1P2	ENSG00000214184	445.271	439.048	518.01	543.313
ENSG00000214401_-_44270985.23-P1P2	ENSG00000214401	648.528	618.394	824.543	713.87
ENSG00000214401_+_44270955.23-P1P2	ENSG00000214401	310.053	288.817	214.68	313.331
ENSG00000214401_+_44270975.23-P1P2	ENSG00000214401	237.707	280.665	225.361	294.809
ENSG00000214401_+_44270980.23-P1P2	ENSG00000214401	494.362	402.946	541.507	480.03
ENSG00000214401_+_44271000.23-P1P2	ENSG00000214401	145.553	147.902	280.9	162.068
ENSG00000215067_+_6915588.23-P1P2	ENSG00000215067	155.027	181.675	321.486	144.318
ENSG00000215067_+_6915597.23-P1P2	ENSG00000215067	3.44503	3.49375	0	0
ENSG00000215067_+_6915604.23-P1P2	ENSG00000215067	41.3404	40.7604	27.7696	48.6204
ENSG00000215067_+_6915631.23-P1P2	ENSG00000215067	89.5709	125.775	130.303	108.045
ENSG00000215067_+_6915634.23-P1P2	ENSG00000215067	79.2358	66.3813	60.8795	82.5775
ENSG00000215841_+_72926883.23-ENST00000400985	ENSG00000215841	107.657	160.713	93.9894	139.687
ENSG00000215841_+_72926886.23-ENST00000400985	ENSG00000215841	242.014	285.323	283.036	294.037
ENSG00000215841_+_72926889.23-ENST00000400985	ENSG00000215841	267.851	281.829	590.638	270.885
ENSG00000215841_+_72926897.23-ENST00000400985	ENSG00000215841	285.938	323.754	336.439	382.017
ENSG00000215841_+_72926914.23-ENST00000400985	ENSG00000215841	400.485	337.729	422.952	368.897
ENSG00000221949_-_62997314.23-P1P2	ENSG00000221949	514.171	487.961	545.779	540.998
ENSG00000221949_-_62997320.23-P1P2	ENSG00000221949	567.569	603.254	859.789	622.032
ENSG00000221949_-_62997497.23-P1P2	ENSG00000221949	287.66	236.41	221.089	277.831
ENSG00000221949_-_62997519.23-P1P2	ENSG00000221949	440.964	385.477	469.947	456.105
ENSG00000221949_+_62997510.23-P1P2	ENSG00000221949	381.538	395.958	292.649	294.037
ENSG00000223392_+_96185960.23-P1P2	ENSG00000223392	26.699	24.4563	36.3141	16.2068
ENSG00000223392_+_96186053.23-P1P2	ENSG00000223392	589.962	698.75	835.224	659.848
ENSG00000223392_+_96186136.23-P1P2	ENSG00000223392	11.1964	9.31667	11.7487	16.2068
ENSG00000223392_+_96186161.23-P1P2	ENSG00000223392	115.409	145.573	115.351	158.981
ENSG00000223392_+_96186164.23-P1P2	ENSG00000223392	216.176	287.652	226.429	261.624
ENSG00000223458_-_76452884.23-ENST00000436872	ENSG00000223458	341.058	208.46	318.282	269.341
ENSG00000223458_-_76453053.23-ENST00000436872	ENSG00000223458	84.4033	67.5458	367.413	139.687
ENSG00000223458_-_76453057.23-ENST00000436872	ENSG00000223458	14.6414	17.4688	98.2616	14.6633
ENSG00000223458_-_76453079.23-ENST00000436872	ENSG00000223458	358.284	345.881	485.968	334.94
ENSG00000223458_+_76452918.23-ENST00000436872	ENSG00000223458	0	0	0	0
ENSG00000223552_-_46448499.23-P1P2	ENSG00000223552	106.796	96.6604	85.4449	145.089
ENSG00000223552_-_46448535.23-P1P2	ENSG00000223552	218.76	265.525	148.461	223.036
ENSG00000223552_+_46448480.23-P1P2	ENSG00000223552	36.1729	25.6208	9.61255	30.0983
ENSG00000223552_+_46448518.23-P1P2	ENSG00000223552	121.437	135.092	129.235	155.122
ENSG00000223552_+_46448538.23-P1P2	ENSG00000223552	31.0053	33.7729	45.9266	30.8701
ENSG00000223764_-_853856.23-ENST00000432961	ENSG00000223764	185.171	234.081	335.371	194.481
ENSG00000223764_-_853861.23-ENST00000432961	ENSG00000223764	181.726	167.7	201.864	182.133
ENSG00000223764_-_853877.23-ENST00000432961	ENSG00000223764	287.66	302.792	389.842	274.744
ENSG00000223764_-_853880.23-ENST00000432961	ENSG00000223764	304.024	278.335	475.287	312.56
ENSG00000223764_-_855017.23-ENST00000417705	ENSG00000223764	253.21	271.348	374.89	271.657
ENSG00000223764_-_855031.23-ENST00000417705	ENSG00000223764	259.239	264.36	151.665	313.331
ENSG00000223764_-_855052.23-ENST00000417705	ENSG00000223764	228.234	269.019	145.256	165.155
ENSG00000223764_-_856358.23-ENST00000609207	ENSG00000223764	340.197	415.756	402.659	439.127
ENSG00000223764_+_853846.23-ENST00000432961	ENSG00000223764	38.7566	40.7604	42.7225	29.3266
ENSG00000223764_+_855035.23-ENST00000417705	ENSG00000223764	184.309	192.156	137.78	216.862
ENSG00000223764_+_855041.23-ENST00000417705	ENSG00000223764	376.37	418.085	225.361	350.375
ENSG00000223764_+_856149.23-ENST00000609207	ENSG00000223764	242.014	272.513	221.089	290.95
ENSG00000223764_+_856295.23-ENST00000609207	ENSG00000223764	359.145	319.096	478.491	351.147
ENSG00000223764_+_856332.23-ENST00000609207	ENSG00000223764	192.922	193.321	234.973	213.004
ENSG00000223764_+_856349.23-ENST00000609207	ENSG00000223764	149.859	156.054	142.052	129.654
ENSG00000223797_-_40494605.23-P1P2	ENSG00000223797	236.846	255.044	211.476	202.971
ENSG00000223797_-_40494623.23-P1P2	ENSG00000223797	895.709	857.133	1005.05	1051.13
ENSG00000223797_+_40494624.23-P1P2	ENSG00000223797	858.675	709.231	812.795	769.437
ENSG00000223797_+_40494646.23-P1P2	ENSG00000223797	110.241	156.054	93.9894	136.6
ENSG00000223797_+_40494654.23-P1P2	ENSG00000223797	252.349	252.715	273.424	281.689
ENSG00000223960_-_179278709.23-P1P2	ENSG00000223960	173.974	171.194	122.827	143.546
ENSG00000223960_-_179278722.23-P1P2	ENSG00000223960	128.328	128.104	124.963	118.85
ENSG00000223960_-_179278734.23-P1P2	ENSG00000223960	151.582	135.092	162.345	193.71
ENSG00000223960_-_179278737.23-P1P2	ENSG00000223960	221.343	218.942	317.214	288.635
ENSG00000223960_-_179278753.23-P1P2	ENSG00000223960	81.8196	90.8375	74.7643	91.0667
ENSG00000224081_-_95285788.23-P1P2	ENSG00000224081	184.309	166.535	449.654	158.981
ENSG00000224081_-_95285791.23-P1P2	ENSG00000224081	13.7801	16.3042	33.1099	28.5548
ENSG00000224081_-_95285848.23-P1P2	ENSG00000224081	577.904	552.013	662.198	653.674
ENSG00000224081_+_95285773.23-P1P2	ENSG00000224081	206.702	199.144	179.434	221.493
ENSG00000224081_+_95285793.23-P1P2	ENSG00000224081	335.03	348.21	576.753	397.452
ENSG00000224167_-_113392512.23-P1P2	ENSG00000224167	202.396	216.613	318.282	193.71
ENSG00000224167_-_113392521.23-P1P2	ENSG00000224167	0	1.16458	0	4.63051
ENSG00000224167_-_113392527.23-P1P2	ENSG00000224167	0.861259	0	0	0.771752
ENSG00000224167_+_113392538.23-P1P2	ENSG00000224167	300.579	221.271	270.22	293.266
ENSG00000224167_+_113392560.23-P1P2	ENSG00000224167	223.927	200.308	124.963	160.524
ENSG00000224621_-_16485767.23-ENST00000426353	ENSG00000224621	387.566	279.5	318.282	369.669
ENSG00000224621_-_16485770.23-ENST00000426353	ENSG00000224621	179.142	177.017	175.162	191.394
ENSG00000224621_-_16485812.23-ENST00000426353	ENSG00000224621	335.03	345.881	304.397	368.897
ENSG00000224621_-_16485842.23-ENST00000426353	ENSG00000224621	165.362	178.181	301.193	198.34
ENSG00000224621_+_16485835.23-ENST00000426353	ENSG00000224621	118.854	130.433	112.146	137.372
ENSG00000224738_-_57184370.23-P1P2	ENSG00000224738	257.516	282.994	362.073	253.135
ENSG00000224738_+_57184364.23-P1P2	ENSG00000224738	111.964	131.598	105.738	159.753
ENSG00000224738_+_57184367.23-P1P2	ENSG00000224738	33.5891	44.2542	18.157	78.7187
ENSG00000224738_+_57184371.23-P1P2	ENSG00000224738	94.7384	78.0271	116.419	116.535
ENSG00000224738_+_57184377.23-P1P2	ENSG00000224738	77.5133	82.6854	122.827	78.7187
ENSG00000224746_-_135611238.23-ENST00000419211	ENSG00000224746	511.588	589.279	420.816	434.496
ENSG00000224746_-_135611264.23-ENST00000419211	ENSG00000224746	301.44	305.121	332.167	392.822
ENSG00000224746_+_135611244.23-ENST00000419211	ENSG00000224746	321.249	322.59	254.199	375.843
ENSG00000224746_+_135611252.23-ENST00000419211	ENSG00000224746	68.0394	93.1667	50.1989	67.9142
ENSG00000224746_+_135611260.23-ENST00000419211	ENSG00000224746	103.351	105.977	76.9004	114.991
ENSG00000224945_-_91724197.23-ENST00000456944	ENSG00000224945	459.912	422.744	524.418	466.91
ENSG00000224945_-_91724206.23-ENST00000456944	ENSG00000224945	734.654	824.525	791.433	742.425
ENSG00000224945_-_91724589.23-ENST00000429700	ENSG00000224945	1.72252	2.32917	0	0
ENSG00000224945_+_91724150.23-ENST00000456944	ENSG00000224945	30.144	39.5958	14.9529	39.3593
ENSG00000224945_+_91724210.23-ENST00000456944	ENSG00000224945	16.3639	17.4688	19.2251	17.7503
ENSG00000224945_+_91724213.23-ENST00000456944	ENSG00000224945	20.6702	16.3042	9.61255	14.6633
ENSG00000224945_+_91724601.23-ENST00000429700	ENSG00000224945	136.079	143.244	196.523	152.807
ENSG00000224945_+_91724630.23-ENST00000429700	ENSG00000224945	11.1964	9.31667	1.06806	4.63051
ENSG00000224945_+_91724656.23-ENST00000429700	ENSG00000224945	134.356	107.142	43.7905	102.643
ENSG00000224945_+_91724850.23-ENST00000429700	ENSG00000224945	173.974	177.017	145.256	169.014
ENSG00000224950_-_117041445.23-P1P2	ENSG00000224950	39.6179	52.4063	38.4502	49.3921
ENSG00000224950_-_117041448.23-P1P2	ENSG00000224950	146.414	74.5333	74.7643	88.7515
ENSG00000224950_-_117041626.23-P1P2	ENSG00000224950	405.653	269.019	284.104	311.788
ENSG00000224950_+_117041578.23-P1P2	ENSG00000224950	282.493	286.488	232.837	297.896
ENSG00000224950_+_117041634.23-P1P2	ENSG00000224950	103.351	82.6854	37.3821	90.295
ENSG00000224975_-_47064330.23-ENST00000456273	ENSG00000224975	80.097	72.2042	88.6491	87.208
ENSG00000224975_-_47064337.23-ENST00000456273	ENSG00000224975	127.466	135.092	107.874	130.426
ENSG00000224975_-_47064376.23-ENST00000456273	ENSG00000224975	230.817	206.131	217.885	202.971
ENSG00000224975_-_47064393.23-ENST00000456273	ENSG00000224975	155.888	140.915	225.361	137.372
ENSG00000224975_-_47064413.23-ENST00000456273	ENSG00000224975	310.914	333.071	430.429	326.451
ENSG00000225195_-_65022130.23-ENST00000444853	ENSG00000225195	131.773	145.573	173.026	127.339
ENSG00000225195_-_65022166.23-ENST00000444853	ENSG00000225195	37.0341	44.2542	46.9947	32.4136
ENSG00000225195_-_65022179.23-ENST00000444853	ENSG00000225195	130.05	153.725	34.178	173.644
ENSG00000225195_-_65022204.23-ENST00000444853	ENSG00000225195	116.27	136.256	88.6491	131.97
ENSG00000225195_+_65022200.23-ENST00000444853	ENSG00000225195	187.754	228.258	163.413	154.35
ENSG00000225330_-_41002401.23-ENST00000416555	ENSG00000225330	23.254	26.7854	25.6335	20.0655
ENSG00000225330_-_41002417.23-ENST00000416555	ENSG00000225330	232.54	228.258	302.261	240.015
ENSG00000225330_+_41002303.23-ENST00000416555	ENSG00000225330	213.592	194.485	221.089	236.156
ENSG00000225330_+_41002452.23-ENST00000416555	ENSG00000225330	315.221	299.298	258.471	385.104
ENSG00000225330_+_41002455.23-ENST00000416555	ENSG00000225330	347.948	372.667	326.827	341.114
ENSG00000225407_-_76012127.23-P1P2	ENSG00000225407	282.493	327.248	230.701	331.853
ENSG00000225407_-_76012135.23-P1P2	ENSG00000225407	315.221	349.375	394.115	319.505
ENSG00000225407_+_76012098.23-P1P2	ENSG00000225407	202.396	208.46	136.712	203.742
ENSG00000225407_+_76012124.23-P1P2	ENSG00000225407	208.425	185.169	262.743	183.677
ENSG00000225407_+_76012163.23-P1P2	ENSG00000225407	98.1835	114.129	175.162	144.318
ENSG00000225484_-_81585964.23-P1P2	ENSG00000225484	56.8431	58.2292	56.6073	75.6317
ENSG00000225484_-_81586063.23-P1P2	ENSG00000225484	57.7043	79.1917	70.492	47.8486
ENSG00000225484_-_81586074.23-P1P2	ENSG00000225484	396.179	331.906	421.884	393.593
ENSG00000225484_-_81586097.23-P1P2	ENSG00000225484	104.212	131.598	153.801	118.85
ENSG00000225484_-_81586101.23-P1P2	ENSG00000225484	68.0394	72.2042	115.351	77.1752
ENSG00000225546_-_119547357.23-P1P2	ENSG00000225546	257.516	242.233	407.999	209.145
ENSG00000225546_-_119547408.23-P1P2	ENSG00000225546	540.87	468.163	467.811	494.693
ENSG00000225546_-_119547444.23-P1P2	ENSG00000225546	260.961	307.45	371.685	277.059
ENSG00000225546_+_119547144.23-P1P2	ENSG00000225546	74.0682	74.5333	53.4031	31.6418
ENSG00000225546_+_119547403.23-P1P2	ENSG00000225546	8.61259	18.6333	16.0209	8.48927
ENSG00000225826_-_168756318.23-P1P2	ENSG00000225826	165.362	188.663	193.319	209.145
ENSG00000225826_-_168756377.23-P1P2	ENSG00000225826	40.4792	38.4313	102.534	16.9785
ENSG00000225826_+_168756310.23-P1P2	ENSG00000225826	33.5891	37.2667	35.246	33.1853
ENSG00000225826_+_168756322.23-P1P2	ENSG00000225826	92.1547	116.458	35.246	81.0339
ENSG00000225826_+_168756336.23-P1P2	ENSG00000225826	255.794	235.246	296.921	231.526
ENSG00000225855_-_155291286.23-ENST00000446880	ENSG00000225855	213.592	199.144	244.586	268.57
ENSG00000225855_-_155294108.23-ENST00000450199	ENSG00000225855	175.697	181.675	111.078	168.242
ENSG00000225855_+_155291085.23-ENST00000446880	ENSG00000225855	104.212	118.788	124.963	143.546
ENSG00000225855_+_155291251.23-ENST00000446880	ENSG00000225855	1166.14	696.421	757.255	622.032
ENSG00000225855_+_155291269.23-ENST00000446880	ENSG00000225855	10.3351	12.8104	13.8848	23.1526
ENSG00000225855_+_155291280.23-ENST00000446880	ENSG00000225855	297.134	307.45	308.67	229.982
ENSG00000225855_+_155294088.23-ENST00000450199	ENSG00000225855	467.663	514.746	675.015	676.055
ENSG00000225855_+_155294110.23-ENST00000450199	ENSG00000225855	135.218	131.598	222.157	133.513
ENSG00000225855_+_155294121.23-ENST00000450199	ENSG00000225855	347.087	333.071	492.376	331.853
ENSG00000225855_+_155294144.23-ENST00000450199	ENSG00000225855	365.174	383.148	368.481	422.92
ENSG00000225988_-_9495939.23-P1P2	ENSG00000225988	124.021	125.775	84.3768	174.416
ENSG00000225988_-_9495954.23-P1P2	ENSG00000225988	215.315	181.675	240.314	228.439
ENSG00000225988_-_9495966.23-P1P2	ENSG00000225988	75.7908	78.0271	60.8795	81.8057
ENSG00000225988_+_9495950.23-P1P2	ENSG00000225988	305.747	310.944	254.199	381.245
ENSG00000225988_+_9496013.23-P1P2	ENSG00000225988	31.0053	32.6083	9.61255	22.3808
ENSG00000226179_-_281732.23-ENST00000391707	ENSG00000226179	73.207	92.0021	60.8795	59.4249
ENSG00000226179_-_281794.23-ENST00000391707	ENSG00000226179	341.92	380.819	302.261	262.396
ENSG00000226179_-_281834.23-ENST00000391707	ENSG00000226179	625.274	619.558	852.313	746.284
ENSG00000226179_+_281712.23-ENST00000391707	ENSG00000226179	171.39	184.004	265.947	199.112
ENSG00000226179_+_281816.23-ENST00000391707	ENSG00000226179	150.72	129.269	301.193	130.426
ENSG00000226332_-_60881276.23-P1P2	ENSG00000226332	126.605	142.079	158.073	152.035
ENSG00000226332_+_60881217.23-P1P2	ENSG00000226332	183.448	207.296	159.141	185.22
ENSG00000226332_+_60881223.23-P1P2	ENSG00000226332	299.718	284.158	362.073	365.81
ENSG00000226332_+_60881227.23-P1P2	ENSG00000226332	682.978	739.511	597.046	639.011
ENSG00000226332_+_60881238.23-P1P2	ENSG00000226332	71.4845	81.5208	149.529	47.8486
ENSG00000226453_-_82643190.23-P1P2	ENSG00000226453	131.773	118.788	189.047	158.209
ENSG00000226453_-_82643204.23-P1P2	ENSG00000226453	56.8431	55.9	49.1308	64.8272
ENSG00000226453_-_82643238.23-P1P2	ENSG00000226453	50.8143	47.7479	32.0418	24.6961
ENSG00000226453_+_82643225.23-P1P2	ENSG00000226453	105.074	116.458	105.738	125.796
ENSG00000226453_+_82643245.23-P1P2	ENSG00000226453	599.436	539.202	707.057	648.272
ENSG00000226598_-_17598430.23-P1P2	ENSG00000226598	206.702	182.84	272.356	216.091
ENSG00000226598_-_17598447.23-P1P2	ENSG00000226598	103.351	115.294	158.073	117.306
ENSG00000226598_-_17598461.23-P1P2	ENSG00000226598	26.699	16.3042	3.20418	10.0328
ENSG00000226598_+_17598282.23-P1P2	ENSG00000226598	41.3404	9.31667	26.7015	26.2396
ENSG00000226598_+_17598402.23-P1P2	ENSG00000226598	12.9189	10.4813	7.47643	13.8915
ENSG00000226696_-_54960175.23-P1P2	ENSG00000226696	116.27	124.61	162.345	148.948
ENSG00000226696_-_54960193.23-P1P2	ENSG00000226696	360.867	384.313	494.512	483.888
ENSG00000226696_-_54960211.23-P1P2	ENSG00000226696	31.8666	32.6083	30.9738	37.8158
ENSG00000226696_+_54960194.23-P1P2	ENSG00000226696	52.5368	61.7229	85.4449	39.3593
ENSG00000226696_+_54960205.23-P1P2	ENSG00000226696	61.1494	50.0771	41.6544	59.4249
ENSG00000226864_-_123687707.23-P1P2	ENSG00000226864	561.541	610.242	687.831	537.911
ENSG00000226864_-_123687712.23-P1P2	ENSG00000226864	687.284	703.408	541.507	710.012
ENSG00000226864_-_123687734.23-P1P2	ENSG00000226864	167.084	184.004	223.225	166.698
ENSG00000226864_-_123687766.23-P1P2	ENSG00000226864	198.089	182.84	260.607	250.048
ENSG00000226864_+_123687692.23-P1P2	ENSG00000226864	221.343	235.246	813.863	271.657
ENSG00000227066_-_20481208.23-P1P2	ENSG00000227066	55.9818	104.813	25.6335	66.3707
ENSG00000227066_-_20481366.23-P1P2	ENSG00000227066	60.2881	57.0646	37.3821	66.3707
ENSG00000227066_-_20481460.23-P1P2	ENSG00000227066	7.75133	11.6458	7.47643	2.31526
ENSG00000227066_+_20481091.23-P1P2	ENSG00000227066	428.045	448.365	276.628	400.539
ENSG00000227066_+_20481137.23-P1P2	ENSG00000227066	285.077	255.044	135.644	261.624
ENSG00000227214_-_28954006.23-ENST00000438190	ENSG00000227214	78.3745	80.3563	67.2879	61.7402
ENSG00000227214_-_28954009.23-ENST00000438190	ENSG00000227214	170.529	173.523	145.256	185.992
ENSG00000227214_-_28954023.23-ENST00000438190	ENSG00000227214	692.452	644.015	926.009	730.849
ENSG00000227214_-_28954033.23-ENST00000438190	ENSG00000227214	71.4845	89.6729	46.9947	74.8599
ENSG00000227214_-_28954042.23-ENST00000438190	ENSG00000227214	289.383	324.919	367.413	311.788
ENSG00000227359_-_114461462.23-P1P2	ENSG00000227359	450.438	501.936	589.57	473.084
ENSG00000227359_-_114461733.23-P1P2	ENSG00000227359	221.343	252.715	273.424	246.961
ENSG00000227359_+_114461494.23-P1P2	ENSG00000227359	378.954	414.592	407.999	429.094
ENSG00000227359_+_114461717.23-P1P2	ENSG00000227359	68.0394	57.0646	74.7643	54.0226
ENSG00000227359_+_114461736.23-P1P2	ENSG00000227359	737.237	716.219	825.611	853.558
ENSG00000227388_-_35772191.23-ENST00000574939	ENSG00000227388	155.888	153.725	213.612	195.253
ENSG00000227388_-_35772197.23-ENST00000574939	ENSG00000227388	525.368	330.742	322.555	322.592
ENSG00000227388_-_35772212.23-ENST00000574939	ENSG00000227388	119.715	149.067	104.67	125.796
ENSG00000227388_-_35772309.23-ENST00000431981	ENSG00000227388	213.592	250.385	262.743	251.591
ENSG00000227388_-_35772322.23-ENST00000431981	ENSG00000227388	108.519	115.294	39.5183	69.4577
ENSG00000227388_-_35772338.23-ENST00000431981	ENSG00000227388	344.503	390.135	640.837	358.093
ENSG00000227388_-_35772429.23-ENST00000431981	ENSG00000227388	289.383	278.335	243.518	341.114
ENSG00000227388_+_35772368.23-ENST00000431981	ENSG00000227388	79.2358	73.3688	61.9476	75.6317
ENSG00000227502_-_114194428.23-P1P2	ENSG00000227502	533.119	512.417	474.219	528.65
ENSG00000227502_-_114194485.23-P1P2	ENSG00000227502	213.592	265.525	310.806	163.611
ENSG00000227502_+_114194473.23-P1P2	ENSG00000227502	289.383	312.108	401.591	233.841
ENSG00000227502_+_114194476.23-P1P2	ENSG00000227502	82.6808	74.5333	68.3559	69.4577
ENSG00000227502_+_114194482.23-P1P2	ENSG00000227502	378.093	376.16	384.502	345.745
ENSG00000227695_-_101686990.23-P1P2	ENSG00000227695	222.205	242.233	378.094	294.037
ENSG00000227695_-_101687005.23-P1P2	ENSG00000227695	212.731	278.335	340.712	245.417
ENSG00000227695_-_101687012.23-P1P2	ENSG00000227695	100.767	93.1667	44.8586	69.4577
ENSG00000227695_-_101687047.23-P1P2	ENSG00000227695	70.6232	66.3813	37.3821	88.7515
ENSG00000227695_+_101686998.23-P1P2	ENSG00000227695	307.469	267.854	254.199	322.592
ENSG00000227959_-_16481718.23-P1P2	ENSG00000227959	177.419	79.1917	68.3559	108.817
ENSG00000227959_-_16481736.23-P1P2	ENSG00000227959	93.0159	94.3313	99.3297	192.166
ENSG00000227959_-_16481761.23-P1P2	ENSG00000227959	708.816	648.673	640.837	837.351
ENSG00000227959_+_16481719.23-P1P2	ENSG00000227959	14.6414	33.7729	18.157	16.2068
ENSG00000227959_+_16481791.23-P1P2	ENSG00000227959	508.143	560.165	708.125	505.497
ENSG00000228106_-_222988412.23-P1P2	ENSG00000228106	174.835	180.51	158.073	215.319
ENSG00000228106_-_222988417.23-P1P2	ENSG00000228106	307.469	369.173	173.026	332.625
ENSG00000228106_-_222988420.23-P1P2	ENSG00000228106	253.21	301.627	294.785	314.103
ENSG00000228106_-_222988435.23-P1P2	ENSG00000228106	428.907	457.681	703.852	540.998
ENSG00000228106_-_222988446.23-P1P2	ENSG00000228106	383.26	414.592	359.937	278.602
ENSG00000228192_-_43312035.23-P1P2	ENSG00000228192	139.524	124.61	45.9266	153.579
ENSG00000228192_-_43312039.23-P1P2	ENSG00000228192	76.652	96.6604	95.0575	125.024
ENSG00000228192_+_43312026.23-P1P2	ENSG00000228192	425.462	271.348	364.209	247.732
ENSG00000228192_+_43312029.23-P1P2	ENSG00000228192	255.794	368.008	185.843	311.788
ENSG00000228192_+_43312058.23-P1P2	ENSG00000228192	70.6232	89.6729	66.2198	60.9684
ENSG00000228393_-_104653453.23-P1P2	ENSG00000228393	319.527	326.083	505.193	336.484
ENSG00000228393_-_104653459.23-P1P2	ENSG00000228393	124.882	177.017	60.8795	129.654
ENSG00000228393_+_104653425.23-P1P2	ENSG00000228393	24.9765	32.6083	4.27225	13.8915
ENSG00000228393_+_104653454.23-P1P2	ENSG00000228393	751.879	719.713	642.973	754.002
ENSG00000228393_+_104653472.23-P1P2	ENSG00000228393	433.213	430.896	304.397	346.517
ENSG00000228506_-_99872805.23-P1P2	ENSG00000228506	87.8484	93.1667	98.2616	84.121
ENSG00000228506_-_99872809.23-P1P2	ENSG00000228506	466.802	503.1	362.073	466.138
ENSG00000228506_+_99872806.23-P1P2	ENSG00000228506	148.136	139.75	165.55	111.904
ENSG00000228506_+_99872817.23-P1P2	ENSG00000228506	620.106	657.99	427.225	645.956
ENSG00000228506_+_99872831.23-P1P2	ENSG00000228506	10.3351	3.49375	0	3.85876
ENSG00000228705_-_61406721.23-ENST00000412500	ENSG00000228705	466.802	477.479	323.623	457.649
ENSG00000228705_-_61406727.23-ENST00000412500	ENSG00000228705	433.213	310.944	236.042	361.18
ENSG00000228705_-_61406747.23-ENST00000412500	ENSG00000228705	279.048	320.26	283.036	314.103
ENSG00000228705_+_61406714.23-ENST00000412500	ENSG00000228705	95.5997	114.129	119.623	122.709
ENSG00000228705_+_61406718.23-ENST00000412500	ENSG00000228705	660.585	575.304	453.926	624.347
ENSG00000228801_-_52811901.23-P1P2	ENSG00000228801	545.177	251.55	264.879	286.32
ENSG00000228801_-_52811940.23-P1P2	ENSG00000228801	333.307	281.829	315.078	319.505
ENSG00000228801_+_52811865.23-P1P2	ENSG00000228801	342.781	356.363	456.062	377.387
ENSG00000228801_+_52811872.23-P1P2	ENSG00000228801	273.88	291.146	319.35	298.668
ENSG00000228801_+_52811943.23-P1P2	ENSG00000228801	501.252	432.06	465.675	472.312
ENSG00000229044_-_31819633.23-P1P2	ENSG00000229044	62.0106	51.2417	49.1308	53.2509
ENSG00000229044_-_31819655.23-P1P2	ENSG00000229044	22.3927	22.1271	23.4973	9.26102
ENSG00000229044_+_31819635.23-P1P2	ENSG00000229044	44.7854	39.5958	30.9738	37.8158
ENSG00000229044_+_31819660.23-P1P2	ENSG00000229044	170.529	215.448	149.529	159.753
ENSG00000229044_+_31819679.23-P1P2	ENSG00000229044	35.3116	26.7854	5.34031	23.1526
ENSG00000229155_-_193561595.23-P1P2	ENSG00000229155	136.079	133.927	154.869	139.687
ENSG00000229155_-_193561606.23-P1P2	ENSG00000229155	37.8954	74.5333	49.1308	23.9243
ENSG00000229155_-_193561622.23-P1P2	ENSG00000229155	366.896	363.35	362.073	418.29
ENSG00000229155_+_193561402.23-P1P2	ENSG00000229155	167.084	177.017	311.874	171.329
ENSG00000229155_+_193561549.23-P1P2	ENSG00000229155	537.425	631.204	607.727	652.13
ENSG00000229334_-_194353680.23-P1P2	ENSG00000229334	673.504	747.663	676.083	720.045
ENSG00000229334_-_194353878.23-P1P2	ENSG00000229334	434.074	455.352	335.371	507.813
ENSG00000229334_+_194353674.23-P1P2	ENSG00000229334	229.095	190.992	240.314	196.797
ENSG00000229334_+_194353710.23-P1P2	ENSG00000229334	332.446	348.21	466.743	351.147
ENSG00000229334_+_194353725.23-P1P2	ENSG00000229334	40.4792	33.7729	67.2879	61.7402
ENSG00000229512_-_1785074.23-P1P2	ENSG00000229512	363.451	368.008	372.753	434.496
ENSG00000229512_-_1785078.23-P1P2	ENSG00000229512	467.663	413.427	637.633	434.496
ENSG00000229512_-_1785081.23-P1P2	ENSG00000229512	823.363	906.046	953.779	1068.88
ENSG00000229512_+_1785118.23-P1P2	ENSG00000229512	274.741	250.385	180.502	226.123
ENSG00000229512_+_1785124.23-P1P2	ENSG00000229512	333.307	344.717	320.418	335.712
ENSG00000229719_-_64660847.23-P1P2	ENSG00000229719	121.437	118.788	96.1255	124.252
ENSG00000229719_-_64660870.23-P1P2	ENSG00000229719	285.938	298.133	464.607	317.19
ENSG00000229719_+_64660874.23-P1P2	ENSG00000229719	363.451	365.679	645.109	535.596
ENSG00000229719_+_64660881.23-P1P2	ENSG00000229719	181.726	186.333	199.727	184.449
ENSG00000229719_+_64660898.23-P1P2	ENSG00000229719	114.547	132.763	297.989	116.535
ENSG00000230033_-_156737505.23-ENST00000427073	ENSG00000230033	222.205	244.563	241.382	239.243
ENSG00000230033_+_156737428.23-ENST00000427073	ENSG00000230033	384.121	406.44	431.497	337.256
ENSG00000230033_+_156737486.23-ENST00000427073	ENSG00000230033	525.368	420.415	667.538	373.528
ENSG00000230033_+_156737489.23-ENST00000427073	ENSG00000230033	299.718	274.842	403.727	324.908
ENSG00000230033_+_156737496.23-ENST00000427073	ENSG00000230033	614.077	602.09	727.35	670.652
ENSG00000230177_-_111599165.23-ENST00000444259	ENSG00000230177	136.079	151.396	63.0156	104.958
ENSG00000230177_-_111599218.23-ENST00000444259	ENSG00000230177	58.5656	52.4063	13.8848	40.1311
ENSG00000230177_+_111599138.23-ENST00000444259	ENSG00000230177	17.2252	18.6333	11.7487	14.6633
ENSG00000230177_+_111599187.23-ENST00000444259	ENSG00000230177	111.102	79.1917	89.7172	106.502
ENSG00000230177_+_111599213.23-ENST00000444259	ENSG00000230177	20.6702	31.4438	39.5183	41.6746
ENSG00000230385_-_231773676.23-P1P2	ENSG00000230385	729.486	681.281	1152.44	835.036
ENSG00000230385_-_231773688.23-P1P2	ENSG00000230385	198.951	249.221	198.659	197.568
ENSG00000230385_+_231773670.23-P1P2	ENSG00000230385	329.862	243.398	291.581	236.928
ENSG00000230385_+_231773682.23-P1P2	ENSG00000230385	13.7801	13.975	1.06806	6.94577
ENSG00000230385_+_231773699.23-P1P2	ENSG00000230385	112.825	132.763	93.9894	101.099
ENSG00000230487_-_1609763.23-P1P2	ENSG00000230487	72.3457	79.1917	107.874	86.4362
ENSG00000230487_-_1609787.23-P1P2	ENSG00000230487	522.784	539.202	680.355	558.748
ENSG00000230487_+_1609733.23-P1P2	ENSG00000230487	207.563	211.954	184.775	233.841
ENSG00000230487_+_1609749.23-P1P2	ENSG00000230487	104.212	72.2042	119.623	87.9797
ENSG00000230487_+_1609767.23-P1P2	ENSG00000230487	263.545	381.983	323.623	352.691
ENSG00000230732_-_196639850.23-ENST00000432047	ENSG00000230732	92.1547	124.61	58.7434	90.295
ENSG00000230732_-_196639891.23-ENST00000432047	ENSG00000230732	33.5891	23.2917	25.6335	20.0655
ENSG00000230732_-_196639994.23-ENST00000432047	ENSG00000230732	192.061	215.448	155.937	145.861
ENSG00000230732_-_196640200.23-ENST00000432047	ENSG00000230732	23.254	27.95	25.6335	31.6418
ENSG00000230732_+_196639903.23-ENST00000432047	ENSG00000230732	84.4033	87.3438	118.555	78.7187
ENSG00000230943_-_113953651.23-P2	ENSG00000230943	18.0864	22.1271	20.2932	21.6091
ENSG00000230943_-_113953684.23-P2	ENSG00000230943	244.597	292.31	271.288	304.842
ENSG00000230943_+_113953632.23-P2	ENSG00000230943	134.356	151.396	206.136	197.568
ENSG00000230943_+_113953677.23-P2	ENSG00000230943	358.284	317.931	558.596	345.745
ENSG00000230943_+_113953723.23-P2	ENSG00000230943	58.5656	73.3688	44.8586	97.2407
ENSG00000230943_+_113971215.23-P1	ENSG00000230943	72.3457	80.3563	66.2198	101.099
ENSG00000230943_+_113971230.23-P1	ENSG00000230943	2.58378	2.32917	1.06806	1.5435
ENSG00000230943_+_113971237.23-P1	ENSG00000230943	329.862	329.577	370.617	331.082
ENSG00000230943_+_113971245.23-P1	ENSG00000230943	101.629	79.1917	27.7696	78.7187
ENSG00000230943_+_113971249.23-P1	ENSG00000230943	2.58378	3.49375	0	2.31526
ENSG00000231023_-_133409293.23-ENST00000434443	ENSG00000231023	433.213	450.694	506.261	331.853
ENSG00000231023_-_133409327.23-ENST00000434443	ENSG00000231023	180.864	164.206	294.785	165.927
ENSG00000231023_-_133409336.23-ENST00000434443	ENSG00000231023	125.744	143.244	75.8324	135.057
ENSG00000231023_-_133409361.23-ENST00000434443	ENSG00000231023	222.205	237.575	187.979	190.623
ENSG00000231023_+_133409518.23-ENST00000434443	ENSG00000231023	5.16755	5.82292	18.157	7.71752
ENSG00000231125_-_30432306.23-P1P2	ENSG00000231125	22.3927	43.0896	6.40837	20.0655
ENSG00000231125_+_30431989.23-P1P2	ENSG00000231125	74.9295	95.4959	171.958	72.5447
ENSG00000231125_+_30432182.23-P1P2	ENSG00000231125	85.2646	166.535	100.398	176.731
ENSG00000231125_+_30432185.23-P1P2	ENSG00000231125	77.5133	85.0146	43.7905	83.3492
ENSG00000231125_+_30432329.23-P1P2	ENSG00000231125	2.58378	11.6458	1.06806	9.26102
ENSG00000231194_-_99087855.23-ENST00000432229	ENSG00000231194	361.729	312.108	132.44	288.635
ENSG00000231194_-_99087973.23-ENST00000432229	ENSG00000231194	291.967	326.083	270.22	362.723
ENSG00000231194_-_99087993.23-ENST00000432229	ENSG00000231194	249.765	250.385	158.073	286.32
ENSG00000231194_-_99088005.23-ENST00000432229	ENSG00000231194	106.796	101.319	202.932	99.556
ENSG00000231194_-_99088017.23-ENST00000432229	ENSG00000231194	694.174	692.927	1348.96	874.395
ENSG00000231327_-_70352358.23-P1P2	ENSG00000231327	55.1205	59.3938	67.2879	93.382
ENSG00000231327_-_70352457.23-P1P2	ENSG00000231327	117.131	95.4959	147.392	142.774
ENSG00000231327_-_70352467.23-P1P2	ENSG00000231327	347.948	351.704	321.486	361.18
ENSG00000231327_+_70352403.23-P1P2	ENSG00000231327	103.351	125.775	41.6544	30.0983
ENSG00000231327_+_70352431.23-P1P2	ENSG00000231327	527.09	574.14	572.481	592.705
ENSG00000231429_-_121154603.23-ENST00000445260	ENSG00000231429	125.744	114.129	89.7172	155.122
ENSG00000231429_-_121154675.23-ENST00000445260	ENSG00000231429	290.244	321.425	234.973	322.592
ENSG00000231429_-_121154958.23-ENST00000445260	ENSG00000231429	336.752	383.148	303.329	381.245
ENSG00000231429_-_121154979.23-ENST00000445260	ENSG00000231429	290.244	272.513	368.481	314.875
ENSG00000231429_+_121154793.23-ENST00000445260	ENSG00000231429	55.9818	8.15208	6.40837	23.1526
ENSG00000231595_-_14114176.23-ENST00000458492	ENSG00000231595	12.9189	13.975	24.5654	20.8373
ENSG00000231595_-_14114185.23-ENST00000458492	ENSG00000231595	137.801	128.104	169.822	171.329
ENSG00000231595_-_14114212.23-ENST00000458492	ENSG00000231595	6.02881	6.9875	6.40837	3.08701
ENSG00000231595_+_14114028.23-ENST00000458492	ENSG00000231595	93.0159	83.85	106.806	51.7074
ENSG00000231595_+_14114158.23-ENST00000458492	ENSG00000231595	154.165	142.079	107.874	179.818
ENSG00000231713_-_41099614.23-P1P2	ENSG00000231713	56.8431	54.7354	27.7696	64.8272
ENSG00000231713_-_41099637.23-P1P2	ENSG00000231713	157.61	150.231	106.806	166.698
ENSG00000231713_-_41099652.23-P1P2	ENSG00000231713	55.1205	62.8875	20.2932	64.8272
ENSG00000231713_-_41099688.23-P1P2	ENSG00000231713	148.136	161.877	154.869	151.263
ENSG00000231713_+_41099638.23-P1P2	ENSG00000231713	141.246	156.054	142.052	178.275
ENSG00000231789_-_9747557.23-P1P2	ENSG00000231789	124.021	149.067	234.973	127.339
ENSG00000231789_+_9747561.23-P1P2	ENSG00000231789	74.0682	90.8375	98.2616	71.0012
ENSG00000231789_+_9747569.23-P1P2	ENSG00000231789	554.651	557.836	426.156	591.162
ENSG00000231789_+_9747592.23-P1P2	ENSG00000231789	0	1.16458	0	0.771752
ENSG00000231789_+_9747598.23-P1P2	ENSG00000231789	61.1494	45.4188	127.099	59.4249
ENSG00000231969_-_150443899.23-P1P2	ENSG00000231969	238.569	223.6	239.246	153.579
ENSG00000231969_-_150443911.23-P1P2	ENSG00000231969	4.30629	3.49375	2.13612	3.08701
ENSG00000231969_-_150443915.23-P1P2	ENSG00000231969	309.192	326.083	920.669	361.952
ENSG00000231969_+_150443866.23-P1P2	ENSG00000231969	160.194	166.535	129.235	167.47
ENSG00000231969_+_150443901.23-P1P2	ENSG00000231969	210.147	230.588	297.989	257.765
ENSG00000232160_-_131350976.23-P1	ENSG00000232160	415.988	381.983	367.413	347.288
ENSG00000232160_-_131351018.23-P1	ENSG00000232160	228.234	236.41	453.926	263.939
ENSG00000232160_-_131352481.23-P2	ENSG00000232160	434.074	422.744	518.01	483.888
ENSG00000232160_+_131350960.23-P1	ENSG00000232160	174.835	167.7	79.0365	108.045
ENSG00000232160_+_131350986.23-P1	ENSG00000232160	193.783	80.3563	104.67	87.208
ENSG00000232160_+_131350989.23-P1	ENSG00000232160	104.212	78.0271	43.7905	98.7842
ENSG00000232160_+_131352435.23-P2	ENSG00000232160	616.661	648.673	582.093	679.142
ENSG00000232160_+_131352461.23-P2	ENSG00000232160	383.26	364.515	451.79	442.214
ENSG00000232160_+_131352466.23-P2	ENSG00000232160	411.682	405.275	484.9	496.236
ENSG00000232160_+_131352490.23-P2	ENSG00000232160	183.448	194.485	134.576	223.036
ENSG00000232192_-_245397741.23-P1P2	ENSG00000232192	434.074	420.415	595.978	515.53
ENSG00000232192_-_245397751.23-P1P2	ENSG00000232192	247.181	271.348	244.586	300.211
ENSG00000232192_-_245397825.23-P1P2	ENSG00000232192	419.433	421.579	233.905	303.298
ENSG00000232192_-_245397830.23-P1P2	ENSG00000232192	265.268	288.817	236.042	226.895
ENSG00000232192_+_245397746.23-P1P2	ENSG00000232192	207.563	192.156	256.335	196.025
ENSG00000232415_-_73476615.23-P1P2	ENSG00000232415	165.362	187.498	179.434	191.394
ENSG00000232415_-_73476619.23-P1P2	ENSG00000232415	34.4503	51.2417	19.2251	40.1311
ENSG00000232415_+_73476380.23-P1P2	ENSG00000232415	391.011	397.123	520.146	534.824
ENSG00000232415_+_73476414.23-P1P2	ENSG00000232415	0.861259	5.82292	0	2.31526
ENSG00000232415_+_73476419.23-P1P2	ENSG00000232415	243.736	104.813	158.073	81.0339
ENSG00000232527_-_148928337.23-P1P2	ENSG00000232527	4.30629	6.9875	4.27225	4.63051
ENSG00000232527_-_148928787.23-P1P2	ENSG00000232527	44.7854	52.4063	5.34031	25.4678
ENSG00000232527_+_148928331.23-P1P2	ENSG00000232527	198.951	207.296	197.591	229.982
ENSG00000232527_+_148928538.23-P1P2	ENSG00000232527	0.861259	1.16458	0	0
ENSG00000232527_+_148928805.23-P1P2	ENSG00000232527	79.2358	66.3813	98.2616	87.208
ENSG00000232611_-_135930106.23-P1P2	ENSG00000232611	230.817	207.296	248.858	241.558
ENSG00000232611_-_135930112.23-P1P2	ENSG00000232611	430.629	491.454	483.832	416.746
ENSG00000232611_-_135930145.23-P1P2	ENSG00000232611	16.3639	5.82292	2.13612	6.17402
ENSG00000232611_+_135929890.23-P1P2	ENSG00000232611	77.5133	50.0771	23.4973	61.7402
ENSG00000232611_+_135930132.23-P1P2	ENSG00000232611	101.629	130.433	91.8533	118.078
ENSG00000232679_-_222238010.23-P1P2	ENSG00000232679	64.5944	72.2042	67.2879	91.0667
ENSG00000232679_-_222238163.23-P1P2	ENSG00000232679	483.166	462.34	472.083	476.171
ENSG00000232679_+_222237845.23-P1P2	ENSG00000232679	0	1.16458	1.06806	0
ENSG00000232679_+_222237890.23-P1P2	ENSG00000232679	39.6179	64.0521	20.2932	60.1966
ENSG00000232679_+_222237919.23-P1P2	ENSG00000232679	225.65	182.84	157.005	199.884
ENSG00000232803_-_61297927.23-P1P2	ENSG00000232803	6.02881	11.6458	10.6806	30.8701
ENSG00000232803_-_61297933.23-P1P2	ENSG00000232803	322.972	350.54	69.424	87.9797
ENSG00000232803_-_61297948.23-P1P2	ENSG00000232803	166.223	167.7	178.366	245.417
ENSG00000232803_-_61297961.23-P1P2	ENSG00000232803	561.541	489.125	700.648	415.203
ENSG00000232803_+_61297964.23-P1P2	ENSG00000232803	249.765	252.715	280.9	286.32
ENSG00000232936_-_91405061.23-P1P2	ENSG00000232936	110.241	98.9896	39.5183	95.6972
ENSG00000232936_-_91405077.23-P1P2	ENSG00000232936	393.595	393.629	375.958	344.201
ENSG00000232936_-_91405090.23-P1P2	ENSG00000232936	43.9242	44.2542	89.7172	38.5876
ENSG00000232936_-_91405105.23-P1P2	ENSG00000232936	346.226	354.033	322.555	354.234
ENSG00000232936_+_91405033.23-P1P2	ENSG00000232936	0.861259	2.32917	0	2.31526
ENSG00000233101_-_46667819.23-P1P2	ENSG00000233101	77.5133	105.977	149.529	72.5447
ENSG00000233101_-_46667836.23-P1P2	ENSG00000233101	156.749	172.358	182.638	147.405
ENSG00000233101_-_46667842.23-P1P2	ENSG00000233101	291.967	269.019	323.623	287.863
ENSG00000233101_+_46667853.23-P1P2	ENSG00000233101	385.844	423.908	328.963	388.963
ENSG00000233101_+_46667863.23-P1P2	ENSG00000233101	378.954	388.971	431.497	379.702
ENSG00000233237_-_72130474.23-P1P2	ENSG00000233237	102.49	76.8625	64.0837	103.415
ENSG00000233237_-_72130536.23-P1P2	ENSG00000233237	12.9189	20.9625	16.0209	19.2938
ENSG00000233237_+_72130460.23-P1P2	ENSG00000233237	99.906	121.117	60.8795	90.295
ENSG00000233237_+_72130482.23-P1P2	ENSG00000233237	275.603	136.256	149.529	135.057
ENSG00000233237_+_72130506.23-P1P2	ENSG00000233237	93.8772	103.648	101.466	96.469
ENSG00000233423_-_67161612.23-P1P2	ENSG00000233423	640.776	411.098	499.853	536.368
ENSG00000233423_-_67161939.23-P1P2	ENSG00000233423	43.9242	46.5833	117.487	70.2294
ENSG00000233423_-_67161972.23-P1P2	ENSG00000233423	469.386	561.329	461.402	491.606
ENSG00000233423_-_67162019.23-P1P2	ENSG00000233423	90.4321	75.6979	87.581	94.9255
ENSG00000233423_+_67162027.23-P1P2	ENSG00000233423	559.818	505.429	619.476	693.033
ENSG00000233559_-_130538509.23-ENST00000447430	ENSG00000233559	21.5315	38.4313	18.157	28.5548
ENSG00000233559_-_130538513.23-ENST00000447430	ENSG00000233559	218.76	249.221	327.895	222.265
ENSG00000233559_-_130538525.23-ENST00000447430	ENSG00000233559	161.917	166.535	226.429	145.089
ENSG00000233559_-_130538530.23-ENST00000447430	ENSG00000233559	86.1259	92.0021	127.099	62.5119
ENSG00000233559_+_130538541.23-ENST00000447430	ENSG00000233559	62.0106	54.7354	49.1308	50.9356
ENSG00000233799_-_758802.23-ENST00000454037	ENSG00000233799	198.089	193.321	186.911	156.666
ENSG00000233799_-_758828.23-ENST00000454037	ENSG00000233799	143.83	160.713	133.508	161.296
ENSG00000233799_+_758640.23-ENST00000454037	ENSG00000233799	383.26	400.617	483.832	426.779
ENSG00000233799_+_758647.23-ENST00000454037	ENSG00000233799	280.77	288.817	363.141	334.94
ENSG00000233799_+_758797.23-ENST00000454037	ENSG00000233799	428.907	469.327	475.287	509.356
ENSG00000233901_-_132096569.23-P2	ENSG00000233901	297.995	379.654	647.245	423.692
ENSG00000233901_-_132104167.23-P1	ENSG00000233901	76.652	80.3563	92.9213	101.099
ENSG00000233901_+_132096191.23-P2	ENSG00000233901	257.516	241.069	179.434	277.831
ENSG00000233901_+_132096238.23-P2	ENSG00000233901	22.3927	19.7979	58.7434	30.8701
ENSG00000233901_+_132096400.23-P2	ENSG00000233901	805.277	751.156	819.203	870.536
ENSG00000233901_+_132096403.23-P2	ENSG00000233901	163.639	157.219	238.178	186.764
ENSG00000233901_+_132104197.23-P1	ENSG00000233901	290.244	284.158	245.654	354.234
ENSG00000233901_+_132104202.23-P1	ENSG00000233901	147.275	193.321	89.7172	91.8385
ENSG00000233901_+_132104211.23-P1	ENSG00000233901	182.587	177.017	103.602	182.905
ENSG00000233901_+_132104236.23-P1	ENSG00000233901	405.653	387.806	432.565	351.919
ENSG00000233903_-_42672404.23-ENST00000420096	ENSG00000233903	82.6808	105.977	107.874	97.2407
ENSG00000233903_-_42672608.23-ENST00000420096	ENSG00000233903	275.603	273.677	207.204	320.277
ENSG00000233903_+_42672439.23-ENST00000420096	ENSG00000233903	204.98	209.625	221.089	349.604
ENSG00000233903_+_42672447.23-ENST00000420096	ENSG00000233903	71.4845	96.6604	42.7225	93.382
ENSG00000233903_+_42672457.23-ENST00000420096	ENSG00000233903	415.127	414.592	433.633	493.921
ENSG00000233919_-_41209668.23-ENST00000415774	ENSG00000233919	175.697	229.423	304.397	243.102
ENSG00000233919_-_41209822.23-ENST00000415774	ENSG00000233919	468.525	496.113	547.915	586.531
ENSG00000233919_-_41210053.23-ENST00000415774	ENSG00000233919	604.604	602.09	636.565	544.085
ENSG00000233919_+_41209917.23-ENST00000415774	ENSG00000233919	56.8431	75.6979	34.178	75.6317
ENSG00000233919_+_41210000.23-ENST00000415774	ENSG00000233919	278.187	298.133	242.45	300.983
ENSG00000234072_-_27579345.23-P1P2	ENSG00000234072	204.118	203.802	168.754	223.036
ENSG00000234072_-_27579408.23-P1P2	ENSG00000234072	746.711	788.423	761.528	829.633
ENSG00000234072_-_27579439.23-P1P2	ENSG00000234072	250.626	221.271	247.79	209.917
ENSG00000234072_+_27579175.23-P1P2	ENSG00000234072	5.16755	1.16458	0	3.85876
ENSG00000234072_+_27579204.23-P1P2	ENSG00000234072	120.576	131.598	123.895	117.306
ENSG00000234160_-_37509151.23-ENST00000413915	ENSG00000234160	216.176	252.715	508.397	300.211
ENSG00000234160_-_37509166.23-ENST00000413915	ENSG00000234160	197.228	196.815	195.455	143.546
ENSG00000234160_-_37509205.23-ENST00000413915	ENSG00000234160	18.9477	53.5708	11.7487	36.2723
ENSG00000234160_+_37509231.23-ENST00000413915	ENSG00000234160	150.72	123.446	120.691	126.567
ENSG00000234160_+_37509373.23-ENST00000413915	ENSG00000234160	239.43	278.335	93.9894	202.199
ENSG00000234350_-_171627246.23-P1P2	ENSG00000234350	126.605	124.61	37.3821	76.4034
ENSG00000234350_-_171627271.23-P1P2	ENSG00000234350	444.409	418.085	553.256	551.031
ENSG00000234350_+_171627218.23-P1P2	ENSG00000234350	287.66	276.006	334.303	270.885
ENSG00000234350_+_171627232.23-P1P2	ENSG00000234350	689.007	748.827	801.046	706.153
ENSG00000234350_+_171627266.23-P1P2	ENSG00000234350	81.8196	93.1667	91.8533	119.622
ENSG00000234449_-_3785043.23-ENST00000456563	ENSG00000234449	102.49	65.2167	51.2669	102.643
ENSG00000234449_-_3800307.23-ENST00000438107	ENSG00000234449	90.4321	93.1667	88.6491	121.937
ENSG00000234449_-_3800310.23-ENST00000438107	ENSG00000234449	106.796	90.8375	182.638	176.731
ENSG00000234449_-_3800313.23-ENST00000438107	ENSG00000234449	71.4845	119.952	140.984	108.045
ENSG00000234449_+_3781479.23-ENST00000381108	ENSG00000234449	56.8431	62.8875	80.1046	25.4678
ENSG00000234449_+_3781521.23-ENST00000381108	ENSG00000234449	187.754	197.979	225.361	276.287
ENSG00000234449_+_3781541.23-ENST00000381108	ENSG00000234449	119.715	105.977	214.68	183.677
ENSG00000234449_+_3781563.23-ENST00000381108	ENSG00000234449	49.0917	48.9125	49.1308	53.2509
ENSG00000234449_+_3781614.23-ENST00000381108	ENSG00000234449	70.6232	81.5208	73.6962	53.2509
ENSG00000234449_+_3784726.23-ENST00000456563	ENSG00000234449	629.58	549.683	530.826	768.665
ENSG00000234449_+_3784734.23-ENST00000456563	ENSG00000234449	85.2646	89.6729	50.1989	77.1752
ENSG00000234449_+_3784741.23-ENST00000456563	ENSG00000234449	629.58	720.877	624.816	717.729
ENSG00000234449_+_3784961.23-ENST00000456563	ENSG00000234449	136.94	152.56	309.738	170.557
ENSG00000234449_+_3800125.23-ENST00000438107	ENSG00000234449	354.839	330.742	334.303	300.983
ENSG00000234449_+_3800347.23-ENST00000438107	ENSG00000234449	155.027	161.877	299.057	156.666
ENSG00000234546_-_9242308.23-P1P2	ENSG00000234546	37.8954	58.2292	26.7015	33.9571
ENSG00000234546_+_9242270.23-P1P2	ENSG00000234546	135.218	129.269	157.005	171.329
ENSG00000234546_+_9242276.23-P1P2	ENSG00000234546	386.705	366.844	335.371	395.909
ENSG00000234546_+_9242291.23-P1P2	ENSG00000234546	103.351	81.5208	60.8795	60.9684
ENSG00000234546_+_9242296.23-P1P2	ENSG00000234546	31.8666	39.5958	64.0837	49.3921
ENSG00000234678_+_201979419.23-P1P2	ENSG00000234678	216.176	256.208	287.308	240.015
ENSG00000234678_+_201979434.23-P1P2	ENSG00000234678	225.65	197.979	160.209	199.112
ENSG00000234678_+_201979440.23-P1P2	ENSG00000234678	119.715	153.725	67.2879	56.3379
ENSG00000234678_+_201979475.23-P1P2	ENSG00000234678	82.6808	59.3938	82.2407	103.415
ENSG00000234678_+_201979487.23-P1P2	ENSG00000234678	358.284	352.869	463.539	363.495
ENSG00000234705_-_131425676.23-ENST00000428643	ENSG00000234705	229.956	279.5	300.125	236.156
ENSG00000234705_-_131425783.23-ENST00000428643	ENSG00000234705	303.163	341.223	489.172	382.789
ENSG00000234705_-_131425837.23-ENST00000428643	ENSG00000234705	285.077	289.981	301.193	344.201
ENSG00000234705_+_131425648.23-ENST00000428643	ENSG00000234705	276.464	278.335	351.392	276.287
ENSG00000234705_+_131425773.23-ENST00000428643	ENSG00000234705	455.606	491.454	388.774	535.596
ENSG00000234883_-_26946405.23-P1P2	ENSG00000234883	0	1.16458	0	0
ENSG00000234883_-_26946408.23-P1P2	ENSG00000234883	32.7278	37.2667	43.7905	38.5876
ENSG00000234883_-_26946456.23-P1P2	ENSG00000234883	180.864	142.079	140.984	144.318
ENSG00000234883_+_26946322.23-P1P2	ENSG00000234883	272.158	276.006	170.89	229.21
ENSG00000234883_+_26946430.23-P1P2	ENSG00000234883	166.223	164.206	263.811	204.514
ENSG00000234902_-_208100563.23-ENST00000417096	ENSG00000234902	261.823	278.335	181.57	234.613
ENSG00000234902_-_208100571.23-ENST00000417096	ENSG00000234902	67.1782	79.1917	106.806	81.8057
ENSG00000234902_-_208100786.23-ENST00000448786	ENSG00000234902	134.356	114.129	226.429	142.774
ENSG00000234902_+_208100376.23-ENST00000417096	ENSG00000234902	54.2593	68.7104	51.2669	57.8814
ENSG00000234902_+_208100524.23-ENST00000417096	ENSG00000234902	505.559	381.983	317.214	448.388
ENSG00000234902_+_208100594.23-ENST00000417096	ENSG00000234902	108.519	90.8375	120.691	103.415
ENSG00000234902_+_208100734.23-ENST00000448786	ENSG00000234902	241.152	312.108	496.649	256.222
ENSG00000234902_+_208100775.23-ENST00000448786	ENSG00000234902	70.6232	68.7104	193.319	93.382
ENSG00000235038_-_58525840.23-ENST00000419596	ENSG00000235038	198.951	202.638	294.785	193.71
ENSG00000235038_-_58525856.23-ENST00000419596	ENSG00000235038	453.883	450.694	536.167	490.062
ENSG00000235038_-_58525877.23-ENST00000419596	ENSG00000235038	303.163	330.742	299.057	409.8
ENSG00000235038_+_58525851.23-ENST00000419596	ENSG00000235038	310.053	308.615	223.225	408.257
ENSG00000235038_+_58525860.23-ENST00000419596	ENSG00000235038	188.616	195.65	239.246	256.993
ENSG00000235192_-_166651311.23-P1P2	ENSG00000235192	481.444	510.088	747.643	517.074
ENSG00000235192_-_166651328.23-P1P2	ENSG00000235192	298.857	303.956	340.712	359.636
ENSG00000235192_-_166651331.23-P1P2	ENSG00000235192	163.639	159.548	330.031	226.123
ENSG00000235192_+_166651314.23-P1P2	ENSG00000235192	130.05	98.9896	164.481	95.6972
ENSG00000235192_+_166651322.23-P1P2	ENSG00000235192	0.861259	0	0	0
ENSG00000235381_-_155577788.23-ENST00000435295	ENSG00000235381	155.888	207.296	146.324	152.807
ENSG00000235381_-_155577806.23-ENST00000435295	ENSG00000235381	384.983	420.415	344.984	428.322
ENSG00000235381_+_155577770.23-ENST00000435295	ENSG00000235381	19.8089	17.4688	24.5654	9.26102
ENSG00000235381_+_155577796.23-ENST00000435295	ENSG00000235381	146.414	156.054	108.942	140.459
ENSG00000235381_+_155577801.23-ENST00000435295	ENSG00000235381	212.731	203.802	263.811	222.265
ENSG00000235565_-_95089676.23-ENST00000435559	ENSG00000235565	153.304	163.042	193.319	196.025
ENSG00000235565_-_95089699.23-ENST00000435559	ENSG00000235565	233.401	245.727	213.612	248.504
ENSG00000235565_-_95089707.23-ENST00000435559	ENSG00000235565	428.045	456.517	437.905	472.312
ENSG00000235565_-_95089721.23-ENST00000435559	ENSG00000235565	245.459	222.435	170.89	192.938
ENSG00000235565_+_95089703.23-ENST00000435559	ENSG00000235565	267.851	257.373	265.947	299.44
ENSG00000235781_-_30484076.23-P1P2	ENSG00000235781	7.75133	6.9875	54.4711	10.8045
ENSG00000235781_-_30484127.23-P1P2	ENSG00000235781	294.55	348.21	387.706	315.647
ENSG00000235781_-_30484134.23-P1P2	ENSG00000235781	69.7619	71.0396	63.0156	64.8272
ENSG00000235781_+_30484082.23-P1P2	ENSG00000235781	73.207	103.648	149.529	128.111
ENSG00000235781_+_30484130.23-P1P2	ENSG00000235781	279.909	323.754	168.754	256.993
ENSG00000235884_-_30948678.23-P1P2	ENSG00000235884	707.955	492.619	646.177	572.64
ENSG00000235884_-_30948697.23-P1P2	ENSG00000235884	124.021	123.446	152.733	114.991
ENSG00000235884_+_30948681.23-P1P2	ENSG00000235884	605.465	518.24	598.114	554.118
ENSG00000235884_+_30948714.23-P1P2	ENSG00000235884	330.723	419.25	311.874	481.573
ENSG00000235884_+_30948887.23-P1P2	ENSG00000235884	120.576	119.952	213.612	145.089
ENSG00000235934_-_171674099.23-P1P2	ENSG00000235934	408.237	414.592	367.413	426.779
ENSG00000235934_+_171674079.23-P1P2	ENSG00000235934	45.6467	31.4438	9.61255	40.1311
ENSG00000235934_+_171674120.23-P1P2	ENSG00000235934	302.302	298.133	379.162	360.408
ENSG00000235934_+_171674126.23-P1P2	ENSG00000235934	152.443	160.713	187.979	192.166
ENSG00000235934_+_171674146.23-P1P2	ENSG00000235934	334.168	340.058	349.256	427.551
ENSG00000235978_-_4873045.23-P1	ENSG00000235978	71.4845	85.0146	29.9057	50.1639
ENSG00000235978_-_4873063.23-P1	ENSG00000235978	109.38	121.117	99.3297	118.078
ENSG00000235978_-_4873075.23-P1	ENSG00000235978	540.87	463.504	333.235	340.343
ENSG00000235978_-_4873095.23-P1	ENSG00000235978	173.113	170.029	233.905	159.753
ENSG00000235978_-_4898235.23-P2	ENSG00000235978	47.3692	40.7604	32.0418	46.3051
ENSG00000235978_-_4898441.23-P2	ENSG00000235978	74.0682	62.8875	150.597	101.871
ENSG00000235978_+_4872999.23-P1	ENSG00000235978	63.7331	62.8875	63.0156	48.6204
ENSG00000235978_+_4898228.23-P2	ENSG00000235978	349.671	425.073	232.837	440.67
ENSG00000235978_+_4898331.23-P2	ENSG00000235978	140.385	159.548	162.345	185.992
ENSG00000235978_+_4898447.23-P2	ENSG00000235978	194.644	139.75	119.623	147.405
ENSG00000236081_-_1781894.23-P1P2	ENSG00000236081	183.448	181.675	182.638	165.155
ENSG00000236081_-_1781900.23-P1P2	ENSG00000236081	81.8196	101.319	84.3768	138.915
ENSG00000236081_+_1781720.23-P1P2	ENSG00000236081	826.808	836.171	994.365	872.851
ENSG00000236081_+_1781903.23-P1P2	ENSG00000236081	137.801	181.675	185.843	170.557
ENSG00000236081_+_1781944.23-P1P2	ENSG00000236081	133.495	109.471	204	106.502
ENSG00000236204_-_19226457.23-P1P2	ENSG00000236204	440.964	505.429	429.361	507.813
ENSG00000236204_-_19226662.23-P1P2	ENSG00000236204	125.744	88.5083	68.3559	81.8057
ENSG00000236204_-_19226670.23-P1P2	ENSG00000236204	125.744	147.902	374.89	144.318
ENSG00000236204_+_19226558.23-P1P2	ENSG00000236204	76.652	52.4063	148.461	63.2837
ENSG00000236204_+_19226623.23-P1P2	ENSG00000236204	113.686	100.154	152.733	95.6972
ENSG00000236305_-_100450195.23-P1P2	ENSG00000236305	649.389	704.573	447.518	753.23
ENSG00000236305_-_100450213.23-P1P2	ENSG00000236305	46.508	46.5833	19.2251	55.5661
ENSG00000236305_-_100450223.23-P1P2	ENSG00000236305	365.174	404.11	303.329	370.441
ENSG00000236305_-_100450229.23-P1P2	ENSG00000236305	397.901	441.377	542.575	472.312
ENSG00000236305_+_100450210.23-P1P2	ENSG00000236305	281.632	255.044	479.56	264.711
ENSG00000236682_-_128146715.23-ENST00000433673	ENSG00000236682	160.194	180.51	180.502	202.199
ENSG00000236682_-_128146737.23-ENST00000433673	ENSG00000236682	126.605	123.446	142.052	156.666
ENSG00000236682_-_128146761.23-ENST00000433673	ENSG00000236682	168.807	158.383	237.11	165.927
ENSG00000236682_-_128146953.23-ENST00000433673	ENSG00000236682	290.244	280.665	257.403	246.961
ENSG00000236682_+_128146925.23-ENST00000433673	ENSG00000236682	184.309	178.181	200.796	182.905
ENSG00000236824_-_47558201.23-ENST00000418539	ENSG00000236824	322.111	377.325	443.245	373.528
ENSG00000236824_-_47558474.23-ENST00000418539	ENSG00000236824	52.5368	51.2417	23.4973	87.9797
ENSG00000236824_+_47558215.23-ENST00000418539	ENSG00000236824	666.614	697.586	1085.15	691.49
ENSG00000236824_+_47558296.23-ENST00000418539	ENSG00000236824	299.718	337.729	497.717	351.919
ENSG00000236824_+_47558379.23-ENST00000418539	ENSG00000236824	173.974	211.954	145.256	172.872
ENSG00000237036_+_31607951.23-P1P2	ENSG00000237036	269.574	309.779	242.45	340.343
ENSG00000237036_+_31607960.23-P1P2	ENSG00000237036	544.315	520.569	600.25	525.563
ENSG00000237036_+_31607967.23-P1P2	ENSG00000237036	226.511	237.575	146.324	263.939
ENSG00000237036_+_31607970.23-P1P2	ENSG00000237036	16.3639	22.1271	9.61255	10.8045
ENSG00000237036_+_31607976.23-P1P2	ENSG00000237036	194.644	206.131	132.44	220.721
ENSG00000237187_-_92921268.23-P1P2	ENSG00000237187	7.75133	18.6333	7.47643	7.71752
ENSG00000237187_-_92921279.23-P1P2	ENSG00000237187	544.315	443.706	260.607	397.452
ENSG00000237187_+_92921219.23-P1P2	ENSG00000237187	482.305	483.302	1100.1	608.912
ENSG00000237187_+_92921290.23-P1P2	ENSG00000237187	40.4792	31.4438	46.9947	43.2181
ENSG00000237187_+_92921299.23-P1P2	ENSG00000237187	85.2646	83.85	98.2616	114.991
ENSG00000237517_-_18958035.23-P1P2	ENSG00000237517	378.954	426.238	432.565	535.596
ENSG00000237517_-_18958041.23-P1P2	ENSG00000237517	88.7096	69.875	37.3821	118.85
ENSG00000237517_-_18958072.23-P1P2	ENSG00000237517	203.257	202.638	361.005	186.764
ENSG00000237517_+_18958085.23-P1P2	ENSG00000237517	182.587	172.358	338.575	196.797
ENSG00000237517_+_18958252.23-P1P2	ENSG00000237517	201.535	182.84	302.261	232.297
ENSG00000237687_-_61331773.23-ENST00000435412	ENSG00000237687	117.992	27.95	43.7905	33.9571
ENSG00000237687_-_61331777.23-ENST00000435412	ENSG00000237687	13.7801	10.4813	10.6806	4.63051
ENSG00000237687_-_61331781.23-ENST00000435412	ENSG00000237687	0.861259	1.16458	2.13612	2.31526
ENSG00000237687_+_61331766.23-ENST00000435412	ENSG00000237687	203.257	243.398	257.403	273.972
ENSG00000237687_+_61331823.23-ENST00000435412	ENSG00000237687	158.472	173.523	288.377	175.959
ENSG00000237807_-_54436460.23-P1P2	ENSG00000237807	251.487	243.398	207.204	213.775
ENSG00000237807_-_54436476.23-P1P2	ENSG00000237807	52.5368	47.7479	36.3141	55.5661
ENSG00000237807_+_54436340.23-P1P2	ENSG00000237807	195.506	175.852	87.581	179.046
ENSG00000237807_+_54436495.23-P1P2	ENSG00000237807	142.108	146.738	238.178	212.232
ENSG00000237807_+_54436507.23-P1P2	ENSG00000237807	462.496	501.936	472.083	460.736
ENSG00000237945_-_35321247.23-P1P2	ENSG00000237945	303.163	345.881	343.916	327.223
ENSG00000237945_+_35321255.23-P1P2	ENSG00000237945	125.744	145.573	104.67	136.6
ENSG00000237945_+_35321265.23-P1P2	ENSG00000237945	288.522	338.894	269.151	431.409
ENSG00000237945_+_35321305.23-P1P2	ENSG00000237945	280.77	316.767	279.832	284.776
ENSG00000237945_+_35321308.23-P1P2	ENSG00000237945	78.3745	107.142	48.0628	107.274
ENSG00000238045_-_29823311.23-P1P2	ENSG00000238045	130.911	170.029	91.8533	98.0125
ENSG00000238045_+_29823268.23-P1P2	ENSG00000238045	477.137	498.442	450.722	640.554
ENSG00000238045_+_29823276.23-P1P2	ENSG00000238045	204.118	243.398	183.707	243.102
ENSG00000238045_+_29823285.23-P1P2	ENSG00000238045	523.645	571.811	635.496	578.814
ENSG00000238045_+_29823293.23-P1P2	ENSG00000238045	5.16755	5.82292	12.8167	2.31526
ENSG00000238164_-_2488428.23-P1P2	ENSG00000238164	287.66	306.285	295.853	374.3
ENSG00000238164_-_2488451.23-P1P2	ENSG00000238164	424.6	393.629	293.717	412.887
ENSG00000238164_+_2488414.23-P1P2	ENSG00000238164	332.446	401.781	506.261	346.517
ENSG00000238164_+_2488441.23-P1P2	ENSG00000238164	23.254	18.6333	20.2932	42.4464
ENSG00000238164_+_2488444.23-P1P2	ENSG00000238164	124.021	143.244	131.372	125.796
ENSG00000238287_-_40974357.23-P1P2	ENSG00000238287	353.977	361.021	525.486	414.431
ENSG00000238287_+_40974303.23-P1P2	ENSG00000238287	274.741	289.981	346.052	284.776
ENSG00000238287_+_40974306.23-P1P2	ENSG00000238287	116.27	119.952	108.942	136.6
ENSG00000238287_+_40974338.23-P1P2	ENSG00000238287	292.828	335.4	495.58	278.602
ENSG00000238287_+_40974344.23-P1P2	ENSG00000238287	159.333	150.231	105.738	219.178
ENSG00000240288_-_10327072.23-P1P2	ENSG00000240288	167.084	151.396	174.094	146.633
ENSG00000240288_-_10327275.23-P1P2	ENSG00000240288	564.986	483.302	491.308	470.769
ENSG00000240288_+_10327041.23-P1P2	ENSG00000240288	330.723	435.554	279.832	320.277
ENSG00000240288_+_10327297.23-P1P2	ENSG00000240288	68.9007	74.5333	153.801	79.4904
ENSG00000240288_+_10327414.23-P1P2	ENSG00000240288	160.194	143.244	146.324	157.437
ENSG00000240541_-_149095631.23-P1P2	ENSG00000240541	189.477	230.588	145.256	213.004
ENSG00000240541_-_149095639.23-P1P2	ENSG00000240541	267.851	289.981	414.408	296.353
ENSG00000240541_+_149095619.23-P1P2	ENSG00000240541	298.857	307.45	359.937	316.418
ENSG00000240541_+_149095679.23-P1P2	ENSG00000240541	28.4215	30.2792	11.7487	32.4136
ENSG00000240541_+_149095723.23-P1P2	ENSG00000240541	84.4033	74.5333	242.45	82.5775
ENSG00000241359_-_63535649.23-ENST00000488201	ENSG00000241359	43.9242	60.5583	28.8377	43.9899
ENSG00000241359_-_63535704.23-ENST00000488201	ENSG00000241359	45.6467	48.9125	72.6282	68.6859
ENSG00000241359_-_63535724.23-ENST00000488201	ENSG00000241359	52.5368	53.5708	44.8586	41.6746
ENSG00000241359_+_63535678.23-ENST00000488201	ENSG00000241359	143.83	138.585	294.785	154.35
ENSG00000241359_+_63535708.23-ENST00000488201	ENSG00000241359	252.349	276.006	170.89	211.46
ENSG00000241769_-_148620572.23-P1	ENSG00000241769	102.49	126.94	140.984	103.415
ENSG00000241769_-_148620786.23-P1	ENSG00000241769	285.077	323.754	568.209	422.92
ENSG00000241769_-_148620818.23-P1	ENSG00000241769	383.26	362.185	363.141	371.984
ENSG00000241769_-_148622453.23-P2	ENSG00000241769	33.5891	41.925	95.0575	14.6633
ENSG00000241769_+_148620771.23-P1	ENSG00000241769	18.9477	32.6083	10.6806	20.8373
ENSG00000241769_+_148620777.23-P1	ENSG00000241769	256.655	296.969	160.209	283.233
ENSG00000241769_+_148622168.23-P2	ENSG00000241769	81.8196	100.154	117.487	103.415
ENSG00000241769_+_148622216.23-P2	ENSG00000241769	314.359	287.652	395.183	276.287
ENSG00000241769_+_148622289.23-P2	ENSG00000241769	175.697	144.408	159.141	119.622
ENSG00000241769_+_148622469.23-P2	ENSG00000241769	86.9871	117.623	108.942	90.295
ENSG00000241886_-_30716144.23-P1P2	ENSG00000241886	153.304	167.7	160.209	179.818
ENSG00000241886_-_30716161.23-P1P2	ENSG00000241886	91.2934	76.8625	53.4031	110.361
ENSG00000241886_-_30716234.23-P1P2	ENSG00000241886	78.3745	98.9896	33.1099	67.1424
ENSG00000241886_+_30716151.23-P1P2	ENSG00000241886	113.686	112.965	225.361	125.796
ENSG00000241886_+_30716223.23-P1P2	ENSG00000241886	678.672	472.821	389.842	557.205
ENSG00000242349_-_11900955.23-P1P2	ENSG00000242349	43.0629	33.7729	19.2251	31.6418
ENSG00000242349_+_11900877.23-P1P2	ENSG00000242349	281.632	299.298	192.251	300.983
ENSG00000242349_+_11900904.23-P1P2	ENSG00000242349	93.8772	96.6604	180.502	152.807
ENSG00000242349_+_11900908.23-P1P2	ENSG00000242349	74.9295	95.4959	65.1517	107.274
ENSG00000242349_+_11900911.23-P1P2	ENSG00000242349	16.3639	8.15208	2.13612	6.17402
ENSG00000243004_-_20180005.23-P1P2	ENSG00000243004	6.89007	2.32917	4.27225	16.2068
ENSG00000243004_-_20180040.23-P1P2	ENSG00000243004	239.43	173.523	200.796	202.199
ENSG00000243004_-_20180045.23-P1P2	ENSG00000243004	231.679	251.55	228.565	298.668
ENSG00000243004_-_20180079.23-P1P2	ENSG00000243004	288.522	317.931	277.696	348.832
ENSG00000243004_+_20180072.23-P1P2	ENSG00000243004	450.438	546.19	741.235	605.825
ENSG00000243629_-_156840751.23-P1P2	ENSG00000243629	151.582	196.815	108.942	230.754
ENSG00000243629_-_156840807.23-P1P2	ENSG00000243629	140.385	173.523	133.508	168.242
ENSG00000243629_+_156840436.23-P1P2	ENSG00000243629	326.417	355.198	196.523	300.983
ENSG00000243629_+_156840714.23-P1P2	ENSG00000243629	341.058	322.59	425.088	304.07
ENSG00000243629_+_156840747.23-P1P2	ENSG00000243629	573.598	641.686	361.005	516.302
ENSG00000244128_-_164924764.23-P1P2	ENSG00000244128	182.587	197.979	158.073	312.56
ENSG00000244128_-_164924790.23-P1P2	ENSG00000244128	153.304	181.675	328.963	162.84
ENSG00000244128_-_164924798.23-P1P2	ENSG00000244128	90.4321	117.623	54.4711	98.0125
ENSG00000244128_-_164924822.23-P1P2	ENSG00000244128	294.55	331.906	256.335	324.908
ENSG00000244128_+_164924772.23-P1P2	ENSG00000244128	18.0864	20.9625	3.20418	26.2396
ENSG00000244468_-_149002917.23-P1P2	ENSG00000244468	379.815	293.475	199.727	287.092
ENSG00000244468_+_149002581.23-P1P2	ENSG00000244468	72.3457	92.0021	18.157	69.4577
ENSG00000244468_+_149002587.23-P1P2	ENSG00000244468	47.3692	55.9	29.9057	60.9684
ENSG00000244468_+_149002955.23-P1P2	ENSG00000244468	3.44503	8.15208	4.27225	7.71752
ENSG00000244468_+_149003006.23-P1P2	ENSG00000244468	193.783	167.7	190.115	153.579
ENSG00000244625_-_27068796.23-P1P2	ENSG00000244625	294.55	349.375	189.047	206.058
ENSG00000244625_-_27068803.23-P1P2	ENSG00000244625	43.9242	40.7604	30.9738	49.3921
ENSG00000244625_-_27068835.23-P1P2	ENSG00000244625	19.8089	19.7979	2.13612	8.48927
ENSG00000244625_-_27068873.23-P1P2	ENSG00000244625	339.336	344.717	516.942	484.66
ENSG00000244625_+_27068856.23-P1P2	ENSG00000244625	117.131	123.446	110.01	107.274
ENSG00000245248_-_119252565.23-P1P2	ENSG00000245248	16.3639	16.3042	16.0209	4.63051
ENSG00000245248_-_119252568.23-P1P2	ENSG00000245248	322.972	278.335	236.042	294.809
ENSG00000245248_-_119252607.23-P1P2	ENSG00000245248	16.3639	10.4813	4.27225	28.5548
ENSG00000245248_-_119252614.23-P1P2	ENSG00000245248	0	0	0	0
ENSG00000245248_-_119252624.23-P1P2	ENSG00000245248	150.72	177.017	196.523	189.079
ENSG00000245552_-_94884288.23-P1	ENSG00000245552	152.443	86.1792	114.283	111.904
ENSG00000245552_-_94965769.23-P2	ENSG00000245552	145.553	126.94	76.9004	90.295
ENSG00000245552_-_94965780.23-P2	ENSG00000245552	565.847	600.925	446.45	567.238
ENSG00000245552_-_94965810.23-P2	ENSG00000245552	214.453	217.777	148.461	244.645
ENSG00000245552_-_94965829.23-P2	ENSG00000245552	0	0	0	0.771752
ENSG00000245552_+_94884262.23-P1	ENSG00000245552	639.054	739.511	541.507	713.87
ENSG00000245552_+_94884268.23-P1	ENSG00000245552	152.443	174.688	137.78	182.905
ENSG00000245552_+_94884276.23-P1	ENSG00000245552	5.16755	8.15208	0	5.40226
ENSG00000245552_+_94884299.23-P1	ENSG00000245552	939.633	1051.62	896.103	1163.8
ENSG00000245552_+_94965781.23-P2	ENSG00000245552	23.254	27.95	12.8167	16.2068
ENSG00000245571_-_58910434.23-P1P2	ENSG00000245571	410.82	391.3	405.863	482.345
ENSG00000245571_-_58910441.23-P1P2	ENSG00000245571	341.92	363.35	361.005	424.464
ENSG00000245571_-_58910476.23-P1P2	ENSG00000245571	164.5	174.688	150.597	219.949
ENSG00000245571_+_58910426.23-P1P2	ENSG00000245571	142.108	145.573	160.209	183.677
ENSG00000245571_+_58910458.23-P1P2	ENSG00000245571	114.547	136.256	151.665	95.6972
ENSG00000245937_-_127418494.23-P1P2	ENSG00000245937	35.3116	46.5833	36.3141	59.4249
ENSG00000245937_-_127418522.23-P1P2	ENSG00000245937	98.1835	74.5333	61.9476	125.024
ENSG00000245937_-_127418531.23-P1P2	ENSG00000245937	343.642	347.046	507.329	378.158
ENSG00000245937_+_127418513.23-P1P2	ENSG00000245937	86.1259	78.0271	105.738	104.187
ENSG00000245937_+_127418527.23-P1P2	ENSG00000245937	248.904	241.069	450.722	295.581
ENSG00000246228_-_128494345.23-P1P2	ENSG00000246228	383.26	412.263	334.303	568.009
ENSG00000246228_-_128494360.23-P1P2	ENSG00000246228	140.385	147.902	49.1308	129.654
ENSG00000246228_-_128494400.23-P1P2	ENSG00000246228	156.749	164.206	165.55	175.959
ENSG00000246228_-_128494413.23-P1P2	ENSG00000246228	553.789	592.773	734.826	664.478
ENSG00000246228_-_128494433.23-P1P2	ENSG00000246228	329.001	331.906	288.377	370.441
ENSG00000246331_-_30908044.23-P1P2	ENSG00000246331	37.0341	40.7604	45.9266	30.0983
ENSG00000246331_-_30908056.23-P1P2	ENSG00000246331	222.205	255.044	331.099	233.069
ENSG00000246331_-_30908062.23-P1P2	ENSG00000246331	317.804	365.679	209.34	310.244
ENSG00000246331_+_30908072.23-P1P2	ENSG00000246331	384.121	377.325	414.408	373.528
ENSG00000246331_+_30908076.23-P1P2	ENSG00000246331	239.43	242.233	272.356	290.95
ENSG00000246560_-_103749311.23-P1P2	ENSG00000246560	344.503	340.058	317.214	391.278
ENSG00000246560_-_103749315.23-P1P2	ENSG00000246560	227.372	243.398	257.403	233.841
ENSG00000246560_-_103749321.23-P1P2	ENSG00000246560	117.992	122.281	297.989	106.502
ENSG00000246560_+_103749332.23-P1P2	ENSG00000246560	86.1259	78.0271	46.9947	98.0125
ENSG00000246560_+_103749364.23-P1P2	ENSG00000246560	0	2.32917	0	0
ENSG00000246898_-_66442445.23-P1P2	ENSG00000246898	473.692	326.083	572.481	334.94
ENSG00000246898_-_66442450.23-P1P2	ENSG00000246898	102.49	116.458	98.2616	99.556
ENSG00000246898_-_66442519.23-P1P2	ENSG00000246898	343.642	323.754	388.774	368.897
ENSG00000246898_-_66442679.23-P1P2	ENSG00000246898	1152.36	981.744	1268.86	1175.38
ENSG00000246898_+_66442499.23-P1P2	ENSG00000246898	277.325	263.196	148.461	265.483
ENSG00000247134_-_32853748.23-ENST00000500843	ENSG00000247134	53.398	51.2417	212.544	67.1424
ENSG00000247134_-_32853761.23-ENST00000500843	ENSG00000247134	186.893	185.169	239.246	186.764
ENSG00000247134_-_32853764.23-ENST00000500843	ENSG00000247134	130.911	131.598	173.026	186.764
ENSG00000247134_-_32853922.23-ENST00000500843	ENSG00000247134	251.487	251.55	464.607	358.093
ENSG00000247134_+_32853734.23-ENST00000500843	ENSG00000247134	165.362	140.915	132.44	161.296
ENSG00000247381_-_28495534.23-ENST00000499662	ENSG00000247381	170.529	143.244	128.167	168.242
ENSG00000247381_+_28495478.23-ENST00000499662	ENSG00000247381	213.592	188.663	151.665	172.101
ENSG00000247381_+_28495485.23-ENST00000499662	ENSG00000247381	39.6179	57.0646	44.8586	58.6531
ENSG00000247381_+_28495492.23-ENST00000499662	ENSG00000247381	32.7278	40.7604	35.246	25.4678
ENSG00000247381_+_28495496.23-ENST00000499662	ENSG00000247381	72.3457	88.5083	73.6962	68.6859
ENSG00000247735_-_29938178.23-ENST00000450909	ENSG00000247735	148.136	121.117	77.9685	148.948
ENSG00000247735_-_29938193.23-ENST00000450909	ENSG00000247735	517.616	421.579	570.345	457.649
ENSG00000247735_-_29938338.23-ENST00000450909	ENSG00000247735	320.388	331.906	413.34	348.832
ENSG00000247735_-_29938398.23-ENST00000450909	ENSG00000247735	6.89007	8.15208	1.06806	10.0328
ENSG00000247735_+_29938257.23-ENST00000450909	ENSG00000247735	110.241	109.471	116.419	158.209
ENSG00000248008_-_120933663.23-P1P2	ENSG00000248008	1.72252	0	2.13612	1.5435
ENSG00000248008_-_120933701.23-P1P2	ENSG00000248008	227.372	218.942	513.738	274.744
ENSG00000248008_+_120933670.23-P1P2	ENSG00000248008	184.309	168.865	154.869	225.352
ENSG00000248008_+_120933687.23-P1P2	ENSG00000248008	647.666	737.181	579.957	621.26
ENSG00000248008_+_120933702.23-P1P2	ENSG00000248008	465.08	494.948	548.984	512.443
ENSG00000248243_-_129812887.23-P1P2	ENSG00000248243	188.616	164.206	178.366	219.178
ENSG00000248243_-_129813114.23-P1P2	ENSG00000248243	48.2305	51.2417	39.5183	42.4464
ENSG00000248243_+_129812869.23-P1P2	ENSG00000248243	222.205	248.056	285.172	314.103
ENSG00000248243_+_129812876.23-P1P2	ENSG00000248243	0	1.16458	3.20418	4.63051
ENSG00000248243_+_129813083.23-P1P2	ENSG00000248243	74.0682	75.6979	61.9476	97.2407
ENSG00000248360_-_14889380.23-P1P2	ENSG00000248360	240.291	238.74	244.586	263.939
ENSG00000248360_-_14889731.23-P1P2	ENSG00000248360	41.3404	32.6083	18.157	43.9899
ENSG00000248360_-_14889740.23-P1P2	ENSG00000248360	1351.31	1389.35	1612.77	1539.64
ENSG00000248360_+_14889562.23-P1P2	ENSG00000248360	308.331	370.338	268.083	309.473
ENSG00000248360_+_14889569.23-P1P2	ENSG00000248360	281.632	276.006	186.911	211.46
ENSG00000248528_-_92275230.23-P1P2	ENSG00000248528	230.817	250.385	291.581	239.243
ENSG00000248528_+_92275266.23-P1P2	ENSG00000248528	540.009	555.506	358.869	442.214
ENSG00000248528_+_92275272.23-P1P2	ENSG00000248528	208.425	272.513	190.115	255.45
ENSG00000248528_+_92275281.23-P1P2	ENSG00000248528	187.754	168.865	183.707	161.296
ENSG00000248528_+_92275299.23-P1P2	ENSG00000248528	103.351	107.142	173.026	104.958
ENSG00000248690_-_122651607.23-P2	ENSG00000248690	73.207	58.2292	50.1989	46.3051
ENSG00000248690_-_122651624.23-P2	ENSG00000248690	651.973	663.813	620.544	777.154
ENSG00000248690_-_122651630.23-P2	ENSG00000248690	70.6232	81.5208	30.9738	54.0226
ENSG00000248690_-_122653597.23-P1	ENSG00000248690	274.741	299.298	550.052	361.952
ENSG00000248690_+_122651592.23-P2	ENSG00000248690	198.951	230.588	129.235	261.624
ENSG00000248690_+_122651669.23-P2	ENSG00000248690	439.242	296.969	328.963	306.385
ENSG00000248690_+_122653613.23-P1	ENSG00000248690	277.325	291.146	222.157	319.505
ENSG00000248690_+_122653631.23-P1	ENSG00000248690	48.2305	68.7104	41.6544	66.3707
ENSG00000248690_+_122653635.23-P1	ENSG00000248690	28.4215	36.1021	29.9057	21.6091
ENSG00000248690_+_122653640.23-P1	ENSG00000248690	474.553	464.669	554.324	525.563
ENSG00000248810_-_142253364.23-P1P2	ENSG00000248810	93.8772	92.0021	145.256	122.709
ENSG00000248810_-_142253626.23-P1P2	ENSG00000248810	50.8143	66.3813	24.5654	38.5876
ENSG00000248810_-_142253759.23-P1P2	ENSG00000248810	390.15	376.16	286.24	455.334
ENSG00000248810_-_142253764.23-P1P2	ENSG00000248810	281.632	230.588	249.926	328.766
ENSG00000248810_+_142253612.23-P1P2	ENSG00000248810	276.464	277.171	271.288	323.364
ENSG00000249196_-_129595620.23-P1P2	ENSG00000249196	185.171	166.535	134.576	174.416
ENSG00000249196_-_129595634.23-P1P2	ENSG00000249196	511.588	519.404	412.272	509.356
ENSG00000249196_-_129595638.23-P1P2	ENSG00000249196	128.328	152.56	112.146	121.937
ENSG00000249196_-_129595649.23-P1P2	ENSG00000249196	99.0447	82.6854	82.2407	83.3492
ENSG00000249196_+_129595575.23-P1P2	ENSG00000249196	266.129	265.525	285.172	341.114
ENSG00000249631_-_11724123.23-P1P2	ENSG00000249631	137.801	146.738	152.733	138.144
ENSG00000249631_-_11724126.23-P1P2	ENSG00000249631	186.893	224.765	100.398	130.426
ENSG00000249631_-_11724279.23-P1P2	ENSG00000249631	185.171	150.231	108.942	153.579
ENSG00000249631_+_11724157.23-P1P2	ENSG00000249631	62.0106	41.925	38.4502	33.1853
ENSG00000249631_+_11724184.23-P1P2	ENSG00000249631	148.136	129.269	158.073	140.459
ENSG00000249746_-_95550650.23-P1P2	ENSG00000249746	185.171	156.054	178.366	138.915
ENSG00000249746_-_95550726.23-P1P2	ENSG00000249746	343.642	350.54	522.282	448.388
ENSG00000249746_-_95550742.23-P1P2	ENSG00000249746	177.419	170.029	162.345	150.492
ENSG00000249746_+_95550674.23-P1P2	ENSG00000249746	94.7384	110.635	59.8114	94.9255
ENSG00000249746_+_95550735.23-P1P2	ENSG00000249746	31.0053	36.1021	65.1517	43.9899
ENSG00000249859_-_128806798.23-P1	ENSG00000249859	440.964	329.577	473.151	529.422
ENSG00000249859_-_128806801.23-P1	ENSG00000249859	967.193	1094.71	1339.35	1489.48
ENSG00000249859_-_128806813.23-P1	ENSG00000249859	528.813	524.063	649.381	677.598
ENSG00000249859_-_128806821.23-P1	ENSG00000249859	133.495	156.054	177.298	176.731
ENSG00000249859_-_128808055.23-P2	ENSG00000249859	423.739	421.579	398.387	540.998
ENSG00000249859_-_128808097.23-P2	ENSG00000249859	184.309	210.79	357.801	226.895
ENSG00000249859_-_128808302.23-P2	ENSG00000249859	109.38	109.471	42.7225	79.4904
ENSG00000249859_+_128806769.23-P1	ENSG00000249859	24.9765	16.3042	33.1099	16.2068
ENSG00000249859_+_128808109.23-P2	ENSG00000249859	100.767	73.3688	92.9213	115.763
ENSG00000249859_+_128808118.23-P2	ENSG00000249859	314.359	358.692	649.381	478.486
ENSG00000250081_-_64782461.23-ENST00000510261	ENSG00000250081	23.254	20.9625	1.06806	11.5763
ENSG00000250081_-_64782842.23-ENST00000510261	ENSG00000250081	32.7278	29.1146	29.9057	33.9571
ENSG00000250081_-_64782850.23-ENST00000510261	ENSG00000250081	12.0576	27.95	17.089	9.26102
ENSG00000250081_-_64782857.23-ENST00000510261	ENSG00000250081	134.356	123.446	101.466	78.7187
ENSG00000250081_+_64782844.23-ENST00000510261	ENSG00000250081	65.4556	51.2417	77.9685	66.3707
ENSG00000250343_-_146614402.23-P1P2	ENSG00000250343	316.082	197.979	299.057	270.113
ENSG00000250343_-_146614409.23-P1P2	ENSG00000250343	458.19	416.921	357.801	409.8
ENSG00000250343_-_146614421.23-P1P2	ENSG00000250343	291.967	298.133	344.984	408.257
ENSG00000250343_+_146614417.23-P1P2	ENSG00000250343	121.437	110.635	102.534	117.306
ENSG00000250343_+_146614428.23-P1P2	ENSG00000250343	72.3457	88.5083	55.5392	87.208
ENSG00000250508_-_68638136.23-ENST00000512200	ENSG00000250508	329.862	386.642	409.067	382.789
ENSG00000250508_-_68638145.23-ENST00000512200	ENSG00000250508	189.477	215.448	384.502	214.547
ENSG00000250508_-_68638280.23-ENST00000512200	ENSG00000250508	62.8719	81.5208	55.5392	61.7402
ENSG00000250508_-_68638343.23-ENST00000512200	ENSG00000250508	132.634	130.433	164.481	154.35
ENSG00000250508_+_68638140.23-ENST00000512200	ENSG00000250508	132.634	143.244	97.1936	143.546
ENSG00000250770_-_3409256.23-P1P2	ENSG00000250770	320.388	331.906	272.356	387.419
ENSG00000250770_-_3409272.23-P1P2	ENSG00000250770	626.135	676.623	656.858	715.414
ENSG00000250770_-_3409297.23-P1P2	ENSG00000250770	10.3351	2.32917	0	2.31526
ENSG00000250770_-_3409302.23-P1P2	ENSG00000250770	45.6467	38.4313	64.0837	28.5548
ENSG00000250770_+_3409313.23-P1P2	ENSG00000250770	422.878	401.781	595.978	507.813
ENSG00000250899_-_3150622.23-ENST00000513358	ENSG00000250899	149.859	45.4188	70.492	60.1966
ENSG00000250899_-_3150632.23-ENST00000513358	ENSG00000250899	285.938	296.969	332.167	304.07
ENSG00000250899_-_3150659.23-ENST00000513358	ENSG00000250899	6.89007	4.65833	20.2932	11.5763
ENSG00000250899_+_3150642.23-ENST00000513358	ENSG00000250899	372.925	381.983	671.811	388.963
ENSG00000250899_+_3150677.23-ENST00000513358	ENSG00000250899	60.2881	43.0896	39.5183	86.4362
ENSG00000251138_-_74686340.23-P1P2	ENSG00000251138	1894.77	684.775	1009.32	782.556
ENSG00000251138_-_74686353.23-P1P2	ENSG00000251138	675.227	646.344	465.675	651.359
ENSG00000251138_+_74686360.23-P1P2	ENSG00000251138	242.014	281.829	259.539	242.33
ENSG00000251138_+_74686370.23-P1P2	ENSG00000251138	243.736	253.879	309.738	263.167
ENSG00000251138_+_74686394.23-P1P2	ENSG00000251138	144.691	138.585	160.209	189.079
ENSG00000251179_-_48364954.23-ENST00000508851	ENSG00000251179	86.9871	81.5208	113.215	115.763
ENSG00000251179_-_48364957.23-ENST00000508851	ENSG00000251179	53.398	62.8875	325.759	85.6645
ENSG00000251179_-_48364962.23-ENST00000508851	ENSG00000251179	253.21	232.917	319.35	328.766
ENSG00000251179_-_48365142.23-ENST00000508851	ENSG00000251179	6.89007	4.65833	9.61255	4.63051
ENSG00000251179_+_48365108.23-ENST00000508851	ENSG00000251179	254.071	334.235	195.455	290.95
ENSG00000251292_-_23735131.23-P1P2	ENSG00000251292	31.0053	43.0896	29.9057	50.1639
ENSG00000251292_-_23735148.23-P1P2	ENSG00000251292	79.2358	110.635	205.068	93.382
ENSG00000251292_+_23735111.23-P1P2	ENSG00000251292	428.045	385.477	476.355	420.605
ENSG00000251292_+_23735140.23-P1P2	ENSG00000251292	127.466	139.75	208.272	168.242
ENSG00000251292_+_23735155.23-P1P2	ENSG00000251292	189.477	188.663	184.775	192.938
ENSG00000251562_-_65266513.23-P1P2	ENSG00000251562	386.705	336.565	357.801	339.571
ENSG00000251562_-_65266517.23-P1P2	ENSG00000251562	154.165	197.979	196.523	202.199
ENSG00000251562_-_65266525.23-P1P2	ENSG00000251562	456.467	522.898	334.303	519.389
ENSG00000251562_-_65266538.23-P1P2	ENSG00000251562	49.953	41.925	55.5392	26.2396
ENSG00000251562_+_65266529.23-P1P2	ENSG00000251562	590.823	501.936	518.01	522.476
ENSG00000253106_-_125500779.23-P1P2	ENSG00000253106	3.44503	3.49375	2.13612	5.40226
ENSG00000253106_-_125501158.23-P1P2	ENSG00000253106	56.8431	80.3563	61.9476	49.3921
ENSG00000253106_+_125500899.23-P1P2	ENSG00000253106	496.085	560.165	558.596	564.151
ENSG00000253106_+_125500971.23-P1P2	ENSG00000253106	43.0629	41.925	43.7905	44.7616
ENSG00000253106_+_125501181.23-P1P2	ENSG00000253106	169.668	86.1792	96.1255	112.676
ENSG00000253161_-_37351368.23-P1	ENSG00000253161	368.619	245.727	243.518	290.179
ENSG00000253161_-_37351410.23-P1	ENSG00000253161	55.9818	48.9125	25.6335	33.9571
ENSG00000253161_-_37411418.23-P2	ENSG00000253161	460.773	376.16	476.355	442.986
ENSG00000253161_+_37351185.23-P1	ENSG00000253161	84.4033	97.825	98.2616	94.1537
ENSG00000253161_+_37351230.23-P1	ENSG00000253161	845.756	759.308	895.035	806.481
ENSG00000253161_+_37351401.23-P1	ENSG00000253161	128.328	135.092	214.68	128.111
ENSG00000253161_+_37411332.23-P2	ENSG00000253161	378.954	399.452	351.392	421.377
ENSG00000253161_+_37411423.23-P2	ENSG00000253161	264.406	269.019	295.853	341.886
ENSG00000253161_+_37411637.23-P2	ENSG00000253161	142.108	100.154	89.7172	121.165
ENSG00000253161_+_37411664.23-P2	ENSG00000253161	312.637	309.779	412.272	246.189
ENSG00000253258_-_124194969.23-ENST00000522383	ENSG00000253258	133.495	151.396	148.461	129.654
ENSG00000253258_-_124194975.23-ENST00000522383	ENSG00000253258	47.3692	57.0646	75.8324	59.4249
ENSG00000253258_-_124194982.23-ENST00000522383	ENSG00000253258	209.286	216.613	184.775	169.785
ENSG00000253258_-_124194996.23-ENST00000522383	ENSG00000253258	608.91	812.879	592.774	661.391
ENSG00000253258_+_124195007.23-ENST00000522383	ENSG00000253258	2.58378	0	0	0.771752
ENSG00000253426_-_9009317.23-P1P2	ENSG00000253426	460.773	510.088	381.298	521.704
ENSG00000253426_-_9009324.23-P1P2	ENSG00000253426	366.896	249.221	255.267	328.766
ENSG00000253426_-_9009327.23-P1P2	ENSG00000253426	593.407	702.244	501.989	754.773
ENSG00000253426_-_9009365.23-P1P2	ENSG00000253426	180.003	170.029	100.398	131.198
ENSG00000253426_+_9009334.23-P1P2	ENSG00000253426	247.181	258.538	372.753	307.157
ENSG00000253593_-_134898593.23-P1P2	ENSG00000253593	564.124	494.948	475.287	468.453
ENSG00000253593_-_134898601.23-P1P2	ENSG00000253593	254.071	249.221	252.062	295.581
ENSG00000253593_-_134898607.23-P1P2	ENSG00000253593	46.508	44.2542	30.9738	48.6204
ENSG00000253593_-_134898628.23-P1P2	ENSG00000253593	192.061	236.41	93.9894	175.959
ENSG00000253593_+_134898754.23-P1P2	ENSG00000253593	278.187	351.704	271.288	388.963
ENSG00000253666_-_101487953.23-P1P2	ENSG00000253666	907.767	746.498	912.124	728.534
ENSG00000253666_-_101487982.23-P1P2	ENSG00000253666	532.258	543.861	438.973	624.347
ENSG00000253666_+_101487990.23-P1P2	ENSG00000253666	21.5315	25.6208	14.9529	34.7288
ENSG00000253666_+_101487995.23-P1P2	ENSG00000253666	12.0576	8.15208	1.06806	29.3266
ENSG00000253666_+_101488192.23-P1P2	ENSG00000253666	228.234	225.929	143.12	332.625
ENSG00000253824_-_101426656.23-P1P2	ENSG00000253824	171.39	166.535	234.973	163.611
ENSG00000253824_-_101426669.23-P1P2	ENSG00000253824	275.603	356.363	258.471	230.754
ENSG00000253824_+_101426643.23-P1P2	ENSG00000253824	214.453	248.056	283.036	200.655
ENSG00000253824_+_101426678.23-P1P2	ENSG00000253824	76.652	81.5208	222.157	77.9469
ENSG00000253824_+_101426684.23-P1P2	ENSG00000253824	147.275	150.231	133.508	168.242
ENSG00000254109_-_30242778.23-P1P2	ENSG00000254109	12.9189	22.1271	20.2932	20.8373
ENSG00000254109_-_30242816.23-P1P2	ENSG00000254109	201.535	160.713	292.649	248.504
ENSG00000254109_-_30242830.23-P1P2	ENSG00000254109	341.92	377.325	304.397	350.375
ENSG00000254109_+_30242786.23-P1P2	ENSG00000254109	181.726	164.206	179.434	162.068
ENSG00000254109_+_30242798.23-P1P2	ENSG00000254109	37.0341	22.1271	46.9947	60.1966
ENSG00000254364_-_101504772.23-P1P2	ENSG00000254364	273.019	284.158	193.319	300.983
ENSG00000254364_-_101504796.23-P1P2	ENSG00000254364	86.9871	76.8625	110.01	152.035
ENSG00000254364_+_101504812.23-P1P2	ENSG00000254364	36.1729	46.5833	30.9738	32.4136
ENSG00000254364_+_101504825.23-P1P2	ENSG00000254364	406.514	387.806	407.999	446.844
ENSG00000254364_+_101504842.23-P1P2	ENSG00000254364	6.89007	10.4813	5.34031	2.31526
ENSG00000254484_+_70166040.23-ENST00000531426	ENSG00000254484	395.318	387.806	291.581	439.127
ENSG00000254484_+_70166066.23-ENST00000531426	ENSG00000254484	226.511	265.525	123.895	173.644
ENSG00000254484_+_70166084.23-ENST00000531426	ENSG00000254484	467.663	461.175	461.402	418.29
ENSG00000254484_+_70166092.23-ENST00000531426	ENSG00000254484	80.097	96.6604	449.654	84.121
ENSG00000254484_+_70166117.23-ENST00000531426	ENSG00000254484	5.16755	9.31667	1.06806	8.48927
ENSG00000254548_+_144801014.23-P1P2	ENSG00000254548	136.079	174.688	176.23	173.644
ENSG00000254548_+_144801020.23-P1P2	ENSG00000254548	131.773	131.598	119.623	129.654
ENSG00000254548_+_144801028.23-P1P2	ENSG00000254548	464.218	440.213	327.895	338.799
ENSG00000254548_+_144801031.23-P1P2	ENSG00000254548	85.2646	90.8375	36.3141	62.5119
ENSG00000254548_+_144801038.23-P1P2	ENSG00000254548	25.8378	24.4563	44.8586	23.1526
ENSG00000254615_-_107282453.23-P1P2	ENSG00000254615	343.642	387.806	369.549	381.245
ENSG00000254615_-_107282463.23-P1P2	ENSG00000254615	307.469	323.754	274.492	365.039
ENSG00000254615_-_107282668.23-P1P2	ENSG00000254615	207.563	200.308	191.183	188.307
ENSG00000254615_+_107282469.23-P1P2	ENSG00000254615	49.0917	47.7479	98.2616	40.9028
ENSG00000254615_+_107282522.23-P1P2	ENSG00000254615	44.7854	76.8625	54.4711	54.0226
ENSG00000254815_-_559486.23-P1P2	ENSG00000254815	74.9295	95.4959	24.5654	78.7187
ENSG00000254815_-_559574.23-P1P2	ENSG00000254815	39.6179	44.2542	32.0418	42.4464
ENSG00000254815_-_559723.23-P1P2	ENSG00000254815	200.673	201.473	245.654	197.568
ENSG00000254815_+_559546.23-P1P2	ENSG00000254815	643.36	633.533	481.696	703.838
ENSG00000254815_+_559577.23-P1P2	ENSG00000254815	637.331	651.002	506.261	623.576
ENSG00000254855_-_66033156.23-P1P2	ENSG00000254855	0	0	0	0
ENSG00000254855_-_66033159.23-P1P2	ENSG00000254855	20.6702	20.9625	16.0209	25.4678
ENSG00000254855_+_66033139.23-P1P2	ENSG00000254855	21.5315	31.4438	10.6806	23.9243
ENSG00000254855_+_66033142.23-P1P2	ENSG00000254855	152.443	150.231	192.251	143.546
ENSG00000254855_+_66033160.23-P1P2	ENSG00000254855	170.529	187.498	101.466	196.025
ENSG00000254988_-_76689188.23-ENST00000530190	ENSG00000254988	537.425	535.708	526.554	570.325
ENSG00000254988_-_76689296.23-ENST00000530190	ENSG00000254988	834.56	858.298	1359.64	992.473
ENSG00000254988_-_76689454.23-ENST00000530190	ENSG00000254988	203.257	230.588	232.837	225.352
ENSG00000254988_+_76689354.23-ENST00000530190	ENSG00000254988	310.914	305.121	262.743	368.897
ENSG00000254988_+_76689439.23-ENST00000530190	ENSG00000254988	276.464	218.942	230.701	261.624
ENSG00000255031_-_67818242.23-ENST00000529934	ENSG00000255031	110.241	146.738	189.047	101.099
ENSG00000255031_-_67819575.23-ENST00000526897	ENSG00000255031	145.553	93.1667	96.1255	104.958
ENSG00000255031_-_67819592.23-ENST00000526897	ENSG00000255031	367.757	399.452	459.266	500.867
ENSG00000255031_-_67820298.23-ENST00000534517	ENSG00000255031	118.854	115.294	101.466	107.274
ENSG00000255031_-_67820310.23-ENST00000534517	ENSG00000255031	134.356	130.433	111.078	126.567
ENSG00000255031_-_67820328.23-ENST00000534517	ENSG00000255031	39.6179	34.9375	24.5654	50.9356
ENSG00000255031_-_67820366.23-ENST00000534517	ENSG00000255031	133.495	145.573	84.3768	168.242
ENSG00000255031_+_67818216.23-ENST00000529934	ENSG00000255031	319.527	291.146	227.497	230.754
ENSG00000255031_+_67818256.23-ENST00000529934	ENSG00000255031	174.835	194.485	112.146	143.546
ENSG00000255031_+_67818263.23-ENST00000529934	ENSG00000255031	111.102	95.4959	49.1308	113.448
ENSG00000255031_+_67818272.23-ENST00000529934	ENSG00000255031	599.436	670.8	775.413	673.739
ENSG00000255031_+_67819599.23-ENST00000526897	ENSG00000255031	209.286	200.308	243.518	213.004
ENSG00000255031_+_67819604.23-ENST00000526897	ENSG00000255031	234.262	266.69	289.445	338.027
ENSG00000255031_+_67819610.23-ENST00000526897	ENSG00000255031	331.585	329.577	263.811	351.919
ENSG00000255031_+_67820281.23-ENST00000534517	ENSG00000255031	80.097	86.1792	349.256	108.045
ENSG00000255135_+_76155642.23-P1P2	ENSG00000255135	405.653	371.502	438.973	413.659
ENSG00000255135_+_76155663.23-P1P2	ENSG00000255135	232.54	227.094	231.769	222.265
ENSG00000255135_+_76155685.23-P1P2	ENSG00000255135	49.0917	25.6208	43.7905	24.6961
ENSG00000255135_+_76155695.23-P1P2	ENSG00000255135	18.9477	19.7979	10.6806	25.4678
ENSG00000255135_+_76155704.23-P1P2	ENSG00000255135	74.9295	82.6854	40.5863	67.1424
ENSG00000255320_-_66013659.23-ENST00000531086	ENSG00000255320	200.673	239.904	170.89	204.514
ENSG00000255320_-_66013667.23-ENST00000531086	ENSG00000255320	401.346	394.794	649.381	432.181
ENSG00000255320_-_66013707.23-ENST00000531086	ENSG00000255320	324.694	291.146	286.24	312.56
ENSG00000255320_+_66013655.23-ENST00000531086	ENSG00000255320	36.1729	57.0646	33.1099	71.0012
ENSG00000255320_+_66013699.23-ENST00000531086	ENSG00000255320	182.587	186.333	77.9685	161.296
ENSG00000255455_-_130740087.23-ENST00000525716	ENSG00000255455	237.707	259.702	283.036	273.2
ENSG00000255455_+_130740043.23-ENST00000525716	ENSG00000255455	288.522	282.994	207.204	333.397
ENSG00000255455_+_130740048.23-ENST00000525716	ENSG00000255455	139.524	129.269	86.513	155.122
ENSG00000255455_+_130740072.23-ENST00000525716	ENSG00000255455	315.221	370.338	242.45	277.059
ENSG00000255455_+_130740078.23-ENST00000525716	ENSG00000255455	27.5603	31.4438	7.47643	55.5661
ENSG00000255517_-_66247691.23-P1P2	ENSG00000255517	260.961	279.5	422.952	360.408
ENSG00000255517_-_66247702.23-P1P2	ENSG00000255517	322.972	352.869	246.722	324.908
ENSG00000255517_-_66247717.23-P1P2	ENSG00000255517	227.372	284.158	299.057	253.135
ENSG00000255517_+_66247683.23-P1P2	ENSG00000255517	405.653	456.517	245.654	418.29
ENSG00000255517_+_66247688.23-P1P2	ENSG00000255517	434.074	499.606	387.706	463.051
ENSG00000255737_-_58120101.23-P1P2	ENSG00000255737	527.951	597.431	535.099	603.51
ENSG00000255737_+_58120067.23-P1P2	ENSG00000255737	53.398	60.5583	25.6335	30.0983
ENSG00000255737_+_58120137.23-P1P2	ENSG00000255737	72.3457	57.0646	91.8533	84.121
ENSG00000255737_+_58120274.23-P1P2	ENSG00000255737	6.89007	9.31667	1.06806	15.435
ENSG00000255737_+_58120278.23-P1P2	ENSG00000255737	249.765	273.677	264.879	273.2
ENSG00000255893_-_94206535.23-ENST00000541092	ENSG00000255893	550.344	583.456	748.711	700.751
ENSG00000255893_-_94206671.23-ENST00000541092	ENSG00000255893	130.911	97.825	57.6753	94.1537
ENSG00000255893_-_94206694.23-ENST00000541092	ENSG00000255893	133.495	102.483	111.078	102.643
ENSG00000255893_+_94206472.23-ENST00000541092	ENSG00000255893	216.176	217.777	239.246	308.701
ENSG00000255893_+_94206708.23-ENST00000541092	ENSG00000255893	73.207	68.7104	64.0837	74.8599
ENSG00000256128_-_127256745.23-P1P2	ENSG00000256128	278.187	280.665	363.141	308.701
ENSG00000256128_-_127256768.23-P1P2	ENSG00000256128	44.7854	32.6083	83.3088	48.6204
ENSG00000256128_-_127256803.23-P1P2	ENSG00000256128	271.296	263.196	297.989	269.341
ENSG00000256128_-_127256988.23-P1P2	ENSG00000256128	80.9583	58.2292	53.4031	83.3492
ENSG00000256128_+_127256753.23-P1P2	ENSG00000256128	177.419	204.967	224.293	221.493
ENSG00000256377_-_27863460.23-P1P2	ENSG00000256377	107.657	105.977	110.01	112.676
ENSG00000256377_-_27863471.23-P1P2	ENSG00000256377	291.105	291.146	265.947	337.256
ENSG00000256377_-_27863635.23-P1P2	ENSG00000256377	139.524	151.396	200.796	186.764
ENSG00000256377_+_27863618.23-P1P2	ENSG00000256377	616.661	660.319	663.266	754.002
ENSG00000256377_+_27863651.23-P1P2	ENSG00000256377	158.472	150.231	243.518	166.698
ENSG00000256751_-_14720891.23-P1P2	ENSG00000256751	321.249	307.45	618.408	344.201
ENSG00000256751_-_14720917.23-P1P2	ENSG00000256751	53.398	45.4188	41.6544	56.3379
ENSG00000256751_+_14720932.23-P1P2	ENSG00000256751	19.8089	24.4563	16.0209	37.8158
ENSG00000256751_+_14720936.23-P1P2	ENSG00000256751	226.511	192.156	138.848	111.904
ENSG00000256751_+_14720993.23-P1P2	ENSG00000256751	280.77	282.994	247.79	277.059
ENSG00000257038_-_73020267.23-P1P2	ENSG00000257038	388.428	405.275	488.104	449.16
ENSG00000257038_-_73020279.23-P1P2	ENSG00000257038	347.087	338.894	236.042	298.668
ENSG00000257038_-_73020295.23-P1P2	ENSG00000257038	444.409	483.302	388.774	442.986
ENSG00000257038_+_73020253.23-P1P2	ENSG00000257038	175.697	178.181	278.764	152.807
ENSG00000257038_+_73020260.23-P1P2	ENSG00000257038	37.8954	44.2542	72.6282	47.8486
ENSG00000257084_-_7072447.23-P1P2	ENSG00000257084	63.7331	80.3563	58.7434	33.1853
ENSG00000257084_-_7072600.23-P1P2	ENSG00000257084	890.541	1064.43	891.831	1004.05
ENSG00000257084_-_7072606.23-P1P2	ENSG00000257084	424.6	486.796	315.078	366.582
ENSG00000257084_+_7072418.23-P1P2	ENSG00000257084	68.9007	75.6979	52.335	59.4249
ENSG00000257084_+_7072435.23-P1P2	ENSG00000257084	127.466	110.635	85.4449	81.8057
ENSG00000257167_-_98910172.23-P1P2	ENSG00000257167	282.493	295.804	238.178	238.471
ENSG00000257167_-_98910175.23-P1P2	ENSG00000257167	275.603	241.069	147.392	206.83
ENSG00000257167_-_98910208.23-P1P2	ENSG00000257167	759.63	718.548	558.596	695.348
ENSG00000257167_+_98910014.23-P1P2	ENSG00000257167	341.92	384.313	420.816	279.374
ENSG00000257167_+_98910217.23-P1P2	ENSG00000257167	62.0106	69.875	72.6282	73.3164
ENSG00000257337_-_53440799.23-P1	ENSG00000257337	265.268	319.096	170.89	226.895
ENSG00000257337_-_53440804.23-P1	ENSG00000257337	286.799	335.4	241.382	286.32
ENSG00000257337_-_53440809.23-P1	ENSG00000257337	140.385	139.75	70.492	175.188
ENSG00000257337_-_53448078.23-P2	ENSG00000257337	163.639	204.967	148.461	205.286
ENSG00000257337_-_53448083.23-P2	ENSG00000257337	442.687	409.933	309.738	497.008
ENSG00000257337_-_53448126.23-P2	ENSG00000257337	631.303	564.823	851.245	731.621
ENSG00000257337_+_53440805.23-P1	ENSG00000257337	78.3745	61.7229	110.01	120.393
ENSG00000257337_+_53440833.23-P1	ENSG00000257337	58.5656	64.0521	79.0365	88.7515
ENSG00000257337_+_53448098.23-P2	ENSG00000257337	213.592	244.563	238.178	241.558
ENSG00000257337_+_53448133.23-P2	ENSG00000257337	464.218	469.327	535.099	500.867
ENSG00000257354_-_62996624.23-P1P2	ENSG00000257354	82.6808	93.1667	40.5863	67.1424
ENSG00000257354_-_62996633.23-P1P2	ENSG00000257354	113.686	143.244	88.6491	76.4034
ENSG00000257354_-_62996641.23-P1P2	ENSG00000257354	536.564	547.354	669.674	681.457
ENSG00000257354_-_62996653.23-P1P2	ENSG00000257354	167.945	177.017	339.644	246.189
ENSG00000257354_+_62996663.23-P1P2	ENSG00000257354	155.027	180.51	237.11	135.828
ENSG00000257556_-_105559662.23-P1P2	ENSG00000257556	133.495	123.446	163.413	140.459
ENSG00000257556_-_105559678.23-P1P2	ENSG00000257556	357.422	370.338	560.732	395.909
ENSG00000257556_-_105559682.23-P1P2	ENSG00000257556	301.44	281.829	278.764	284.005
ENSG00000257556_-_105559685.23-P1P2	ENSG00000257556	201.535	210.79	132.44	175.188
ENSG00000257556_+_105559670.23-P1P2	ENSG00000257556	191.199	182.84	145.256	208.373
ENSG00000257671_+_52641014.23-ENST00000546686	ENSG00000257671	214.453	210.79	165.55	201.427
ENSG00000257671_+_52641141.23-ENST00000546686	ENSG00000257671	50.8143	45.4188	76.9004	62.5119
ENSG00000257671_+_52641210.23-ENST00000546686	ENSG00000257671	245.459	197.979	378.094	260.08
ENSG00000257671_+_52641219.23-ENST00000546686	ENSG00000257671	257.516	289.981	128.167	215.319
ENSG00000257671_+_52641230.23-ENST00000546686	ENSG00000257671	105.935	75.6979	70.492	91.8385
ENSG00000257764_-_69747675.23-P1P2	ENSG00000257764	25.8378	20.9625	24.5654	24.6961
ENSG00000257764_-_69747696.23-P1P2	ENSG00000257764	429.768	400.617	581.025	403.626
ENSG00000257764_+_69747261.23-P1P2	ENSG00000257764	118.854	125.775	119.623	117.306
ENSG00000257764_+_69747561.23-P1P2	ENSG00000257764	185.171	220.106	314.01	196.025
ENSG00000257764_+_69747746.23-P1P2	ENSG00000257764	12.0576	8.15208	4.27225	3.85876
ENSG00000257893_-_92271213.23-P1P2	ENSG00000257893	259.239	294.64	407.999	311.788
ENSG00000257893_-_92271231.23-P1P2	ENSG00000257893	24.9765	29.1146	22.4293	30.8701
ENSG00000257893_+_92271203.23-P1P2	ENSG00000257893	298.857	239.904	347.12	242.33
ENSG00000257893_+_92271214.23-P1P2	ENSG00000257893	52.5368	61.7229	86.513	74.0882
ENSG00000257893_+_92271340.23-P1P2	ENSG00000257893	127.466	163.042	194.387	112.676
ENSG00000258017_-_49521599.23-P1P2	ENSG00000258017	35.3116	45.4188	42.7225	54.0226
ENSG00000258017_-_49521833.23-P1P2	ENSG00000258017	293.689	298.133	230.701	341.114
ENSG00000258017_+_49521637.23-P1P2	ENSG00000258017	6.02881	5.82292	3.20418	5.40226
ENSG00000258017_+_49521723.23-P1P2	ENSG00000258017	158.472	151.396	165.55	141.231
ENSG00000258017_+_49521820.23-P1P2	ENSG00000258017	532.258	423.908	459.266	419.061
ENSG00000258168_-_70862107.23-P1P2	ENSG00000258168	65.4556	55.9	17.089	63.2837
ENSG00000258168_+_70861971.23-P1P2	ENSG00000258168	93.8772	144.408	49.1308	66.3707
ENSG00000258168_+_70861984.23-P1P2	ENSG00000258168	60.2881	53.5708	87.581	53.2509
ENSG00000258168_+_70862087.23-P1P2	ENSG00000258168	0.861259	0	0	0.771752
ENSG00000258168_+_70862198.23-P1P2	ENSG00000258168	440.103	560.165	518.01	483.117
ENSG00000258297_-_66435610.23-P1P2	ENSG00000258297	410.82	359.856	283.036	297.124
ENSG00000258297_+_66435551.23-P1P2	ENSG00000258297	490.917	492.619	613.067	507.813
ENSG00000258297_+_66435558.23-P1P2	ENSG00000258297	33.5891	30.2792	63.0156	40.1311
ENSG00000258297_+_66435565.23-P1P2	ENSG00000258297	400.485	429.731	361.005	461.508
ENSG00000258297_+_66435576.23-P1P2	ENSG00000258297	167.945	144.408	181.57	233.841
ENSG00000258498_-_102026683.23-P1P2	ENSG00000258498	208.425	251.55	229.633	182.905
ENSG00000258498_-_102026702.23-P1P2	ENSG00000258498	333.307	337.729	206.136	320.277
ENSG00000258498_-_102026713.23-P1P2	ENSG00000258498	115.409	116.458	72.6282	92.6102
ENSG00000258498_-_102026717.23-P1P2	ENSG00000258498	160.194	174.688	146.324	171.329
ENSG00000258498_+_102026665.23-P1P2	ENSG00000258498	94.7384	94.3313	96.1255	49.3921
ENSG00000258593_-_105324923.23-ENST00000553344	ENSG00000258593	207.563	192.156	207.204	233.841
ENSG00000258593_+_105324855.23-ENST00000553344	ENSG00000258593	0	0	0	0
ENSG00000258593_+_105324874.23-ENST00000553344	ENSG00000258593	273.88	313.273	167.686	245.417
ENSG00000258593_+_105325097.23-ENST00000553344	ENSG00000258593	287.66	319.096	336.439	406.713
ENSG00000258593_+_105325104.23-ENST00000553344	ENSG00000258593	5.16755	9.31667	1.06806	2.31526
ENSG00000258689_-_71165303.23-P1P2	ENSG00000258689	103.351	95.4959	95.0575	162.068
ENSG00000258689_-_71165350.23-P1P2	ENSG00000258689	325.556	119.952	131.372	94.1537
ENSG00000258689_+_71165330.23-P1P2	ENSG00000258689	136.079	105.977	66.2198	135.057
ENSG00000258689_+_71165371.23-P1P2	ENSG00000258689	400.485	387.806	526.554	409.028
ENSG00000258689_+_71165388.23-P1P2	ENSG00000258689	289.383	330.742	247.79	341.114
ENSG00000258824_-_64915417.23-P1P2	ENSG00000258824	83.5421	103.648	134.576	67.9142
ENSG00000258824_-_64915422.23-P1P2	ENSG00000258824	16.3639	18.6333	8.54449	20.8373
ENSG00000258824_-_64915443.23-P1P2	ENSG00000258824	742.405	512.417	430.429	469.225
ENSG00000258824_-_64915467.23-P1P2	ENSG00000258824	70.6232	81.5208	72.6282	60.1966
ENSG00000258824_-_64915472.23-P1P2	ENSG00000258824	183.448	142.079	95.0575	144.318
ENSG00000258919_-_102098763.23-ENST00000553270	ENSG00000258919	118.854	115.294	72.6282	158.209
ENSG00000258919_+_102098770.23-ENST00000553270	ENSG00000258919	417.71	484.467	409.067	464.595
ENSG00000258919_+_102098776.23-ENST00000553270	ENSG00000258919	159.333	121.117	132.44	148.176
ENSG00000258919_+_102098821.23-ENST00000553270	ENSG00000258919	248.042	262.031	183.707	241.558
ENSG00000258919_+_102098851.23-ENST00000553270	ENSG00000258919	665.753	444.871	309.738	355.778
ENSG00000259071_-_50794309.23-ENST00000555403	ENSG00000259071	38.7566	43.0896	41.6544	22.3808
ENSG00000259071_-_50794607.23-ENST00000555403	ENSG00000259071	136.079	131.598	152.733	135.057
ENSG00000259071_+_50794139.23-ENST00000555403	ENSG00000259071	91.2934	135.092	26.7015	70.2294
ENSG00000259071_+_50794462.23-ENST00000555403	ENSG00000259071	71.4845	69.875	30.9738	98.7842
ENSG00000259071_+_50794466.23-ENST00000555403	ENSG00000259071	80.9583	85.0146	123.895	91.0667
ENSG00000259153_-_71276698.23-P1P2	ENSG00000259153	21.5315	24.4563	8.54449	9.26102
ENSG00000259153_-_71276731.23-P1P2	ENSG00000259153	224.788	220.106	186.911	197.568
ENSG00000259153_+_71276705.23-P1P2	ENSG00000259153	198.951	224.765	196.523	268.57
ENSG00000259153_+_71276715.23-P1P2	ENSG00000259153	181.726	184.004	148.461	256.222
ENSG00000259153_+_71276747.23-P1P2	ENSG00000259153	312.637	331.906	303.329	335.712
ENSG00000259291_-_90625037.23-ENST00000558334	ENSG00000259291	93.8772	122.281	95.0575	108.045
ENSG00000259291_+_90625074.23-ENST00000558334	ENSG00000259291	664.892	667.306	952.711	812.655
ENSG00000259291_+_90625077.23-ENST00000558334	ENSG00000259291	281.632	242.233	443.245	243.102
ENSG00000259291_+_90625208.23-ENST00000558334	ENSG00000259291	279.048	262.031	85.4449	140.459
ENSG00000259291_+_90625333.23-ENST00000558334	ENSG00000259291	260.961	251.55	295.853	255.45
ENSG00000259345_-_39410858.23-P1	ENSG00000259345	126.605	125.775	54.4711	146.633
ENSG00000259345_-_39410932.23-P1	ENSG00000259345	8.61259	4.65833	1.06806	5.40226
ENSG00000259345_-_39410949.23-P1	ENSG00000259345	6.89007	9.31667	0	8.48927
ENSG00000259345_-_39719325.23-P2	ENSG00000259345	707.955	784.929	711.329	905.265
ENSG00000259345_-_39719331.23-P2	ENSG00000259345	369.48	395.958	503.057	368.897
ENSG00000259345_-_39719352.23-P2	ENSG00000259345	298.857	355.198	391.979	447.616
ENSG00000259345_+_39410849.23-P1	ENSG00000259345	330.723	372.667	361.005	456.105
ENSG00000259345_+_39410860.23-P1	ENSG00000259345	362.59	373.831	323.623	310.244
ENSG00000259345_+_39719346.23-P2	ENSG00000259345	240.291	256.208	178.366	261.624
ENSG00000259345_+_39719373.23-P2	ENSG00000259345	424.6	482.138	444.314	463.823
ENSG00000259375_-_86123520.23-P1P2	ENSG00000259375	181.726	165.371	151.665	216.862
ENSG00000259375_-_86123573.23-P1P2	ENSG00000259375	98.1835	87.3438	35.246	75.6317
ENSG00000259375_-_86123618.23-P1P2	ENSG00000259375	116.27	102.483	100.398	118.078
ENSG00000259375_+_86123405.23-P1P2	ENSG00000259375	307.469	317.931	274.492	421.377
ENSG00000259375_+_86123588.23-P1P2	ENSG00000259375	46.508	43.0896	19.2251	20.8373
ENSG00000259459_-_63682424.23-P1P2	ENSG00000259459	137.801	124.61	41.6544	108.817
ENSG00000259459_-_63682656.23-P1P2	ENSG00000259459	160.194	180.51	169.822	139.687
ENSG00000259459_+_63682404.23-P1P2	ENSG00000259459	64.5944	86.1792	66.2198	81.0339
ENSG00000259459_+_63682483.23-P1P2	ENSG00000259459	238.569	206.131	185.843	275.515
ENSG00000259459_+_63682763.23-P1P2	ENSG00000259459	105.074	114.129	124.963	106.502
ENSG00000259768_-_72699065.23-P1P2	ENSG00000259768	484.889	506.594	498.785	489.291
ENSG00000259768_-_72699101.23-P1P2	ENSG00000259768	311.776	347.046	359.937	294.037
ENSG00000259768_+_72699074.23-P1P2	ENSG00000259768	55.9818	50.0771	28.8377	58.6531
ENSG00000259768_+_72699114.23-P1P2	ENSG00000259768	165.362	174.688	277.696	145.089
ENSG00000259768_+_72699117.23-P1P2	ENSG00000259768	76.652	83.85	55.5392	84.121
ENSG00000259869_-_43247526.23-ENST00000568976	ENSG00000259869	231.679	258.538	140.984	281.689
ENSG00000259869_-_43247533.23-ENST00000568976	ENSG00000259869	234.262	236.41	316.146	226.123
ENSG00000259869_+_43247507.23-ENST00000568976	ENSG00000259869	308.331	349.375	435.769	336.484
ENSG00000259869_+_43247522.23-ENST00000568976	ENSG00000259869	229.956	239.904	247.79	297.896
ENSG00000259869_+_43247528.23-ENST00000568976	ENSG00000259869	89.5709	100.154	83.3088	109.589
ENSG00000259974_-_22559152.23-P1P2	ENSG00000259974	86.1259	75.6979	73.6962	81.8057
ENSG00000259974_-_22559205.23-P1P2	ENSG00000259974	254.071	222.435	287.308	300.211
ENSG00000259974_-_22559208.23-P1P2	ENSG00000259974	240.291	251.55	177.298	270.885
ENSG00000259974_+_22559141.23-P1P2	ENSG00000259974	39.6179	44.2542	119.623	62.5119
ENSG00000259974_+_22559212.23-P1P2	ENSG00000259974	227.372	232.917	154.869	279.374
ENSG00000259994_-_30594738.23-ENST00000561542	ENSG00000259994	123.16	111.8	48.0628	80.2622
ENSG00000259994_-_30594784.23-ENST00000561542	ENSG00000259994	291.967	207.296	205.068	250.048
ENSG00000259994_+_30594777.23-ENST00000561542	ENSG00000259994	223.927	248.056	176.23	263.167
ENSG00000259994_+_30594948.23-ENST00000561542	ENSG00000259994	155.888	172.358	277.696	229.21
ENSG00000259994_+_30594961.23-ENST00000561542	ENSG00000259994	48.2305	29.1146	48.0628	29.3266
ENSG00000260118_-_67234679.23-ENST00000561973	ENSG00000260118	144.691	160.713	123.895	145.089
ENSG00000260118_-_67234736.23-ENST00000561973	ENSG00000260118	602.02	386.642	482.764	418.29
ENSG00000260118_-_67234743.23-ENST00000561973	ENSG00000260118	328.14	336.565	294.785	305.614
ENSG00000260118_+_67234313.23-ENST00000561973	ENSG00000260118	31.8666	24.4563	77.9685	25.4678
ENSG00000260118_+_67234710.23-ENST00000561973	ENSG00000260118	234.262	242.233	222.157	287.863
ENSG00000260141_-_33102804.23-ENST00000561541	ENSG00000260141	335.891	369.173	302.261	306.385
ENSG00000260141_-_33106293.23-ENST00000564165	ENSG00000260141	720.873	857.133	771.14	850.471
ENSG00000260141_-_33106698.23-ENST00000564165	ENSG00000260141	374.647	257.373	366.345	251.591
ENSG00000260141_+_33102863.23-ENST00000561541	ENSG00000260141	372.925	294.64	364.209	348.06
ENSG00000260141_+_33102866.23-ENST00000561541	ENSG00000260141	138.663	133.927	159.141	147.405
ENSG00000260141_+_33102873.23-ENST00000561541	ENSG00000260141	6.02881	1.16458	0	1.5435
ENSG00000260141_+_33102881.23-ENST00000561541	ENSG00000260141	76.652	51.2417	25.6335	79.4904
ENSG00000260141_+_33106419.23-ENST00000564165	ENSG00000260141	30.144	41.925	54.4711	28.5548
ENSG00000260141_+_33106434.23-ENST00000564165	ENSG00000260141	277.325	312.108	184.775	231.526
ENSG00000260141_+_33106686.23-ENST00000564165	ENSG00000260141	30.144	31.4438	43.7905	27.0113
ENSG00000260231_-_139877007.23-P1P2	ENSG00000260231	74.0682	90.8375	101.466	68.6859
ENSG00000260231_-_139877011.23-P1P2	ENSG00000260231	98.1835	100.154	108.942	145.089
ENSG00000260231_-_139877036.23-P1P2	ENSG00000260231	365.174	347.046	297.989	408.257
ENSG00000260231_+_139876944.23-P1P2	ENSG00000260231	119.715	112.965	71.5601	116.535
ENSG00000260231_+_139877004.23-P1P2	ENSG00000260231	112.825	89.6729	71.5601	88.7515
ENSG00000260260_-_2205281.23-P1P2	ENSG00000260260	130.05	125.775	64.0837	166.698
ENSG00000260260_-_2205311.23-P1P2	ENSG00000260260	217.037	202.638	191.183	194.481
ENSG00000260260_+_2205127.23-P1P2	ENSG00000260260	347.948	475.15	368.481	568.781
ENSG00000260260_+_2205328.23-P1P2	ENSG00000260260	425.462	364.515	349.256	473.084
ENSG00000260260_+_2205334.23-P1P2	ENSG00000260260	300.579	345.881	393.047	311.788
ENSG00000260328_-_16918047.23-P1P2	ENSG00000260328	221.343	200.308	176.23	164.383
ENSG00000260328_-_16918216.23-P1P2	ENSG00000260328	99.906	109.471	69.424	73.3164
ENSG00000260328_+_16917998.23-P1P2	ENSG00000260328	584.795	653.331	391.979	535.596
ENSG00000260328_+_16918001.23-P1P2	ENSG00000260328	207.563	201.473	145.256	193.71
ENSG00000260328_+_16918111.23-P1P2	ENSG00000260328	341.92	350.54	281.968	281.689
ENSG00000260401_-_72950077.23-ENST00000565433	ENSG00000260401	227.372	242.233	204	246.189
ENSG00000260401_+_72950017.23-ENST00000565433	ENSG00000260401	382.399	397.123	391.979	464.595
ENSG00000260401_+_72950065.23-ENST00000565433	ENSG00000260401	278.187	286.488	186.911	307.929
ENSG00000260401_+_72950069.23-ENST00000565433	ENSG00000260401	245.459	291.146	286.24	371.984
ENSG00000260401_+_72950093.23-ENST00000565433	ENSG00000260401	226.511	250.385	130.303	184.449
ENSG00000260552_-_33767362.23-P1P2	ENSG00000260552	271.296	266.69	328.963	292.494
ENSG00000260552_-_33767366.23-P1P2	ENSG00000260552	944.801	946.806	1104.38	992.473
ENSG00000260552_+_33767359.23-P1P2	ENSG00000260552	193.783	149.067	104.67	126.567
ENSG00000260552_+_33767371.23-P1P2	ENSG00000260552	71.4845	87.3438	99.3297	102.643
ENSG00000260552_+_33767376.23-P1P2	ENSG00000260552	67.1782	66.3813	71.5601	154.35
ENSG00000260630_-_88729763.23-P1P2	ENSG00000260630	55.1205	45.4188	55.5392	41.6746
ENSG00000260630_-_88729782.23-P1P2	ENSG00000260630	185.171	218.942	291.581	218.406
ENSG00000260630_-_88729790.23-P1P2	ENSG00000260630	272.158	267.854	241.382	185.22
ENSG00000260630_-_88729803.23-P1P2	ENSG00000260630	676.088	746.498	550.052	613.543
ENSG00000260630_+_88729774.23-P1P2	ENSG00000260630	449.577	456.517	545.779	543.313
ENSG00000260710_-_1349107.23-ENST00000561649	ENSG00000260710	296.273	320.26	259.539	289.407
ENSG00000260710_-_1349126.23-ENST00000561649	ENSG00000260710	373.786	413.427	395.183	419.061
ENSG00000260710_-_1349130.23-ENST00000561649	ENSG00000260710	94.7384	129.269	243.518	138.144
ENSG00000260710_+_1349095.23-ENST00000561649	ENSG00000260710	16.3639	23.2917	20.2932	10.8045
ENSG00000260710_+_1349137.23-ENST00000561649	ENSG00000260710	229.956	161.877	193.319	191.394
ENSG00000260763_-_4440318.23-ENST00000562127	ENSG00000260763	155.027	129.269	118.555	175.188
ENSG00000260763_-_4440334.23-ENST00000562127	ENSG00000260763	351.393	312.108	403.727	274.744
ENSG00000260763_+_4440322.23-ENST00000562127	ENSG00000260763	228.234	197.979	269.151	362.723
ENSG00000260763_+_4440338.23-ENST00000562127	ENSG00000260763	87.8484	85.0146	136.712	87.208
ENSG00000260763_+_4440345.23-ENST00000562127	ENSG00000260763	10.3351	17.4688	5.34031	10.0328
ENSG00000260792_-_105131851.23-ENST00000564585	ENSG00000260792	194.644	223.6	277.696	209.917
ENSG00000260792_-_105131872.23-ENST00000564585	ENSG00000260792	92.1547	87.3438	112.146	74.8599
ENSG00000260792_-_105131881.23-ENST00000564585	ENSG00000260792	55.9818	41.925	18.157	46.3051
ENSG00000260792_-_105131907.23-ENST00000564585	ENSG00000260792	91.2934	83.85	37.3821	78.7187
ENSG00000260792_+_105131833.23-ENST00000564585	ENSG00000260792	477.998	569.481	598.114	540.226
ENSG00000260806_-_96968595.23-P1P2	ENSG00000260806	113.686	121.117	135.644	149.72
ENSG00000260806_-_96968626.23-P1P2	ENSG00000260806	154.165	158.383	105.738	181.362
ENSG00000260806_+_96968576.23-P1P2	ENSG00000260806	103.351	88.5083	119.623	103.415
ENSG00000260806_+_96968597.23-P1P2	ENSG00000260806	219.621	242.233	181.57	279.374
ENSG00000260806_+_96968617.23-P1P2	ENSG00000260806	272.158	208.46	223.225	265.483
ENSG00000260841_-_180214784.23-ENST00000562870	ENSG00000260841	608.049	402.946	397.319	373.528
ENSG00000260841_-_180214846.23-ENST00000562870	ENSG00000260841	1.72252	1.16458	1.06806	2.31526
ENSG00000260841_+_180214813.23-ENST00000562870	ENSG00000260841	238.569	266.69	222.157	276.287
ENSG00000260841_+_180214820.23-ENST00000562870	ENSG00000260841	319.527	309.779	333.235	293.266
ENSG00000260841_+_180214856.23-ENST00000562870	ENSG00000260841	248.904	287.652	217.885	267.798
ENSG00000260912_-_19453298.23-P1P2	ENSG00000260912	6.02881	5.82292	2.13612	3.85876
ENSG00000260912_-_19453354.23-P1P2	ENSG00000260912	154.165	181.675	140.984	170.557
ENSG00000260912_+_19453345.23-P1P2	ENSG00000260912	228.234	222.435	210.408	258.537
ENSG00000260912_+_19453492.23-P1P2	ENSG00000260912	179.142	160.713	145.256	138.915
ENSG00000260912_+_19453508.23-P1P2	ENSG00000260912	29.2828	39.5958	5.34031	53.2509
ENSG00000260941_-_120141445.23-ENST00000562811	ENSG00000260941	160.194	143.244	139.916	162.068
ENSG00000260941_-_120141830.23-ENST00000562811	ENSG00000260941	43.0629	72.2042	106.806	41.6746
ENSG00000260941_-_120141859.23-ENST00000562811	ENSG00000260941	65.4556	61.7229	35.246	47.8486
ENSG00000260941_+_120141434.23-ENST00000562811	ENSG00000260941	314.359	344.717	307.602	313.331
ENSG00000260941_+_120141860.23-ENST00000562811	ENSG00000260941	9.47384	15.1396	20.2932	5.40226
ENSG00000261068_-_42061920.23-ENST00000562471	ENSG00000261068	12.0576	11.6458	8.54449	6.94577
ENSG00000261068_-_42061932.23-ENST00000562471	ENSG00000261068	522.784	545.025	532.963	605.053
ENSG00000261068_-_42061952.23-ENST00000562471	ENSG00000261068	148.998	158.383	171.958	135.057
ENSG00000261068_-_42061979.23-ENST00000562471	ENSG00000261068	187.754	230.588	210.408	264.711
ENSG00000261068_-_42061990.23-ENST00000562471	ENSG00000261068	60.2881	71.0396	53.4031	44.7616
ENSG00000261114_-_56975166.23-ENST00000570210	ENSG00000261114	154.165	161.877	193.319	166.698
ENSG00000261114_+_56974942.23-ENST00000570210	ENSG00000261114	259.239	228.258	342.848	243.102
ENSG00000261114_+_56974988.23-ENST00000570210	ENSG00000261114	144.691	159.548	254.199	159.753
ENSG00000261114_+_56975003.23-ENST00000570210	ENSG00000261114	96.461	104.813	97.1936	77.9469
ENSG00000261114_+_56975025.23-ENST00000570210	ENSG00000261114	297.134	333.071	217.885	295.581
ENSG00000261188_-_26908521.23-P1P2	ENSG00000261188	93.0159	95.4959	145.256	98.0125
ENSG00000261188_-_26908527.23-P1P2	ENSG00000261188	29.2828	46.5833	33.1099	47.8486
ENSG00000261188_-_26908538.23-P1P2	ENSG00000261188	437.519	468.163	493.444	529.422
ENSG00000261188_-_26908542.23-P1P2	ENSG00000261188	252.349	257.373	303.329	350.375
ENSG00000261188_-_26908559.23-P1P2	ENSG00000261188	393.595	401.781	268.083	407.485
ENSG00000261266_-_23699658.23-ENST00000566143	ENSG00000261266	21.5315	23.2917	7.47643	9.26102
ENSG00000261266_-_23699661.23-ENST00000566143	ENSG00000261266	217.898	218.942	232.837	160.524
ENSG00000261266_+_23699565.23-ENST00000566143	ENSG00000261266	331.585	380.819	214.68	296.353
ENSG00000261266_+_23699604.23-ENST00000566143	ENSG00000261266	119.715	98.9896	56.6073	140.459
ENSG00000261266_+_23699630.23-ENST00000566143	ENSG00000261266	407.375	344.717	278.764	274.744
ENSG00000261324_-_14920638.23-ENST00000562691	ENSG00000261324	63.7331	60.5583	43.7905	91.0667
ENSG00000261324_-_14920773.23-ENST00000562691	ENSG00000261324	36.1729	20.9625	63.0156	18.522
ENSG00000261324_-_14920807.23-ENST00000562691	ENSG00000261324	153.304	145.573	139.916	140.459
ENSG00000261324_+_14920822.23-ENST00000562691	ENSG00000261324	75.7908	78.0271	60.8795	74.0882
ENSG00000261324_+_14920853.23-ENST00000562691	ENSG00000261324	47.3692	55.9	54.4711	61.7402
ENSG00000261373_-_89778325.23-P1P2	ENSG00000261373	189.477	222.435	154.869	174.416
ENSG00000261373_-_89778349.23-P1P2	ENSG00000261373	605.465	631.204	385.57	690.718
ENSG00000261373_-_89778355.23-P1P2	ENSG00000261373	102.49	121.117	106.806	109.589
ENSG00000261373_-_89778364.23-P1P2	ENSG00000261373	156.749	193.321	211.476	128.111
ENSG00000261373_+_89778345.23-P1P2	ENSG00000261373	460.773	397.123	494.512	448.388
ENSG00000261455_-_152161270.23-P1P2	ENSG00000261455	173.974	87.3438	186.911	104.187
ENSG00000261455_+_152161351.23-P1P2	ENSG00000261455	506.42	518.24	551.12	539.455
ENSG00000261455_+_152161355.23-P1P2	ENSG00000261455	868.149	860.627	1633.07	1026.43
ENSG00000261455_+_152161482.23-P1P2	ENSG00000261455	291.967	306.285	256.335	294.037
ENSG00000261455_+_152161511.23-P1P2	ENSG00000261455	621.829	479.808	666.47	549.487
ENSG00000261490_-_10074431.23-ENST00000561486	ENSG00000261490	132.634	140.915	208.272	126.567
ENSG00000261490_-_10074516.23-ENST00000561486	ENSG00000261490	161.055	115.294	138.848	132.741
ENSG00000261490_+_10074399.23-ENST00000561486	ENSG00000261490	69.7619	58.2292	119.623	102.643
ENSG00000261490_+_10074575.23-ENST00000561486	ENSG00000261490	196.367	243.398	320.418	232.297
ENSG00000261490_+_10074593.23-ENST00000561486	ENSG00000261490	104.212	114.129	56.6073	65.5989
ENSG00000261572_-_32280068.23-P1P2	ENSG00000261572	97.3222	109.471	79.0365	133.513
ENSG00000261572_+_32280019.23-P1P2	ENSG00000261572	204.98	174.688	228.565	213.775
ENSG00000261572_+_32280024.23-P1P2	ENSG00000261572	355.7	377.325	263.811	345.745
ENSG00000261572_+_32280027.23-P1P2	ENSG00000261572	214.453	231.752	173.026	196.797
ENSG00000261572_+_32280052.23-P1P2	ENSG00000261572	61.1494	64.0521	64.0837	54.7944
ENSG00000261650_-_130529517.23-P1P2	ENSG00000261650	99.906	85.0146	44.8586	77.9469
ENSG00000261650_-_130529538.23-P1P2	ENSG00000261650	166.223	201.473	208.272	231.526
ENSG00000261650_-_130529542.23-P1P2	ENSG00000261650	272.158	224.765	157.005	195.253
ENSG00000261685_-_50679800.23-ENST00000563424	ENSG00000261685	55.9818	55.9	52.335	59.4249
ENSG00000261685_-_50679835.23-ENST00000563424	ENSG00000261685	99.0447	121.117	67.2879	111.132
ENSG00000261685_-_50679978.23-ENST00000563424	ENSG00000261685	236.846	244.563	300.125	263.939
ENSG00000261685_+_50679959.23-ENST00000563424	ENSG00000261685	22.3927	40.7604	43.7905	53.2509
ENSG00000261685_+_50679966.23-ENST00000563424	ENSG00000261685	12.9189	11.6458	11.7487	20.8373
ENSG00000261786_-_44158849.23-ENST00000568686	ENSG00000261786	94.7384	151.396	129.235	176.731
ENSG00000261786_+_44158795.23-ENST00000568686	ENSG00000261786	188.616	186.333	159.141	132.741
ENSG00000261786_+_44158804.23-ENST00000568686	ENSG00000261786	136.94	129.269	91.8533	142.774
ENSG00000261786_+_44158829.23-ENST00000568686	ENSG00000261786	36.1729	25.6208	43.7905	30.0983
ENSG00000261786_+_44158857.23-ENST00000568686	ENSG00000261786	322.111	323.754	350.324	365.81
ENSG00000261804_-_53407400.23-ENST00000566383	ENSG00000261804	173.974	180.51	208.272	202.971
ENSG00000261804_-_53407434.23-ENST00000566383	ENSG00000261804	154.165	158.383	93.9894	146.633
ENSG00000261804_-_53412403.23-ENST00000565189	ENSG00000261804	43.0629	40.7604	22.4293	67.9142
ENSG00000261804_-_53412434.23-ENST00000565189	ENSG00000261804	327.278	362.185	304.397	359.636
ENSG00000261804_+_53407424.23-ENST00000566383	ENSG00000261804	96.461	107.142	101.466	84.8927
ENSG00000261804_+_53407438.23-ENST00000566383	ENSG00000261804	154.165	172.358	190.115	185.22
ENSG00000261804_+_53407441.23-ENST00000566383	ENSG00000261804	33.5891	20.9625	10.6806	30.0983
ENSG00000261804_+_53412391.23-ENST00000565189	ENSG00000261804	461.635	511.252	370.617	526.335
ENSG00000261804_+_53412429.23-ENST00000565189	ENSG00000261804	176.558	202.638	252.062	225.352
ENSG00000261804_+_53412483.23-ENST00000565189	ENSG00000261804	163.639	186.333	293.717	182.905
ENSG00000262089_-_6898458.23-ENST00000573222	ENSG00000262089	405.653	421.579	342.848	502.41
ENSG00000262089_-_6898477.23-ENST00000573222	ENSG00000262089	304.024	334.235	280.9	410.572
ENSG00000262089_-_6898513.23-ENST00000573222	ENSG00000262089	0	0	0	0
ENSG00000262089_+_6898442.23-ENST00000573222	ENSG00000262089	119.715	102.483	59.8114	98.0125
ENSG00000262089_+_6898450.23-ENST00000573222	ENSG00000262089	84.4033	51.2417	135.644	90.295
ENSG00000262292_-_19064124.23-ENST00000572818	ENSG00000262292	505.559	533.379	610.931	461.508
ENSG00000262292_-_19064132.23-ENST00000572818	ENSG00000262292	80.097	76.8625	37.3821	57.8814
ENSG00000262292_-_19064153.23-ENST00000572818	ENSG00000262292	268.713	248.056	248.858	229.982
ENSG00000262292_+_19064176.23-ENST00000572818	ENSG00000262292	285.938	305.121	274.492	297.124
ENSG00000262292_+_19064180.23-ENST00000572818	ENSG00000262292	235.124	144.408	100.398	212.232
ENSG00000262558_-_204548.23-ENST00000571512	ENSG00000262558	143.83	156.054	105.738	175.959
ENSG00000262558_-_204582.23-ENST00000571512	ENSG00000262558	307.469	229.423	144.188	181.362
ENSG00000262558_-_204594.23-ENST00000571512	ENSG00000262558	630.441	618.394	619.476	692.261
ENSG00000262558_-_204606.23-ENST00000571512	ENSG00000262558	390.15	358.692	270.22	431.409
ENSG00000262558_+_204521.23-ENST00000571512	ENSG00000262558	63.7331	94.3313	18.157	15.435
ENSG00000263235_-_3701628.23-ENST00000570409	ENSG00000263235	187.754	184.004	216.816	152.035
ENSG00000263235_-_3701631.23-ENST00000570409	ENSG00000263235	22.3927	19.7979	1.06806	20.8373
ENSG00000263235_-_3701654.23-ENST00000570409	ENSG00000263235	963.748	373.831	247.79	318.734
ENSG00000263235_+_3701612.23-ENST00000570409	ENSG00000263235	152.443	153.725	115.351	166.698
ENSG00000263235_+_3701621.23-ENST00000570409	ENSG00000263235	0.861259	0	0	6.94577
ENSG00000263394_-_18995122.23-ENST00000583141	ENSG00000263394	266.129	341.223	315.078	226.123
ENSG00000263394_-_18995134.23-ENST00000583141	ENSG00000263394	449.577	423.908	425.088	499.323
ENSG00000263394_-_18995147.23-ENST00000583141	ENSG00000263394	188.616	241.069	176.23	270.113
ENSG00000263394_-_18995154.23-ENST00000583141	ENSG00000263394	111.102	112.965	114.283	91.8385
ENSG00000263394_+_18995136.23-ENST00000583141	ENSG00000263394	86.1259	102.483	149.529	87.208
ENSG00000263745_-_1906608.23-ENST00000585072	ENSG00000263745	0	0	0	0
ENSG00000263745_-_1906635.23-ENST00000585072	ENSG00000263745	24.9765	23.2917	11.7487	15.435
ENSG00000263745_-_2111677.23-ENST00000582086	ENSG00000263745	259.239	221.271	90.7852	226.123
ENSG00000263745_-_2239658.23-ENST00000579097	ENSG00000263745	69.7619	90.8375	143.12	95.6972
ENSG00000263745_-_2239688.23-ENST00000579097	ENSG00000263745	14.6414	11.6458	1.06806	4.63051
ENSG00000263745_-_2239852.23-ENST00000579097	ENSG00000263745	198.951	199.144	237.11	206.058
ENSG00000263745_-_2239868.23-ENST00000579097	ENSG00000263745	109.38	119.952	118.555	131.97
ENSG00000263745_-_2240792.23-ENST00000584867	ENSG00000263745	242.014	258.538	261.675	265.483
ENSG00000263745_+_1906600.23-ENST00000585072	ENSG00000263745	142.969	184.004	176.23	184.449
ENSG00000263745_+_1906636.23-ENST00000585072	ENSG00000263745	158.472	144.408	209.34	213.775
ENSG00000263745_+_1906639.23-ENST00000585072	ENSG00000263745	17.2252	5.82292	3.20418	12.348
ENSG00000263745_+_2111508.23-ENST00000582086	ENSG00000263745	123.16	129.269	57.6753	100.328
ENSG00000263745_+_2111516.23-ENST00000582086	ENSG00000263745	126.605	117.623	158.073	135.057
ENSG00000263745_+_2111519.23-ENST00000582086	ENSG00000263745	44.7854	45.4188	14.9529	37.8158
ENSG00000263745_+_2111691.23-ENST00000582086	ENSG00000263745	80.9583	71.0396	129.235	84.121
ENSG00000263745_+_2239864.23-ENST00000579097	ENSG00000263745	175.697	135.092	120.691	157.437
ENSG00000263745_+_2240731.23-ENST00000584867	ENSG00000263745	256.655	244.563	200.796	327.995
ENSG00000263745_+_2240788.23-ENST00000584867	ENSG00000263745	79.2358	101.319	80.1046	128.111
ENSG00000263745_+_2240824.23-ENST00000584867	ENSG00000263745	165.362	152.56	105.738	142.002
ENSG00000263745_+_2240829.23-ENST00000584867	ENSG00000263745	134.356	147.902	142.052	158.209
ENSG00000263753_-_5238105.23-P1P2	ENSG00000263753	314.359	336.565	574.617	302.527
ENSG00000263753_-_5238121.23-P1P2	ENSG00000263753	605.465	595.102	544.711	634.38
ENSG00000263753_-_5238143.23-P1P2	ENSG00000263753	160.194	137.421	90.7852	152.035
ENSG00000263753_-_5238158.23-P1P2	ENSG00000263753	512.449	542.696	698.512	551.803
ENSG00000263753_+_5238160.23-P1P2	ENSG00000263753	339.336	363.35	287.308	358.865
ENSG00000263874_+_37081455.23-ENST00000583195	ENSG00000263874	183.448	170.029	431.497	236.928
ENSG00000263874_+_37081468.23-ENST00000583195	ENSG00000263874	17.2252	20.9625	28.8377	48.6204
ENSG00000263874_+_37081476.23-ENST00000583195	ENSG00000263874	389.289	454.188	332.167	518.617
ENSG00000263874_+_37081479.23-ENST00000583195	ENSG00000263874	148.998	207.296	210.408	147.405
ENSG00000263874_+_37081487.23-ENST00000583195	ENSG00000263874	90.4321	109.471	120.691	94.1537
ENSG00000264222_-_14244954.23-ENST00000580200	ENSG00000264222	8.61259	17.4688	5.34031	13.8915
ENSG00000264222_+_14244639.23-ENST00000580200	ENSG00000264222	223.927	230.588	252.062	209.145
ENSG00000264222_+_14244711.23-ENST00000580200	ENSG00000264222	50.8143	76.8625	21.3612	60.1966
ENSG00000264222_+_14244732.23-ENST00000580200	ENSG00000264222	170.529	182.84	85.4449	182.133
ENSG00000264222_+_14244743.23-ENST00000580200	ENSG00000264222	271.296	224.765	118.555	254.678
ENSG00000264269_-_46550038.23-P1P2	ENSG00000264269	301.44	278.335	245.654	387.419
ENSG00000264269_+_46550091.23-P1P2	ENSG00000264269	327.278	352.869	218.953	391.278
ENSG00000264269_+_46550097.23-P1P2	ENSG00000264269	127.466	133.927	158.073	120.393
ENSG00000264269_+_46550101.23-P1P2	ENSG00000264269	339.336	371.502	519.078	260.08
ENSG00000264269_+_46550234.23-P1P2	ENSG00000264269	25.8378	19.7979	5.34031	16.2068
ENSG00000265121_-_75260807.23-ENST00000584075	ENSG00000265121	53.398	41.925	28.8377	53.2509
ENSG00000265121_-_75260829.23-ENST00000584075	ENSG00000265121	520.2	548.519	645.109	587.303
ENSG00000265121_-_75260862.23-ENST00000584075	ENSG00000265121	262.684	273.677	281.968	316.418
ENSG00000265121_+_75260833.23-ENST00000584075	ENSG00000265121	436.658	307.45	328.963	347.288
ENSG00000265121_+_75260845.23-ENST00000584075	ENSG00000265121	50.8143	58.2292	118.555	68.6859
ENSG00000265666_-_38499442.23-P1P2	ENSG00000265666	163.639	145.573	193.319	153.579
ENSG00000265666_-_38499464.23-P1P2	ENSG00000265666	54.2593	40.7604	71.5601	38.5876
ENSG00000265666_-_38499497.23-P1P2	ENSG00000265666	474.553	454.188	410.136	474.627
ENSG00000265666_-_38499516.23-P1P2	ENSG00000265666	19.8089	17.4688	28.8377	8.48927
ENSG00000265666_+_38499485.23-P1P2	ENSG00000265666	521.923	547.354	460.334	585.76
ENSG00000265787_-_14337492.23-ENST00000582957	ENSG00000265787	70.6232	107.142	56.6073	98.0125
ENSG00000265787_-_14337665.23-ENST00000582957	ENSG00000265787	466.802	492.619	325.759	507.041
ENSG00000265787_-_14340448.23-ENST00000578285	ENSG00000265787	142.969	164.206	218.953	169.014
ENSG00000265787_-_14340851.23-ENST00000578285	ENSG00000265787	156.749	202.638	167.686	150.492
ENSG00000265787_-_14340856.23-ENST00000578285	ENSG00000265787	117.131	117.623	107.874	152.807
ENSG00000265787_+_14337416.23-ENST00000582957	ENSG00000265787	15.5027	22.1271	20.2932	24.6961
ENSG00000265787_+_14337474.23-ENST00000582957	ENSG00000265787	167.084	135.092	164.481	131.198
ENSG00000265787_+_14337679.23-ENST00000582957	ENSG00000265787	11.1964	13.975	3.20418	5.40226
ENSG00000265787_+_14340436.23-ENST00000578285	ENSG00000265787	10.3351	25.6208	10.6806	27.0113
ENSG00000265787_+_14340477.23-ENST00000578285	ENSG00000265787	371.202	428.567	434.701	432.181
ENSG00000265962_-_8707546.23-ENST00000579368	ENSG00000265962	242.014	249.221	182.638	308.701
ENSG00000265962_-_8707553.23-ENST00000579368	ENSG00000265962	215.315	265.525	132.44	159.753
ENSG00000265962_-_8707563.23-ENST00000579368	ENSG00000265962	726.902	736.017	390.91	699.207
ENSG00000265962_+_8707352.23-ENST00000579368	ENSG00000265962	126.605	164.206	106.806	111.132
ENSG00000265962_+_8707543.23-ENST00000579368	ENSG00000265962	235.985	244.563	406.931	284.005
ENSG00000266278_-_68051415.23-ENST00000582251	ENSG00000266278	214.453	249.221	274.492	244.645
ENSG00000266278_-_68051502.23-ENST00000582251	ENSG00000266278	335.03	343.552	303.329	364.267
ENSG00000266278_-_68051600.23-ENST00000582251	ENSG00000266278	51.6755	50.0771	49.1308	60.1966
ENSG00000266278_+_68051402.23-ENST00000582251	ENSG00000266278	213.592	262.031	461.402	224.58
ENSG00000266278_+_68051505.23-ENST00000582251	ENSG00000266278	234.262	224.765	260.607	297.124
ENSG00000266962_-_40706786.23-P1P2	ENSG00000266962	129.189	159.548	87.581	209.917
ENSG00000266962_+_40706720.23-P1P2	ENSG00000266962	183.448	179.346	96.1255	152.807
ENSG00000266962_+_40706752.23-P1P2	ENSG00000266962	698.481	726.7	857.653	792.589
ENSG00000266962_+_40706769.23-P1P2	ENSG00000266962	409.959	468.163	370.617	463.823
ENSG00000266962_+_40706778.23-P1P2	ENSG00000266962	620.967	597.431	608.795	710.783
ENSG00000267064_-_47518261.23-P1P2	ENSG00000267064	73.207	60.5583	37.3821	51.7074
ENSG00000267064_+_47518227.23-P1P2	ENSG00000267064	1167.01	1141.29	1169.53	1274.93
ENSG00000267064_+_47518286.23-P1P2	ENSG00000267064	297.134	337.729	342.848	377.387
ENSG00000267064_+_47518302.23-P1P2	ENSG00000267064	11.1964	6.9875	12.8167	16.2068
ENSG00000267064_+_47518305.23-P1P2	ENSG00000267064	231.679	262.031	213.612	268.57
ENSG00000267123_-_76626190.23-ENST00000590023	ENSG00000267123	285.938	299.298	314.01	333.397
ENSG00000267123_-_76626210.23-ENST00000590023	ENSG00000267123	295.412	354.033	443.245	324.136
ENSG00000267123_-_76628131.23-ENST00000591384	ENSG00000267123	214.453	185.169	181.57	216.862
ENSG00000267123_-_76628144.23-ENST00000591384	ENSG00000267123	9.47384	2.32917	27.7696	6.17402
ENSG00000267123_+_76626191.23-ENST00000590023	ENSG00000267123	505.559	555.506	399.455	467.682
ENSG00000267123_+_76626214.23-ENST00000590023	ENSG00000267123	19.8089	31.4438	5.34031	37.8158
ENSG00000267123_+_76626222.23-ENST00000590023	ENSG00000267123	1.72252	3.49375	0	0
ENSG00000267123_+_76627979.23-ENST00000591384	ENSG00000267123	266.99	313.273	271.288	348.06
ENSG00000267123_+_76628070.23-ENST00000591384	ENSG00000267123	231.679	263.196	222.157	238.471
ENSG00000267123_+_76628102.23-ENST00000591384	ENSG00000267123	6.89007	5.82292	5.34031	19.2938
ENSG00000267194_-_67547508.23-ENST00000588041	ENSG00000267194	74.0682	85.0146	41.6544	62.5119
ENSG00000267194_-_67547511.23-ENST00000588041	ENSG00000267194	148.136	165.371	142.052	209.917
ENSG00000267194_-_67547538.23-ENST00000588041	ENSG00000267194	415.988	441.377	396.251	365.039
ENSG00000267194_-_67547570.23-ENST00000588041	ENSG00000267194	152.443	168.865	138.848	162.068
ENSG00000267194_+_67547552.23-ENST00000588041	ENSG00000267194	165.362	173.523	112.146	162.068
ENSG00000267259_-_26561880.23-ENST00000592016	ENSG00000267259	148.136	131.598	58.7434	112.676
ENSG00000267259_-_26561910.23-ENST00000592016	ENSG00000267259	377.231	414.592	370.617	439.127
ENSG00000267259_-_26562104.23-ENST00000592016	ENSG00000267259	206.702	229.423	241.382	248.504
ENSG00000267259_+_26561849.23-ENST00000592016	ENSG00000267259	434.936	470.492	434.701	418.29
ENSG00000267259_+_26561891.23-ENST00000592016	ENSG00000267259	1.72252	0	0	3.85876
ENSG00000267278_-_43325310.23-P1P2	ENSG00000267278	549.483	527.556	586.366	579.586
ENSG00000267278_-_43325351.23-P1P2	ENSG00000267278	230.817	213.119	216.816	216.862
ENSG00000267278_-_43325370.23-P1P2	ENSG00000267278	2.58378	5.82292	0	0.771752
ENSG00000267278_+_43325340.23-P1P2	ENSG00000267278	107.657	114.129	104.67	58.6531
ENSG00000267278_+_43325357.23-P1P2	ENSG00000267278	106.796	108.306	54.4711	92.6102
ENSG00000267321_-_33895261.23-ENST00000592381	ENSG00000267321	764.798	804.727	526.554	683
ENSG00000267321_-_33895303.23-ENST00000592381	ENSG00000267321	465.08	411.098	481.696	630.521
ENSG00000267321_-_33895311.23-ENST00000592381	ENSG00000267321	72.3457	72.2042	194.387	85.6645
ENSG00000267321_+_33895295.23-ENST00000592381	ENSG00000267321	62.0106	66.3813	10.6806	68.6859
ENSG00000267321_+_33895346.23-ENST00000592381	ENSG00000267321	459.912	369.173	460.334	375.843
ENSG00000267475_-_33182677.23-ENST00000592431	ENSG00000267475	254.933	241.069	273.424	299.44
ENSG00000267475_-_33182680.23-ENST00000592431	ENSG00000267475	207.563	257.373	272.356	262.396
ENSG00000267475_-_33182691.23-ENST00000592431	ENSG00000267475	372.925	296.969	399.455	355.006
ENSG00000267475_+_33182682.23-ENST00000592431	ENSG00000267475	22.3927	23.2917	12.8167	24.6961
ENSG00000267475_+_33182696.23-ENST00000592431	ENSG00000267475	153.304	153.725	165.55	233.069
ENSG00000267519_-_13947064.23-P1P2	ENSG00000267519	336.752	351.704	394.115	382.789
ENSG00000267519_+_13946875.23-P1P2	ENSG00000267519	284.215	223.6	357.801	260.852
ENSG00000267519_+_13947044.23-P1P2	ENSG00000267519	138.663	181.675	257.403	168.242
ENSG00000267519_+_13947085.23-P1P2	ENSG00000267519	4.30629	0	8.54449	6.17402
ENSG00000267519_+_13947100.23-P1P2	ENSG00000267519	186.032	186.333	201.864	271.657
ENSG00000267601_-_76851199.23-P1P2	ENSG00000267601	434.074	421.579	268.083	483.888
ENSG00000267601_-_76851242.23-P1P2	ENSG00000267601	32.7278	29.1146	21.3612	25.4678
ENSG00000267601_-_76851255.23-P1P2	ENSG00000267601	522.784	557.836	500.921	628.206
ENSG00000267601_-_76851262.23-P1P2	ENSG00000267601	114.547	110.635	154.869	104.187
ENSG00000267601_-_76851272.23-P1P2	ENSG00000267601	672.643	719.713	740.167	860.503
ENSG00000267688_-_3122037.23-ENST00000585980	ENSG00000267688	446.132	449.529	427.225	489.291
ENSG00000267688_-_3122078.23-ENST00000585980	ENSG00000267688	34.4503	34.9375	54.4711	60.9684
ENSG00000267688_-_3122089.23-ENST00000585980	ENSG00000267688	140.385	114.129	104.67	152.035
ENSG00000267688_+_3122050.23-ENST00000585980	ENSG00000267688	100.767	107.142	210.408	133.513
ENSG00000267688_+_3122070.23-ENST00000585980	ENSG00000267688	6.89007	12.8104	8.54449	9.26102
ENSG00000267879_-_51471685.23-ENST00000594512	ENSG00000267879	352.255	362.185	390.91	405.17
ENSG00000267879_+_51471462.23-ENST00000594512	ENSG00000267879	181.726	167.7	197.591	209.145
ENSG00000267879_+_51471496.23-ENST00000594512	ENSG00000267879	149.859	177.017	132.44	180.59
ENSG00000267879_+_51471505.23-ENST00000594512	ENSG00000267879	133.495	150.231	150.597	114.991
ENSG00000267879_+_51471508.23-ENST00000594512	ENSG00000267879	105.935	138.585	99.3297	102.643
ENSG00000267940_-_6224237.23-ENST00000600308	ENSG00000267940	151.582	167.7	135.644	146.633
ENSG00000267940_-_6224271.23-ENST00000600308	ENSG00000267940	349.671	248.056	350.324	179.046
ENSG00000267940_+_6224109.23-ENST00000600308	ENSG00000267940	451.299	440.213	436.837	551.803
ENSG00000267940_+_6224462.23-ENST00000600308	ENSG00000267940	521.923	498.442	710.261	598.879
ENSG00000267940_+_6224476.23-ENST00000600308	ENSG00000267940	507.281	517.075	619.476	557.977
ENSG00000268069_-_48178769.23-ENST00000599515	ENSG00000268069	48.2305	45.4188	16.0209	41.6746
ENSG00000268069_-_48178919.23-ENST00000599515	ENSG00000268069	111.102	131.598	106.806	81.8057
ENSG00000268069_-_48178922.23-ENST00000599515	ENSG00000268069	80.097	103.648	51.2669	91.8385
ENSG00000268069_+_48178923.23-ENST00000599515	ENSG00000268069	31.0053	15.1396	4.27225	26.2396
ENSG00000268069_+_48178933.23-ENST00000599515	ENSG00000268069	111.964	103.648	180.502	116.535
ENSG00000268218_-_89334736.23-ENST00000602042	ENSG00000268218	264.406	270.183	374.89	303.298
ENSG00000268218_-_89334744.23-ENST00000602042	ENSG00000268218	128.328	122.281	92.9213	94.9255
ENSG00000268218_+_89334583.23-ENST00000602042	ENSG00000268218	144.691	117.623	169.822	168.242
ENSG00000268218_+_89334617.23-ENST00000602042	ENSG00000268218	415.127	441.377	526.554	470.769
ENSG00000268218_+_89334804.23-ENST00000602042	ENSG00000268218	47.3692	46.5833	23.4973	33.1853
ENSG00000268362_+_24216272.23-P1P2	ENSG00000268362	120.576	112.965	176.23	135.828
ENSG00000268362_+_24216326.23-P1P2	ENSG00000268362	50.8143	38.4313	40.5863	35.5006
ENSG00000268362_+_24216484.23-P1P2	ENSG00000268362	4.30629	0	1.06806	1.5435
ENSG00000268362_+_24216499.23-P1P2	ENSG00000268362	87.8484	80.3563	63.0156	112.676
ENSG00000268362_+_24216507.23-P1P2	ENSG00000268362	229.956	282.994	211.476	184.449
ENSG00000268621_-_46706068.23-P1P2	ENSG00000268621	122.299	139.75	149.529	142.002
ENSG00000268621_-_46706171.23-P1P2	ENSG00000268621	32.7278	52.4063	12.8167	46.3051
ENSG00000268621_-_46706315.23-P1P2	ENSG00000268621	26.699	24.4563	1.06806	17.7503
ENSG00000268621_+_46706204.23-P1P2	ENSG00000268621	384.983	463.504	516.942	396.68
ENSG00000268621_+_46706207.23-P1P2	ENSG00000268621	350.532	308.615	481.696	365.039
ENSG00000268812_+_30642183.23-P1P2	ENSG00000268812	54.2593	47.7479	16.0209	38.5876
ENSG00000268812_+_30642202.23-P1P2	ENSG00000268812	292.828	320.26	318.282	279.374
ENSG00000268812_+_30642208.23-P1P2	ENSG00000268812	358.284	413.427	430.429	430.638
ENSG00000268812_+_30642214.23-P1P2	ENSG00000268812	245.459	264.36	247.79	235.384
ENSG00000268812_+_30642219.23-P1P2	ENSG00000268812	294.55	178.181	214.68	202.199
ENSG00000268947_-_35753833.23-ENST00000602262	ENSG00000268947	151.582	149.067	137.78	186.764
ENSG00000268947_-_35753870.23-ENST00000602262	ENSG00000268947	193.783	189.827	303.329	250.048
ENSG00000268947_+_35753822.23-ENST00000602262	ENSG00000268947	74.0682	102.483	74.7643	91.0667
ENSG00000268947_+_35753843.23-ENST00000602262	ENSG00000268947	177.419	188.663	167.686	199.884
ENSG00000268947_+_35754226.23-ENST00000602262	ENSG00000268947	312.637	295.804	420.816	301.755
ENSG00000269125_-_113819419.23-ENST00000600642	ENSG00000269125	374.647	412.263	384.502	385.104
ENSG00000269125_-_113819434.23-ENST00000600642	ENSG00000269125	490.917	449.529	1198.36	529.422
ENSG00000269125_+_113819407.23-ENST00000600642	ENSG00000269125	278.187	277.171	302.261	331.853
ENSG00000269125_+_113819421.23-ENST00000600642	ENSG00000269125	116.27	101.319	101.466	138.144
ENSG00000269125_+_113819424.23-ENST00000600642	ENSG00000269125	235.124	224.765	228.565	247.732
ENSG00000269235_-_52452419.23-P1P2	ENSG00000269235	357.422	398.288	302.261	327.223
ENSG00000269235_-_52452451.23-P1P2	ENSG00000269235	144.691	139.75	277.696	182.905
ENSG00000269235_-_52452479.23-P1P2	ENSG00000269235	242.875	230.588	222.157	295.581
ENSG00000269235_+_52452445.23-P1P2	ENSG00000269235	105.074	107.142	60.8795	99.556
ENSG00000269235_+_52452453.23-P1P2	ENSG00000269235	353.977	357.527	522.282	323.364
ENSG00000269352_-_50362233.23-ENST00000599259	ENSG00000269352	214.453	224.765	320.418	265.483
ENSG00000269352_-_50362244.23-ENST00000593654	ENSG00000269352	1229.02	1283.37	1196.23	1088.17
ENSG00000269352_-_50362249.23-ENST00000593654	ENSG00000269352	120.576	135.092	205.068	104.958
ENSG00000269352_-_50362254.23-ENST00000599259	ENSG00000269352	33.5891	40.7604	24.5654	38.5876
ENSG00000269352_-_50362504.23-ENST00000593654	ENSG00000269352	73.207	71.0396	39.5183	84.8927
ENSG00000269352_-_50362510.23-ENST00000593654	ENSG00000269352	447.854	478.644	623.748	520.933
ENSG00000269352_+_50362234.23-ENST00000593654	ENSG00000269352	43.9242	40.7604	42.7225	59.4249
ENSG00000269397_-_24110991.23-ENST00000594230	ENSG00000269397	110.241	85.0146	179.434	133.513
ENSG00000269397_+_24110617.23-ENST00000594230	ENSG00000269397	609.771	635.863	819.203	649.043
ENSG00000269397_+_24110739.23-ENST00000594230	ENSG00000269397	45.6467	66.3813	108.942	62.5119
ENSG00000269397_+_24110841.23-ENST00000594230	ENSG00000269397	30.144	50.0771	44.8586	23.9243
ENSG00000269397_+_24110911.23-ENST00000594230	ENSG00000269397	608.049	708.067	604.523	706.925
ENSG00000269640_-_17516896.23-ENST00000534306	ENSG00000269640	456.467	504.265	579.957	523.248
ENSG00000269640_-_17516908.23-ENST00000534306	ENSG00000269640	759.63	422.744	331.099	396.68
ENSG00000269640_-_17516940.23-ENST00000599975	ENSG00000269640	40.4792	37.2667	61.9476	39.3593
ENSG00000269640_-_17516956.23-ENST00000534306	ENSG00000269640	851.785	1043.47	1091.56	985.527
ENSG00000269640_+_17516506.23-ENST00000534306	ENSG00000269640	253.21	321.425	170.89	226.895
ENSG00000269640_+_17516928.23-ENST00000534306	ENSG00000269640	31.8666	33.7729	23.4973	43.9899
ENSG00000269680_-_6751085.23-P1P2	ENSG00000269680	475.415	470.492	492.376	611.999
ENSG00000269680_-_6751245.23-P1P2	ENSG00000269680	376.37	386.642	425.088	477.714
ENSG00000269680_-_6751386.23-P1P2	ENSG00000269680	207.563	204.967	205.068	268.57
ENSG00000269680_+_6751412.23-P1P2	ENSG00000269680	335.891	295.804	330.031	393.593
ENSG00000269680_+_6751466.23-P1P2	ENSG00000269680	38.7566	47.7479	42.7225	27.7831
ENSG00000269893_-_119199925.23-P1P2	ENSG00000269893	130.05	123.446	63.0156	162.068
ENSG00000269893_-_119199935.23-P1P2	ENSG00000269893	49.0917	55.9	46.9947	45.5334
ENSG00000269893_-_119199941.23-P1P2	ENSG00000269893	333.307	357.527	299.057	298.668
ENSG00000269893_-_119200139.23-P1P2	ENSG00000269893	177.419	207.296	180.502	202.971
ENSG00000269893_+_119199905.23-P1P2	ENSG00000269893	223.927	208.46	216.816	274.744
ENSG00000269918_-_10963957.23-ENST00000602575	ENSG00000269918	155.027	151.396	136.712	118.078
ENSG00000269918_-_10963960.23-ENST00000602575	ENSG00000269918	6.02881	1.16458	3.20418	8.48927
ENSG00000269918_-_10963993.23-ENST00000602575	ENSG00000269918	18.9477	16.3042	54.4711	51.7074
ENSG00000269918_-_10963998.23-ENST00000602575	ENSG00000269918	55.9818	50.0771	18.157	45.5334
ENSG00000269918_+_10964019.23-ENST00000602575	ENSG00000269918	221.343	230.588	201.864	290.95
ENSG00000269939_-_82897991.23-ENST00000602322	ENSG00000269939	68.0394	50.0771	33.1099	74.0882
ENSG00000269939_-_82898000.23-ENST00000602322	ENSG00000269939	100.767	74.5333	54.4711	117.306
ENSG00000269939_-_82898006.23-ENST00000602322	ENSG00000269939	256.655	210.79	252.062	307.929
ENSG00000269939_-_82898029.23-ENST00000602322	ENSG00000269939	1.72252	4.65833	5.34031	5.40226
ENSG00000269939_-_82898032.23-ENST00000602322	ENSG00000269939	10.3351	8.15208	0	8.48927
ENSG00000269961_-_65221013.23-ENST00000602982	ENSG00000269961	123.16	133.927	37.3821	135.057
ENSG00000269961_-_65221017.23-ENST00000602982	ENSG00000269961	15.5027	16.3042	1.06806	19.2938
ENSG00000269961_-_65221078.23-ENST00000602982	ENSG00000269961	291.967	316.767	153.801	301.755
ENSG00000269961_+_65220922.23-ENST00000602982	ENSG00000269961	88.7096	90.8375	74.7643	105.73
ENSG00000269961_+_65221052.23-ENST00000602982	ENSG00000269961	551.205	476.315	481.696	461.508
ENSG00000269982_-_10000524.23-P1P2	ENSG00000269982	10.3351	5.82292	4.27225	4.63051
ENSG00000269982_-_10000693.23-P1P2	ENSG00000269982	117.131	165.371	30.9738	116.535
ENSG00000269982_+_10000508.23-P1P2	ENSG00000269982	225.65	257.373	233.905	250.048
ENSG00000269982_+_10000676.23-P1P2	ENSG00000269982	731.209	545.025	440.041	568.009
ENSG00000269982_+_10000684.23-P1P2	ENSG00000269982	161.917	210.79	212.544	189.079
ENSG00000270028_-_124410241.23-ENST00000602952	ENSG00000270028	297.134	359.856	407.999	229.982
ENSG00000270028_-_124410367.23-ENST00000602952	ENSG00000270028	129.189	125.775	189.047	159.753
ENSG00000270028_-_124410376.23-ENST00000602952	ENSG00000270028	245.459	251.55	312.942	307.157
ENSG00000270028_-_124410389.23-ENST00000602952	ENSG00000270028	72.3457	82.6854	206.136	108.817
ENSG00000270028_+_124410381.23-ENST00000602952	ENSG00000270028	482.305	465.833	460.334	548.716
ENSG00000270069_-_45629595.23-ENST00000602461	ENSG00000270069	247.181	288.817	311.874	381.245
ENSG00000270069_+_45629634.23-ENST00000602461	ENSG00000270069	75.7908	96.6604	66.2198	83.3492
ENSG00000270069_+_45629638.23-ENST00000602461	ENSG00000270069	297.995	271.348	682.491	346.517
ENSG00000270069_+_45629641.23-ENST00000602461	ENSG00000270069	145.553	116.458	130.303	104.958
ENSG00000270069_+_45629672.23-ENST00000602461	ENSG00000270069	178.281	227.094	171.958	179.046
ENSG00000270223_-_73231101.23-ENST00000603952	ENSG00000270223	103.351	86.1792	117.487	112.676
ENSG00000270223_-_73231155.23-ENST00000603952	ENSG00000270223	61.1494	107.142	121.759	79.4904
ENSG00000270223_-_73231289.23-ENST00000603952	ENSG00000270223	35.3116	45.4188	14.9529	60.1966
ENSG00000270223_+_73231214.23-ENST00000603952	ENSG00000270223	299.718	310.944	285.172	312.56
ENSG00000270223_+_73231285.23-ENST00000603952	ENSG00000270223	54.2593	38.4313	81.1727	43.2181
ENSG00000270504_-_3751298.23-ENST00000603791	ENSG00000270504	273.019	315.602	442.177	388.191
ENSG00000270504_-_3751370.23-ENST00000603791	ENSG00000270504	1073.13	1058.61	1013.59	1129.84
ENSG00000270504_+_3751334.23-ENST00000603791	ENSG00000270504	217.898	213.119	236.042	222.265
ENSG00000270504_+_3751358.23-ENST00000603791	ENSG00000270504	472.831	423.908	448.586	471.54
ENSG00000270504_+_3751379.23-ENST00000603791	ENSG00000270504	118.854	121.117	127.099	139.687
ENSG00000270574_-_179443538.23-ENST00000603521	ENSG00000270574	75.7908	81.5208	195.455	54.0226
ENSG00000270574_-_179443556.23-ENST00000603521	ENSG00000270574	202.396	201.473	114.283	185.992
ENSG00000270574_-_179443569.23-ENST00000603521	ENSG00000270574	21.5315	25.6208	6.40837	35.5006
ENSG00000270574_+_179443559.23-ENST00000603521	ENSG00000270574	180.003	206.131	142.052	239.243
ENSG00000270574_+_179443582.23-ENST00000603521	ENSG00000270574	163.639	160.713	120.691	174.416
ENSG00000270761_-_47445382.23-ENST00000604014	ENSG00000270761	26.699	33.7729	21.3612	39.3593
ENSG00000270761_-_47445403.23-ENST00000604014	ENSG00000270761	452.161	490.29	475.287	563.379
ENSG00000270761_-_47445416.23-ENST00000604014	ENSG00000270761	311.776	279.5	321.486	358.865
ENSG00000270761_-_47445444.23-ENST00000604014	ENSG00000270761	219.621	298.133	450.722	314.875
ENSG00000270761_+_47445399.23-ENST00000604014	ENSG00000270761	27.5603	26.7854	14.9529	36.2723
ENSG00000271122_+_35734857.23-P1P2	ENSG00000271122	271.296	277.171	333.235	395.909
ENSG00000271122_+_35734874.23-P1P2	ENSG00000271122	326.417	331.906	335.371	439.899
ENSG00000271122_+_35734893.23-P1P2	ENSG00000271122	15.5027	11.6458	26.7015	16.2068
ENSG00000271122_+_35734905.23-P1P2	ENSG00000271122	35.3116	32.6083	29.9057	36.2723
ENSG00000271122_+_35734908.23-P1P2	ENSG00000271122	11.1964	4.65833	3.20418	10.0328
ENSG00000271327_-_89761759.23-ENST00000605595	ENSG00000271327	169.668	209.625	146.324	188.307
ENSG00000271327_-_89761807.23-ENST00000605595	ENSG00000271327	12.9189	26.7854	1.06806	10.0328
ENSG00000271327_-_89761837.23-ENST00000605595	ENSG00000271327	99.906	92.0021	39.5183	66.3707
ENSG00000271327_-_89761894.23-ENST00000605595	ENSG00000271327	109.38	115.294	66.2198	113.448
ENSG00000271327_+_89762054.23-ENST00000605595	ENSG00000271327	245.459	227.094	226.429	263.939
ENSG00000271430_-_73462294.23-P1P2	ENSG00000271430	521.923	498.442	713.465	424.464
ENSG00000271430_-_73462328.23-P1P2	ENSG00000271430	102.49	131.598	111.078	131.198
ENSG00000271430_-_73462333.23-P1P2	ENSG00000271430	2.58378	2.32917	6.40837	3.85876
ENSG00000271430_+_73462321.23-P1P2	ENSG00000271430	193.783	259.702	236.042	284.776
ENSG00000271430_+_73462338.23-P1P2	ENSG00000271430	315.221	380.819	306.534	340.343
ENSG00000271590_-_111970020.23-ENST00000603748	ENSG00000271590	80.9583	108.306	114.283	101.099
ENSG00000271590_-_111970057.23-ENST00000603748	ENSG00000271590	218.76	257.373	127.099	205.286
ENSG00000271590_+_111969776.23-ENST00000603748	ENSG00000271590	74.9295	85.0146	56.6073	65.5989
ENSG00000271590_+_111969857.23-ENST00000603748	ENSG00000271590	262.684	276.006	354.596	344.973
ENSG00000271590_+_111970037.23-ENST00000603748	ENSG00000271590	318.666	307.45	324.691	305.614
ENSG00000271778_-_158500387.23-ENST00000606839	ENSG00000271778	142.108	125.775	103.602	173.644
ENSG00000271778_-_158500391.23-ENST00000606839	ENSG00000271778	142.108	116.458	98.2616	139.687
ENSG00000271778_-_158500548.23-ENST00000606839	ENSG00000271778	165.362	199.144	122.827	196.797
ENSG00000271778_+_158500605.23-ENST00000606839	ENSG00000271778	43.0629	31.4438	29.9057	17.7503
ENSG00000271778_+_158500613.23-ENST00000606839	ENSG00000271778	0	0	0	0
ENSG00000271862_-_82346770.23-ENST00000607625	ENSG00000271862	298.857	354.033	287.308	290.95
ENSG00000271862_+_82346682.23-ENST00000607625	ENSG00000271862	128.328	128.104	92.9213	154.35
ENSG00000271862_+_82346713.23-ENST00000607625	ENSG00000271862	303.163	329.577	592.774	314.103
ENSG00000271862_+_82346751.23-ENST00000607625	ENSG00000271862	552.928	564.823	665.402	601.966
ENSG00000271862_+_82346780.23-ENST00000607625	ENSG00000271862	106.796	115.294	75.8324	86.4362
ENSG00000271895_-_11090016.23-ENST00000607145	ENSG00000271895	159.333	138.585	153.801	191.394
ENSG00000271895_-_11090075.23-ENST00000607145	ENSG00000271895	12.9189	15.1396	8.54449	20.8373
ENSG00000271895_-_11090078.23-ENST00000607145	ENSG00000271895	18.9477	12.8104	33.1099	8.48927
ENSG00000271895_+_11090112.23-ENST00000607145	ENSG00000271895	14.6414	15.1396	6.40837	12.348
ENSG00000271895_+_11090148.23-ENST00000607145	ENSG00000271895	31.8666	17.4688	44.8586	21.6091
ENSG00000271969_-_7074128.23-ENST00000606539	ENSG00000271969	329.001	343.552	386.638	379.702
ENSG00000271969_-_7074136.23-ENST00000606539	ENSG00000271969	468.525	472.821	512.669	479.258
ENSG00000271969_-_7074162.23-ENST00000606539	ENSG00000271969	15.5027	8.15208	43.7905	20.0655
ENSG00000271969_-_7074335.23-ENST00000606539	ENSG00000271969	167.945	177.017	112.146	187.536
ENSG00000271969_+_7074177.23-ENST00000606539	ENSG00000271969	739.821	715.054	794.638	690.718
ENSG00000271983_-_80985972.23-ENST00000607458	ENSG00000271983	19.8089	19.7979	6.40837	31.6418
ENSG00000271983_-_80986036.23-ENST00000607458	ENSG00000271983	49.953	37.2667	24.5654	18.522
ENSG00000271983_-_80986041.23-ENST00000607458	ENSG00000271983	257.516	230.588	161.277	226.123
ENSG00000271983_-_80986054.23-ENST00000607458	ENSG00000271983	142.969	117.623	111.078	128.883
ENSG00000271983_+_80985863.23-ENST00000607458	ENSG00000271983	23.254	19.7979	5.34031	25.4678
ENSG00000272079_+_3056103.23-ENST00000607794	ENSG00000272079	65.4556	89.6729	137.78	38.5876
ENSG00000272079_+_3056121.23-ENST00000607794	ENSG00000272079	201.535	256.208	336.439	167.47
ENSG00000272079_+_3056161.23-ENST00000607794	ENSG00000272079	213.592	236.41	224.293	219.178
ENSG00000272079_+_3056165.23-ENST00000607794	ENSG00000272079	260.1	249.221	512.669	296.353
ENSG00000272079_+_3056184.23-ENST00000607794	ENSG00000272079	15.5027	23.2917	22.4293	27.7831
ENSG00000272106_-_1551099.23-ENST00000607222	ENSG00000272106	317.804	314.438	185.843	211.46
ENSG00000272106_-_1551146.23-ENST00000607222	ENSG00000272106	641.638	661.483	774.344	832.72
ENSG00000272106_-_1551156.23-ENST00000607222	ENSG00000272106	432.352	486.796	675.015	477.714
ENSG00000272106_-_1551161.23-ENST00000607222	ENSG00000272106	1204.9	717.383	708.125	753.23
ENSG00000272106_-_1551167.23-ENST00000607222	ENSG00000272106	351.393	368.008	380.23	386.648
ENSG00000272144_-_43061510.23-ENST00000607250	ENSG00000272144	42.2017	60.5583	75.8324	76.4034
ENSG00000272144_-_43061513.23-ENST00000607250	ENSG00000272144	71.4845	108.306	22.4293	57.1096
ENSG00000272144_-_43061541.23-ENST00000607250	ENSG00000272144	39.6179	34.9375	51.2669	46.3051
ENSG00000272144_-_43061609.23-ENST00000607250	ENSG00000272144	221.343	231.752	279.832	320.277
ENSG00000272144_+_43061560.23-ENST00000607250	ENSG00000272144	470.247	534.544	608.795	497.78
ENSG00000272335_-_44826408.23-ENST00000607056	ENSG00000272335	129.189	130.433	81.1727	115.763
ENSG00000272335_-_44826585.23-ENST00000607056	ENSG00000272335	34.4503	37.2667	36.3141	40.9028
ENSG00000272335_+_44826551.23-ENST00000607056	ENSG00000272335	19.8089	33.7729	13.8848	19.2938
ENSG00000272335_+_44826559.23-ENST00000607056	ENSG00000272335	86.1259	76.8625	63.0156	71.0012
ENSG00000272335_+_44826571.23-ENST00000607056	ENSG00000272335	12.9189	24.4563	11.7487	16.9785
ENSG00000272356_-_111630460.23-ENST00000607434	ENSG00000272356	268.713	310.944	223.225	298.668
ENSG00000272356_-_111630526.23-ENST00000607434	ENSG00000272356	135.218	128.104	113.215	126.567
ENSG00000272356_+_111630446.23-ENST00000607434	ENSG00000272356	48.2305	55.9	27.7696	40.1311
ENSG00000272356_+_111630638.23-ENST00000607434	ENSG00000272356	658.863	763.967	742.303	718.501
ENSG00000272356_+_111630679.23-ENST00000607434	ENSG00000272356	44.7854	40.7604	63.0156	44.7616
ENSG00000272405_-_156614897.23-P1P2	ENSG00000272405	255.794	280.665	391.979	327.995
ENSG00000272405_-_156614933.23-P1P2	ENSG00000272405	173.974	171.194	138.848	209.917
ENSG00000272405_-_156614937.23-P1P2	ENSG00000272405	97.3222	122.281	64.0837	90.295
ENSG00000272405_-_156614941.23-P1P2	ENSG00000272405	43.9242	41.925	43.7905	56.3379
ENSG00000272405_+_156614927.23-P1P2	ENSG00000272405	158.472	135.092	111.078	201.427
ENSG00000272455_-_1344578.23-ENST00000607307	ENSG00000272455	31.8666	32.6083	8.54449	25.4678
ENSG00000272455_+_1344484.23-ENST00000607307	ENSG00000272455	720.873	695.256	1074.47	773.295
ENSG00000272455_+_1344501.23-ENST00000607307	ENSG00000272455	30.144	38.4313	30.9738	34.7288
ENSG00000272455_+_1344505.23-ENST00000607307	ENSG00000272455	105.935	119.952	110.01	121.165
ENSG00000272455_+_1344548.23-ENST00000607307	ENSG00000272455	111.102	123.446	230.701	102.643
ENSG00000272482_-_12679269.23-ENST00000606790	ENSG00000272482	173.113	174.688	292.649	179.046
ENSG00000272482_-_12679378.23-ENST00000606790	ENSG00000272482	471.97	449.529	474.219	528.65
ENSG00000272482_-_12679383.23-ENST00000606790	ENSG00000272482	237.707	277.171	160.209	211.46
ENSG00000272482_+_12679226.23-ENST00000606790	ENSG00000272482	161.917	145.573	333.235	162.84
ENSG00000272482_+_12679397.23-ENST00000606790	ENSG00000272482	114.547	111.8	130.303	93.382
ENSG00000272505_-_10344379.23-ENST00000606115	ENSG00000272505	297.134	285.323	335.371	330.31
ENSG00000272505_-_10344389.23-ENST00000606115	ENSG00000272505	279.909	263.196	416.544	295.581
ENSG00000272505_+_10344361.23-ENST00000606115	ENSG00000272505	270.435	288.817	375.958	338.027
ENSG00000272505_+_10344383.23-ENST00000606115	ENSG00000272505	169.668	216.613	224.293	197.568
ENSG00000272505_+_10344403.23-ENST00000606115	ENSG00000272505	426.323	405.275	781.821	469.225
ENSG00000272579_-_193060468.23-ENST00000608166	ENSG00000272579	67.1782	72.2042	25.6335	62.5119
ENSG00000272579_-_193060576.23-ENST00000608166	ENSG00000272579	146.414	133.927	89.7172	148.948
ENSG00000272579_+_193060354.23-ENST00000608166	ENSG00000272579	80.9583	78.0271	193.319	94.9255
ENSG00000272579_+_193060411.23-ENST00000608166	ENSG00000272579	105.935	117.623	53.4031	97.2407
ENSG00000272579_+_193060635.23-ENST00000608166	ENSG00000272579	4.30629	8.15208	0	4.63051
ENSG00000272622_-_227664886.23-ENST00000607970	ENSG00000272622	173.113	203.802	281.968	169.014
ENSG00000272622_-_227664894.23-ENST00000607970	ENSG00000272622	135.218	153.725	123.895	193.71
ENSG00000272622_-_227664959.23-ENST00000607970	ENSG00000272622	178.281	165.371	153.801	94.1537
ENSG00000272622_+_227664877.23-ENST00000607970	ENSG00000272622	186.893	186.333	137.78	154.35
ENSG00000272622_+_227664930.23-ENST00000607970	ENSG00000272622	26.699	20.9625	11.7487	3.08701
ENSG00000272644_-_219934307.23-ENST00000607956	ENSG00000272644	360.006	357.527	540.439	420.605
ENSG00000272644_-_219934461.23-ENST00000607956	ENSG00000272644	117.992	125.775	107.874	118.85
ENSG00000272644_-_219934479.23-ENST00000607956	ENSG00000272644	20.6702	16.3042	4.27225	26.2396
ENSG00000272644_-_219934496.23-ENST00000607956	ENSG00000272644	282.493	260.867	402.659	282.461
ENSG00000272644_-_219934513.23-ENST00000607956	ENSG00000272644	291.967	364.515	325.759	361.18
ENSG00000272661_-_150937499.23-ENST00000607902	ENSG00000272661	107.657	93.1667	136.712	129.654
ENSG00000272661_-_150937521.23-ENST00000607902	ENSG00000272661	432.352	444.871	417.612	598.108
ENSG00000272661_-_150937544.23-ENST00000607902	ENSG00000272661	255.794	273.677	256.335	315.647
ENSG00000272661_+_150937501.23-ENST00000607902	ENSG00000272661	248.042	284.158	457.13	333.397
ENSG00000272661_+_150937504.23-ENST00000607902	ENSG00000272661	255.794	218.942	225.361	269.341
ENSG00000272688_-_3247177.23-ENST00000609924	ENSG00000272688	211.008	204.967	158.073	162.84
ENSG00000272688_-_3247196.23-ENST00000609924	ENSG00000272688	16.3639	10.4813	17.089	24.6961
ENSG00000272688_+_3247211.23-ENST00000609924	ENSG00000272688	250.626	238.74	278.764	214.547
ENSG00000272688_+_3247227.23-ENST00000609924	ENSG00000272688	366.896	391.3	433.633	471.54
ENSG00000272688_+_3247231.23-ENST00000609924	ENSG00000272688	200.673	181.675	223.225	176.731
ENSG00000272764_-_5855978.23-ENST00000608273	ENSG00000272764	87.8484	90.8375	114.283	112.676
ENSG00000272764_-_5855982.23-ENST00000608273	ENSG00000272764	103.351	74.5333	80.1046	116.535
ENSG00000272764_-_5855985.23-ENST00000608273	ENSG00000272764	71.4845	75.6979	90.7852	108.817
ENSG00000272764_+_5855935.23-ENST00000608273	ENSG00000272764	83.5421	102.483	61.9476	100.328
ENSG00000272764_+_5855938.23-ENST00000608273	ENSG00000272764	556.373	556.671	506.261	574.183
ENSG00000272821_-_50962356.23-ENST00000608319	ENSG00000272821	146.414	139.75	54.4711	131.198
ENSG00000272821_-_50962377.23-ENST00000608319	ENSG00000272821	260.1	281.829	206.136	380.474
ENSG00000272821_-_50962428.23-ENST00000608319	ENSG00000272821	28.4215	48.9125	9.61255	57.1096
ENSG00000272821_+_50962386.23-ENST00000608319	ENSG00000272821	216.176	256.208	307.602	232.297
ENSG00000272821_+_50962416.23-ENST00000608319	ENSG00000272821	204.98	214.283	187.979	233.841
ENSG00000272836_-_50644405.23-ENST00000610050	ENSG00000272836	1048.15	878.096	861.925	895.232
ENSG00000272836_-_50644483.23-ENST00000610050	ENSG00000272836	76.652	51.2417	98.2616	50.1639
ENSG00000272836_-_50644488.23-ENST00000610050	ENSG00000272836	0	0	0	5.40226
ENSG00000272836_+_50644423.23-ENST00000610050	ENSG00000272836	338.475	354.033	494.512	419.061
ENSG00000272836_+_50644472.23-ENST00000610050	ENSG00000272836	92.1547	108.306	50.1989	145.861
ENSG00000272902_-_101768170.23-P1P2	ENSG00000272902	353.977	384.313	387.706	408.257
ENSG00000272902_+_101768137.23-P1P2	ENSG00000272902	372.064	379.654	316.146	316.418
ENSG00000272902_+_101768141.23-P1P2	ENSG00000272902	456.467	305.121	505.193	361.952
ENSG00000272902_+_101768153.23-P1P2	ENSG00000272902	12.0576	10.4813	0	13.1198
ENSG00000272902_+_101768184.23-P1P2	ENSG00000272902	233.401	263.196	218.953	283.233
ENSG00000272941_-_134853165.23-ENST00000608819	ENSG00000272941	380.676	335.4	496.649	535.596
ENSG00000272941_+_134853172.23-ENST00000608819	ENSG00000272941	3.44503	3.49375	0	2.31526
ENSG00000272941_+_134853186.23-ENST00000608819	ENSG00000272941	563.263	583.456	700.648	604.282
ENSG00000272941_+_134853204.23-ENST00000608819	ENSG00000272941	371.202	365.679	373.821	406.713
ENSG00000272941_+_134853378.23-ENST00000608819	ENSG00000272941	57.7043	54.7354	44.8586	84.8927
ENSG00000272989_-_197233824.23-ENST00000608206	ENSG00000272989	266.99	301.627	359.937	297.124
ENSG00000272989_-_197233829.23-ENST00000608206	ENSG00000272989	180.003	197.979	163.413	206.83
ENSG00000272989_-_197233838.23-ENST00000608206	ENSG00000272989	548.622	592.773	685.695	670.652
ENSG00000272989_+_197233811.23-ENST00000608206	ENSG00000272989	503.836	289.981	347.12	231.526
ENSG00000272989_+_197233819.23-ENST00000608206	ENSG00000272989	173.113	175.852	357.801	245.417
ENSG00000272994_-_105953890.23-P1P2	ENSG00000272994	34.4503	34.9375	44.8586	22.3808
ENSG00000272994_-_105953935.23-P1P2	ENSG00000272994	538.287	603.254	980.48	681.457
ENSG00000272994_+_105953891.23-P1P2	ENSG00000272994	847.478	725.536	762.596	833.492
ENSG00000272994_+_105953900.23-P1P2	ENSG00000272994	211.87	190.992	306.534	231.526
ENSG00000272994_+_105953924.23-P1P2	ENSG00000272994	212.731	206.131	138.848	216.091
ENSG00000273010_-_111505951.23-ENST00000609118	ENSG00000273010	229.095	207.296	197.591	199.884
ENSG00000273010_-_111505960.23-ENST00000609118	ENSG00000273010	293.689	342.388	295.853	297.896
ENSG00000273010_-_111505988.23-ENST00000609118	ENSG00000273010	37.0341	46.5833	26.7015	31.6418
ENSG00000273010_+_111505952.23-ENST00000609118	ENSG00000273010	167.945	150.231	210.408	200.655
ENSG00000273010_+_111505970.23-ENST00000609118	ENSG00000273010	410.82	366.844	409.067	324.908
ENSG00000273015_-_46121280.23-P1P2	ENSG00000273015	11.1964	9.31667	28.8377	6.94577
ENSG00000273015_-_46121286.23-P1P2	ENSG00000273015	87.8484	74.5333	65.1517	108.817
ENSG00000273015_-_46121312.23-P1P2	ENSG00000273015	394.456	409.933	419.748	426.007
ENSG00000273015_+_46121303.23-P1P2	ENSG00000273015	117.992	125.775	155.937	142.002
ENSG00000273015_+_46121315.23-P1P2	ENSG00000273015	223.066	238.74	191.183	224.58
ENSG00000273033_-_122606005.23-ENST00000610128	ENSG00000273033	108.519	90.8375	88.6491	128.883
ENSG00000273033_-_122606013.23-ENST00000610128	ENSG00000273033	235.985	239.904	301.193	229.982
ENSG00000273033_+_122605905.23-ENST00000610128	ENSG00000273033	46.508	64.0521	26.7015	66.3707
ENSG00000273033_+_122605911.23-ENST00000610128	ENSG00000273033	738.099	858.298	707.057	798.763
ENSG00000273033_+_122605993.23-ENST00000610128	ENSG00000273033	85.2646	98.9896	101.466	108.817
ENSG00000273080_-_86422687.23-ENST00000610262	ENSG00000273080	162.778	129.269	177.298	158.209
ENSG00000273080_-_86422727.23-ENST00000610262	ENSG00000273080	14.6414	29.1146	16.0209	21.6091
ENSG00000273080_+_86422659.23-ENST00000610262	ENSG00000273080	149.859	149.067	140.984	165.155
ENSG00000273080_+_86422695.23-ENST00000610262	ENSG00000273080	223.927	214.283	194.387	192.938
ENSG00000273080_+_86422716.23-ENST00000610262	ENSG00000273080	20.6702	30.2792	10.6806	20.0655
ENSG00000273107_-_25242248.23-ENST00000610158	ENSG00000273107	63.7331	44.2542	103.602	67.9142
ENSG00000273107_+_25242229.23-ENST00000610158	ENSG00000273107	146.414	154.89	122.827	186.764
ENSG00000273107_+_25242249.23-ENST00000610158	ENSG00000273107	31.0053	43.0896	32.0418	23.9243
ENSG00000273107_+_25242476.23-ENST00000610158	ENSG00000273107	419.433	444.871	323.623	553.346
ENSG00000273107_+_25242549.23-ENST00000610158	ENSG00000273107	257.516	287.652	268.083	317.962
ENSG00000273132_-_150173610.23-ENST00000472053	ENSG00000273132	161.055	114.129	107.874	101.099
ENSG00000273132_-_150173618.23-ENST00000472053	ENSG00000273132	98.1835	118.788	117.487	98.0125
ENSG00000273132_-_150173651.23-ENST00000472053	ENSG00000273132	645.083	685.94	760.46	718.501
ENSG00000273132_+_150173659.23-ENST00000472053	ENSG00000273132	130.911	147.902	102.534	179.046
ENSG00000273132_+_150173678.23-ENST00000472053	ENSG00000273132	185.171	213.119	246.722	237.7
ENSG00000273143_-_112255899.23-P1P2	ENSG00000273143	1119.64	988.731	1189.82	1188.5
ENSG00000273143_-_112255973.23-P1P2	ENSG00000273143	43.0629	45.4188	55.5392	58.6531
ENSG00000273143_-_112255992.23-P1P2	ENSG00000273143	9.47384	6.9875	1.06806	4.63051
ENSG00000273143_+_112255953.23-P1P2	ENSG00000273143	121.437	111.8	134.576	158.981
ENSG00000273143_+_112255957.23-P1P2	ENSG00000273143	124.882	107.142	143.12	148.176
ENSG00000273174_-_128842296.23-ENST00000608909	ENSG00000273174	74.9295	68.7104	34.178	82.5775
ENSG00000273174_-_128842320.23-ENST00000608909	ENSG00000273174	9.47384	8.15208	4.27225	3.08701
ENSG00000273174_-_128842365.23-ENST00000608909	ENSG00000273174	86.1259	86.1792	87.581	65.5989
ENSG00000273174_+_128842355.23-ENST00000608909	ENSG00000273174	152.443	203.802	221.089	223.036
ENSG00000273174_+_128842370.23-ENST00000608909	ENSG00000273174	249.765	269.019	284.104	273.972
ENSG00000273221_-_111727238.23-ENST00000610049	ENSG00000273221	37.8954	32.6083	66.2198	63.2837
ENSG00000273221_-_111727241.23-ENST00000610049	ENSG00000273221	486.611	437.883	624.816	579.586
ENSG00000273221_-_111727402.23-ENST00000610049	ENSG00000273221	224.788	208.46	254.199	256.993
ENSG00000273221_-_111727635.23-ENST00000610049	ENSG00000273221	6.02881	12.8104	0	5.40226
ENSG00000273221_+_111727442.23-ENST00000610049	ENSG00000273221	47.3692	44.2542	37.3821	39.3593
ENSG00000273243_-_45551803.23-ENST00000609432	ENSG00000273243	216.176	224.765	230.701	252.363
ENSG00000273243_-_45551819.23-ENST00000609432	ENSG00000273243	488.334	420.415	718.805	461.508
ENSG00000273243_-_45551846.23-ENST00000609432	ENSG00000273243	99.906	123.446	231.769	121.165
ENSG00000273243_-_45551852.23-ENST00000609432	ENSG00000273243	41.3404	32.6083	20.2932	20.8373
ENSG00000273243_-_45551876.23-ENST00000609432	ENSG00000273243	288.522	296.969	304.397	260.852
ENSG00000273297_-_134117268.23-ENST00000609619	ENSG00000273297	128.328	180.51	166.618	142.774
ENSG00000273297_-_134117292.23-ENST00000609619	ENSG00000273297	214.453	187.498	218.953	182.133
ENSG00000273297_-_134117298.23-ENST00000609619	ENSG00000273297	233.401	231.752	114.283	142.002
ENSG00000273297_+_134116815.23-ENST00000609619	ENSG00000273297	200.673	235.246	309.738	287.863
ENSG00000273297_+_134116991.23-ENST00000609619	ENSG00000273297	249.765	302.792	283.036	277.831
ENSG00000273382_-_109633477.23-P1P2	ENSG00000273382	13.7801	17.4688	13.8848	4.63051
ENSG00000273382_-_109633504.23-P1P2	ENSG00000273382	189.477	222.435	148.461	162.84
ENSG00000273382_-_109633530.23-P1P2	ENSG00000273382	55.9818	55.9	32.0418	65.5989
ENSG00000273382_+_109633460.23-P1P2	ENSG00000273382	0	2.32917	0	0
ENSG00000273382_+_109633485.23-P1P2	ENSG00000273382	271.296	361.021	474.219	371.213
ENSG00000273443_-_998643.23-ENST00000442292	ENSG00000273443	58.5656	57.0646	65.1517	85.6645
ENSG00000273443_-_998662.23-ENST00000442292	ENSG00000273443	187.754	186.333	206.136	233.069
ENSG00000273443_-_998668.23-ENST00000442292	ENSG00000273443	124.021	133.927	174.094	153.579
ENSG00000273443_-_998673.23-ENST00000442292	ENSG00000273443	0	0	0	0
ENSG00000273443_-_998676.23-ENST00000442292	ENSG00000273443	43.9242	45.4188	14.9529	78.7187
ENSG00000273466_-_219498655.23-ENST00000607946	ENSG00000273466	173.974	122.281	107.874	137.372
ENSG00000273466_-_219498663.23-ENST00000607946	ENSG00000273466	350.532	341.223	310.806	361.18
ENSG00000273466_-_219498698.23-ENST00000607946	ENSG00000273466	153.304	170.029	104.67	149.72
ENSG00000273466_-_219498735.23-ENST00000607946	ENSG00000273466	6.89007	4.65833	4.27225	2.31526
ENSG00000273466_+_219498719.23-ENST00000607946	ENSG00000273466	84.4033	57.0646	12.8167	40.1311
ENSG00000273723_-_53226309.23-ENST00000620372	ENSG00000273723	95.5997	101.319	20.2932	94.1537
ENSG00000273723_-_53226328.23-ENST00000620372	ENSG00000273723	39.6179	15.1396	18.157	19.2938
ENSG00000273723_-_53226367.23-ENST00000620372	ENSG00000273723	364.312	362.185	433.633	367.354
ENSG00000273723_+_53226314.23-ENST00000620372	ENSG00000273723	21.5315	15.1396	6.40837	20.8373
ENSG00000273723_+_53226348.23-ENST00000620372	ENSG00000273723	361.729	358.692	293.717	417.518
ENSG00000273972_+_45994876.23-ENST00000618734	ENSG00000273972	7.75133	2.32917	2.13612	5.40226
ENSG00000273972_+_45994879.23-ENST00000618734	ENSG00000273972	138.663	133.927	150.597	112.676
ENSG00000273972_+_45994908.23-ENST00000618734	ENSG00000273972	157.61	193.321	104.67	179.046
ENSG00000273972_+_45994920.23-ENST00000618734	ENSG00000273972	158.472	199.144	215.748	194.481
ENSG00000273972_+_45994929.23-ENST00000618734	ENSG00000273972	178.281	166.535	127.099	158.209
ENSG00000274021_-_89744641.23-P1P2	ENSG00000274021	650.25	736.017	811.727	850.471
ENSG00000274021_-_89744647.23-P1P2	ENSG00000274021	43.0629	37.2667	81.1727	37.0441
ENSG00000274021_-_89744653.23-P1P2	ENSG00000274021	246.32	263.196	490.24	243.102
ENSG00000274021_-_89744672.23-P1P2	ENSG00000274021	234.262	237.575	280.9	265.483
ENSG00000274021_+_89744615.23-P1P2	ENSG00000274021	130.911	174.688	140.984	106.502
ENSG00000274370_-_81056205.23-ENST00000619443	ENSG00000274370	128.328	108.306	136.712	134.285
ENSG00000274370_-_81056338.23-ENST00000619443	ENSG00000274370	246.32	222.435	146.324	184.449
ENSG00000274370_+_81056112.23-ENST00000619443	ENSG00000274370	69.7619	85.0146	28.8377	114.991
ENSG00000274370_+_81056157.23-ENST00000619443	ENSG00000274370	136.079	142.079	153.801	126.567
ENSG00000274370_+_81056178.23-ENST00000619443	ENSG00000274370	329.001	179.346	199.727	250.048
ENSG00000274372_-_147494118.23-ENST00000614663	ENSG00000274372	336.752	281.829	116.419	258.537
ENSG00000274372_-_147496716.23-ENST00000617309	ENSG00000274372	117.992	101.319	97.1936	95.6972
ENSG00000274372_+_147494104.23-ENST00000614663	ENSG00000274372	64.5944	90.8375	42.7225	74.0882
ENSG00000274372_+_147494147.23-ENST00000614663	ENSG00000274372	238.569	189.827	249.926	158.209
ENSG00000274372_+_147494158.23-ENST00000614663	ENSG00000274372	86.1259	103.648	213.612	100.328
ENSG00000274372_+_147494171.23-ENST00000614663	ENSG00000274372	277.325	287.652	367.413	298.668
ENSG00000274372_+_147496711.23-ENST00000617309	ENSG00000274372	440.103	425.073	351.392	487.747
ENSG00000274372_+_147496723.23-ENST00000617309	ENSG00000274372	211.008	216.613	68.3559	111.904
ENSG00000274372_+_147496736.23-ENST00000617309	ENSG00000274372	242.875	237.575	403.727	311.788
ENSG00000274372_+_147496751.23-ENST00000617309	ENSG00000274372	56.8431	62.8875	68.3559	85.6645
ENSG00000274414_-_25225822.23-ENST00000618303	ENSG00000274414	332.446	371.502	293.717	342.658
ENSG00000274414_-_25225830.23-ENST00000618303	ENSG00000274414	217.898	173.523	230.701	156.666
ENSG00000274414_-_25225841.23-ENST00000618303	ENSG00000274414	434.936	468.163	446.45	491.606
ENSG00000274414_-_25225848.23-ENST00000618303	ENSG00000274414	422.017	453.023	331.099	395.137
ENSG00000274414_+_25225852.23-ENST00000618303	ENSG00000274414	675.227	727.865	608.795	683
ENSG00000274605_+_100741167.23-ENST00000612598	ENSG00000274605	543.454	534.544	790.365	588.075
ENSG00000274605_+_100741171.23-ENST00000612598	ENSG00000274605	166.223	156.054	79.0365	246.189
ENSG00000274605_+_100741179.23-ENST00000612598	ENSG00000274605	43.0629	54.7354	64.0837	74.8599
ENSG00000274605_+_100741183.23-ENST00000612598	ENSG00000274605	24.9765	32.6083	6.40837	21.6091
ENSG00000274605_+_100741189.23-ENST00000612598	ENSG00000274605	307.469	288.817	169.822	263.167
ENSG00000274765_-_55635496.23-ENST00000616335	ENSG00000274765	69.7619	97.825	105.738	77.1752
ENSG00000274765_-_55635658.23-ENST00000616335	ENSG00000274765	173.113	179.346	106.806	196.797
ENSG00000274765_-_55635677.23-ENST00000616335	ENSG00000274765	208.425	211.954	213.612	192.166
ENSG00000274765_+_55635481.23-ENST00000616335	ENSG00000274765	198.951	217.777	228.565	241.558
ENSG00000274765_+_55635709.23-ENST00000616335	ENSG00000274765	128.328	108.306	67.2879	149.72
ENSG00000274877_+_113995194.23-ENST00000613966	ENSG00000274877	100.767	105.977	124.963	98.0125
ENSG00000274877_+_113995200.23-ENST00000613966	ENSG00000274877	52.5368	69.875	89.7172	70.2294
ENSG00000274877_+_113995218.23-ENST00000613966	ENSG00000274877	49.0917	58.2292	14.9529	40.9028
ENSG00000274877_+_113995591.23-ENST00000613966	ENSG00000274877	6.89007	9.31667	3.20418	25.4678
ENSG00000274877_+_113995596.23-ENST00000613966	ENSG00000274877	332.446	350.54	278.764	386.648
ENSG00000275025_-_48176193.23-ENST00000620020	ENSG00000275025	259.239	251.55	212.544	309.473
ENSG00000275025_-_48176204.23-ENST00000620020	ENSG00000275025	93.8772	93.1667	64.0837	49.3921
ENSG00000275025_-_48176231.23-ENST00000620020	ENSG00000275025	381.538	394.794	415.476	411.344
ENSG00000275025_-_48176240.23-ENST00000620020	ENSG00000275025	1.72252	1.16458	0	0
ENSG00000275025_+_48176223.23-ENST00000620020	ENSG00000275025	296.273	288.817	491.308	331.853
ENSG00000275198_-_90849868.23-P1P2	ENSG00000275198	247.181	249.221	183.707	322.592
ENSG00000275198_-_90849873.23-P1P2	ENSG00000275198	48.2305	51.2417	82.2407	81.8057
ENSG00000275198_-_90849906.23-P1P2	ENSG00000275198	62.0106	54.7354	33.1099	65.5989
ENSG00000275198_+_90849891.23-P1P2	ENSG00000275198	126.605	135.092	155.937	150.492
ENSG00000275198_+_90849896.23-P1P2	ENSG00000275198	20.6702	18.6333	55.5392	30.8701
ENSG00000275393_-_85731400.23-ENST00000614011	ENSG00000275393	81.8196	95.4959	66.2198	96.469
ENSG00000275393_-_85731403.23-ENST00000614011	ENSG00000275393	202.396	185.169	189.047	201.427
ENSG00000275393_-_85731411.23-ENST00000614011	ENSG00000275393	205.841	248.056	260.607	219.949
ENSG00000275393_-_85731425.23-ENST00000614011	ENSG00000275393	1072.27	1073.75	1156.71	1115.95
ENSG00000275393_-_85731458.23-ENST00000614011	ENSG00000275393	18.0864	17.4688	17.089	17.7503
ENSG00000275491_-_3789012.23-P1P2	ENSG00000275491	167.084	199.144	119.623	164.383
ENSG00000275491_-_3789015.23-P1P2	ENSG00000275491	119.715	111.8	63.0156	148.948
[truncated: 918 more rows]

## Sheet: lncRNA library1 in vivo screen
sgRNA	Gene	T0_1	T0_2	in vivo screen Replicate_1	in vivo screen Replicate_2	in vivo screen Replicate_3
APC_-_112043228.23-P2	APC	21.4837	32.384	84.0399	74.7919	11.0158
APC_-_112043232.23-P2	APC	98.0538	109.607	126.06	180.268	213.432
APC_-_112043247.23-P2	APC	410.394	468.323	328.618	666.415	419.979
APC_-_112043250.23-P2	APC	398.275	420.992	175.622	279.031	293.297
APC_-_112073576.23-P1	APC	249.541	278.378	284.443	378.754	436.502
APC_-_112073585.23-P1	APC	45.1708	29.2702	21.5487	49.8613	45.4403
APC_-_112073614.23-P1	APC	331.62	356.847	694.946	256.977	253.364
APC_-_112073620.23-P1	APC	234.668	254.713	326.463	416.15	117.043
APC_+_112043273.23-P2	APC	452.81	414.765	138.989	193.692	228.579
APC_+_112073567.23-P1	APC	153.14	131.404	85.1174	95.887	267.134
AXIN1_-_402444.23-P1P2	AXIN1	615.866	559.87	796.225	684.634	735.307
AXIN1_-_402618.23-P1P2	AXIN1	103.562	99.6431	185.319	139.036	274.019
AXIN1_-_402631.23-P1P2	AXIN1	320.603	361.206	509.627	292.455	326.344
AXIN1_-_402634.23-P1P2	AXIN1	239.075	211.119	272.591	281.908	338.737
AXIN1_+_402641.23-P1P2	AXIN1	415.902	430.957	460.065	363.412	607.248
CSNK1A1_-_148931015.23-P1P2	CSNK1A1	195.557	183.094	84.0399	290.538	117.043
CSNK1A1_+_148930876.23-P1P2	CSNK1A1	59.4933	59.7859	29.0908	25.8895	27.5396
CSNK1A1_+_148930955.23-P1P2	CSNK1A1	560.229	504.443	641.074	329.851	480.566
CSNK1A1_+_148930963.23-P1P2	CSNK1A1	547.559	510.048	433.129	496.695	629.28
CSNK1A1_+_148930972.23-P1P2	CSNK1A1	168.013	137.009	142.221	307.797	223.071
CTNNB1_-_41241024.23-P1P2	CTNNB1	121.741	138.878	6.46461	48.9024	35.8015
CTNNB1_-_41241041.23-P1P2	CTNNB1	182.887	183.094	9.69692	24.9306	83.9957
CTNNB1_-_41241051.23-P1P2	CTNNB1	433.53	424.106	23.7036	49.8613	110.158
CTNNB1_+_41240998.23-P1P2	CTNNB1	230.812	174.376	48.4846	297.25	115.666
CTNNB1_+_41241174.23-P1P2	CTNNB1	156.996	148.219	15.0841	32.6016	52.3252
ENSG00000116883_-_36789455.23-P1P2	ENSG00000116883	284.246	231.67	176.699	567.651	210.678
ENSG00000116883_-_36789463.23-P1P2	ENSG00000116883	166.361	137.632	118.518	80.5451	279.527
ENSG00000116883_-_36789474.23-P1P2	ENSG00000116883	150.386	135.141	199.326	450.669	155.599
ENSG00000116883_-_36789479.23-P1P2	ENSG00000116883	323.357	326.331	244.578	307.797	147.337
ENSG00000116883_+_36789497.23-P1P2	ENSG00000116883	57.8407	57.9176	32.3231	29.725	13.7698
ENSG00000153363_-_211556166.23-P1P2	ENSG00000153363	290.856	269.036	282.288	169.72	154.222
ENSG00000153363_-_211556172.23-P1P2	ENSG00000153363	264.966	242.88	220.874	309.715	187.269
ENSG00000153363_-_211556181.23-P1P2	ENSG00000153363	972.275	886.824	733.733	921.475	1184.2
ENSG00000153363_+_211556188.23-P1P2	ENSG00000153363	182.887	198.664	233.803	139.036	207.924
ENSG00000153363_+_211556207.23-P1P2	ENSG00000153363	669.3	650.794	873.8	895.585	1027.23
ENSG00000172965_-_112198827.23-P1P2	ENSG00000172965	264.966	260.94	338.315	312.592	145.96
ENSG00000172965_-_112199158.23-P1P2	ENSG00000172965	753.031	646.435	558.111	968.459	497.089
ENSG00000172965_-_112199179.23-P1P2	ENSG00000172965	70.5106	54.8037	15.0841	68.0798	19.2777
ENSG00000172965_+_112199151.23-P1P2	ENSG00000172965	638.451	568.589	713.262	518.749	503.974
ENSG00000172965_+_112199168.23-P1P2	ENSG00000172965	53.4338	47.3305	63.5687	57.5322	101.896
ENSG00000177133_-_2984541.23-P1P2	ENSG00000177133	322.806	282.737	335.082	648.196	155.599
ENSG00000177133_-_2984549.23-P1P2	ENSG00000177133	118.987	128.913	94.8143	29.725	52.3252
ENSG00000177133_+_2984581.23-P1P2	ENSG00000177133	455.014	475.796	535.485	688.469	563.184
ENSG00000177133_+_2984585.23-P1P2	ENSG00000177133	98.6046	84.0739	29.0908	21.0952	114.289
ENSG00000177133_+_2984588.23-P1P2	ENSG00000177133	381.749	356.224	381.412	382.589	346.999
ENSG00000177410_-_47895206.23-P1P2	ENSG00000177410	162.505	154.447	322.153	271.36	165.238
ENSG00000177410_+_47895196.23-P1P2	ENSG00000177410	288.653	321.349	358.786	311.633	451.649
ENSG00000177410_+_47895214.23-P1P2	ENSG00000177410	266.618	242.257	122.828	387.384	254.741
ENSG00000177410_+_47895246.23-P1P2	ENSG00000177410	136.614	127.668	202.558	128.489	56.4561
ENSG00000177410_+_47895250.23-P1P2	ENSG00000177410	145.428	156.315	79.7302	313.551	48.1943
ENSG00000178947_-_134555920.23-P1P2	ENSG00000178947	154.242	124.554	184.241	93.0104	158.353
ENSG00000178947_-_134555935.23-P1P2	ENSG00000178947	27.5432	36.1206	3.23231	5.75322	19.2777
ENSG00000178947_-_134555940.23-P1P2	ENSG00000178947	26.4415	23.6652	25.8584	14.3831	2.75396
ENSG00000178947_-_134555969.23-P1P2	ENSG00000178947	17.0768	16.8148	5.38718	4.79435	13.7698
ENSG00000178947_+_134555963.23-P1P2	ENSG00000178947	638.451	590.386	621.68	991.472	564.561
ENSG00000179859_+_7819041.23-P1P2	ENSG00000179859	133.309	104.003	126.06	148.625	172.122
ENSG00000179859_+_7819210.23-P1P2	ENSG00000179859	185.641	172.507	164.848	306.839	176.253
ENSG00000179859_+_7819218.23-P1P2	ENSG00000179859	155.894	140.746	206.868	176.432	88.1267
ENSG00000179859_+_7819230.23-P1P2	ENSG00000179859	395.52	350.619	274.746	524.502	294.674
ENSG00000179859_+_7819236.23-P1P2	ENSG00000179859	202.718	189.945	251.042	193.692	72.9799
ENSG00000182109_-_40007407.23-P1P2	ENSG00000182109	73.2649	86.565	81.8851	285.743	155.599
ENSG00000182109_-_40007442.23-P1P2	ENSG00000182109	187.294	230.425	248.888	403.684	287.789
ENSG00000182109_-_40007455.23-P1P2	ENSG00000182109	208.777	215.478	126.06	333.687	137.698
ENSG00000182109_+_40007465.23-P1P2	ENSG00000182109	192.251	192.436	178.854	319.304	123.928
ENSG00000182109_+_40007480.23-P1P2	ENSG00000182109	418.106	420.37	553.802	732.577	444.764
ENSG00000183250_-_46359792.23-P1P2	ENSG00000183250	78.2227	57.2948	15.0841	60.4088	16.5238
ENSG00000183250_-_46359799.23-P1P2	ENSG00000183250	383.401	393.59	299.527	406.561	342.868
ENSG00000183250_-_46359802.23-P1P2	ENSG00000183250	369.63	315.744	373.87	226.293	373.161
ENSG00000183250_+_46359810.23-P1P2	ENSG00000183250	988.801	965.916	994.473	2133.49	1085.06
ENSG00000183250_+_46359813.23-P1P2	ENSG00000183250	997.064	1091.09	1209.96	2118.14	1226.89
ENSG00000184441_-_45751130.23-ENST00000448927	ENSG00000184441	400.478	392.345	377.102	776.685	378.669
ENSG00000184441_-_45751150.23-ENST00000448927	ENSG00000184441	306.831	287.097	215.487	444.916	249.233
ENSG00000184441_+_45751118.23-ENST00000448927	ENSG00000184441	260.008	281.492	231.649	505.325	247.856
ENSG00000184441_+_45751136.23-ENST00000448927	ENSG00000184441	121.741	141.991	263.972	186.021	126.682
ENSG00000184441_+_45751174.23-ENST00000448927	ENSG00000184441	290.305	245.371	156.228	259.854	238.217
ENSG00000186019_-_44617302.23-P1P2	ENSG00000186019	474.294	496.97	621.68	589.705	561.808
ENSG00000186019_-_44617312.23-P1P2	ENSG00000186019	109.622	130.782	170.235	161.09	59.2101
ENSG00000186019_-_44617315.23-P1P2	ENSG00000186019	52.8829	72.2413	119.595	43.1492	34.4245
ENSG00000186019_+_44617248.23-P1P2	ENSG00000186019	2.20346	4.98216	0	7.67096	0
ENSG00000186019_+_44617273.23-P1P2	ENSG00000186019	184.539	143.237	116.363	209.993	250.61
ENSG00000188206_-_245017403.23-P2	ENSG00000188206	12.119	20.5514	14.0067	69.9975	15.1468
ENSG00000188206_-_245017406.23-P2	ENSG00000188206	26.4415	41.7256	18.3164	28.7661	17.9007
ENSG00000188206_-_245018799.23-P1	ENSG00000188206	234.668	221.706	441.748	322.18	254.741
ENSG00000188206_+_245017162.23-P2	ENSG00000188206	169.115	203.646	174.545	189.856	389.685
ENSG00000188206_+_245017238.23-P2	ENSG00000188206	210.981	171.262	221.952	261.772	159.73
ENSG00000188206_+_245017639.23-P2	ENSG00000188206	193.904	193.059	279.056	152.46	298.804
ENSG00000188206_+_245018618.23-P1	ENSG00000188206	158.649	152.579	150.841	97.8048	223.071
ENSG00000188206_+_245018629.23-P1	ENSG00000188206	156.996	133.273	85.1174	181.227	133.567
ENSG00000188206_+_245018650.23-P1	ENSG00000188206	126.699	118.326	271.514	116.982	163.861
ENSG00000188206_+_245018876.23-P1	ENSG00000188206	52.3321	51.0671	47.4071	27.8072	31.6705
ENSG00000188242_-_473032.23-P1P2	ENSG00000188242	312.34	327.577	144.376	331.769	154.222
ENSG00000188242_-_473058.23-P1P2	ENSG00000188242	298.017	270.282	168.08	165.885	187.269
ENSG00000188242_+_473042.23-P1P2	ENSG00000188242	333.824	297.684	461.142	457.381	399.324
ENSG00000188242_+_473046.23-P1P2	ENSG00000188242	342.637	352.488	335.082	589.705	348.376
ENSG00000188242_+_473061.23-P1P2	ENSG00000188242	72.1632	75.3551	102.356	87.2572	71.6029
ENSG00000197180_-_153656740.23-P1P2	ENSG00000197180	30.8484	29.8929	50.6395	21.0952	5.50792
ENSG00000197180_-_153656764.23-P1P2	ENSG00000197180	65.5528	53.5582	66.801	56.5734	290.543
ENSG00000197180_+_153656778.23-P1P2	ENSG00000197180	294.161	264.677	383.567	475.6	243.725
ENSG00000197180_+_153656785.23-P1P2	ENSG00000197180	125.046	98.3976	158.383	69.0387	114.289
ENSG00000197180_+_153656798.23-P1P2	ENSG00000197180	136.614	109.607	84.0399	714.358	83.9957
ENSG00000197989_-_28906387.23-P2	ENSG00000197989	553.618	487.629	499.93	344.234	539.776
ENSG00000197989_-_28906392.23-P2	ENSG00000197989	110.173	111.476	43.0974	148.625	104.65
ENSG00000197989_-_28906399.23-P2	ENSG00000197989	222.549	222.329	89.4271	222.458	114.289
ENSG00000197989_-_28906402.23-P2	ENSG00000197989	586.67	548.66	669.087	782.438	477.812
ENSG00000197989_-_28907479.23-P1	ENSG00000197989	263.864	290.211	293.062	121.777	415.848
ENSG00000197989_-_28907491.23-P1	ENSG00000197989	44.62	39.8573	71.1107	71.9153	48.1943
ENSG00000197989_-_28907559.23-P1	ENSG00000197989	227.507	192.436	287.675	233.964	145.96
ENSG00000197989_-_28907566.23-P1	ENSG00000197989	256.152	290.211	293.062	290.538	294.674
ENSG00000197989_+_28906437.23-P2	ENSG00000197989	704.555	652.663	844.709	897.503	802.779
ENSG00000197989_+_28907349.23-P1	ENSG00000197989	436.284	368.057	521.479	763.261	520.498
ENSG00000203644_-_129566722.23-P1P2	ENSG00000203644	207.676	204.891	256.43	233.006	144.583
ENSG00000203644_-_129566772.23-P1P2	ENSG00000203644	339.883	326.954	288.753	259.854	290.543
ENSG00000203644_+_129566661.23-P1P2	ENSG00000203644	59.4933	60.4087	37.7102	4.79435	24.7856
ENSG00000203644_+_129566752.23-P1P2	ENSG00000203644	648.367	612.805	752.05	910.927	633.41
ENSG00000203644_+_129566834.23-P1P2	ENSG00000203644	131.656	127.045	269.359	132.324	170.745
ENSG00000204588_-_110744656.23-P1P2	ENSG00000204588	294.161	272.15	289.83	654.909	472.304
ENSG00000204588_-_110744671.23-P1P2	ENSG00000204588	470.438	490.12	346.934	818.875	970.77
ENSG00000204588_-_110744679.23-P1P2	ENSG00000204588	312.891	305.157	291.985	513.955	214.809
ENSG00000204588_-_110744684.23-P1P2	ENSG00000204588	246.236	236.03	197.171	582.993	286.412
ENSG00000204588_+_110744690.23-P1P2	ENSG00000204588	294.161	286.474	316.766	654.909	360.769
ENSG00000204934_-_149570893.23-P1	ENSG00000204934	274.33	300.798	304.914	683.675	264.38
ENSG00000204934_-_149570896.23-P1	ENSG00000204934	405.436	383.003	352.321	633.813	587.97
ENSG00000204934_-_149570915.23-P1	ENSG00000204934	180.132	165.034	133.602	182.185	195.531
ENSG00000204934_-_149577721.23-P2	ENSG00000204934	59.4933	38.6117	44.1748	57.5322	53.7022
ENSG00000204934_+_149570897.23-P1	ENSG00000204934	418.657	383.003	656.158	775.726	308.443
ENSG00000204934_+_149570902.23-P1	ENSG00000204934	289.204	293.947	405.116	155.337	289.166
ENSG00000204934_+_149577672.23-P2	ENSG00000204934	528.278	504.443	470.839	756.549	370.407
ENSG00000204934_+_149577693.23-P2	ENSG00000204934	355.307	351.242	380.335	601.212	713.275
ENSG00000204934_+_149577702.23-P2	ENSG00000204934	72.1632	56.0493	57.1041	93.9693	46.8173
ENSG00000204934_+_149577707.23-P2	ENSG00000204934	226.956	232.916	518.246	297.25	351.13
ENSG00000205664_-_3761054.23-P1P2	ENSG00000205664	143.225	144.483	334.005	192.733	110.158
ENSG00000205664_-_3761415.23-P1P2	ENSG00000205664	847.229	833.266	894.271	2025.13	961.131
ENSG00000205664_-_3761419.23-P1P2	ENSG00000205664	429.123	371.171	578.583	571.487	250.61
ENSG00000205664_-_3761423.23-P1P2	ENSG00000205664	277.085	286.474	160.538	615.595	315.328
ENSG00000205664_-_3761426.23-P1P2	ENSG00000205664	633.493	569.834	843.632	771.891	728.422
ENSG00000213057_-_178511998.23-P1P2	ENSG00000213057	134.962	115.835	251.042	209.993	97.7655
ENSG00000213057_-_178512002.23-P1P2	ENSG00000213057	132.207	116.458	102.356	136.16	144.583
ENSG00000213057_-_178512019.23-P1P2	ENSG00000213057	348.146	350.619	449.29	420.944	331.852
ENSG00000213057_-_178512030.23-P1P2	ENSG00000213057	404.334	386.117	256.43	481.353	848.219
ENSG00000213057_+_178511990.23-P1P2	ENSG00000213057	428.572	419.747	481.614	411.355	576.954
ENSG00000214039_-_130526852.23-P1	ENSG00000214039	83.7313	74.7324	134.679	136.16	31.6705
ENSG00000214039_-_130526873.23-P1	ENSG00000214039	94.1977	74.1096	72.1882	126.571	89.5036
ENSG00000214039_-_130529580.23-P2	ENSG00000214039	359.163	364.32	330.773	336.564	268.511
ENSG00000214039_-_130529606.23-P2	ENSG00000214039	522.219	455.245	495.62	738.33	1345.31
ENSG00000214039_-_130529666.23-P2	ENSG00000214039	364.672	366.189	261.817	623.266	739.438
ENSG00000214039_+_130526844.23-P1	ENSG00000214039	83.7313	89.0561	210.1	173.556	61.9641
ENSG00000214039_+_130526855.23-P1	ENSG00000214039	10.4664	19.3059	2.15487	3.83548	1.37698
ENSG00000214039_+_130526859.23-P1	ENSG00000214039	105.766	102.134	44.1748	33.5605	60.5871
ENSG00000214039_+_130529630.23-P2	ENSG00000214039	421.411	401.064	446.058	463.134	375.915
ENSG00000214039_+_130529638.23-P2	ENSG00000214039	99.1555	69.7502	121.75	115.064	89.5036
ENSG00000214184_+_109150620.23-P1P2	ENSG00000214184	369.079	360.584	309.224	489.983	242.348
ENSG00000214184_+_109150624.23-P1P2	ENSG00000214184	128.351	112.099	203.635	138.077	123.928
ENSG00000214184_+_109150627.23-P1P2	ENSG00000214184	120.639	114.59	93.7369	139.036	70.2259
ENSG00000214184_+_109150646.23-P1P2	ENSG00000214184	33.0518	29.2702	71.1107	89.175	26.1626
ENSG00000214184_+_109150650.23-P1P2	ENSG00000214184	586.67	559.247	902.891	886.955	641.672
ENSG00000214401_-_44270985.23-P1P2	ENSG00000214401	770.108	738.605	956.762	791.068	844.088
ENSG00000214401_+_44270955.23-P1P2	ENSG00000214401	324.459	327.577	496.698	674.086	318.082
ENSG00000214401_+_44270975.23-P1P2	ENSG00000214401	381.198	369.302	617.37	333.687	358.015
ENSG00000214401_+_44270980.23-P1P2	ENSG00000214401	549.762	495.725	720.804	886.955	473.681
ENSG00000214401_+_44271000.23-P1P2	ENSG00000214401	160.301	160.675	316.766	230.129	210.678
ENSG00000215067_+_6915588.23-P1P2	ENSG00000215067	209.879	193.681	225.184	292.455	115.666
ENSG00000215067_+_6915597.23-P1P2	ENSG00000215067	2.75432	4.35939	2.15487	5.75322	1.37698
ENSG00000215067_+_6915604.23-P1P2	ENSG00000215067	62.7985	54.181	22.6261	25.8895	112.912
ENSG00000215067_+_6915631.23-P1P2	ENSG00000215067	139.369	150.71	112.053	121.777	99.1425
ENSG00000215067_+_6915634.23-P1P2	ENSG00000215067	84.833	76.6007	57.1041	144.789	96.3885
ENSG00000215841_+_72926883.23-ENST00000400985	ENSG00000215841	169.666	176.244	329.695	382.589	363.523
ENSG00000215841_+_72926886.23-ENST00000400985	ENSG00000215841	366.875	308.271	406.193	399.849	453.026
ENSG00000215841_+_72926889.23-ENST00000400985	ENSG00000215841	332.171	322.595	376.025	477.517	521.875
ENSG00000215841_+_72926897.23-ENST00000400985	ENSG00000215841	377.893	364.32	327.54	600.253	424.11
ENSG00000215841_+_72926914.23-ENST00000400985	ENSG00000215841	439.039	413.519	381.412	494.777	341.491
ENSG00000221949_-_62997314.23-P1P2	ENSG00000221949	645.612	600.973	863.026	697.099	621.018
ENSG00000221949_-_62997320.23-P1P2	ENSG00000221949	722.183	672.591	1032.18	1708.71	1394.88
ENSG00000221949_-_62997497.23-P1P2	ENSG00000221949	328.866	353.11	519.324	142.872	610.002
ENSG00000221949_-_62997519.23-P1P2	ENSG00000221949	487.515	440.298	882.419	559.021	432.371
ENSG00000221949_+_62997510.23-P1P2	ENSG00000221949	448.403	473.928	400.806	661.621	391.062
ENSG00000223392_+_96185960.23-P1P2	ENSG00000223392	42.4165	29.2702	8.61948	78.6274	30.2935
ENSG00000223392_+_96186053.23-P1P2	ENSG00000223392	778.371	779.708	941.678	1130.51	766.977
ENSG00000223392_+_96186136.23-P1P2	ENSG00000223392	9.91555	14.3237	10.7744	23.0129	11.0158
ENSG00000223392_+_96186161.23-P1P2	ENSG00000223392	176.276	160.052	121.75	255.06	242.348
ENSG00000223392_+_96186164.23-P1P2	ENSG00000223392	296.365	297.684	429.897	395.055	375.915
ENSG00000223458_-_76452884.23-ENST00000436872	ENSG00000223458	303.526	246.617	267.204	405.602	202.416
ENSG00000223458_-_76453053.23-ENST00000436872	ENSG00000223458	100.257	92.1699	165.925	77.6685	72.9799
ENSG00000223458_-_76453057.23-ENST00000436872	ENSG00000223458	19.8311	37.3662	3.23231	85.3395	56.4561
ENSG00000223458_-_76453079.23-ENST00000436872	ENSG00000223458	436.284	392.968	456.833	867.778	297.428
ENSG00000223458_+_76452918.23-ENST00000436872	ENSG00000223458	0	0	0	0	0
ENSG00000223552_-_46448499.23-P1P2	ENSG00000223552	130.555	125.177	142.221	120.818	360.769
ENSG00000223552_-_46448535.23-P1P2	ENSG00000223552	277.085	256.581	192.861	393.137	242.348
ENSG00000223552_+_46448480.23-P1P2	ENSG00000223552	35.8062	31.7613	12.9292	26.8484	13.7698
ENSG00000223552_+_46448518.23-P1P2	ENSG00000223552	192.802	166.902	303.837	169.72	140.452
ENSG00000223552_+_46448538.23-P1P2	ENSG00000223552	44.62	42.9711	65.7235	72.8742	16.5238
ENSG00000223764_-_853856.23-ENST00000432961	ENSG00000223764	261.66	214.233	190.706	169.72	267.134
ENSG00000223764_-_853861.23-ENST00000432961	ENSG00000223764	209.879	192.436	241.345	762.302	128.059
ENSG00000223764_-_853877.23-ENST00000432961	ENSG00000223764	369.63	380.512	298.45	436.286	319.459
ENSG00000223764_-_853880.23-ENST00000432961	ENSG00000223764	353.104	332.559	697.101	452.587	634.787
ENSG00000223764_-_855017.23-ENST00000417705	ENSG00000223764	391.664	312.008	538.718	361.494	311.197
ENSG00000223764_-_855031.23-ENST00000417705	ENSG00000223764	331.62	340.032	353.399	388.343	335.983
ENSG00000223764_-_855052.23-ENST00000417705	ENSG00000223764	304.628	284.606	186.396	154.378	173.499
ENSG00000223764_-_856358.23-ENST00000609207	ENSG00000223764	430.776	432.825	701.41	789.15	483.32
ENSG00000223764_+_853846.23-ENST00000432961	ENSG00000223764	72.714	51.6899	40.9425	83.4217	308.443
ENSG00000223764_+_855035.23-ENST00000417705	ENSG00000223764	262.211	206.137	238.113	348.07	298.804
ENSG00000223764_+_855041.23-ENST00000417705	ENSG00000223764	434.632	374.907	401.883	451.628	210.678
ENSG00000223764_+_856149.23-ENST00000609207	ENSG00000223764	332.171	274.641	331.85	350.947	271.265
ENSG00000223764_+_856295.23-ENST00000609207	ENSG00000223764	382.3	394.213	226.261	556.145	623.772
ENSG00000223764_+_856332.23-ENST00000609207	ENSG00000223764	263.864	265.3	237.036	243.553	320.836
ENSG00000223764_+_856349.23-ENST00000609207	ENSG00000223764	149.284	148.842	120.673	270.401	137.698
ENSG00000223797_-_40494605.23-P1P2	ENSG00000223797	281.491	287.72	140.067	194.651	232.709
ENSG00000223797_-_40494623.23-P1P2	ENSG00000223797	1217.41	1124.1	1034.34	1434.47	878.513
ENSG00000223797_+_40494624.23-P1P2	ENSG00000223797	924.9	886.824	1055.89	1247.49	1196.59
ENSG00000223797_+_40494646.23-P1P2	ENSG00000223797	197.209	155.692	184.241	130.406	245.102
ENSG00000223797_+_40494654.23-P1P2	ENSG00000223797	414.25	426.597	657.235	387.384	358.015
ENSG00000223960_-_179278709.23-P1P2	ENSG00000223960	201.616	232.293	192.861	325.057	176.253
ENSG00000223960_-_179278722.23-P1P2	ENSG00000223960	147.632	141.991	451.445	120.818	152.845
ENSG00000223960_-_179278734.23-P1P2	ENSG00000223960	181.785	199.909	115.286	455.463	308.443
ENSG00000223960_-_179278737.23-P1P2	ENSG00000223960	264.415	262.186	323.231	1149.69	205.17
ENSG00000223960_-_179278753.23-P1P2	ENSG00000223960	88.6891	84.0739	85.1174	58.4911	45.4403
ENSG00000224081_-_95285788.23-P1P2	ENSG00000224081	238.524	212.987	163.77	250.265	377.292
ENSG00000224081_-_95285791.23-P1P2	ENSG00000224081	25.3397	18.6831	9.69692	9.5887	33.0475
ENSG00000224081_-_95285848.23-P1P2	ENSG00000224081	741.463	640.83	587.202	1475.7	783.501
ENSG00000224081_+_95285773.23-P1P2	ENSG00000224081	246.787	218.592	269.359	234.923	263.003
ENSG00000224081_+_95285793.23-P1P2	ENSG00000224081	415.902	415.387	805.922	454.505	554.923
ENSG00000224167_-_113392512.23-P1P2	ENSG00000224167	270.474	253.467	205.79	255.06	278.15
ENSG00000224167_-_113392521.23-P1P2	ENSG00000224167	0	0	0	0	0
ENSG00000224167_-_113392527.23-P1P2	ENSG00000224167	2.20346	0.62277	0	0	0
ENSG00000224167_+_113392538.23-P1P2	ENSG00000224167	322.255	302.043	416.967	354.782	433.748
ENSG00000224167_+_113392560.23-P1P2	ENSG00000224167	210.43	213.61	93.7369	234.923	526.006
ENSG00000224621_-_16485767.23-ENST00000426353	ENSG00000224621	431.326	424.106	566.731	487.106	406.209
ENSG00000224621_-_16485770.23-ENST00000426353	ENSG00000224621	217.591	203.646	117.44	297.25	104.65
ENSG00000224621_-_16485812.23-ENST00000426353	ENSG00000224621	448.954	429.088	538.718	877.366	380.046
ENSG00000224621_-_16485842.23-ENST00000426353	ENSG00000224621	255.601	212.987	196.093	192.733	369.03
ENSG00000224621_+_16485835.23-ENST00000426353	ENSG00000224621	154.793	155.692	512.859	243.553	99.1425
ENSG00000224738_-_57184370.23-P1P2	ENSG00000224738	336.027	341.901	165.925	739.289	242.348
ENSG00000224738_+_57184364.23-P1P2	ENSG00000224738	132.207	130.159	165.925	306.839	161.107
ENSG00000224738_+_57184367.23-P1P2	ENSG00000224738	38.0096	43.5939	45.2523	17.2597	39.9324
ENSG00000224738_+_57184371.23-P1P2	ENSG00000224738	116.783	112.721	146.531	223.417	148.714
ENSG00000224738_+_57184377.23-P1P2	ENSG00000224738	109.071	90.3016	155.151	106.435	33.0475
ENSG00000224746_-_135611238.23-ENST00000419211	ENSG00000224746	705.106	714.94	687.404	771.891	693.998
ENSG00000224746_-_135611264.23-ENST00000419211	ENSG00000224746	345.943	367.434	338.315	762.302	312.574
ENSG00000224746_+_135611244.23-ENST00000419211	ENSG00000224746	356.96	340.032	602.286	482.312	353.884
ENSG00000224746_+_135611252.23-ENST00000419211	ENSG00000224746	95.8503	104.003	109.898	59.45	37.1784
ENSG00000224746_+_135611260.23-ENST00000419211	ENSG00000224746	97.5029	118.326	175.622	51.779	122.551
ENSG00000224945_-_91724197.23-ENST00000456944	ENSG00000224945	507.346	501.952	692.791	1215.85	384.177
ENSG00000224945_-_91724206.23-ENST00000456944	ENSG00000224945	858.246	846.967	908.278	1233.11	850.973
ENSG00000224945_-_91724589.23-ENST00000429700	ENSG00000224945	0.550864	1.24554	8.61948	9.5887	1.37698
ENSG00000224945_+_91724150.23-ENST00000456944	ENSG00000224945	49.5778	55.4265	29.0908	50.8201	13.7698
ENSG00000224945_+_91724210.23-ENST00000456944	ENSG00000224945	22.0346	22.4197	10.7744	10.5476	92.2576
ENSG00000224945_+_91724213.23-ENST00000456944	ENSG00000224945	34.7044	19.9286	49.562	18.2185	49.5713
ENSG00000224945_+_91724601.23-ENST00000429700	ENSG00000224945	240.177	197.418	130.37	137.118	117.043
ENSG00000224945_+_91724630.23-ENST00000429700	ENSG00000224945	14.3225	16.192	2.15487	0.95887	0
ENSG00000224945_+_91724656.23-ENST00000429700	ENSG00000224945	138.267	134.518	62.4912	78.6274	26.1626
ENSG00000224945_+_91724850.23-ENST00000429700	ENSG00000224945	231.914	226.065	134.679	382.589	134.944
ENSG00000224950_-_117041445.23-P1P2	ENSG00000224950	46.2726	48.576	82.9625	52.7379	93.6346
ENSG00000224950_-_117041448.23-P1P2	ENSG00000224950	77.1209	84.6967	100.201	108.352	115.666
ENSG00000224950_-_117041626.23-P1P2	ENSG00000224950	314.543	326.331	428.819	414.232	495.713
ENSG00000224950_+_117041578.23-P1P2	ENSG00000224950	331.069	335.673	442.826	228.211	722.914
ENSG00000224950_+_117041634.23-P1P2	ENSG00000224950	128.351	111.476	232.726	73.833	132.19
ENSG00000224975_-_47064330.23-ENST00000456273	ENSG00000224975	117.885	109.607	161.615	50.8201	56.4561
ENSG00000224975_-_47064337.23-ENST00000456273	ENSG00000224975	186.743	164.411	118.518	167.802	159.73
ENSG00000224975_-_47064376.23-ENST00000456273	ENSG00000224975	291.958	250.353	479.459	599.294	335.983
ENSG00000224975_-_47064393.23-ENST00000456273	ENSG00000224975	237.422	227.311	99.124	213.828	129.436
ENSG00000224975_-_47064413.23-ENST00000456273	ENSG00000224975	427.47	432.202	454.678	310.674	443.387
ENSG00000225195_-_65022130.23-ENST00000444853	ENSG00000225195	175.726	158.806	88.3497	607.924	247.856
ENSG00000225195_-_65022166.23-ENST00000444853	ENSG00000225195	71.0614	66.6364	57.1041	257.936	33.0475
ENSG00000225195_-_65022179.23-ENST00000444853	ENSG00000225195	182.887	171.262	323.231	271.36	192.777
ENSG00000225195_-_65022204.23-ENST00000444853	ENSG00000225195	138.267	165.034	130.37	141.913	305.689
ENSG00000225195_+_65022200.23-ENST00000444853	ENSG00000225195	229.159	234.161	298.45	222.458	192.777
ENSG00000225330_-_41002401.23-ENST00000416555	ENSG00000225330	42.9674	38.6117	11.8518	34.5193	5.50792
ENSG00000225330_-_41002417.23-ENST00000416555	ENSG00000225330	321.705	277.755	155.151	202.322	260.249
ENSG00000225330_+_41002303.23-ENST00000416555	ENSG00000225330	286.449	244.126	339.392	256.977	133.567
ENSG00000225330_+_41002452.23-ENST00000416555	ENSG00000225330	367.426	386.74	257.507	589.705	414.471
ENSG00000225330_+_41002455.23-ENST00000416555	ENSG00000225330	527.728	450.885	629.222	672.168	373.161
ENSG00000225407_-_76012127.23-P1P2	ENSG00000225407	304.628	311.385	424.509	582.034	453.026
ENSG00000225407_-_76012135.23-P1P2	ENSG00000225407	359.163	386.74	289.83	643.402	2477.19
ENSG00000225407_+_76012098.23-P1P2	ENSG00000225407	263.313	249.108	193.938	343.276	302.935
ENSG00000225407_+_76012124.23-P1P2	ENSG00000225407	250.092	214.233	201.48	367.247	173.499
ENSG00000225407_+_76012163.23-P1P2	ENSG00000225407	150.937	129.536	167.002	50.8201	99.1425
ENSG00000225484_-_81585964.23-P1P2	ENSG00000225484	81.5279	57.2948	126.06	69.0387	231.333
ENSG00000225484_-_81586063.23-P1P2	ENSG00000225484	85.3839	84.6967	49.562	53.6967	264.38
ENSG00000225484_-_81586074.23-P1P2	ENSG00000225484	376.24	411.651	837.167	501.489	578.331
ENSG00000225484_-_81586097.23-P1P2	ENSG00000225484	194.455	162.543	88.3497	96.8459	129.436
ENSG00000225484_-_81586101.23-P1P2	ENSG00000225484	70.5106	82.8284	75.4205	78.6274	115.666
ENSG00000225546_-_119547357.23-P1P2	ENSG00000225546	275.432	247.24	170.235	338.481	324.967
ENSG00000225546_-_119547408.23-P1P2	ENSG00000225546	636.248	590.386	809.154	877.366	703.636
ENSG00000225546_-_119547444.23-P1P2	ENSG00000225546	438.488	389.854	357.708	512.996	378.669
ENSG00000225546_+_119547144.23-P1P2	ENSG00000225546	104.664	96.5293	49.562	45.0669	56.4561
ENSG00000225546_+_119547403.23-P1P2	ENSG00000225546	32.501	44.2166	12.9292	30.6839	11.0158
ENSG00000225826_-_168756318.23-P1P2	ENSG00000225826	225.854	210.496	254.275	300.126	199.662
ENSG00000225826_-_168756377.23-P1P2	ENSG00000225826	52.3321	37.9889	47.4071	77.6685	140.452
ENSG00000225826_+_168756310.23-P1P2	ENSG00000225826	49.0269	62.8997	80.8076	48.9024	210.678
ENSG00000225826_+_168756322.23-P1P2	ENSG00000225826	116.783	130.782	100.201	138.077	93.6346
ENSG00000225826_+_168756336.23-P1P2	ENSG00000225826	333.824	335.673	395.419	270.401	494.336
ENSG00000225855_-_155291286.23-ENST00000446880	ENSG00000225855	285.898	278.378	243.5	323.139	327.721
ENSG00000225855_-_155294108.23-ENST00000450199	ENSG00000225855	253.397	253.467	141.144	233.006	188.646
ENSG00000225855_+_155291085.23-ENST00000446880	ENSG00000225855	155.344	135.141	96.9692	244.512	101.896
ENSG00000225855_+_155291251.23-ENST00000446880	ENSG00000225855	824.643	759.779	1005.25	1212.01	838.58
ENSG00000225855_+_155291269.23-ENST00000446880	ENSG00000225855	13.7716	9.96431	32.3231	11.5064	33.0475
ENSG00000225855_+_155291280.23-ENST00000446880	ENSG00000225855	345.392	300.175	210.1	420.944	334.606
ENSG00000225855_+_155294088.23-ENST00000450199	ENSG00000225855	629.637	593.499	811.309	889.832	575.577
ENSG00000225855_+_155294110.23-ENST00000450199	ENSG00000225855	171.87	141.369	207.945	209.034	132.19
ENSG00000225855_+_155294121.23-ENST00000450199	ENSG00000225855	339.332	297.684	203.635	454.505	575.577
ENSG00000225855_+_155294144.23-ENST00000450199	ENSG00000225855	461.624	462.095	734.811	702.852	338.737
ENSG00000225988_-_9495939.23-P1P2	ENSG00000225988	176.827	154.447	134.679	254.101	264.38
ENSG00000225988_-_9495954.23-P1P2	ENSG00000225988	329.417	303.289	282.288	301.085	188.646
ENSG00000225988_-_9495966.23-P1P2	ENSG00000225988	96.952	125.177	56.0266	164.926	290.543
ENSG00000225988_+_9495950.23-P1P2	ENSG00000225988	404.334	400.441	860.871	698.058	498.466
ENSG00000225988_+_9496013.23-P1P2	ENSG00000225988	36.9079	40.48	54.9492	88.2161	165.238
ENSG00000226179_-_281732.23-ENST00000391707	ENSG00000226179	96.4012	82.8284	86.1948	42.1903	23.4086
ENSG00000226179_-_281794.23-ENST00000391707	ENSG00000226179	457.217	435.939	509.627	549.433	323.59
ENSG00000226179_-_281834.23-ENST00000391707	ENSG00000226179	767.353	777.217	1139.93	1252.28	720.16
ENSG00000226179_+_281712.23-ENST00000391707	ENSG00000226179	209.879	193.681	132.525	237.8	93.6346
ENSG00000226179_+_281816.23-ENST00000391707	ENSG00000226179	187.845	193.681	154.073	370.124	234.086
ENSG00000226332_-_60881276.23-P1P2	ENSG00000226332	181.234	189.322	262.894	426.697	132.19
ENSG00000226332_+_60881217.23-P1P2	ENSG00000226332	262.211	231.67	159.46	361.494	174.876
ENSG00000226332_+_60881223.23-P1P2	ENSG00000226332	415.902	364.943	455.755	509.16	278.15
ENSG00000226332_+_60881227.23-P1P2	ENSG00000226332	879.179	871.255	1212.11	1025.99	963.885
ENSG00000226332_+_60881238.23-P1P2	ENSG00000226332	103.012	85.3194	220.874	181.227	180.384
ENSG00000226453_-_82643190.23-P1P2	ENSG00000226453	158.098	163.788	85.1174	193.692	240.971
ENSG00000226453_-_82643204.23-P1P2	ENSG00000226453	66.6545	71.6185	10.7744	38.3548	90.8806
ENSG00000226453_-_82643238.23-P1P2	ENSG00000226453	66.1037	62.8997	30.1682	20.1363	59.2101
ENSG00000226453_+_82643225.23-P1P2	ENSG00000226453	161.403	141.369	221.952	198.486	72.9799
ENSG00000226453_+_82643245.23-P1P2	ENSG00000226453	636.248	663.25	561.344	1314.61	750.454
ENSG00000226598_-_17598430.23-P1P2	ENSG00000226598	227.507	245.371	371.715	512.996	229.956
ENSG00000226598_-_17598447.23-P1P2	ENSG00000226598	160.301	165.034	295.217	257.936	133.567
ENSG00000226598_-_17598461.23-P1P2	ENSG00000226598	37.4587	24.9108	11.8518	26.8484	125.305
ENSG00000226598_+_17598282.23-P1P2	ENSG00000226598	29.1958	18.0603	39.8651	116.023	12.3928
ENSG00000226598_+_17598402.23-P1P2	ENSG00000226598	16.5259	16.8148	14.0067	32.6016	42.6864
ENSG00000226696_-_54960175.23-P1P2	ENSG00000226696	160.301	181.849	122.828	168.761	220.317
ENSG00000226696_-_54960193.23-P1P2	ENSG00000226696	470.438	459.604	517.169	478.476	517.744
ENSG00000226696_-_54960211.23-P1P2	ENSG00000226696	39.6622	36.7434	52.7943	46.9847	15.1468
ENSG00000226696_+_54960194.23-P1P2	ENSG00000226696	89.7908	96.5293	36.6328	57.5322	59.2101
ENSG00000226696_+_54960205.23-P1P2	ENSG00000226696	63.9002	49.8216	46.3297	32.6016	107.404
ENSG00000226864_-_123687707.23-P1P2	ENSG00000226864	722.733	742.341	976.156	885.037	761.47
ENSG00000226864_-_123687712.23-P1P2	ENSG00000226864	853.839	830.775	1868.27	757.508	776.616
ENSG00000226864_-_123687734.23-P1P2	ENSG00000226864	230.261	191.813	202.558	329.851	173.499
ENSG00000226864_-_123687766.23-P1P2	ENSG00000226864	289.204	284.606	253.197	473.682	234.086
ENSG00000226864_+_123687692.23-P1P2	ENSG00000226864	247.889	267.791	447.136	317.386	285.035
ENSG00000227066_-_20481208.23-P1P2	ENSG00000227066	96.952	112.099	60.3364	86.2983	52.3252
ENSG00000227066_-_20481366.23-P1P2	ENSG00000227066	85.3839	79.7145	42.02	86.2983	42.6864
ENSG00000227066_-_20481460.23-P1P2	ENSG00000227066	3.85605	9.96431	10.7744	0	4.13094
ENSG00000227066_+_20481091.23-P1P2	ENSG00000227066	570.144	526.863	324.308	660.662	503.974
ENSG00000227066_+_20481137.23-P1P2	ENSG00000227066	324.459	287.72	301.682	445.875	514.99
ENSG00000227214_-_28954006.23-ENST00000438190	ENSG00000227214	111.275	104.003	54.9492	51.779	27.5396
ENSG00000227214_-_28954009.23-ENST00000438190	ENSG00000227214	216.49	196.795	368.483	225.335	308.443
ENSG00000227214_-_28954023.23-ENST00000438190	ENSG00000227214	950.24	892.429	1220.73	1326.12	871.628
ENSG00000227214_-_28954033.23-ENST00000438190	ENSG00000227214	118.987	84.6967	109.898	125.612	77.1108
ENSG00000227214_-_28954042.23-ENST00000438190	ENSG00000227214	361.367	364.943	340.47	423.821	406.209
ENSG00000227359_-_114461462.23-P1P2	ENSG00000227359	609.255	558.624	1202.42	980.924	882.644
ENSG00000227359_-_114461733.23-P1P2	ENSG00000227359	288.653	288.342	269.359	371.083	290.543
ENSG00000227359_+_114461494.23-P1P2	ENSG00000227359	555.271	521.258	634.609	624.225	670.589
ENSG00000227359_+_114461717.23-P1P2	ENSG00000227359	94.7486	74.7324	187.474	133.283	103.273
ENSG00000227359_+_114461736.23-P1P2	ENSG00000227359	887.442	816.451	903.968	863.942	906.052
ENSG00000227388_-_35772191.23-ENST00000574939	ENSG00000227388	173.522	201.155	488.078	197.527	714.652
ENSG00000227388_-_35772197.23-ENST00000574939	ENSG00000227388	418.657	420.992	351.244	572.446	703.636
ENSG00000227388_-_35772212.23-ENST00000574939	ENSG00000227388	181.785	179.358	133.602	230.129	121.174
ENSG00000227388_-_35772309.23-ENST00000431981	ENSG00000227388	295.814	280.869	397.574	282.867	140.452
ENSG00000227388_-_35772322.23-ENST00000431981	ENSG00000227388	131.106	148.219	91.582	106.435	86.7497
ENSG00000227388_-_35772338.23-ENST00000431981	ENSG00000227388	475.396	443.412	479.459	576.281	484.697
ENSG00000227388_-_35772429.23-ENST00000431981	ENSG00000227388	338.781	349.997	435.284	791.068	330.475
ENSG00000227388_+_35772368.23-ENST00000431981	ENSG00000227388	79.8753	88.4333	200.403	190.815	77.1108
ENSG00000227502_-_114194428.23-P1P2	ENSG00000227502	602.645	619.033	472.994	782.438	717.406
ENSG00000227502_-_114194485.23-P1P2	ENSG00000227502	274.881	279.624	453.6	238.759	247.856
ENSG00000227502_+_114194473.23-P1P2	ENSG00000227502	337.129	316.99	298.45	727.783	323.59
ENSG00000227502_+_114194476.23-P1P2	ENSG00000227502	123.944	89.0561	52.7943	34.5193	59.2101
ENSG00000227502_+_114194482.23-P1P2	ENSG00000227502	533.787	495.102	332.927	664.497	459.911
ENSG00000227695_-_101686990.23-P1P2	ENSG00000227695	312.891	290.211	289.83	409.438	663.704
ENSG00000227695_-_101687005.23-P1P2	ENSG00000227695	332.722	330.691	326.463	392.178	238.217
ENSG00000227695_-_101687012.23-P1P2	ENSG00000227695	108.52	124.554	181.009	111.229	207.924
ENSG00000227695_-_101687047.23-P1P2	ENSG00000227695	104.664	97.1521	82.9625	333.687	100.519
ENSG00000227695_+_101686998.23-P1P2	ENSG00000227695	381.198	369.302	609.828	733.536	475.058
ENSG00000227959_-_16481718.23-P1P2	ENSG00000227959	103.012	99.6431	148.686	65.2032	86.7497
ENSG00000227959_-_16481736.23-P1P2	ENSG00000227959	119.537	99.0204	136.834	198.486	378.669
ENSG00000227959_-_16481761.23-P1P2	ENSG00000227959	821.338	868.141	1110.84	1225.44	782.124
ENSG00000227959_+_16481719.23-P1P2	ENSG00000227959	32.501	26.1563	49.562	6.71209	17.9007
ENSG00000227959_+_16481791.23-P1P2	ENSG00000227959	647.816	571.703	1429.76	713.4	682.982
ENSG00000228106_-_222988412.23-P1P2	ENSG00000228106	234.117	207.382	318.921	793.945	220.317
ENSG00000228106_-_222988417.23-P1P2	ENSG00000228106	378.994	369.925	331.85	550.392	282.281
ENSG00000228106_-_222988420.23-P1P2	ENSG00000228106	369.63	325.086	544.105	456.422	333.229
ENSG00000228106_-_222988435.23-P1P2	ENSG00000228106	542.601	500.707	522.556	566.692	538.399
ENSG00000228106_-_222988446.23-P1P2	ENSG00000228106	553.067	544.923	219.797	359.576	274.019
ENSG00000228192_-_43312035.23-P1P2	ENSG00000228192	175.175	156.315	318.921	241.635	152.845
ENSG00000228192_-_43312039.23-P1P2	ENSG00000228192	159.751	145.105	215.487	178.35	126.682
ENSG00000228192_+_43312026.23-P1P2	ENSG00000228192	333.273	298.307	353.399	367.247	245.102
ENSG00000228192_+_43312029.23-P1P2	ENSG00000228192	373.486	365.566	317.843	734.495	450.272
ENSG00000228192_+_43312058.23-P1P2	ENSG00000228192	84.2822	88.4333	64.6461	91.0927	44.0633
ENSG00000228393_-_104653453.23-P1P2	ENSG00000228393	413.148	429.088	911.51	549.433	334.606
ENSG00000228393_-_104653459.23-P1P2	ENSG00000228393	164.157	181.849	148.686	134.242	158.353
ENSG00000228393_+_104653425.23-P1P2	ENSG00000228393	18.7294	21.1742	54.9492	44.108	22.0317
ENSG00000228393_+_104653454.23-P1P2	ENSG00000228393	896.806	830.775	689.559	1573.51	1098.83
ENSG00000228393_+_104653472.23-P1P2	ENSG00000228393	569.042	546.792	281.211	430.533	418.602
ENSG00000228506_-_99872805.23-P1P2	ENSG00000228506	125.046	95.2838	89.4271	244.512	141.829
ENSG00000228506_-_99872809.23-P1P2	ENSG00000228506	605.95	563.607	455.755	754.631	666.458
ENSG00000228506_+_99872806.23-P1P2	ENSG00000228506	170.217	166.902	182.087	333.687	232.709
ENSG00000228506_+_99872817.23-P1P2	ENSG00000228506	759.641	800.259	979.389	902.297	713.275
ENSG00000228506_+_99872831.23-P1P2	ENSG00000228506	14.3225	13.0782	0	12.4653	1.37698
ENSG00000228705_-_61406721.23-ENST00000412500	ENSG00000228705	570.144	561.738	591.512	809.287	428.241
ENSG00000228705_-_61406727.23-ENST00000412500	ENSG00000228705	363.019	392.968	339.392	538.885	373.161
ENSG00000228705_-_61406747.23-ENST00000412500	ENSG00000228705	390.012	321.349	232.726	646.279	251.987
ENSG00000228705_+_61406714.23-ENST00000412500	ENSG00000228705	122.843	110.853	242.423	69.0387	106.027
ENSG00000228705_+_61406718.23-ENST00000412500	ENSG00000228705	646.163	658.268	554.879	916.68	1471.99
ENSG00000228801_-_52811901.23-P1P2	ENSG00000228801	326.662	348.128	286.598	332.728	335.983
ENSG00000228801_-_52811940.23-P1P2	ENSG00000228801	380.096	386.74	301.682	530.255	330.475
ENSG00000228801_+_52811865.23-P1P2	ENSG00000228801	447.301	475.796	430.974	777.644	384.177
ENSG00000228801_+_52811872.23-P1P2	ENSG00000228801	384.503	325.709	447.136	414.232	302.935
ENSG00000228801_+_52811943.23-P1P2	ENSG00000228801	539.296	455.867	729.424	1211.05	517.744
ENSG00000229044_-_31819633.23-P1P2	ENSG00000229044	73.8158	75.3551	86.1948	31.6427	85.3727
ENSG00000229044_-_31819655.23-P1P2	ENSG00000229044	36.357	27.4019	40.9425	31.6427	27.5396
ENSG00000229044_+_31819635.23-P1P2	ENSG00000229044	57.2898	54.8037	65.7235	20.1363	33.0475
ENSG00000229044_+_31819660.23-P1P2	ENSG00000229044	262.762	227.934	321.076	73.833	190.023
ENSG00000229044_+_31819679.23-P1P2	ENSG00000229044	36.357	27.4019	6.46461	39.3137	1.37698
ENSG00000229155_-_193561595.23-P1P2	ENSG00000229155	183.438	158.183	160.538	236.841	264.38
ENSG00000229155_-_193561606.23-P1P2	ENSG00000229155	46.8234	30.5157	61.4138	57.5322	52.3252
ENSG00000229155_-_193561622.23-P1P2	ENSG00000229155	469.887	439.053	444.981	661.621	605.871
ENSG00000229155_+_193561402.23-P1P2	ENSG00000229155	210.43	227.311	435.284	264.648	218.94
ENSG00000229155_+_193561549.23-P1P2	ENSG00000229155	743.666	725.527	1141	2760.59	644.426
ENSG00000229334_-_194353680.23-P1P2	ENSG00000229334	832.355	866.273	1077.44	1575.42	791.763
ENSG00000229334_-_194353878.23-P1P2	ENSG00000229334	564.085	529.977	489.156	1033.66	475.058
ENSG00000229334_+_194353674.23-P1P2	ENSG00000229334	217.04	224.197	230.571	276.155	139.075
ENSG00000229334_+_194353710.23-P1P2	ENSG00000229334	441.242	430.957	433.129	505.325	391.062
ENSG00000229334_+_194353725.23-P1P2	ENSG00000229334	61.6968	52.9354	38.7877	80.5451	12.3928
ENSG00000229512_-_1785074.23-P1P2	ENSG00000229512	461.073	473.305	621.68	486.147	246.479
ENSG00000229512_-_1785078.23-P1P2	ENSG00000229512	495.227	435.316	713.262	658.744	267.134
ENSG00000229512_-_1785081.23-P1P2	ENSG00000229512	1114.95	1024.46	1809.01	1674.19	1259.94
ENSG00000229512_+_1785118.23-P1P2	ENSG00000229512	312.891	342.523	294.14	964.624	340.114
ENSG00000229512_+_1785124.23-P1P2	ENSG00000229512	451.158	433.448	315.689	638.608	322.213
ENSG00000229719_-_64660847.23-P1P2	ENSG00000229719	155.344	135.764	45.2523	154.378	246.479
ENSG00000229719_-_64660870.23-P1P2	ENSG00000229719	402.131	349.374	412.658	221.499	352.507
ENSG00000229719_+_64660874.23-P1P2	ENSG00000229719	516.71	496.347	591.512	359.576	754.585
ENSG00000229719_+_64660881.23-P1P2	ENSG00000229719	251.745	212.364	305.992	218.622	170.745
ENSG00000229719_+_64660898.23-P1P2	ENSG00000229719	153.691	125.799	104.511	297.25	118.42
ENSG00000230033_-_156737505.23-ENST00000427073	ENSG00000230033	230.812	247.862	301.682	236.841	170.745
ENSG00000230033_+_156737428.23-ENST00000427073	ENSG00000230033	464.378	468.946	366.328	466.011	422.733
ENSG00000230033_+_156737486.23-ENST00000427073	ENSG00000230033	518.363	549.283	380.335	456.422	442.01
ENSG00000230033_+_156737489.23-ENST00000427073	ENSG00000230033	376.791	363.697	392.186	363.412	263.003
ENSG00000230033_+_156737496.23-ENST00000427073	ENSG00000230033	712.267	759.779	1102.22	1637.75	961.131
ENSG00000230177_-_111599165.23-ENST00000444259	ENSG00000230177	174.073	189.322	223.029	139.995	106.027
ENSG00000230177_-_111599218.23-ENST00000444259	ENSG00000230177	83.1804	64.768	96.9692	48.9024	41.3094
ENSG00000230177_+_111599138.23-ENST00000444259	ENSG00000230177	28.6449	25.5336	33.4005	11.5064	5.50792
ENSG00000230177_+_111599187.23-ENST00000444259	ENSG00000230177	125.597	108.985	42.02	80.5451	159.73
ENSG00000230177_+_111599213.23-ENST00000444259	ENSG00000230177	39.6622	21.7969	3.23231	20.1363	49.5713
ENSG00000230385_-_231773676.23-P1P2	ENSG00000230385	902.315	850.081	942.756	1243.65	968.016
ENSG00000230385_-_231773688.23-P1P2	ENSG00000230385	258.355	240.389	156.228	147.666	190.023
ENSG00000230385_+_231773670.23-P1P2	ENSG00000230385	272.678	260.94	185.319	214.787	209.301
ENSG00000230385_+_231773682.23-P1P2	ENSG00000230385	18.1785	14.3237	6.46461	10.5476	6.8849
ENSG00000230385_+_231773699.23-P1P2	ENSG00000230385	168.013	130.782	216.564	226.293	188.646
ENSG00000230487_-_1609763.23-P1P2	ENSG00000230487	87.5874	84.0739	45.2523	233.006	70.2259
ENSG00000230487_-_1609787.23-P1P2	ENSG00000230487	560.779	578.553	692.791	1504.47	607.248
ENSG00000230487_+_1609733.23-P1P2	ENSG00000230487	256.703	237.275	156.228	384.507	207.924
ENSG00000230487_+_1609749.23-P1P2	ENSG00000230487	115.131	106.494	132.525	257.936	72.9799
ENSG00000230487_+_1609767.23-P1P2	ENSG00000230487	431.877	411.028	585.047	828.464	623.772
ENSG00000230732_-_196639850.23-ENST00000432047	ENSG00000230732	132.207	143.237	192.861	122.735	161.107
ENSG00000230732_-_196639891.23-ENST00000432047	ENSG00000230732	43.5182	36.7434	68.9559	63.2855	12.3928
ENSG00000230732_-_196639994.23-ENST00000432047	ENSG00000230732	229.159	236.03	449.29	164.926	568.692
ENSG00000230732_-_196640200.23-ENST00000432047	ENSG00000230732	40.2131	47.9533	31.2456	30.6839	46.8173
ENSG00000230732_+_196639903.23-ENST00000432047	ENSG00000230732	127.25	109.607	65.7235	53.6967	141.829
ENSG00000230943_-_113953651.23-P2	ENSG00000230943	24.7889	38.6117	26.9359	19.1774	95.0116
ENSG00000230943_-_113953684.23-P2	ENSG00000230943	337.129	333.182	443.903	806.41	253.364
ENSG00000230943_+_113953632.23-P2	ENSG00000230943	143.775	151.333	73.2656	184.103	228.579
ENSG00000230943_+_113953677.23-P2	ENSG00000230943	401.029	372.416	239.191	1476.66	581.085
ENSG00000230943_+_113953723.23-P2	ENSG00000230943	77.1209	74.7324	102.356	221.499	61.9641
ENSG00000230943_+_113971215.23-P1	ENSG00000230943	110.173	107.116	63.5687	112.188	118.42
ENSG00000230943_+_113971230.23-P1	ENSG00000230943	2.20346	2.49108	0	0	0
ENSG00000230943_+_113971237.23-P1	ENSG00000230943	450.056	422.238	460.065	607.924	570.069
ENSG00000230943_+_113971245.23-P1	ENSG00000230943	132.207	129.536	68.9559	167.802	107.404
ENSG00000230943_+_113971249.23-P1	ENSG00000230943	0.550864	1.86831	0	0	2.75396
ENSG00000231023_-_133409293.23-ENST00000434443	ENSG00000231023	507.897	503.821	441.748	673.127	453.026
ENSG00000231023_-_133409327.23-ENST00000434443	ENSG00000231023	236.321	218.592	479.459	336.564	260.249
ENSG00000231023_-_133409336.23-ENST00000434443	ENSG00000231023	176.827	153.201	177.777	437.245	216.186
ENSG00000231023_-_133409361.23-ENST00000434443	ENSG00000231023	268.271	270.905	506.395	359.576	214.809
ENSG00000231023_+_133409518.23-ENST00000434443	ENSG00000231023	7.16123	7.47324	0	0	2.75396
ENSG00000231125_-_30432306.23-P1P2	ENSG00000231125	31.3992	45.4622	37.7102	26.8484	6.8849
ENSG00000231125_+_30431989.23-P1P2	ENSG00000231125	111.275	92.1699	61.4138	49.8613	39.9324
ENSG00000231125_+_30432182.23-P1P2	ENSG00000231125	179.582	151.333	315.689	221.499	192.777
ENSG00000231125_+_30432185.23-P1P2	ENSG00000231125	111.825	92.7927	106.666	528.338	123.928
ENSG00000231125_+_30432329.23-P1P2	ENSG00000231125	8.81382	4.35939	0	13.4242	1.37698
ENSG00000231194_-_99087855.23-ENST00000432229	ENSG00000231194	433.53	408.537	416.967	412.314	371.784
ENSG00000231194_-_99087973.23-ENST00000432229	ENSG00000231194	377.342	361.829	487.001	787.233	311.197
ENSG00000231194_-_99087993.23-ENST00000432229	ENSG00000231194	354.205	330.691	160.538	165.885	294.674
ENSG00000231194_-_99088005.23-ENST00000432229	ENSG00000231194	126.699	127.045	230.571	168.761	114.289
ENSG00000231194_-_99088017.23-ENST00000432229	ENSG00000231194	863.204	829.529	1114.07	1247.49	1032.73
ENSG00000231327_-_70352358.23-P1P2	ENSG00000231327	63.9002	67.2591	75.4205	209.993	30.2935
ENSG00000231327_-_70352457.23-P1P2	ENSG00000231327	117.885	108.985	157.306	163.967	82.6188
ENSG00000231327_-_70352467.23-P1P2	ENSG00000231327	405.436	409.782	456.833	893.667	479.189
ENSG00000231327_+_70352403.23-P1P2	ENSG00000231327	145.428	129.536	12.9292	43.1492	35.8015
ENSG00000231327_+_70352431.23-P1P2	ENSG00000231327	735.403	762.893	1149.62	858.189	889.529
ENSG00000231429_-_121154603.23-ENST00000445260	ENSG00000231429	159.2	171.262	152.996	949.282	216.186
ENSG00000231429_-_121154675.23-ENST00000445260	ENSG00000231429	376.24	358.093	325.385	465.052	351.13
ENSG00000231429_-_121154958.23-ENST00000445260	ENSG00000231429	483.658	483.892	475.149	1444.06	834.449
ENSG00000231429_-_121154979.23-ENST00000445260	ENSG00000231429	311.238	350.619	662.623	677.921	425.487
ENSG00000231429_+_121154793.23-ENST00000445260	ENSG00000231429	12.119	14.3237	9.69692	4.79435	66.095
ENSG00000231595_-_14114176.23-ENST00000458492	ENSG00000231595	14.3225	10.5871	6.46461	25.8895	11.0158
ENSG00000231595_-_14114185.23-ENST00000458492	ENSG00000231595	174.624	165.657	359.863	215.746	205.17
ENSG00000231595_-_14114212.23-ENST00000458492	ENSG00000231595	19.2802	14.9465	4.30974	7.67096	4.13094
ENSG00000231595_+_14114028.23-ENST00000458492	ENSG00000231595	105.766	94.0382	57.1041	55.6145	55.0792
ENSG00000231595_+_14114158.23-ENST00000458492	ENSG00000231595	176.276	201.777	331.85	380.672	488.828
ENSG00000231713_-_41099614.23-P1P2	ENSG00000231713	49.0269	34.8751	101.279	156.296	61.9641
ENSG00000231713_-_41099637.23-P1P2	ENSG00000231713	188.946	163.788	398.651	221.499	275.396
ENSG00000231713_-_41099652.23-P1P2	ENSG00000231713	55.0864	70.9957	91.582	63.2855	28.9166
ENSG00000231713_-_41099688.23-P1P2	ENSG00000231713	207.676	195.55	197.171	277.114	214.809
ENSG00000231713_+_41099638.23-P1P2	ENSG00000231713	178.48	173.753	186.396	338.481	169.368
ENSG00000231789_-_9747557.23-P1P2	ENSG00000231789	177.378	150.087	497.775	187.939	570.069
ENSG00000231789_+_9747561.23-P1P2	ENSG00000231789	104.113	102.757	35.5554	43.1492	150.091
ENSG00000231789_+_9747569.23-P1P2	ENSG00000231789	610.357	562.361	1091.44	974.212	1648.24
ENSG00000231789_+_9747592.23-P1P2	ENSG00000231789	0.550864	1.86831	0	0	0
ENSG00000231789_+_9747598.23-P1P2	ENSG00000231789	78.2227	61.6542	37.7102	70.9564	37.1784
ENSG00000231969_-_150443899.23-P1P2	ENSG00000231969	316.747	250.976	225.184	189.856	180.384
ENSG00000231969_-_150443911.23-P1P2	ENSG00000231969	1.10173	3.73662	0	14.3831	20.6547
ENSG00000231969_-_150443915.23-P1P2	ENSG00000231969	358.612	337.541	343.702	263.689	360.769
ENSG00000231969_+_150443866.23-P1P2	ENSG00000231969	190.599	183.717	207.945	135.201	106.027
ENSG00000231969_+_150443901.23-P1P2	ENSG00000231969	310.687	299.552	428.819	145.748	297.428
ENSG00000232160_-_131350976.23-P1	ENSG00000232160	469.336	500.707	376.025	492.859	707.767
ENSG00000232160_-_131351018.23-P1	ENSG00000232160	384.503	328.2	315.689	256.977	370.407
ENSG00000232160_-_131352481.23-P2	ENSG00000232160	518.363	444.035	602.286	761.343	483.32
ENSG00000232160_+_131350960.23-P1	ENSG00000232160	187.845	190.568	340.47	432.451	67.472
ENSG00000232160_+_131350986.23-P1	ENSG00000232160	135.513	139.5	149.763	137.118	63.341
ENSG00000232160_+_131350989.23-P1	ENSG00000232160	93.6469	106.494	73.2656	413.273	48.1943
ENSG00000232160_+_131352435.23-P2	ENSG00000232160	792.142	718.053	1218.58	1562	1410.03
ENSG00000232160_+_131352461.23-P2	ENSG00000232160	442.344	430.334	293.062	575.322	362.146
ENSG00000232160_+_131352466.23-P2	ENSG00000232160	478.701	462.095	391.109	704.77	758.716
ENSG00000232160_+_131352490.23-P2	ENSG00000232160	255.05	209.873	310.301	262.731	413.094
ENSG00000232192_-_245397741.23-P1P2	ENSG00000232192	538.194	471.437	516.091	376.836	487.451
ENSG00000232192_-_245397751.23-P1P2	ENSG00000232192	321.705	325.709	485.923	383.548	308.443
ENSG00000232192_-_245397825.23-P1P2	ENSG00000232192	505.693	520.013	295.217	524.502	559.054
ENSG00000232192_-_245397830.23-P1P2	ENSG00000232192	285.898	341.278	311.379	272.319	100.519
ENSG00000232192_+_245397746.23-P1P2	ENSG00000232192	316.196	262.186	525.788	183.144	304.312
ENSG00000232415_-_73476615.23-P1P2	ENSG00000232415	212.083	223.574	261.817	173.556	173.499
ENSG00000232415_-_73476619.23-P1P2	ENSG00000232415	40.7639	52.3127	1.07744	50.8201	71.6029
ENSG00000232415_+_73476380.23-P1P2	ENSG00000232415	461.624	387.363	680.939	757.508	384.177
ENSG00000232415_+_73476414.23-P1P2	ENSG00000232415	2.75432	2.49108	0	0	1.37698
ENSG00000232415_+_73476419.23-P1P2	ENSG00000232415	128.902	105.871	57.1041	182.185	92.2576
ENSG00000232527_-_148928337.23-P1P2	ENSG00000232527	12.119	11.2099	6.46461	1.91774	16.5238
ENSG00000232527_-_148928787.23-P1P2	ENSG00000232527	52.3321	59.1631	14.0067	53.6967	24.7856
ENSG00000232527_+_148928331.23-P1P2	ENSG00000232527	249.541	269.659	539.795	321.222	263.003
ENSG00000232527_+_148928538.23-P1P2	ENSG00000232527	0.550864	0.62277	0	0	0
ENSG00000232527_+_148928805.23-P1P2	ENSG00000232527	113.478	81.5828	46.3297	59.45	123.928
ENSG00000232611_-_135930106.23-P1P2	ENSG00000232611	241.278	243.503	275.823	363.412	141.829
ENSG00000232611_-_135930112.23-P1P2	ENSG00000232611	571.797	564.852	703.565	1443.1	437.879
ENSG00000232611_-_135930145.23-P1P2	ENSG00000232611	17.0768	8.71878	79.7302	5.75322	0
ENSG00000232611_+_135929890.23-P1P2	ENSG00000232611	72.714	61.0314	42.02	20.1363	49.5713
ENSG00000232611_+_135930132.23-P1P2	ENSG00000232611	147.632	128.291	297.372	142.872	38.5554
ENSG00000232679_-_222238010.23-P1P2	ENSG00000232679	78.7735	92.1699	145.454	99.7225	56.4561
ENSG00000232679_-_222238163.23-P1P2	ENSG00000232679	548.66	588.517	569.963	916.68	523.252
ENSG00000232679_+_222237845.23-P1P2	ENSG00000232679	0	0.62277	0	0	0
ENSG00000232679_+_222237890.23-P1P2	ENSG00000232679	72.1632	62.8997	58.1815	161.09	104.65
ENSG00000232679_+_222237919.23-P1P2	ENSG00000232679	218.693	219.215	195.016	396.014	461.288
ENSG00000232803_-_61297927.23-P1P2	ENSG00000232803	7.71209	10.5871	1.07744	16.3008	1.37698
ENSG00000232803_-_61297933.23-P1P2	ENSG00000232803	376.791	354.979	84.0399	53.6967	103.273
ENSG00000232803_-_61297948.23-P1P2	ENSG00000232803	223.1	214.233	134.679	228.211	63.341
ENSG00000232803_-_61297961.23-P1P2	ENSG00000232803	562.983	515.03	450.368	905.174	786.255
ENSG00000232803_+_61297964.23-P1P2	ENSG00000232803	302.424	316.367	493.465	374.918	166.614
ENSG00000232936_-_91405061.23-P1P2	ENSG00000232936	133.86	123.308	178.854	151.502	298.804
ENSG00000232936_-_91405077.23-P1P2	ENSG00000232936	520.016	511.294	408.348	586.829	294.674
ENSG00000232936_-_91405090.23-P1P2	ENSG00000232936	64.4511	39.2345	45.2523	72.8742	15.1468
ENSG00000232936_-_91405105.23-P1P2	ENSG00000232936	419.207	419.124	549.492	661.621	545.284
ENSG00000232936_+_91405033.23-P1P2	ENSG00000232936	0.550864	1.86831	0	0	0
ENSG00000233101_-_46667819.23-P1P2	ENSG00000233101	163.607	105.248	142.221	41.2314	213.432
ENSG00000233101_-_46667836.23-P1P2	ENSG00000233101	219.244	192.436	108.821	170.679	121.174
ENSG00000233101_-_46667842.23-P1P2	ENSG00000233101	368.528	381.758	560.266	542.721	291.92
ENSG00000233101_+_46667853.23-P1P2	ENSG00000233101	477.048	476.419	794.07	582.034	589.347
ENSG00000233101_+_46667863.23-P1P2	ENSG00000233101	451.708	425.974	499.93	748.878	450.272
ENSG00000233237_-_72130474.23-P1P2	ENSG00000233237	117.885	120.817	105.589	179.309	83.9957
ENSG00000233237_-_72130536.23-P1P2	ENSG00000233237	16.5259	16.8148	2.15487	17.2597	8.26188
ENSG00000233237_+_72130460.23-P1P2	ENSG00000233237	128.351	138.255	377.102	118.9	176.253
ENSG00000233237_+_72130482.23-P1P2	ENSG00000233237	136.063	134.518	117.44	306.839	172.122
ENSG00000233237_+_72130506.23-P1P2	ENSG00000233237	126.699	96.5293	227.339	121.777	100.519
ENSG00000233423_-_67161612.23-P1P2	ENSG00000233423	483.658	459.604	516.091	657.785	519.121
ENSG00000233423_-_67161939.23-P1P2	ENSG00000233423	70.5106	67.8819	48.4846	46.0258	48.1943
ENSG00000233423_-_67161972.23-P1P2	ENSG00000233423	660.486	581.044	692.791	951.199	530.137
ENSG00000233423_-_67162019.23-P1P2	ENSG00000233423	111.275	106.494	159.46	118.9	210.678
ENSG00000233423_+_67162027.23-P1P2	ENSG00000233423	789.939	772.857	1153.93	1911.99	950.116
ENSG00000233559_-_130538509.23-ENST00000447430	ENSG00000233559	43.5182	38.6117	53.8718	78.6274	5.50792
ENSG00000233559_-_130538513.23-ENST00000447430	ENSG00000233559	303.526	257.827	309.224	476.559	250.61
ENSG00000233559_-_130538525.23-ENST00000447430	ENSG00000233559	171.87	171.262	314.611	684.634	154.222
ENSG00000233559_-_130538530.23-ENST00000447430	ENSG00000233559	100.808	111.476	53.8718	68.0798	107.404
ENSG00000233559_+_130538541.23-ENST00000447430	ENSG00000233559	55.6373	68.5047	42.02	73.833	48.1943
ENSG00000233799_-_758802.23-ENST00000454037	ENSG00000233799	287	262.809	131.447	282.867	838.58
ENSG00000233799_-_758828.23-ENST00000454037	ENSG00000233799	173.522	173.753	268.281	256.977	285.035
ENSG00000233799_+_758640.23-ENST00000454037	ENSG00000233799	505.693	468.323	393.264	386.425	549.415
ENSG00000233799_+_758647.23-ENST00000454037	ENSG00000233799	405.987	393.59	321.076	499.572	375.915
ENSG00000233799_+_758797.23-ENST00000454037	ENSG00000233799	528.829	516.276	539.795	536.967	973.524
ENSG00000233901_-_132096569.23-P2	ENSG00000233901	446.751	427.843	519.324	1294.48	649.934
ENSG00000233901_-_132104167.23-P1	ENSG00000233901	88.6891	84.0739	70.0333	141.913	93.6346
ENSG00000233901_+_132096191.23-P2	ENSG00000233901	340.985	308.894	256.43	445.875	382.8
ENSG00000233901_+_132096238.23-P2	ENSG00000233901	38.5605	18.0603	16.1615	40.2726	68.849
ENSG00000233901_+_132096400.23-P2	ENSG00000233901	960.707	936.646	767.134	1029.83	718.783
ENSG00000233901_+_132096403.23-P2	ENSG00000233901	219.795	209.873	183.164	557.104	464.042
ENSG00000233901_+_132104197.23-P1	ENSG00000233901	484.76	487.629	831.78	469.847	395.193
ENSG00000233901_+_132104202.23-P1	ENSG00000233901	185.09	177.489	191.783	153.419	249.233
ENSG00000233901_+_132104211.23-P1	ENSG00000233901	226.405	211.742	173.467	122.735	243.725
ENSG00000233901_+_132104236.23-P1	ENSG00000233901	469.336	377.398	325.385	621.348	510.859
ENSG00000233903_-_42672404.23-ENST00000420096	ENSG00000233903	96.952	98.3976	75.4205	44.108	85.3727
ENSG00000233903_-_42672608.23-ENST00000420096	ENSG00000233903	315.645	327.577	308.146	468.888	568.692
ENSG00000233903_+_42672439.23-ENST00000420096	ENSG00000233903	280.941	255.958	235.958	256.018	214.809
ENSG00000233903_+_42672447.23-ENST00000420096	ENSG00000233903	109.071	99.0204	387.877	211.91	101.896
ENSG00000233903_+_42672457.23-ENST00000420096	ENSG00000233903	477.599	468.323	540.872	884.079	711.898
ENSG00000233919_-_41209668.23-ENST00000415774	ENSG00000233919	275.983	271.528	332.927	345.193	349.753
ENSG00000233919_-_41209822.23-ENST00000415774	ENSG00000233919	612.561	652.663	663.7	591.623	969.393
ENSG00000233919_-_41210053.23-ENST00000415774	ENSG00000233919	832.906	767.875	888.884	890.791	797.271
ENSG00000233919_+_41209917.23-ENST00000415774	ENSG00000233919	61.6968	75.3551	88.3497	176.432	271.265
ENSG00000233919_+_41210000.23-ENST00000415774	ENSG00000233919	398.825	351.242	447.136	536.967	333.229
ENSG00000234072_-_27579345.23-P1P2	ENSG00000234072	245.134	231.048	283.365	615.595	601.74
ENSG00000234072_-_27579408.23-P1P2	ENSG00000234072	973.927	943.496	1563.36	991.472	828.941
ENSG00000234072_-_27579439.23-P1P2	ENSG00000234072	275.983	287.097	202.558	381.63	264.38
ENSG00000234072_+_27579175.23-P1P2	ENSG00000234072	9.36469	10.5871	1.07744	4.79435	13.7698
ENSG00000234072_+_27579204.23-P1P2	ENSG00000234072	145.428	135.764	117.44	111.229	114.289
ENSG00000234160_-_37509151.23-ENST00000413915	ENSG00000234160	315.645	306.403	287.675	536.967	289.166
ENSG00000234160_-_37509166.23-ENST00000413915	ENSG00000234160	258.906	250.353	229.494	361.494	231.333
ENSG00000234160_-_37509205.23-ENST00000413915	ENSG00000234160	36.357	36.7434	17.239	7.67096	27.5396
ENSG00000234160_+_37509231.23-ENST00000413915	ENSG00000234160	156.996	153.824	132.525	183.144	234.086
ENSG00000234160_+_37509373.23-ENST00000413915	ENSG00000234160	299.119	274.641	461.142	164.926	145.96
ENSG00000234350_-_171627246.23-P1P2	ENSG00000234350	154.793	148.842	461.142	212.869	106.027
ENSG00000234350_-_171627271.23-P1P2	ENSG00000234350	481.455	463.341	587.202	1357.76	652.688
ENSG00000234350_+_171627218.23-P1P2	ENSG00000234350	378.443	327.577	235.958	432.451	260.249
ENSG00000234350_+_171627232.23-P1P2	ENSG00000234350	889.645	845.721	840.399	1399.95	996.933
ENSG00000234350_+_171627266.23-P1P2	ENSG00000234350	116.783	100.889	128.215	258.895	187.269
ENSG00000234449_-_3785043.23-ENST00000456563	ENSG00000234449	95.2995	89.0561	114.208	29.725	155.599
ENSG00000234449_-_3800307.23-ENST00000438107	ENSG00000234449	121.19	104.625	58.1815	512.037	203.793
ENSG00000234449_-_3800310.23-ENST00000438107	ENSG00000234449	130.555	113.344	160.538	150.543	408.963
ENSG00000234449_-_3800313.23-ENST00000438107	ENSG00000234449	115.681	72.864	62.4912	86.2983	173.499
ENSG00000234449_+_3781479.23-ENST00000381108	ENSG00000234449	81.5279	74.1096	149.763	102.599	41.3094
ENSG00000234449_+_3781521.23-ENST00000381108	ENSG00000234449	347.044	340.032	281.211	326.975	203.793
ENSG00000234449_+_3781541.23-ENST00000381108	ENSG00000234449	177.929	156.938	257.507	174.514	148.714
ENSG00000234449_+_3781563.23-ENST00000381108	ENSG00000234449	84.833	62.277	143.299	154.378	93.6346
ENSG00000234449_+_3781614.23-ENST00000381108	ENSG00000234449	79.8753	104.003	137.912	120.818	39.9324
ENSG00000234449_+_3784726.23-ENST00000456563	ENSG00000234449	879.73	802.127	1413.59	878.325	1308.13
ENSG00000234449_+_3784734.23-ENST00000456563	ENSG00000234449	114.58	85.9422	79.7302	42.1903	92.2576
ENSG00000234449_+_3784741.23-ENST00000456563	ENSG00000234449	814.728	763.516	643.229	688.469	1214.5
ENSG00000234449_+_3784961.23-ENST00000456563	ENSG00000234449	183.989	209.873	185.319	788.192	133.567
ENSG00000234449_+_3800125.23-ENST00000438107	ENSG00000234449	423.063	418.501	469.762	359.576	322.213
ENSG00000234449_+_3800347.23-ENST00000438107	ENSG00000234449	170.217	169.393	182.087	307.797	240.971
ENSG00000234546_-_9242308.23-P1P2	ENSG00000234546	53.4338	44.2166	17.239	77.6685	23.4086
ENSG00000234546_+_9242270.23-P1P2	ENSG00000234546	165.259	178.112	328.618	244.512	106.027
ENSG00000234546_+_9242276.23-P1P2	ENSG00000234546	512.303	463.341	883.497	889.832	462.665
ENSG00000234546_+_9242291.23-P1P2	ENSG00000234546	88.6891	87.8105	26.9359	176.432	52.3252
ENSG00000234546_+_9242296.23-P1P2	ENSG00000234546	65.5528	42.9711	63.5687	127.53	20.6547
ENSG00000234678_+_201979419.23-P1P2	ENSG00000234678	297.467	283.983	224.107	488.065	218.94
ENSG00000234678_+_201979434.23-P1P2	ENSG00000234678	249.541	231.67	231.649	445.875	158.353
ENSG00000234678_+_201979440.23-P1P2	ENSG00000234678	183.438	137.632	28.0133	111.229	111.535
ENSG00000234678_+_201979475.23-P1P2	ENSG00000234678	82.0787	77.8462	158.383	24.9306	148.714
ENSG00000234678_+_201979487.23-P1P2	ENSG00000234678	491.921	438.43	405.116	512.037	567.315
ENSG00000234705_-_131425676.23-ENST00000428643	ENSG00000234705	305.729	282.737	312.456	236.841	250.61
ENSG00000234705_-_131425783.23-ENST00000428643	ENSG00000234705	380.647	391.099	993.395	431.492	404.832
ENSG00000234705_-_131425837.23-ENST00000428643	ENSG00000234705	361.918	328.2	346.934	517.79	508.105
ENSG00000234705_+_131425648.23-ENST00000428643	ENSG00000234705	320.052	285.851	550.569	412.314	481.943
ENSG00000234705_+_131425773.23-ENST00000428643	ENSG00000234705	657.731	599.727	463.297	779.562	414.471
ENSG00000234883_-_26946405.23-P1P2	ENSG00000234883	0.550864	0	1.07744	0	0
ENSG00000234883_-_26946408.23-P1P2	ENSG00000234883	46.8234	37.3662	187.474	17.2597	20.6547
ENSG00000234883_-_26946456.23-P1P2	ENSG00000234883	172.971	196.795	96.9692	115.064	63.341
ENSG00000234883_+_26946322.23-P1P2	ENSG00000234883	327.764	323.217	366.328	551.351	235.463
ENSG00000234883_+_26946430.23-P1P2	ENSG00000234883	222.549	223.574	184.241	497.654	202.416
ENSG00000234902_-_208100563.23-ENST00000417096	ENSG00000234902	415.351	368.68	331.85	313.551	192.777
ENSG00000234902_-_208100571.23-ENST00000417096	ENSG00000234902	119.537	113.344	61.4138	51.779	68.849
ENSG00000234902_-_208100786.23-ENST00000448786	ENSG00000234902	161.954	155.07	120.673	230.129	147.337
ENSG00000234902_+_208100376.23-ENST00000417096	ENSG00000234902	80.4261	74.7324	17.239	21.0952	56.4561
ENSG00000234902_+_208100524.23-ENST00000417096	ENSG00000234902	500.735	468.323	687.404	636.69	667.835
ENSG00000234902_+_208100594.23-ENST00000417096	ENSG00000234902	148.733	174.376	261.817	136.16	79.8648
ENSG00000234902_+_208100734.23-ENST00000448786	ENSG00000234902	275.983	335.05	530.098	585.87	466.796
ENSG00000234902_+_208100775.23-ENST00000448786	ENSG00000234902	128.351	112.721	74.343	90.1338	123.928
ENSG00000235038_-_58525840.23-ENST00000419596	ENSG00000235038	261.66	209.873	423.432	262.731	190.023
ENSG00000235038_-_58525856.23-ENST00000419596	ENSG00000235038	632.392	584.158	408.348	795.862	444.764
ENSG00000235038_-_58525877.23-ENST00000419596	ENSG00000235038	472.641	439.053	789.76	839.012	634.787
ENSG00000235038_+_58525851.23-ENST00000419596	ENSG00000235038	375.689	348.128	546.26	559.98	630.656
ENSG00000235038_+_58525860.23-ENST00000419596	ENSG00000235038	278.186	199.909	270.436	518.749	346.999
ENSG00000235192_-_166651311.23-P1P2	ENSG00000235192	737.056	646.435	800.534	868.737	925.33
ENSG00000235192_-_166651328.23-P1P2	ENSG00000235192	400.478	378.644	566.731	326.016	574.2
ENSG00000235192_-_166651331.23-P1P2	ENSG00000235192	193.353	193.681	169.157	419.026	220.317
ENSG00000235192_+_166651314.23-P1P2	ENSG00000235192	156.996	117.081	80.8076	313.551	159.73
ENSG00000235192_+_166651322.23-P1P2	ENSG00000235192	0.550864	1.86831	0	0	0
ENSG00000235381_-_155577788.23-ENST00000435295	ENSG00000235381	220.896	210.496	185.319	210.952	170.745
ENSG00000235381_-_155577806.23-ENST00000435295	ENSG00000235381	531.584	581.667	589.357	881.202	598.986
ENSG00000235381_+_155577770.23-ENST00000435295	ENSG00000235381	16.5259	19.9286	10.7744	0	57.8331
ENSG00000235381_+_155577796.23-ENST00000435295	ENSG00000235381	173.522	158.183	104.511	207.116	327.721
ENSG00000235381_+_155577801.23-ENST00000435295	ENSG00000235381	243.482	275.887	691.713	488.065	240.971
ENSG00000235565_-_95089676.23-ENST00000435559	ENSG00000235565	231.363	209.251	203.635	265.607	374.538
ENSG00000235565_-_95089699.23-ENST00000435559	ENSG00000235565	322.255	299.552	279.056	303.962	333.229
ENSG00000235565_-_95089707.23-ENST00000435559	ENSG00000235565	548.11	554.265	508.549	564.775	1423.8
ENSG00000235565_-_95089721.23-ENST00000435559	ENSG00000235565	252.296	236.652	276.901	458.34	218.94
ENSG00000235565_+_95089703.23-ENST00000435559	ENSG00000235565	332.722	260.318	311.379	922.433	229.956
ENSG00000235781_-_30484076.23-P1P2	ENSG00000235781	6.61037	4.98216	10.7744	5.75322	4.13094
ENSG00000235781_-_30484127.23-P1P2	ENSG00000235781	337.129	351.865	337.237	796.821	468.173
ENSG00000235781_-_30484134.23-P1P2	ENSG00000235781	93.096	84.6967	122.828	54.6556	39.9324
ENSG00000235781_+_30484082.23-P1P2	ENSG00000235781	118.987	105.871	213.332	351.905	263.003
ENSG00000235781_+_30484130.23-P1P2	ENSG00000235781	366.324	301.421	151.918	266.566	205.17
ENSG00000235884_-_30948678.23-P1P2	ENSG00000235884	582.263	578.553	310.301	742.166	937.723
ENSG00000235884_-_30948697.23-P1P2	ENSG00000235884	162.505	158.183	147.609	241.635	86.7497
ENSG00000235884_+_30948681.23-P1P2	ENSG00000235884	655.528	574.816	984.776	965.583	578.331
ENSG00000235884_+_30948714.23-P1P2	ENSG00000235884	407.639	442.789	479.459	510.119	406.209
ENSG00000235884_+_30948887.23-P1P2	ENSG00000235884	181.785	188.699	302.759	256.977	236.84
ENSG00000235934_-_171674099.23-P1P2	ENSG00000235934	470.989	500.707	580.738	769.973	476.435
ENSG00000235934_+_171674079.23-P1P2	ENSG00000235934	43.5182	42.3483	22.6261	55.6145	97.7655
ENSG00000235934_+_171674120.23-P1P2	ENSG00000235934	403.232	346.883	470.839	479.435	397.947
ENSG00000235934_+_171674126.23-P1P2	ENSG00000235934	184.539	187.454	412.658	559.98	205.17
ENSG00000235934_+_171674146.23-P1P2	ENSG00000235934	435.733	424.729	325.385	575.322	771.108
ENSG00000235978_-_4873045.23-P1	ENSG00000235978	98.6046	89.0561	103.434	88.2161	57.8331
ENSG00000235978_-_4873063.23-P1	ENSG00000235978	152.589	104.003	195.016	102.599	688.49
ENSG00000235978_-_4873075.23-P1	ENSG00000235978	689.131	619.033	414.813	633.813	466.796
ENSG00000235978_-_4873095.23-P1	ENSG00000235978	197.209	191.19	233.803	202.322	232.709
ENSG00000235978_-_4898235.23-P2	ENSG00000235978	65.5528	51.0671	75.4205	26.8484	38.5554
ENSG00000235978_-_4898441.23-P2	ENSG00000235978	114.029	102.757	64.6461	271.36	107.404
ENSG00000235978_+_4872999.23-P1	ENSG00000235978	74.3666	70.373	70.0333	74.7919	17.9007
ENSG00000235978_+_4898228.23-P2	ENSG00000235978	458.87	414.142	565.653	754.631	979.032
ENSG00000235978_+_4898331.23-P2	ENSG00000235978	187.845	180.603	277.978	215.746	192.777
ENSG00000235978_+_4898447.23-P2	ENSG00000235978	173.522	171.262	144.376	148.625	101.896
ENSG00000236081_-_1781894.23-P1P2	ENSG00000236081	229.159	219.215	112.053	232.047	128.059
ENSG00000236081_-_1781900.23-P1P2	ENSG00000236081	133.309	87.1878	182.087	140.954	140.452
ENSG00000236081_+_1781720.23-P1P2	ENSG00000236081	970.071	929.795	2658.03	1343.38	775.239
ENSG00000236081_+_1781903.23-P1P2	ENSG00000236081	181.234	166.902	107.744	215.746	90.8806
ENSG00000236081_+_1781944.23-P1P2	ENSG00000236081	160.301	132.027	287.675	349.988	176.253
ENSG00000236204_-_19226457.23-P1P2	ENSG00000236204	674.808	650.172	772.521	809.287	802.779
ENSG00000236204_-_19226662.23-P1P2	ENSG00000236204	119.537	96.5293	162.693	296.291	86.7497
ENSG00000236204_-_19226670.23-P1P2	ENSG00000236204	168.013	171.262	137.912	167.802	190.023
ENSG00000236204_+_19226558.23-P1P2	ENSG00000236204	84.2822	94.661	58.1815	224.376	123.928
ENSG00000236204_+_19226623.23-P1P2	ENSG00000236204	148.182	148.842	92.6594	124.653	121.174
ENSG00000236305_-_100450195.23-P1P2	ENSG00000236305	832.906	789.672	710.03	1090.24	647.18
ENSG00000236305_-_100450213.23-P1P2	ENSG00000236305	68.858	59.7859	30.1682	79.5862	20.6547
ENSG00000236305_-_100450223.23-P1P2	ENSG00000236305	472.09	402.309	301.682	655.867	348.376
ENSG00000236305_-_100450229.23-P1P2	ENSG00000236305	544.254	531.223	915.82	784.356	746.323
ENSG00000236305_+_100450210.23-P1P2	ENSG00000236305	338.23	313.876	182.087	387.384	268.511
ENSG00000236682_-_128146715.23-ENST00000433673	ENSG00000236682	227.507	201.155	84.0399	279.031	147.337
ENSG00000236682_-_128146737.23-ENST00000433673	ENSG00000236682	131.106	147.596	232.726	221.499	110.158
ENSG00000236682_-_128146761.23-ENST00000433673	ENSG00000236682	248.44	229.179	192.861	508.201	205.17
ENSG00000236682_-_128146953.23-ENST00000433673	ENSG00000236682	406.538	397.95	354.476	377.795	374.538
ENSG00000236682_+_128146925.23-ENST00000433673	ENSG00000236682	214.837	254.713	244.578	391.219	210.678
ENSG00000236824_-_47558201.23-ENST00000418539	ENSG00000236824	501.837	489.497	447.136	465.052	556.3
ENSG00000236824_-_47558474.23-ENST00000418539	ENSG00000236824	81.5279	62.8997	28.0133	60.4088	85.3727
ENSG00000236824_+_47558215.23-ENST00000418539	ENSG00000236824	858.246	848.212	877.032	1353.93	897.79
ENSG00000236824_+_47558296.23-ENST00000418539	ENSG00000236824	439.039	417.878	720.804	316.427	440.633
ENSG00000236824_+_47558379.23-ENST00000418539	ENSG00000236824	224.752	248.485	192.861	231.088	444.764
ENSG00000237036_+_31607951.23-P1P2	ENSG00000237036	441.242	456.49	331.85	862.983	161.107
ENSG00000237036_+_31607960.23-P1P2	ENSG00000237036	659.384	648.303	948.143	634.772	729.799
ENSG00000237036_+_31607967.23-P1P2	ENSG00000237036	302.424	276.51	402.961	401.767	256.118
ENSG00000237036_+_31607970.23-P1P2	ENSG00000237036	28.0941	24.9108	19.3938	15.3419	2.75396
ENSG00000237036_+_31607976.23-P1P2	ENSG00000237036	287.551	272.773	344.779	290.538	360.769
ENSG00000237187_-_92921268.23-P1P2	ENSG00000237187	12.119	26.1563	45.2523	30.6839	6.8849
ENSG00000237187_-_92921279.23-P1P2	ENSG00000237187	578.958	520.013	642.151	446.834	527.383
ENSG00000237187_+_92921219.23-P1P2	ENSG00000237187	587.221	579.176	827.47	763.261	772.485
ENSG00000237187_+_92921290.23-P1P2	ENSG00000237187	46.8234	57.2948	17.239	14.3831	107.404
ENSG00000237187_+_92921299.23-P1P2	ENSG00000237187	94.7486	102.757	77.5753	153.419	71.6029
ENSG00000237517_-_18958035.23-P1P2	ENSG00000237517	491.921	463.963	710.03	914.762	676.097
ENSG00000237517_-_18958041.23-P1P2	ENSG00000237517	74.3666	75.9779	135.757	79.5862	42.6864
ENSG00000237517_-_18958072.23-P1P2	ENSG00000237517	224.752	245.371	174.545	491.901	283.658
ENSG00000237517_+_18958085.23-P1P2	ENSG00000237517	198.311	172.507	279.056	438.204	264.38
ENSG00000237517_+_18958252.23-P1P2	ENSG00000237517	318.95	300.798	340.47	266.566	250.61
ENSG00000237687_-_61331773.23-ENST00000435412	ENSG00000237687	45.7217	48.576	62.4912	35.4782	33.0475
ENSG00000237687_-_61331777.23-ENST00000435412	ENSG00000237687	24.238	21.1742	1.07744	7.67096	16.5238
ENSG00000237687_-_61331781.23-ENST00000435412	ENSG00000237687	0.550864	0.62277	21.5487	0.95887	0
ENSG00000237687_+_61331766.23-ENST00000435412	ENSG00000237687	270.474	268.414	505.317	303.962	212.055
ENSG00000237687_+_61331823.23-ENST00000435412	ENSG00000237687	195.006	201.777	197.171	371.083	349.753
ENSG00000237807_-_54436460.23-P1P2	ENSG00000237807	302.424	261.563	279.056	241.635	330.475
ENSG00000237807_-_54436476.23-P1P2	ENSG00000237807	82.0787	67.8819	23.7036	37.3959	100.519
ENSG00000237807_+_54436340.23-P1P2	ENSG00000237807	219.244	209.873	197.171	392.178	216.186
ENSG00000237807_+_54436495.23-P1P2	ENSG00000237807	184.539	197.418	202.558	225.335	177.63
ENSG00000237807_+_54436507.23-P1P2	ENSG00000237807	628.536	565.475	416.967	1265.71	428.241
ENSG00000237945_-_35321247.23-P1P2	ENSG00000237945	405.987	355.601	467.607	796.821	521.875
ENSG00000237945_+_35321255.23-P1P2	ENSG00000237945	156.996	158.806	99.124	209.993	100.519
ENSG00000237945_+_35321265.23-P1P2	ENSG00000237945	403.232	467.077	349.089	617.513	294.674
ENSG00000237945_+_35321305.23-P1P2	ENSG00000237945	298.017	285.851	397.574	403.684	245.102
ENSG00000237945_+_35321308.23-P1P2	ENSG00000237945	98.0538	127.668	190.706	90.1338	67.472
ENSG00000238045_-_29823311.23-P1P2	ENSG00000238045	176.827	156.315	42.02	132.324	139.075
ENSG00000238045_+_29823268.23-P1P2	ENSG00000238045	613.112	618.41	628.145	1195.71	999.687
ENSG00000238045_+_29823276.23-P1P2	ENSG00000238045	310.136	268.414	426.664	459.299	414.471
ENSG00000238045_+_29823285.23-P1P2	ENSG00000238045	656.63	658.268	711.107	1323.24	516.367
ENSG00000238045_+_29823293.23-P1P2	ENSG00000238045	3.85605	4.98216	12.9292	0	0
ENSG00000238164_-_2488428.23-P1P2	ENSG00000238164	377.893	393.59	340.47	861.066	561.808
ENSG00000238164_-_2488451.23-P1P2	ENSG00000238164	482.557	459.604	828.548	1089.28	466.796
ENSG00000238164_+_2488414.23-P1P2	ENSG00000238164	397.173	432.202	620.603	701.893	557.677
ENSG00000238164_+_2488441.23-P1P2	ENSG00000238164	26.4415	20.5514	60.3364	5.75322	22.0317
ENSG00000238164_+_2488444.23-P1P2	ENSG00000238164	199.964	170.016	273.669	273.278	97.7655
ENSG00000238287_-_40974357.23-P1P2	ENSG00000238287	472.641	453.999	604.441	458.34	472.304
ENSG00000238287_+_40974303.23-P1P2	ENSG00000238287	349.248	348.128	387.877	346.152	358.015
ENSG00000238287_+_40974306.23-P1P2	ENSG00000238287	130.004	130.782	157.306	261.772	184.515
ENSG00000238287_+_40974338.23-P1P2	ENSG00000238287	379.545	369.925	638.919	596.417	218.94
ENSG00000238287_+_40974344.23-P1P2	ENSG00000238287	158.649	191.19	191.783	288.62	161.107
ENSG00000240288_-_10327072.23-P1P2	ENSG00000240288	205.472	188.076	159.46	413.273	139.075
ENSG00000240288_-_10327275.23-P1P2	ENSG00000240288	597.136	570.457	855.484	538.885	713.275
ENSG00000240288_+_10327041.23-P1P2	ENSG00000240288	441.242	449.017	329.695	504.366	481.943
ENSG00000240288_+_10327297.23-P1P2	ENSG00000240288	98.0538	80.9601	79.7302	305.88	60.5871
ENSG00000240288_+_10327414.23-P1P2	ENSG00000240288	183.989	197.418	134.679	112.188	78.4878
ENSG00000240541_-_149095631.23-P1P2	ENSG00000240541	258.355	222.329	376.025	430.533	212.055
ENSG00000240541_-_149095639.23-P1P2	ENSG00000240541	379.545	304.534	494.543	579.158	366.276
ENSG00000240541_+_149095619.23-P1P2	ENSG00000240541	465.48	444.658	601.209	240.676	582.462
ENSG00000240541_+_149095679.23-P1P2	ENSG00000240541	36.357	47.9533	38.7877	23.0129	167.991
ENSG00000240541_+_149095723.23-P1P2	ENSG00000240541	88.6891	87.1878	44.1748	133.283	99.1425
ENSG00000241359_-_63535649.23-ENST00000488201	ENSG00000241359	74.3666	65.3908	102.356	162.049	81.2418
ENSG00000241359_-_63535704.23-ENST00000488201	ENSG00000241359	90.8925	60.4087	35.5554	129.448	61.9641
ENSG00000241359_-_63535724.23-ENST00000488201	ENSG00000241359	56.1881	56.0493	34.4779	140.954	45.4403
ENSG00000241359_+_63535678.23-ENST00000488201	ENSG00000241359	175.726	153.824	113.131	200.404	115.666
ENSG00000241359_+_63535708.23-ENST00000488201	ENSG00000241359	288.102	272.773	428.819	353.823	191.4
ENSG00000241769_-_148620572.23-P1	ENSG00000241769	138.267	149.465	162.693	135.201	88.1267
ENSG00000241769_-_148620786.23-P1	ENSG00000241769	386.156	356.847	475.149	1262.83	450.272
ENSG00000241769_-_148620818.23-P1	ENSG00000241769	480.353	467.077	439.594	667.374	457.157
ENSG00000241769_-_148622453.23-P2	ENSG00000241769	55.0864	59.7859	38.7877	26.8484	31.6705
ENSG00000241769_+_148620771.23-P1	ENSG00000241769	38.5605	35.4979	84.0399	15.3419	46.8173
ENSG00000241769_+_148620777.23-P1	ENSG00000241769	345.943	352.488	371.715	518.749	581.085
ENSG00000241769_+_148622168.23-P2	ENSG00000241769	94.1977	98.3976	34.4779	262.731	61.9641
ENSG00000241769_+_148622216.23-P2	ENSG00000241769	372.384	323.217	272.591	543.68	221.694
ENSG00000241769_+_148622289.23-P2	ENSG00000241769	175.726	171.884	422.355	156.296	140.452
ENSG00000241769_+_148622469.23-P2	ENSG00000241769	112.927	163.166	191.783	102.599	212.055
ENSG00000241886_-_30716144.23-P1P2	ENSG00000241886	212.083	201.777	269.359	234.923	563.184
ENSG00000241886_-_30716161.23-P1P2	ENSG00000241886	132.207	124.554	280.133	85.3395	151.468
ENSG00000241886_-_30716234.23-P1P2	ENSG00000241886	98.0538	92.1699	130.37	77.6685	49.5713
ENSG00000241886_+_30716151.23-P1P2	ENSG00000241886	186.192	180.603	156.228	54.6556	234.086
ENSG00000241886_+_30716223.23-P1P2	ENSG00000241886	616.417	599.104	727.269	638.608	710.521
ENSG00000242349_-_11900955.23-P1P2	ENSG00000242349	40.2131	36.7434	58.1815	27.8072	17.9007
ENSG00000242349_+_11900877.23-P1P2	ENSG00000242349	385.605	360.584	762.824	279.99	274.019
ENSG00000242349_+_11900904.23-P1P2	ENSG00000242349	169.666	146.974	121.75	253.142	141.829
ENSG00000242349_+_11900908.23-P1P2	ENSG00000242349	122.292	99.6431	126.06	113.147	194.154
ENSG00000242349_+_11900911.23-P1P2	ENSG00000242349	14.3225	16.8148	5.38718	141.913	15.1468
ENSG00000243004_-_20180005.23-P1P2	ENSG00000243004	8.81382	9.34154	5.38718	13.4242	2.75396
ENSG00000243004_-_20180040.23-P1P2	ENSG00000243004	223.651	217.347	124.982	260.813	337.36
ENSG00000243004_-_20180045.23-P1P2	ENSG00000243004	348.697	329.445	191.783	464.093	491.582
ENSG00000243004_-_20180079.23-P1P2	ENSG00000243004	363.57	384.872	506.395	918.598	378.669
ENSG00000243004_+_20180072.23-P1P2	ENSG00000243004	750.277	716.808	579.66	1069.14	801.402
ENSG00000243629_-_156840751.23-P1P2	ENSG00000243629	205.472	226.688	368.483	291.497	163.861
ENSG00000243629_-_156840807.23-P1P2	ENSG00000243629	234.668	189.945	235.958	766.137	279.527
ENSG00000243629_+_156840436.23-P1P2	ENSG00000243629	493.574	414.142	229.494	508.201	285.035
ENSG00000243629_+_156840714.23-P1P2	ENSG00000243629	428.021	412.274	371.715	425.738	451.649
ENSG00000243629_+_156840747.23-P1P2	ENSG00000243629	747.522	692.52	741.275	1021.2	786.255
ENSG00000244128_-_164924764.23-P1P2	ENSG00000244128	247.338	244.748	307.069	245.471	264.38
ENSG00000244128_-_164924790.23-P1P2	ENSG00000244128	260.008	223.574	135.757	242.594	345.622
ENSG00000244128_-_164924798.23-P1P2	ENSG00000244128	113.478	112.099	290.908	294.373	41.3094
ENSG00000244128_-_164924822.23-P1P2	ENSG00000244128	383.952	360.584	423.432	1149.69	454.403
ENSG00000244128_+_164924772.23-P1P2	ENSG00000244128	12.119	15.5692	24.781	23.0129	12.3928
ENSG00000244468_-_149002917.23-P1P2	ENSG00000244468	378.994	388.608	228.416	315.468	418.602
ENSG00000244468_+_149002581.23-P1P2	ENSG00000244468	96.952	85.9422	87.2723	94.9282	35.8015
ENSG00000244468_+_149002587.23-P1P2	ENSG00000244468	55.0864	62.8997	64.6461	111.229	56.4561
ENSG00000244468_+_149002955.23-P1P2	ENSG00000244468	3.85605	6.2277	12.9292	0	0
ENSG00000244468_+_149003006.23-P1P2	ENSG00000244468	231.363	219.838	107.744	133.283	156.976
ENSG00000244625_-_27068796.23-P1P2	ENSG00000244625	401.029	323.217	262.894	862.025	188.646
ENSG00000244625_-_27068803.23-P1P2	ENSG00000244625	51.7812	56.0493	70.0333	19.1774	27.5396
ENSG00000244625_-_27068835.23-P1P2	ENSG00000244625	22.0346	24.9108	3.23231	10.5476	23.4086
ENSG00000244625_-_27068873.23-P1P2	ENSG00000244625	477.048	432.825	645.384	820.793	707.767
ENSG00000244625_+_27068856.23-P1P2	ENSG00000244625	152.589	159.429	175.622	105.476	269.888
ENSG00000245248_-_119252565.23-P1P2	ENSG00000245248	14.8733	21.1742	2.15487	14.3831	13.7698
ENSG00000245248_-_119252568.23-P1P2	ENSG00000245248	305.729	272.15	265.049	380.672	604.494
ENSG00000245248_-_119252607.23-P1P2	ENSG00000245248	16.5259	21.7969	9.69692	8.62983	0
ENSG00000245248_-_119252614.23-P1P2	ENSG00000245248	0	0	0	0	0
ENSG00000245248_-_119252624.23-P1P2	ENSG00000245248	222.549	180.603	270.436	898.462	223.071
ENSG00000245552_-_94884288.23-P1	ENSG00000245552	114.58	111.476	57.1041	102.599	89.5036
ENSG00000245552_-_94965769.23-P2	ENSG00000245552	133.309	142.614	65.7235	75.7508	90.8806
ENSG00000245552_-_94965780.23-P2	ENSG00000245552	771.209	704.352	610.906	916.68	724.291
ENSG00000245552_-_94965810.23-P2	ENSG00000245552	293.06	297.684	179.932	489.983	342.868
ENSG00000245552_-_94965829.23-P2	ENSG00000245552	2.20346	1.86831	2.15487	0	0
ENSG00000245552_+_94884262.23-P1	ENSG00000245552	807.016	735.491	1000.94	1053.8	811.041
ENSG00000245552_+_94884268.23-P1	ENSG00000245552	232.465	212.987	163.77	466.011	163.861
ENSG00000245552_+_94884276.23-P1	ENSG00000245552	6.0595	11.8326	0	1.91774	16.5238
ENSG00000245552_+_94884299.23-P1	ENSG00000245552	1127.62	1182.02	1276.76	1820.9	1226.89
ENSG00000245552_+_94965781.23-P2	ENSG00000245552	26.4415	30.5157	25.8584	0.95887	9.63885
ENSG00000245571_-_58910434.23-P1P2	ENSG00000245571	553.067	502.575	947.066	947.364	842.711
ENSG00000245571_-_58910441.23-P1P2	ENSG00000245571	396.071	407.291	549.492	690.387	448.895
ENSG00000245571_-_58910476.23-P1P2	ENSG00000245571	180.132	178.735	385.722	256.977	210.678
ENSG00000245571_+_58910426.23-P1P2	ENSG00000245571	174.624	160.052	152.996	342.317	315.328
ENSG00000245571_+_58910458.23-P1P2	ENSG00000245571	143.225	155.692	179.932	353.823	177.63
ENSG00000245937_-_127418494.23-P1P2	ENSG00000245937	36.357	61.0314	98.0466	121.777	38.5554
ENSG00000245937_-_127418522.23-P1P2	ENSG00000245937	136.614	117.081	149.763	107.393	488.828
ENSG00000245937_-_127418531.23-P1P2	ENSG00000245937	457.217	401.686	506.395	559.021	492.959
ENSG00000245937_+_127418513.23-P1P2	ENSG00000245937	130.555	108.362	89.4271	60.4088	83.9957
ENSG00000245937_+_127418527.23-P1P2	ENSG00000245937	381.198	324.463	370.638	621.348	340.114
ENSG00000246228_-_128494345.23-P1P2	ENSG00000246228	510.651	472.682	547.337	941.611	464.042
ENSG00000246228_-_128494360.23-P1P2	ENSG00000246228	240.177	196.172	159.46	815.999	106.027
ENSG00000246228_-_128494400.23-P1P2	ENSG00000246228	201.616	173.753	228.416	256.018	341.491
ENSG00000246228_-_128494413.23-P1P2	ENSG00000246228	778.371	773.48	917.975	1249.41	1096.08
ENSG00000246228_-_128494433.23-P1P2	ENSG00000246228	393.317	368.68	858.716	640.525	340.114
ENSG00000246331_-_30908044.23-P1P2	ENSG00000246331	33.6027	35.4979	14.0067	59.45	24.7856
ENSG00000246331_-_30908056.23-P1P2	ENSG00000246331	292.509	243.503	308.146	498.613	201.039
ENSG00000246331_-_30908062.23-P1P2	ENSG00000246331	470.438	414.765	342.624	527.379	355.261
ENSG00000246331_+_30908072.23-P1P2	ENSG00000246331	495.778	458.358	477.304	717.235	366.276
ENSG00000246331_+_30908076.23-P1P2	ENSG00000246331	291.958	286.474	563.499	222.458	403.455
ENSG00000246560_-_103749311.23-P1P2	ENSG00000246560	436.835	369.925	463.297	1237.9	585.216
ENSG00000246560_-_103749315.23-P1P2	ENSG00000246560	323.357	324.463	377.102	181.227	333.229
ENSG00000246560_-_103749321.23-P1P2	ENSG00000246560	136.614	141.369	98.0466	89.175	227.202
ENSG00000246560_+_103749332.23-P1P2	ENSG00000246560	109.622	91.5471	259.662	86.2983	152.845
ENSG00000246560_+_103749364.23-P1P2	ENSG00000246560	1.65259	1.24554	0	0	4.13094
ENSG00000246898_-_66442445.23-P1P2	ENSG00000246898	500.184	449.017	379.257	1492	344.245
ENSG00000246898_-_66442450.23-P1P2	ENSG00000246898	145.979	125.799	68.9559	171.638	96.3885
ENSG00000246898_-_66442519.23-P1P2	ENSG00000246898	391.113	383.003	478.381	613.677	373.161
ENSG00000246898_-_66442679.23-P1P2	ENSG00000246898	1262.58	1153.37	2022.35	1449.81	1240.66
ENSG00000246898_+_66442499.23-P1P2	ENSG00000246898	366.875	328.2	246.733	399.849	359.392
ENSG00000247134_-_32853748.23-ENST00000500843	ENSG00000247134	72.714	66.0136	14.0067	322.18	83.9957
ENSG00000247134_-_32853761.23-ENST00000500843	ENSG00000247134	261.66	208.628	408.348	531.214	176.253
ENSG00000247134_-_32853764.23-ENST00000500843	ENSG00000247134	171.319	170.016	182.087	152.46	144.583
ENSG00000247134_-_32853922.23-ENST00000500843	ENSG00000247134	320.052	335.05	184.241	408.479	677.474
ENSG00000247134_+_32853734.23-ENST00000500843	ENSG00000247134	172.971	155.692	157.306	486.147	167.991
ENSG00000247381_-_28495534.23-ENST00000499662	ENSG00000247381	186.743	164.411	142.221	286.702	184.515
ENSG00000247381_+_28495478.23-ENST00000499662	ENSG00000247381	233.015	222.952	124.982	306.839	150.091
ENSG00000247381_+_28495485.23-ENST00000499662	ENSG00000247381	56.1881	65.3908	50.6395	93.0104	42.6864
ENSG00000247381_+_28495492.23-ENST00000499662	ENSG00000247381	41.8657	40.48	21.5487	43.1492	31.6705
ENSG00000247381_+_28495496.23-ENST00000499662	ENSG00000247381	116.783	84.0739	65.7235	105.476	77.1108
ENSG00000247735_-_29938178.23-ENST00000450909	ENSG00000247735	197.76	164.411	161.615	404.643	154.222
ENSG00000247735_-_29938193.23-ENST00000450909	ENSG00000247735	474.845	488.874	422.355	451.628	454.403
ENSG00000247735_-_29938338.23-ENST00000450909	ENSG00000247735	427.47	412.896	627.067	553.268	418.602
ENSG00000247735_-_29938398.23-ENST00000450909	ENSG00000247735	10.4664	8.71878	15.0841	41.2314	8.26188
ENSG00000247735_+_29938257.23-ENST00000450909	ENSG00000247735	143.775	142.614	143.299	186.021	195.531
ENSG00000248008_-_120933663.23-P1P2	ENSG00000248008	0.550864	4.98216	0	8.62983	2.75396
ENSG00000248008_-_120933701.23-P1P2	ENSG00000248008	225.854	236.652	239.191	385.466	410.34
ENSG00000248008_+_120933670.23-P1P2	ENSG00000248008	218.142	231.048	272.591	279.031	327.721
ENSG00000248008_+_120933687.23-P1P2	ENSG00000248008	849.983	823.301	1106.53	1181.33	604.494
ENSG00000248008_+_120933702.23-P1P2	ENSG00000248008	595.484	567.966	844.709	1278.17	728.422
ENSG00000248243_-_129812887.23-P1P2	ENSG00000248243	207.125	203.023	105.589	445.875	72.9799
ENSG00000248243_-_129813114.23-P1P2	ENSG00000248243	55.6373	74.1096	75.4205	26.8484	49.5713
ENSG00000248243_+_129812869.23-P1P2	ENSG00000248243	347.044	338.787	508.549	328.893	236.84
ENSG00000248243_+_129812876.23-P1P2	ENSG00000248243	10.4664	6.85047	0	0	1.37698
ENSG00000248243_+_129813083.23-P1P2	ENSG00000248243	82.6296	97.1521	135.757	106.435	39.9324
ENSG00000248360_-_14889380.23-P1P2	ENSG00000248360	357.511	286.474	267.204	287.661	181.761
ENSG00000248360_-_14889731.23-P1P2	ENSG00000248360	50.6795	56.0493	5.38718	63.2855	52.3252
ENSG00000248360_-_14889740.23-P1P2	ENSG00000248360	1670.77	1640.38	1635.55	2670.45	2024.16
ENSG00000248360_+_14889562.23-P1P2	ENSG00000248360	408.19	428.466	367.405	765.179	557.677
ENSG00000248360_+_14889569.23-P1P2	ENSG00000248360	327.213	310.762	244.578	550.392	334.606
ENSG00000248528_-_92275230.23-P1P2	ENSG00000248528	255.05	269.036	540.872	217.664	593.478
ENSG00000248528_+_92275266.23-P1P2	ENSG00000248528	617.518	608.446	526.866	686.551	318.082
ENSG00000248528_+_92275272.23-P1P2	ENSG00000248528	305.179	295.193	711.107	428.615	503.974
ENSG00000248528_+_92275281.23-P1P2	ENSG00000248528	205.472	230.425	440.671	512.037	234.086
ENSG00000248528_+_92275299.23-P1P2	ENSG00000248528	105.215	96.5293	105.589	120.818	121.174
ENSG00000248690_-_122651607.23-P2	ENSG00000248690	106.868	82.2056	112.053	43.1492	78.4878
ENSG00000248690_-_122651624.23-P2	ENSG00000248690	781.125	778.462	984.776	1343.38	897.79
ENSG00000248690_-_122651630.23-P2	ENSG00000248690	67.2054	61.0314	190.706	29.725	35.8015
ENSG00000248690_-_122653597.23-P1	ENSG00000248690	333.273	323.84	462.22	593.541	326.344
ENSG00000248690_+_122651592.23-P2	ENSG00000248690	352.002	295.193	187.474	299.168	132.19
ENSG00000248690_+_122651669.23-P2	ENSG00000248690	350.9	307.648	254.275	362.453	481.943
ENSG00000248690_+_122653613.23-P1	ENSG00000248690	361.918	292.702	247.81	331.769	304.312
ENSG00000248690_+_122653631.23-P1	ENSG00000248690	61.1459	61.6542	37.7102	19.1774	56.4561
ENSG00000248690_+_122653635.23-P1	ENSG00000248690	41.8657	49.1988	76.4979	16.3008	26.1626
ENSG00000248690_+_122653640.23-P1	ENSG00000248690	598.238	606.578	547.337	1087.36	698.128
ENSG00000248810_-_142253364.23-P1P2	ENSG00000248810	123.394	135.764	136.834	256.977	71.6029
ENSG00000248810_-_142253626.23-P1P2	ENSG00000248810	74.3666	77.8462	5.38718	23.0129	17.9007
ENSG00000248810_-_142253759.23-P1P2	ENSG00000248810	472.09	548.037	357.708	761.343	505.351
ENSG00000248810_-_142253764.23-P1P2	ENSG00000248810	282.042	268.414	244.578	561.898	234.086
ENSG00000248810_+_142253612.23-P1P2	ENSG00000248810	343.188	297.684	1060.2	550.392	330.475
ENSG00000249196_-_129595620.23-P1P2	ENSG00000249196	221.447	196.795	253.197	247.389	217.563
ENSG00000249196_-_129595634.23-P1P2	ENSG00000249196	621.374	639.584	572.118	1440.22	743.569
ENSG00000249196_-_129595638.23-P1P2	ENSG00000249196	175.726	160.675	177.777	128.489	123.928
ENSG00000249196_-_129595649.23-P1P2	ENSG00000249196	138.818	110.23	123.905	93.0104	114.289
ENSG00000249196_+_129595575.23-P1P2	ENSG00000249196	397.173	317.613	692.791	421.903	495.713
ENSG00000249631_-_11724123.23-P1P2	ENSG00000249631	172.42	191.813	134.679	338.481	195.531
ENSG00000249631_-_11724126.23-P1P2	ENSG00000249631	317.848	290.833	159.46	307.797	167.991
ENSG00000249631_-_11724279.23-P1P2	ENSG00000249631	241.278	201.155	226.261	534.091	162.484
ENSG00000249631_+_11724157.23-P1P2	ENSG00000249631	62.2476	72.864	50.6395	116.982	64.718
ENSG00000249631_+_11724184.23-P1P2	ENSG00000249631	166.361	167.525	232.726	203.281	198.285
ENSG00000249746_-_95550650.23-P1P2	ENSG00000249746	271.025	237.275	186.396	213.828	268.511
ENSG00000249746_-_95550726.23-P1P2	ENSG00000249746	506.244	482.646	461.142	837.094	290.543
ENSG00000249746_-_95550742.23-P1P2	ENSG00000249746	225.303	199.286	143.299	216.705	296.051
ENSG00000249746_+_95550674.23-P1P2	ENSG00000249746	126.148	122.063	234.881	217.664	296.051
ENSG00000249746_+_95550735.23-P1P2	ENSG00000249746	26.9923	51.6899	20.4713	10.5476	23.4086
ENSG00000249859_-_128806798.23-P1	ENSG00000249859	375.689	385.494	773.598	442.998	497.089
ENSG00000249859_-_128806801.23-P1	ENSG00000249859	1241.1	1208.17	2037.43	3368.51	1852.04
ENSG00000249859_-_128806813.23-P1	ENSG00000249859	685.826	594.745	1093.6	943.529	740.815
ENSG00000249859_-_128806821.23-P1	ENSG00000249859	161.403	138.878	146.531	203.281	85.3727
ENSG00000249859_-_128808055.23-P2	ENSG00000249859	490.82	556.133	572.118	823.67	410.34
ENSG00000249859_-_128808097.23-P2	ENSG00000249859	255.601	250.353	127.137	364.371	181.761
ENSG00000249859_-_128808302.23-P2	ENSG00000249859	119.537	120.195	92.6594	95.887	39.9324
ENSG00000249859_+_128806769.23-P1	ENSG00000249859	11.0173	18.0603	7.54205	12.4653	34.4245
ENSG00000249859_+_128808109.23-P2	ENSG00000249859	141.572	106.494	117.44	245.471	100.519
ENSG00000249859_+_128808118.23-P2	ENSG00000249859	422.513	454.622	835.012	935.858	769.731
ENSG00000250081_-_64782461.23-ENST00000510261	ENSG00000250081	24.238	26.1563	49.562	42.1903	2.75396
ENSG00000250081_-_64782842.23-ENST00000510261	ENSG00000250081	43.5182	29.8929	86.1948	102.599	56.4561
ENSG00000250081_-_64782850.23-ENST00000510261	ENSG00000250081	26.4415	21.7969	9.69692	53.6967	1.37698
ENSG00000250081_-_64782857.23-ENST00000510261	ENSG00000250081	197.209	180.603	37.7102	269.443	163.861
ENSG00000250081_+_64782844.23-ENST00000510261	ENSG00000250081	72.714	54.181	89.4271	77.6685	17.9007
ENSG00000250343_-_146614402.23-P1P2	ENSG00000250343	282.042	257.204	340.47	207.116	236.84
ENSG00000250343_-_146614409.23-P1P2	ENSG00000250343	457.217	450.262	520.401	637.649	718.783
ENSG00000250343_-_146614421.23-P1P2	ENSG00000250343	388.359	404.8	246.733	553.268	828.941
ENSG00000250343_+_146614417.23-P1P2	ENSG00000250343	112.927	135.141	114.208	120.818	103.273
ENSG00000250343_+_146614428.23-P1P2	ENSG00000250343	127.25	99.6431	107.744	157.255	81.2418
ENSG00000250508_-_68638136.23-ENST00000512200	ENSG00000250508	559.127	520.635	444.981	505.325	426.864
ENSG00000250508_-_68638145.23-ENST00000512200	ENSG00000250508	251.745	233.539	518.246	385.466	162.484
ENSG00000250508_-_68638280.23-ENST00000512200	ENSG00000250508	76.0192	80.3373	33.4005	37.3959	70.2259
ENSG00000250508_-_68638343.23-ENST00000512200	ENSG00000250508	154.242	141.991	324.308	235.882	272.642
ENSG00000250508_+_68638140.23-ENST00000512200	ENSG00000250508	202.167	170.639	302.759	224.376	225.825
ENSG00000250770_-_3409256.23-P1P2	ENSG00000250770	412.046	387.985	744.508	545.597	560.431
ENSG00000250770_-_3409272.23-P1P2	ENSG00000250770	764.048	731.754	739.121	1053.8	700.882
ENSG00000250770_-_3409297.23-P1P2	ENSG00000250770	6.0595	3.73662	5.38718	0	8.26188
ENSG00000250770_-_3409302.23-P1P2	ENSG00000250770	44.62	42.9711	44.1748	36.4371	31.6705
ENSG00000250770_+_3409313.23-P1P2	ENSG00000250770	483.658	481.401	547.337	536.009	670.589
ENSG00000250899_-_3150622.23-ENST00000513358	ENSG00000250899	88.1382	90.9244	146.531	46.0258	74.3569
ENSG00000250899_-_3150632.23-ENST00000513358	ENSG00000250899	402.131	358.715	495.62	490.942	364.899
ENSG00000250899_-_3150659.23-ENST00000513358	ENSG00000250899	9.91555	7.47324	17.239	12.4653	13.7698
ENSG00000250899_+_3150642.23-ENST00000513358	ENSG00000250899	444.547	435.316	599.054	515.872	721.537
ENSG00000250899_+_3150677.23-ENST00000513358	ENSG00000250899	66.6545	75.9779	112.053	166.843	55.0792
ENSG00000251138_-_74686340.23-P1P2	ENSG00000251138	888.543	803.996	1455.61	779.562	1170.43
ENSG00000251138_-_74686353.23-P1P2	ENSG00000251138	906.171	855.063	875.955	941.611	655.442
ENSG00000251138_+_74686360.23-P1P2	ENSG00000251138	305.729	310.762	216.564	326.975	282.281
ENSG00000251138_+_74686370.23-P1P2	ENSG00000251138	307.382	263.432	578.583	370.124	373.161
ENSG00000251138_+_74686394.23-P1P2	ENSG00000251138	178.48	146.974	305.992	279.99	144.583
ENSG00000251179_-_48364954.23-ENST00000508851	ENSG00000251179	144.326	128.913	179.932	131.365	196.908
ENSG00000251179_-_48364957.23-ENST00000508851	ENSG00000251179	91.4434	79.7145	116.363	215.746	71.6029
ENSG00000251179_-_48364962.23-ENST00000508851	ENSG00000251179	314.543	267.791	346.934	702.852	392.439
ENSG00000251179_-_48365142.23-ENST00000508851	ENSG00000251179	16.5259	8.71878	14.0067	42.1903	6.8849
ENSG00000251179_+_48365108.23-ENST00000508851	ENSG00000251179	329.417	349.997	221.952	442.039	274.019
ENSG00000251292_-_23735131.23-P1P2	ENSG00000251292	61.6968	60.4087	108.821	35.4782	31.6705
ENSG00000251292_-_23735148.23-P1P2	ENSG00000251292	116.783	118.949	99.124	22.054	108.781
ENSG00000251292_+_23735111.23-P1P2	ENSG00000251292	496.328	505.066	576.428	603.13	705.013
ENSG00000251292_+_23735140.23-P1P2	ENSG00000251292	197.76	166.279	146.531	330.81	121.174
ENSG00000251292_+_23735155.23-P1P2	ENSG00000251292	248.99	232.293	330.773	496.695	196.908
ENSG00000251562_-_65266513.23-P1P2	ENSG00000251562	464.378	463.963	444.981	719.153	470.927
ENSG00000251562_-_65266517.23-P1P2	ENSG00000251562	216.49	224.197	326.463	269.443	166.614
ENSG00000251562_-_65266525.23-P1P2	ENSG00000251562	617.518	564.852	629.222	1082.56	430.994
ENSG00000251562_-_65266538.23-P1P2	ENSG00000251562	95.8503	71.6185	56.0266	43.1492	68.849
ENSG00000251562_+_65266529.23-P1P2	ENSG00000251562	632.392	637.093	613.061	738.33	1191.09
ENSG00000253106_-_125500779.23-P1P2	ENSG00000253106	4.40691	2.49108	0	0.95887	0
ENSG00000253106_-_125501158.23-P1P2	ENSG00000253106	85.3839	73.4868	148.686	109.311	63.341
ENSG00000253106_+_125500899.23-P1P2	ENSG00000253106	652.223	624.638	720.804	1019.28	703.636
ENSG00000253106_+_125500971.23-P1P2	ENSG00000253106	43.5182	41.7256	20.4713	10.5476	24.7856
ENSG00000253106_+_125501181.23-P1P2	ENSG00000253106	157.547	117.703	106.666	90.1338	106.027
ENSG00000253161_-_37351368.23-P1	ENSG00000253161	354.756	305.78	393.264	465.052	373.161
ENSG00000253161_-_37351410.23-P1	ENSG00000253161	70.5106	62.277	38.7877	25.8895	41.3094
ENSG00000253161_-_37411418.23-P2	ENSG00000253161	493.574	498.216	501.007	1247.49	721.537
ENSG00000253161_+_37351185.23-P1	ENSG00000253161	96.4012	117.081	39.8651	64.2443	202.416
ENSG00000253161_+_37351230.23-P1	ENSG00000253161	968.97	880.596	1198.11	1220.64	923.953
ENSG00000253161_+_37351401.23-P1	ENSG00000253161	174.624	155.07	101.279	272.319	407.586
ENSG00000253161_+_37411332.23-P2	ENSG00000253161	491.921	429.088	530.098	977.089	545.284
ENSG00000253161_+_37411423.23-P2	ENSG00000253161	370.181	375.53	544.105	550.392	800.025
ENSG00000253161_+_37411637.23-P2	ENSG00000253161	141.021	132.027	148.686	89.175	150.091
ENSG00000253161_+_37411664.23-P2	ENSG00000253161	375.689	359.338	588.28	333.687	231.333
ENSG00000253258_-_124194969.23-ENST00000522383	ENSG00000253258	246.787	224.82	168.08	419.026	184.515
ENSG00000253258_-_124194975.23-ENST00000522383	ENSG00000253258	63.9002	39.2345	31.2456	30.6839	39.9324
ENSG00000253258_-_124194982.23-ENST00000522383	ENSG00000253258	223.651	245.994	182.087	401.767	159.73
ENSG00000253258_-_124194996.23-ENST00000522383	ENSG00000253258	835.661	845.098	787.605	691.346	563.184
ENSG00000253258_+_124195007.23-ENST00000522383	ENSG00000253258	1.10173	0.62277	0	0	0
ENSG00000253426_-_9009317.23-P1P2	ENSG00000253426	542.601	506.934	456.833	979.966	506.728
ENSG00000253426_-_9009324.23-P1P2	ENSG00000253426	303.526	295.816	275.823	532.173	263.003
ENSG00000253426_-_9009327.23-P1P2	ENSG00000253426	723.284	703.107	1048.34	1322.28	1041
ENSG00000253426_-_9009365.23-P1P2	ENSG00000253426	213.184	205.514	267.204	90.1338	261.626
ENSG00000253426_+_9009334.23-P1P2	ENSG00000253426	298.017	318.858	299.527	233.964	442.01
ENSG00000253593_-_134898593.23-P1P2	ENSG00000253593	604.298	600.35	759.592	724.906	789.009
ENSG00000253593_-_134898601.23-P1P2	ENSG00000253593	315.645	305.78	348.012	303.962	307.066
ENSG00000253593_-_134898607.23-P1P2	ENSG00000253593	52.3321	54.181	35.5554	43.1492	33.0475
ENSG00000253593_-_134898628.23-P1P2	ENSG00000253593	264.415	300.175	235.958	191.774	344.245
ENSG00000253593_+_134898754.23-P1P2	ENSG00000253593	413.148	382.381	346.934	1219.68	962.508
ENSG00000253666_-_101487953.23-P1P2	ENSG00000253666	840.618	826.415	894.271	1503.51	649.934
ENSG00000253666_-_101487982.23-P1P2	ENSG00000253666	745.319	695.011	684.171	625.184	670.589
ENSG00000253666_+_101487990.23-P1P2	ENSG00000253666	31.3992	36.7434	131.447	43.1492	38.5554
ENSG00000253666_+_101487995.23-P1P2	ENSG00000253666	27.5432	23.6652	24.781	13.4242	22.0317
ENSG00000253666_+_101488192.23-P1P2	ENSG00000253666	299.67	262.809	600.131	368.206	190.023
ENSG00000253824_-_101426656.23-P1P2	ENSG00000253824	208.777	216.101	218.719	227.252	169.368
ENSG00000253824_-_101426669.23-P1P2	ENSG00000253824	387.808	373.662	234.881	436.286	276.773
ENSG00000253824_+_101426643.23-P1P2	ENSG00000253824	308.484	317.613	203.635	176.432	454.403
ENSG00000253824_+_101426678.23-P1P2	ENSG00000253824	134.962	100.889	147.609	351.905	106.027
ENSG00000253824_+_101426684.23-P1P2	ENSG00000253824	276.534	277.132	219.797	399.849	532.891
ENSG00000254109_-_30242778.23-P1P2	ENSG00000254109	15.9751	13.7009	24.781	147.666	44.0633
ENSG00000254109_-_30242816.23-P1P2	ENSG00000254109	220.346	174.376	224.107	159.172	296.051
ENSG00000254109_-_30242830.23-P1P2	ENSG00000254109	463.277	463.341	517.169	772.85	276.773
ENSG00000254109_+_30242786.23-P1P2	ENSG00000254109	217.04	178.112	149.763	163.967	245.102
ENSG00000254109_+_30242798.23-P1P2	ENSG00000254109	44.62	50.4443	18.3164	24.9306	44.0633
ENSG00000254364_-_101504772.23-P1P2	ENSG00000254364	346.493	286.474	394.341	458.34	223.071
ENSG00000254364_-_101504796.23-P1P2	ENSG00000254364	111.825	104.003	113.131	92.0516	74.3569
ENSG00000254364_+_101504812.23-P1P2	ENSG00000254364	39.6622	31.1385	35.5554	59.45	31.6705
ENSG00000254364_+_101504825.23-P1P2	ENSG00000254364	472.641	449.64	604.441	747.919	502.597
ENSG00000254364_+_101504842.23-P1P2	ENSG00000254364	6.0595	8.09601	2.15487	19.1774	1.37698
ENSG00000254484_+_70166040.23-ENST00000531426	ENSG00000254484	441.242	438.43	496.698	489.983	384.177
ENSG00000254484_+_70166066.23-ENST00000531426	ENSG00000254484	332.171	309.517	123.905	109.311	238.217
ENSG00000254484_+_70166084.23-ENST00000531426	ENSG00000254484	625.231	659.513	885.652	666.415	1112.6
ENSG00000254484_+_70166092.23-ENST00000531426	ENSG00000254484	125.046	87.8105	114.208	95.887	17.9007
ENSG00000254484_+_70166117.23-ENST00000531426	ENSG00000254484	5.50864	8.71878	0	0.95887	0
ENSG00000254548_+_144801014.23-P1P2	ENSG00000254548	196.658	154.447	149.763	77.6685	220.317
ENSG00000254548_+_144801020.23-P1P2	ENSG00000254548	172.42	160.675	152.996	167.802	74.3569
ENSG00000254548_+_144801028.23-P1P2	ENSG00000254548	529.38	457.113	477.304	779.562	263.003
ENSG00000254548_+_144801031.23-P1P2	ENSG00000254548	101.91	89.6788	46.3297	182.185	33.0475
ENSG00000254548_+_144801038.23-P1P2	ENSG00000254548	27.5432	31.1385	11.8518	79.5862	9.63885
ENSG00000254615_-_107282453.23-P1P2	ENSG00000254615	401.029	392.968	448.213	580.117	571.446
ENSG00000254615_-_107282463.23-P1P2	ENSG00000254615	381.749	449.64	654.003	275.196	280.904
ENSG00000254615_-_107282668.23-P1P2	ENSG00000254615	236.321	253.467	255.352	279.031	99.1425
ENSG00000254615_+_107282469.23-P1P2	ENSG00000254615	62.7985	61.0314	63.5687	42.1903	64.718
ENSG00000254615_+_107282522.23-P1P2	ENSG00000254615	60.0442	61.0314	169.157	216.705	112.912
ENSG00000254815_-_559486.23-P1P2	ENSG00000254815	112.927	87.8105	94.8143	158.214	88.1267
ENSG00000254815_-_559574.23-P1P2	ENSG00000254815	55.6373	55.4265	53.8718	116.982	130.813
ENSG00000254815_-_559723.23-P1P2	ENSG00000254815	198.311	236.652	235.958	229.17	428.241
ENSG00000254815_+_559546.23-P1P2	ENSG00000254815	751.378	726.772	1093.6	898.462	765.6
ENSG00000254815_+_559577.23-P1P2	ENSG00000254815	732.098	706.221	444.981	958.87	735.307
ENSG00000254855_-_66033156.23-P1P2	ENSG00000254855	0	0	0	0	0
ENSG00000254855_-_66033159.23-P1P2	ENSG00000254855	25.8906	32.384	161.615	50.8201	63.341
ENSG00000254855_+_66033139.23-P1P2	ENSG00000254855	29.7467	33.0068	314.611	61.3677	22.0317
ENSG00000254855_+_66033142.23-P1P2	ENSG00000254855	171.87	184.963	212.255	275.196	283.658
ENSG00000254855_+_66033160.23-P1P2	ENSG00000254855	207.676	258.449	263.972	468.888	258.872
ENSG00000254988_-_76689188.23-ENST00000530190	ENSG00000254988	682.52	653.285	639.997	868.737	1085.06
ENSG00000254988_-_76689296.23-ENST00000530190	ENSG00000254988	1020.2	1036.91	1718.51	1269.54	1564.25
ENSG00000254988_-_76689454.23-ENST00000530190	ENSG00000254988	301.323	274.019	239.191	588.746	205.17
ENSG00000254988_+_76689354.23-ENST00000530190	ENSG00000254988	443.445	368.057	343.702	457.381	487.451
ENSG00000254988_+_76689439.23-ENST00000530190	ENSG00000254988	282.042	307.025	269.359	349.029	795.894
ENSG00000255031_-_67818242.23-ENST00000529934	ENSG00000255031	172.42	155.692	145.454	212.869	134.944
ENSG00000255031_-_67819575.23-ENST00000526897	ENSG00000255031	132.207	125.177	345.857	163.967	71.6029
ENSG00000255031_-_67819592.23-ENST00000526897	ENSG00000255031	486.964	422.238	465.452	869.696	669.212
ENSG00000255031_-_67820298.23-ENST00000534517	ENSG00000255031	157.547	145.728	189.629	187.939	67.472
ENSG00000255031_-_67820310.23-ENST00000534517	ENSG00000255031	164.708	122.686	301.682	369.165	95.0116
ENSG00000255031_-_67820328.23-ENST00000534517	ENSG00000255031	52.8829	51.6899	82.9625	130.406	22.0317
ENSG00000255031_-_67820366.23-ENST00000534517	ENSG00000255031	182.336	141.991	211.177	257.936	128.059
ENSG00000255031_+_67818216.23-ENST00000529934	ENSG00000255031	390.012	366.189	481.614	292.455	239.594
ENSG00000255031_+_67818256.23-ENST00000529934	ENSG00000255031	228.609	219.838	300.604	152.46	205.17
ENSG00000255031_+_67818263.23-ENST00000529934	ENSG00000255031	136.614	132.027	209.022	428.615	89.5036
ENSG00000255031_+_67818272.23-ENST00000529934	ENSG00000255031	756.887	744.21	840.399	1301.19	647.18
ENSG00000255031_+_67819599.23-ENST00000526897	ENSG00000255031	229.159	238.521	497.775	429.574	418.602
ENSG00000255031_+_67819604.23-ENST00000526897	ENSG00000255031	301.323	272.15	220.874	489.983	768.354
ENSG00000255031_+_67819610.23-ENST00000526897	ENSG00000255031	424.165	421.615	308.146	445.875	346.999
ENSG00000255031_+_67820281.23-ENST00000534517	ENSG00000255031	118.436	110.23	117.44	47.9435	106.027
ENSG00000255135_+_76155642.23-P1P2	ENSG00000255135	474.294	478.287	603.364	488.065	545.284
ENSG00000255135_+_76155663.23-P1P2	ENSG00000255135	328.866	323.84	476.226	235.882	384.177
ENSG00000255135_+_76155685.23-P1P2	ENSG00000255135	44.62	33.0068	21.5487	37.3959	24.7856
ENSG00000255135_+_76155695.23-P1P2	ENSG00000255135	18.1785	24.288	4.30974	0	5.50792
ENSG00000255135_+_76155704.23-P1P2	ENSG00000255135	72.1632	77.2234	85.1174	176.432	93.6346
ENSG00000255320_-_66013659.23-ENST00000531086	ENSG00000255320	300.221	271.528	329.695	368.206	644.426
ENSG00000255320_-_66013667.23-ENST00000531086	ENSG00000255320	520.566	478.91	503.162	1001.06	768.354
ENSG00000255320_-_66013707.23-ENST00000531086	ENSG00000255320	375.689	354.356	398.651	325.057	338.737
ENSG00000255320_+_66013655.23-ENST00000531086	ENSG00000255320	57.8407	53.5582	67.8784	26.8484	38.5554
ENSG00000255320_+_66013699.23-ENST00000531086	ENSG00000255320	208.227	217.347	49.562	309.715	89.5036
ENSG00000255455_-_130740087.23-ENST00000525716	ENSG00000255455	347.044	306.403	455.755	383.548	360.769
ENSG00000255455_+_130740043.23-ENST00000525716	ENSG00000255455	377.893	337.541	311.379	488.065	732.553
ENSG00000255455_+_130740048.23-ENST00000525716	ENSG00000255455	172.971	164.411	169.157	95.887	290.543
ENSG00000255455_+_130740072.23-ENST00000525716	ENSG00000255455	364.121	383.003	253.197	575.322	375.915
ENSG00000255455_+_130740078.23-ENST00000525716	ENSG00000255455	46.8234	41.1028	7.54205	19.1774	39.9324
ENSG00000255517_-_66247691.23-P1P2	ENSG00000255517	364.121	348.751	438.516	361.494	137.698
ENSG00000255517_-_66247702.23-P1P2	ENSG00000255517	424.716	415.387	260.739	501.489	418.602
ENSG00000255517_-_66247717.23-P1P2	ENSG00000255517	323.357	286.474	231.649	222.458	249.233
ENSG00000255517_+_66247683.23-P1P2	ENSG00000255517	530.482	540.564	443.903	694.222	495.713
ENSG00000255517_+_66247688.23-P1P2	ENSG00000255517	504.591	496.347	657.235	574.363	324.967
ENSG00000255737_-_58120101.23-P1P2	ENSG00000255737	656.63	607.823	552.724	942.57	919.822
ENSG00000255737_+_58120067.23-P1P2	ENSG00000255737	63.3493	64.768	104.511	23.0129	12.3928
ENSG00000255737_+_58120137.23-P1P2	ENSG00000255737	103.012	85.9422	80.8076	115.064	71.6029
ENSG00000255737_+_58120274.23-P1P2	ENSG00000255737	3.85605	9.34154	10.7744	20.1363	35.8015
ENSG00000255737_+_58120278.23-P1P2	ENSG00000255737	365.774	309.517	424.509	526.42	386.931
ENSG00000255893_-_94206535.23-ENST00000541092	ENSG00000255893	762.396	693.143	620.603	740.248	1118.11
ENSG00000255893_-_94206671.23-ENST00000541092	ENSG00000255893	122.292	120.195	118.518	124.653	180.384
ENSG00000255893_-_94206694.23-ENST00000541092	ENSG00000255893	170.768	155.07	84.0399	188.897	145.96
ENSG00000255893_+_94206472.23-ENST00000541092	ENSG00000255893	320.052	308.894	531.176	405.602	498.466
ENSG00000255893_+_94206708.23-ENST00000541092	ENSG00000255893	118.987	121.44	162.693	281.908	114.289
ENSG00000256128_-_127256745.23-P1P2	ENSG00000256128	327.764	325.086	225.184	376.836	530.137
ENSG00000256128_-_127256768.23-P1P2	ENSG00000256128	53.9847	53.5582	100.201	55.6145	24.7856
ENSG00000256128_-_127256803.23-P1P2	ENSG00000256128	338.23	333.182	261.817	410.397	285.035
ENSG00000256128_-_127256988.23-P1P2	ENSG00000256128	90.8925	82.2056	79.7302	109.311	74.3569
ENSG00000256128_+_127256753.23-P1P2	ENSG00000256128	220.346	183.094	492.388	329.851	202.416
ENSG00000256377_-_27863460.23-P1P2	ENSG00000256377	175.726	153.824	115.286	219.581	238.217
ENSG00000256377_-_27863471.23-P1P2	ENSG00000256377	381.198	394.836	415.89	561.898	528.76
ENSG00000256377_-_27863635.23-P1P2	ENSG00000256377	256.703	253.467	192.861	330.81	227.202
ENSG00000256377_+_27863618.23-P1P2	ENSG00000256377	800.956	716.808	537.64	1119.96	750.454
ENSG00000256377_+_27863651.23-P1P2	ENSG00000256377	225.303	219.838	263.972	507.242	155.599
ENSG00000256751_-_14720891.23-P1P2	ENSG00000256751	380.647	349.374	683.094	319.304	419.979
ENSG00000256751_-_14720917.23-P1P2	ENSG00000256751	92.5451	67.2591	94.8143	27.8072	26.1626
ENSG00000256751_+_14720932.23-P1P2	ENSG00000256751	31.9501	31.7613	24.781	34.5193	13.7698
ENSG00000256751_+_14720936.23-P1P2	ENSG00000256751	223.651	199.909	201.48	149.584	174.876
ENSG00000256751_+_14720993.23-P1P2	ENSG00000256751	354.756	325.086	472.994	174.514	386.931
ENSG00000257038_-_73020267.23-P1P2	ENSG00000257038	439.039	463.341	424.509	430.533	435.125
ENSG00000257038_-_73020279.23-P1P2	ENSG00000257038	377.893	369.302	243.5	246.43	605.871
ENSG00000257038_-_73020295.23-P1P2	ENSG00000257038	561.33	520.635	739.121	595.459	520.498
ENSG00000257038_+_73020253.23-P1P2	ENSG00000257038	257.804	244.126	284.443	309.715	144.583
ENSG00000257038_+_73020260.23-P1P2	ENSG00000257038	40.2131	61.0314	91.582	55.6145	56.4561
ENSG00000257084_-_7072447.23-P1P2	ENSG00000257084	102.461	93.4154	23.7036	69.9975	56.4561
ENSG00000257084_-_7072600.23-P1P2	ENSG00000257084	1061.51	1035.04	1424.37	1605.15	893.66
ENSG00000257084_-_7072606.23-P1P2	ENSG00000257084	589.975	630.243	511.782	559.021	700.882
ENSG00000257084_+_7072418.23-P1P2	ENSG00000257084	100.808	85.9422	49.562	141.913	39.9324
ENSG00000257084_+_7072435.23-P1P2	ENSG00000257084	143.775	147.596	104.511	147.666	66.095
ENSG00000257167_-_98910172.23-P1P2	ENSG00000257167	339.883	320.726	436.361	292.455	246.479
ENSG00000257167_-_98910175.23-P1P2	ENSG00000257167	274.881	261.563	196.093	576.281	187.269
ENSG00000257167_-_98910208.23-P1P2	ENSG00000257167	795.998	817.074	798.379	1152.56	691.244
ENSG00000257167_+_98910014.23-P1P2	ENSG00000257167	523.872	480.155	289.83	497.654	261.626
ENSG00000257167_+_98910217.23-P1P2	ENSG00000257167	124.495	132.65	160.538	194.651	56.4561
ENSG00000257337_-_53440799.23-P1	ENSG00000257337	394.419	412.274	234.881	465.052	353.884
ENSG00000257337_-_53440804.23-P1	ENSG00000257337	369.63	341.901	386.799	291.497	497.089
ENSG00000257337_-_53440809.23-P1	ENSG00000257337	145.428	141.991	177.777	433.409	165.238
ENSG00000257337_-_53448078.23-P2	ENSG00000257337	210.43	226.688	137.912	429.574	408.963
ENSG00000257337_-_53448083.23-P2	ENSG00000257337	538.745	503.821	465.452	815.04	382.8
ENSG00000257337_-_53448126.23-P2	ENSG00000257337	728.793	702.484	718.649	1149.69	794.517
ENSG00000257337_+_53440805.23-P1	ENSG00000257337	107.418	106.494	28.0133	105.476	95.0116
ENSG00000257337_+_53440833.23-P1	ENSG00000257337	72.1632	67.2591	58.1815	46.0258	60.5871
ENSG00000257337_+_53448098.23-P2	ENSG00000257337	258.355	242.88	276.901	421.903	133.567
ENSG00000257337_+_53448133.23-P2	ENSG00000257337	547.008	600.35	879.187	1120.92	696.751
ENSG00000257354_-_62996624.23-P1P2	ENSG00000257354	91.9943	96.5293	78.6528	87.2572	46.8173
ENSG00000257354_-_62996633.23-P1P2	ENSG00000257354	136.063	138.255	61.4138	75.7508	181.761
ENSG00000257354_-_62996641.23-P1P2	ENSG00000257354	700.148	620.279	907.2	1594.6	1138.76
ENSG00000257354_-_62996653.23-P1P2	ENSG00000257354	214.837	215.478	388.954	278.072	318.082
ENSG00000257354_+_62996663.23-P1P2	ENSG00000257354	217.04	195.55	163.77	156.296	133.567
ENSG00000257556_-_105559662.23-P1P2	ENSG00000257556	182.887	166.279	206.868	202.322	417.225
ENSG00000257556_-_105559678.23-P1P2	ENSG00000257556	440.691	423.483	694.946	442.039	502.597
ENSG00000257556_-_105559682.23-P1P2	ENSG00000257556	332.171	340.032	323.231	324.098	392.439
ENSG00000257556_-_105559685.23-P1P2	ENSG00000257556	294.161	255.958	213.332	254.101	305.689
ENSG00000257556_+_105559670.23-P1P2	ENSG00000257556	223.651	208.628	418.045	257.936	234.086
ENSG00000257671_+_52641014.23-ENST00000546686	ENSG00000257671	236.871	241.635	281.211	303.003	207.924
ENSG00000257671_+_52641141.23-ENST00000546686	ENSG00000257671	71.6123	63.5225	119.595	112.188	59.2101
ENSG00000257671_+_52641210.23-ENST00000546686	ENSG00000257671	287	283.983	296.295	299.168	229.956
ENSG00000257671_+_52641219.23-ENST00000546686	ENSG00000257671	274.33	288.342	399.728	226.293	209.301
ENSG00000257671_+_52641230.23-ENST00000546686	ENSG00000257671	125.046	114.59	22.6261	111.229	68.849
ENSG00000257764_-_69747675.23-P1P2	ENSG00000257764	33.0518	39.8573	31.2456	32.6016	17.9007
ENSG00000257764_-_69747696.23-P1P2	ENSG00000257764	516.71	523.127	404.038	708.605	673.343
ENSG00000257764_+_69747261.23-P1P2	ENSG00000257764	152.038	138.878	93.7369	337.522	286.412
ENSG00000257764_+_69747561.23-P1P2	ENSG00000257764	298.017	302.666	462.22	268.484	228.579
ENSG00000257764_+_69747746.23-P1P2	ENSG00000257764	10.4664	6.2277	0	88.2161	0
ENSG00000257893_-_92271213.23-P1P2	ENSG00000257893	345.943	336.918	343.702	439.163	658.196
ENSG00000257893_-_92271231.23-P1P2	ENSG00000257893	51.2303	56.0493	28.0133	33.5605	16.5238
ENSG00000257893_+_92271203.23-P1P2	ENSG00000257893	376.791	325.709	285.52	654.909	349.753
ENSG00000257893_+_92271214.23-P1P2	ENSG00000257893	86.4856	69.1274	68.9559	36.4371	60.5871
ENSG00000257893_+_92271340.23-P1P2	ENSG00000257893	181.785	170.016	282.288	197.527	195.531
ENSG00000258017_-_49521599.23-P1P2	ENSG00000258017	76.5701	53.5582	37.7102	33.5605	23.4086
ENSG00000258017_-_49521833.23-P1P2	ENSG00000258017	407.088	401.064	352.321	643.402	462.665
ENSG00000258017_+_49521637.23-P1P2	ENSG00000258017	4.40691	5.60493	0	0.95887	1.37698
ENSG00000258017_+_49521723.23-P1P2	ENSG00000258017	299.119	263.432	300.604	189.856	162.484
ENSG00000258017_+_49521820.23-P1P2	ENSG00000258017	536.541	562.984	597.977	835.176	363.523
ENSG00000258168_-_70862107.23-P1P2	ENSG00000258168	66.6545	66.0136	76.4979	74.7919	156.976
ENSG00000258168_+_70861971.23-P1P2	ENSG00000258168	176.276	162.543	75.4205	268.484	130.813
ENSG00000258168_+_70861984.23-P1P2	ENSG00000258168	71.6123	66.6364	75.4205	44.108	97.7655
ENSG00000258168_+_70862087.23-P1P2	ENSG00000258168	1.65259	1.86831	1.07744	4.79435	0
ENSG00000258168_+_70862198.23-P1P2	ENSG00000258168	629.637	576.685	788.683	839.971	884.021
ENSG00000258297_-_66435610.23-P1P2	ENSG00000258297	508.998	546.792	373.87	346.152	428.241
ENSG00000258297_+_66435551.23-P1P2	ENSG00000258297	589.424	549.283	534.408	620.389	731.176
ENSG00000258297_+_66435558.23-P1P2	ENSG00000258297	45.1708	52.3127	3.23231	19.1774	24.7856
ENSG00000258297_+_66435565.23-P1P2	ENSG00000258297	554.169	493.856	699.255	791.068	326.344
ENSG00000258297_+_66435576.23-P1P2	ENSG00000258297	256.152	201.155	255.352	337.522	271.265
ENSG00000258498_-_102026683.23-P1P2	ENSG00000258498	288.102	267.168	279.056	234.923	257.495
ENSG00000258498_-_102026702.23-P1P2	ENSG00000258498	408.741	411.028	466.529	401.767	247.856
ENSG00000258498_-_102026713.23-P1P2	ENSG00000258498	143.225	125.799	94.8143	139.036	39.9324
ENSG00000258498_-_102026717.23-P1P2	ENSG00000258498	203.269	216.724	102.356	59.45	293.297
ENSG00000258498_+_102026665.23-P1P2	ENSG00000258498	107.418	97.7748	58.1815	70.9564	123.928
ENSG00000258593_-_105324923.23-ENST00000553344	ENSG00000258593	211.532	213.61	296.295	462.176	429.618
ENSG00000258593_+_105324855.23-ENST00000553344	ENSG00000258593	0	0	0	0	0
ENSG00000258593_+_105324874.23-ENST00000553344	ENSG00000258593	376.24	379.267	167.002	235.882	313.951
ENSG00000258593_+_105325097.23-ENST00000553344	ENSG00000258593	412.046	374.285	390.032	311.633	414.471
ENSG00000258593_+_105325104.23-ENST00000553344	ENSG00000258593	8.26296	9.96431	16.1615	12.4653	1.37698
ENSG00000258689_-_71165303.23-P1P2	ENSG00000258689	138.267	141.991	104.511	235.882	89.5036
ENSG00000258689_-_71165350.23-P1P2	ENSG00000258689	174.073	139.5	100.201	249.306	121.174
ENSG00000258689_+_71165330.23-P1P2	ENSG00000258689	160.852	141.991	164.848	205.198	192.777
ENSG00000258689_+_71165371.23-P1P2	ENSG00000258689	505.693	480.155	362.018	365.33	574.2
ENSG00000258689_+_71165388.23-P1P2	ENSG00000258689	408.741	387.985	398.651	703.811	318.082
ENSG00000258824_-_64915417.23-P1P2	ENSG00000258824	150.386	122.686	158.383	288.62	307.066
ENSG00000258824_-_64915422.23-P1P2	ENSG00000258824	14.3225	23.0425	3.23231	45.0669	4.13094
ENSG00000258824_-_64915443.23-P1P2	ENSG00000258824	665.444	678.196	1340.33	1164.07	1207.61
ENSG00000258824_-_64915467.23-P1P2	ENSG00000258824	113.478	100.266	107.744	68.0798	97.7655
ENSG00000258824_-_64915472.23-P1P2	ENSG00000258824	234.668	206.76	220.874	326.975	179.007
ENSG00000258919_-_102098763.23-ENST00000553270	ENSG00000258919	143.775	146.351	183.164	177.391	180.384
ENSG00000258919_+_102098770.23-ENST00000553270	ENSG00000258919	522.77	510.671	1323.09	920.516	298.804
ENSG00000258919_+_102098776.23-ENST00000553270	ENSG00000258919	169.666	178.112	171.312	323.139	106.027
ENSG00000258919_+_102098821.23-ENST00000553270	ENSG00000258919	252.296	291.456	227.339	514.913	356.638
ENSG00000258919_+_102098851.23-ENST00000553270	ENSG00000258919	447.852	455.867	313.534	746.001	338.737
ENSG00000259071_-_50794309.23-ENST00000555403	ENSG00000259071	33.0518	38.6117	19.3938	15.3419	33.0475
ENSG00000259071_-_50794607.23-ENST00000555403	ENSG00000259071	172.42	166.902	232.726	307.797	139.075
ENSG00000259071_+_50794139.23-ENST00000555403	ENSG00000259071	109.071	118.949	62.4912	74.7919	46.8173
ENSG00000259071_+_50794462.23-ENST00000555403	ENSG00000259071	109.622	97.1521	106.666	39.3137	39.9324
ENSG00000259071_+_50794466.23-ENST00000555403	ENSG00000259071	104.664	105.248	78.6528	283.826	188.646
ENSG00000259153_-_71276698.23-P1P2	ENSG00000259153	32.501	30.5157	3.23231	18.2185	12.3928
ENSG00000259153_-_71276731.23-P1P2	ENSG00000259153	260.559	242.257	254.275	157.255	191.4
ENSG00000259153_+_71276705.23-P1P2	ENSG00000259153	267.169	253.467	221.952	240.676	699.505
ENSG00000259153_+_71276715.23-P1P2	ENSG00000259153	199.413	204.268	385.722	259.854	221.694
ENSG00000259153_+_71276747.23-P1P2	ENSG00000259153	399.376	361.829	288.753	565.734	492.959
ENSG00000259291_-_90625037.23-ENST00000558334	ENSG00000259291	181.785	147.596	87.2723	84.3806	152.845
ENSG00000259291_+_90625074.23-ENST00000558334	ENSG00000259291	831.254	777.839	1414.67	1577.34	859.235
ENSG00000259291_+_90625077.23-ENST00000558334	ENSG00000259291	350.9	291.456	443.903	341.358	877.136
ENSG00000259291_+_90625208.23-ENST00000558334	ENSG00000259291	333.824	304.534	178.854	255.06	119.797
ENSG00000259291_+_90625333.23-ENST00000558334	ENSG00000259291	315.094	303.289	240.268	294.373	721.537
ENSG00000259345_-_39410858.23-P1	ENSG00000259345	153.691	139.5	350.166	388.343	152.845
ENSG00000259345_-_39410932.23-P1	ENSG00000259345	2.75432	5.60493	4.30974	34.5193	1.37698
ENSG00000259345_-_39410949.23-P1	ENSG00000259345	12.119	10.5871	15.0841	0	0
ENSG00000259345_-_39719325.23-P2	ENSG00000259345	987.148	880.596	1119.46	1028.87	1089.19
ENSG00000259345_-_39719331.23-P2	ENSG00000259345	458.319	371.171	467.607	1488.17	366.276
ENSG00000259345_-_39719352.23-P2	ENSG00000259345	380.647	366.811	508.549	366.289	323.59
ENSG00000259345_+_39410849.23-P1	ENSG00000259345	464.929	439.675	608.751	850.518	417.225
ENSG00000259345_+_39410860.23-P1	ENSG00000259345	437.386	451.508	339.392	559.98	324.967
ENSG00000259345_+_39719346.23-P2	ENSG00000259345	336.578	333.182	218.719	544.638	229.956
ENSG00000259345_+_39719373.23-P2	ENSG00000259345	614.213	601.595	883.497	664.497	970.77
ENSG00000259375_-_86123520.23-P1P2	ENSG00000259375	198.862	203.646	183.164	243.553	352.507
ENSG00000259375_-_86123573.23-P1P2	ENSG00000259375	120.088	122.686	229.494	326.016	150.091
ENSG00000259375_-_86123618.23-P1P2	ENSG00000259375	159.751	155.692	101.279	178.35	196.908
ENSG00000259375_+_86123405.23-P1P2	ENSG00000259375	417.555	374.907	324.308	824.629	497.089
ENSG00000259375_+_86123588.23-P1P2	ENSG00000259375	51.7812	49.8216	7.54205	11.5064	17.9007
ENSG00000259459_-_63682424.23-P1P2	ENSG00000259459	195.557	188.699	80.8076	136.16	166.614
ENSG00000259459_-_63682656.23-P1P2	ENSG00000259459	264.415	257.204	149.763	371.083	269.888
ENSG00000259459_+_63682404.23-P1P2	ENSG00000259459	90.8925	98.3976	53.8718	190.815	67.472
ENSG00000259459_+_63682483.23-P1P2	ENSG00000259459	279.839	288.342	700.333	233.006	684.359
ENSG00000259459_+_63682763.23-P1P2	ENSG00000259459	144.877	151.956	129.292	96.8459	141.829
ENSG00000259768_-_72699065.23-P1P2	ENSG00000259768	588.323	541.81	832.857	756.549	649.934
ENSG00000259768_-_72699101.23-P1P2	ENSG00000259768	388.91	398.573	275.823	493.818	249.233
ENSG00000259768_+_72699074.23-P1P2	ENSG00000259768	71.6123	77.2234	58.1815	117.941	37.1784
ENSG00000259768_+_72699114.23-P1P2	ENSG00000259768	204.921	189.322	123.905	237.8	134.944
ENSG00000259768_+_72699117.23-P1P2	ENSG00000259768	143.225	122.686	197.171	181.227	101.896
ENSG00000259869_-_43247526.23-ENST00000568976	ENSG00000259869	289.754	280.246	213.332	413.273	422.733
ENSG00000259869_-_43247533.23-ENST00000568976	ENSG00000259869	267.169	232.916	272.591	384.507	258.872
ENSG00000259869_+_43247507.23-ENST00000568976	ENSG00000259869	422.513	378.021	334.005	402.726	333.229
ENSG00000259869_+_43247522.23-ENST00000568976	ENSG00000259869	341.536	322.595	416.967	439.163	201.039
ENSG00000259869_+_43247528.23-ENST00000568976	ENSG00000259869	111.275	96.5293	249.965	251.224	95.0116
ENSG00000259974_-_22559152.23-P1P2	ENSG00000259974	62.2476	79.7145	40.9425	570.528	1908.49
ENSG00000259974_-_22559205.23-P1P2	ENSG00000259974	290.856	262.186	397.574	585.87	243.725
ENSG00000259974_-_22559208.23-P1P2	ENSG00000259974	267.72	261.563	483.768	492.859	254.741
ENSG00000259974_+_22559141.23-P1P2	ENSG00000259974	45.7217	42.3483	40.9425	38.3548	28.9166
ENSG00000259974_+_22559212.23-P1P2	ENSG00000259974	273.779	249.108	355.554	464.093	351.13
ENSG00000259994_-_30594738.23-ENST00000561542	ENSG00000259994	169.666	130.159	146.531	282.867	360.769
ENSG00000259994_-_30594784.23-ENST00000561542	ENSG00000259994	247.889	231.048	457.91	349.029	194.154
ENSG00000259994_+_30594777.23-ENST00000561542	ENSG00000259994	280.39	245.994	330.773	165.885	309.82
ENSG00000259994_+_30594948.23-ENST00000561542	ENSG00000259994	228.609	171.884	192.861	176.432	161.107
ENSG00000259994_+_30594961.23-ENST00000561542	ENSG00000259994	45.7217	56.672	33.4005	115.064	16.5238
ENSG00000260118_-_67234679.23-ENST00000561973	ENSG00000260118	173.522	182.472	131.447	258.895	89.5036
ENSG00000260118_-_67234736.23-ENST00000561973	ENSG00000260118	539.296	528.109	690.636	709.564	407.586
ENSG00000260118_-_67234743.23-ENST00000561973	ENSG00000260118	382.85	379.889	471.917	911.886	331.852
ENSG00000260118_+_67234313.23-ENST00000561973	ENSG00000260118	38.5605	33.6296	20.4713	32.6016	68.849
ENSG00000260118_+_67234710.23-ENST00000561973	ENSG00000260118	305.729	284.606	300.604	566.692	371.784
ENSG00000260141_-_33102804.23-ENST00000561541	ENSG00000260141	464.929	487.629	288.753	593.541	285.035
ENSG00000260141_-_33106293.23-ENST00000564165	ENSG00000260141	1016.89	959.065	1049.42	1088.32	881.267
ENSG00000260141_-_33106698.23-ENST00000564165	ENSG00000260141	354.756	341.278	416.967	672.168	541.153
ENSG00000260141_+_33102863.23-ENST00000561541	ENSG00000260141	412.046	392.345	346.934	660.662	498.466
ENSG00000260141_+_33102866.23-ENST00000561541	ENSG00000260141	156.445	165.034	145.454	184.103	83.9957
ENSG00000260141_+_33102873.23-ENST00000561541	ENSG00000260141	3.85605	3.11385	1.07744	7.67096	5.50792
ENSG00000260141_+_33102881.23-ENST00000561541	ENSG00000260141	88.6891	95.9065	45.2523	59.45	56.4561
ENSG00000260141_+_33106419.23-ENST00000564165	ENSG00000260141	63.9002	44.8394	43.0974	25.8895	27.5396
ENSG00000260141_+_33106434.23-ENST00000564165	ENSG00000260141	343.188	398.573	383.567	317.386	213.432
ENSG00000260141_+_33106686.23-ENST00000564165	ENSG00000260141	57.8407	41.1028	74.343	74.7919	23.4086
ENSG00000260231_-_139877007.23-P1P2	ENSG00000260231	116.783	91.5471	202.558	98.7637	33.0475
ENSG00000260231_-_139877011.23-P1P2	ENSG00000260231	118.987	108.985	74.343	258.895	110.158
ENSG00000260231_-_139877036.23-P1P2	ENSG00000260231	463.827	437.807	318.921	250.265	228.579
ENSG00000260231_+_139876944.23-P1P2	ENSG00000260231	160.852	147.596	269.359	163.967	133.567
ENSG00000260231_+_139877004.23-P1P2	ENSG00000260231	123.394	113.967	73.2656	91.0927	99.1425
ENSG00000260260_-_2205281.23-P1P2	ENSG00000260260	178.48	158.806	195.016	501.489	108.781
ENSG00000260260_-_2205311.23-P1P2	ENSG00000260260	230.261	258.449	119.595	191.774	136.321
ENSG00000260260_+_2205127.23-P1P2	ENSG00000260260	486.964	416.01	452.523	779.562	490.205
ENSG00000260260_+_2205328.23-P1P2	ENSG00000260260	597.687	576.685	736.966	1214.89	370.407
ENSG00000260260_+_2205334.23-P1P2	ENSG00000260260	424.165	392.345	245.655	625.184	278.15
ENSG00000260328_-_16918047.23-P1P2	ENSG00000260328	268.822	253.467	182.087	379.713	294.674
ENSG00000260328_-_16918216.23-P1P2	ENSG00000260328	115.681	115.212	131.447	59.45	119.797
ENSG00000260328_+_16917998.23-P1P2	ENSG00000260328	738.708	700.616	880.265	939.693	962.508
ENSG00000260328_+_16918001.23-P1P2	ENSG00000260328	234.117	237.898	129.292	180.268	257.495
ENSG00000260328_+_16918111.23-P1P2	ENSG00000260328	410.944	376.153	406.193	358.618	291.92
ENSG00000260401_-_72950077.23-ENST00000565433	ENSG00000260401	322.255	312.008	246.733	114.106	166.614
ENSG00000260401_+_72950017.23-ENST00000565433	ENSG00000260401	464.378	405.423	506.395	526.42	437.879
ENSG00000260401_+_72950065.23-ENST00000565433	ENSG00000260401	322.255	333.805	411.58	742.166	275.396
ENSG00000260401_+_72950069.23-ENST00000565433	ENSG00000260401	319.501	333.182	415.89	896.544	600.363
ENSG00000260401_+_72950093.23-ENST00000565433	ENSG00000260401	280.39	265.923	409.425	562.857	134.944
ENSG00000260552_-_33767362.23-P1P2	ENSG00000260552	322.806	316.367	315.689	620.389	466.796
ENSG00000260552_-_33767366.23-P1P2	ENSG00000260552	1100.63	1047.5	1186.26	2111.43	1557.36
ENSG00000260552_+_33767359.23-P1P2	ENSG00000260552	185.641	196.795	135.757	271.36	240.971
ENSG00000260552_+_33767371.23-P1P2	ENSG00000260552	104.113	105.871	233.803	157.255	187.269
ENSG00000260552_+_33767376.23-P1P2	ENSG00000260552	98.6046	100.889	33.4005	156.296	75.7339
ENSG00000260630_-_88729763.23-P1P2	ENSG00000260630	60.0442	51.6899	273.669	36.4371	147.337
ENSG00000260630_-_88729782.23-P1P2	ENSG00000260630	263.313	234.161	172.39	530.255	1221.38
ENSG00000260630_-_88729790.23-P1P2	ENSG00000260630	324.459	315.121	277.978	281.908	201.039
ENSG00000260630_-_88729803.23-P1P2	ENSG00000260630	797.1	800.259	794.07	1205.3	553.546
ENSG00000260630_+_88729774.23-P1P2	ENSG00000260630	568.492	503.198	531.176	707.646	499.843
ENSG00000260710_-_1349107.23-ENST00000561649	ENSG00000260710	346.493	321.972	467.607	293.414	207.924
ENSG00000260710_-_1349126.23-ENST00000561649	ENSG00000260710	462.726	458.358	521.479	572.446	348.376
ENSG00000260710_-_1349130.23-ENST00000561649	ENSG00000260710	174.624	139.5	100.201	83.4217	57.8331
ENSG00000260710_+_1349095.23-ENST00000561649	ENSG00000260710	18.7294	27.4019	54.9492	20.1363	34.4245
ENSG00000260710_+_1349137.23-ENST00000561649	ENSG00000260710	220.896	208.005	381.412	488.065	553.546
ENSG00000260763_-_4440318.23-ENST00000562127	ENSG00000260763	175.175	214.856	228.416	205.198	305.689
ENSG00000260763_-_4440334.23-ENST00000562127	ENSG00000260763	462.726	396.704	477.304	756.549	596.232
ENSG00000260763_+_4440322.23-ENST00000562127	ENSG00000260763	304.077	282.737	366.328	333.687	453.026
ENSG00000260763_+_4440338.23-ENST00000562127	ENSG00000260763	104.664	124.554	157.306	407.52	38.5554
ENSG00000260763_+_4440345.23-ENST00000562127	ENSG00000260763	22.0346	17.4376	24.781	4.79435	22.0317
ENSG00000260792_-_105131851.23-ENST00000564585	ENSG00000260792	259.457	256.581	224.107	486.147	231.333
ENSG00000260792_-_105131872.23-ENST00000564585	ENSG00000260792	118.987	116.458	364.173	118.9	162.484
ENSG00000260792_-_105131881.23-ENST00000564585	ENSG00000260792	72.714	80.3373	117.44	110.27	112.912
ENSG00000260792_-_105131907.23-ENST00000564585	ENSG00000260792	150.386	164.411	23.7036	97.8048	48.1943
ENSG00000260792_+_105131833.23-ENST00000564585	ENSG00000260792	624.68	608.446	646.461	1551.45	572.823
ENSG00000260806_-_96968595.23-P1P2	ENSG00000260806	164.157	170.639	206.868	261.772	145.96
ENSG00000260806_-_96968626.23-P1P2	ENSG00000260806	191.15	177.489	144.376	197.527	242.348
ENSG00000260806_+_96968576.23-P1P2	ENSG00000260806	122.843	102.757	276.901	285.743	247.856
ENSG00000260806_+_96968597.23-P1P2	ENSG00000260806	272.127	257.204	275.823	666.415	302.935
ENSG00000260806_+_96968617.23-P1P2	ENSG00000260806	311.238	274.641	269.359	429.574	261.626
ENSG00000260841_-_180214784.23-ENST00000562870	ENSG00000260841	524.422	539.319	684.171	767.096	666.458
ENSG00000260841_-_180214846.23-ENST00000562870	ENSG00000260841	3.85605	1.24554	0	0	6.8849
ENSG00000260841_+_180214813.23-ENST00000562870	ENSG00000260841	339.883	336.918	683.094	1021.2	311.197
ENSG00000260841_+_180214820.23-ENST00000562870	ENSG00000260841	410.394	389.854	313.534	394.096	212.055
ENSG00000260841_+_180214856.23-ENST00000562870	ENSG00000260841	378.994	298.307	521.479	534.091	479.189
ENSG00000260912_-_19453298.23-P1P2	ENSG00000260912	6.61037	6.85047	3.23231	0.95887	2.75396
ENSG00000260912_-_19453354.23-P1P2	ENSG00000260912	210.43	188.699	149.763	357.659	78.4878
ENSG00000260912_+_19453345.23-P1P2	ENSG00000260912	296.365	293.947	288.753	278.072	285.035
ENSG00000260912_+_19453492.23-P1P2	ENSG00000260912	202.718	216.724	210.1	267.525	305.689
ENSG00000260912_+_19453508.23-P1P2	ENSG00000260912	46.2726	30.5157	19.3938	5.75322	24.7856
ENSG00000260941_-_120141445.23-ENST00000562811	ENSG00000260941	204.921	188.699	142.221	287.661	1020.34
ENSG00000260941_-_120141830.23-ENST00000562811	ENSG00000260941	64.4511	64.1453	31.2456	96.8459	33.0475
ENSG00000260941_-_120141859.23-ENST00000562811	ENSG00000260941	77.6718	71.6185	94.8143	235.882	44.0633
ENSG00000260941_+_120141434.23-ENST00000562811	ENSG00000260941	441.242	387.363	235.958	509.16	351.13
ENSG00000260941_+_120141860.23-ENST00000562811	ENSG00000260941	15.4242	16.8148	47.4071	9.5887	8.26188
ENSG00000261068_-_42061920.23-ENST00000562471	ENSG00000261068	21.4837	13.7009	31.2456	14.3831	12.3928
ENSG00000261068_-_42061932.23-ENST00000562471	ENSG00000261068	691.334	668.232	591.512	919.557	721.537
ENSG00000261068_-_42061952.23-ENST00000562471	ENSG00000261068	181.785	202.4	192.861	307.797	173.499
ENSG00000261068_-_42061979.23-ENST00000562471	ENSG00000261068	278.737	230.425	225.184	319.304	258.872
ENSG00000261068_-_42061990.23-ENST00000562471	ENSG00000261068	77.1209	90.3016	20.4713	14.3831	49.5713
ENSG00000261114_-_56975166.23-ENST00000570210	ENSG00000261114	241.829	269.036	283.365	203.281	238.217
ENSG00000261114_+_56974942.23-ENST00000570210	ENSG00000261114	269.923	291.456	178.854	317.386	251.987
ENSG00000261114_+_56974988.23-ENST00000570210	ENSG00000261114	215.939	183.717	308.146	402.726	115.666
ENSG00000261114_+_56975003.23-ENST00000570210	ENSG00000261114	150.386	117.081	107.744	295.332	192.777
ENSG00000261114_+_56975025.23-ENST00000570210	ENSG00000261114	361.367	381.135	506.395	530.255	308.443
ENSG00000261188_-_26908521.23-P1P2	ENSG00000261188	81.5279	114.59	94.8143	108.352	308.443
ENSG00000261188_-_26908527.23-P1P2	ENSG00000261188	34.1536	31.7613	30.1682	210.952	13.7698
ENSG00000261188_-_26908538.23-P1P2	ENSG00000261188	599.891	541.81	465.452	687.51	659.573
ENSG00000261188_-_26908542.23-P1P2	ENSG00000261188	341.536	277.132	189.629	373.001	341.491
ENSG00000261188_-_26908559.23-P1P2	ENSG00000261188	489.167	435.939	409.425	738.33	648.557
ENSG00000261266_-_23699658.23-ENST00000566143	ENSG00000261266	32.501	32.384	3.23231	0	44.0633
ENSG00000261266_-_23699661.23-ENST00000566143	ENSG00000261266	268.822	232.916	243.5	184.103	235.463
ENSG00000261266_+_23699565.23-ENST00000566143	ENSG00000261266	451.158	504.443	425.587	504.366	516.367
ENSG00000261266_+_23699604.23-ENST00000566143	ENSG00000261266	152.038	132.027	234.881	213.828	199.662
ENSG00000261266_+_23699630.23-ENST00000566143	ENSG00000261266	407.088	348.128	324.308	357.659	364.899
ENSG00000261324_-_14920638.23-ENST00000562691	ENSG00000261324	71.6123	79.7145	91.582	79.5862	191.4
ENSG00000261324_-_14920773.23-ENST00000562691	ENSG00000261324	45.7217	30.5157	16.1615	50.8201	55.0792
ENSG00000261324_-_14920807.23-ENST00000562691	ENSG00000261324	205.472	178.735	216.564	191.774	297.428
ENSG00000261324_+_14920822.23-ENST00000562691	ENSG00000261324	122.292	97.1521	128.215	86.2983	88.1267
ENSG00000261324_+_14920853.23-ENST00000562691	ENSG00000261324	77.1209	59.7859	85.1174	71.9153	26.1626
ENSG00000261373_-_89778325.23-P1P2	ENSG00000261373	278.186	247.862	267.204	133.283	117.043
ENSG00000261373_-_89778349.23-P1P2	ENSG00000261373	723.284	710.58	855.484	893.667	747.7
ENSG00000261373_-_89778355.23-P1P2	ENSG00000261373	132.207	127.045	94.8143	201.363	117.043
ENSG00000261373_-_89778364.23-P1P2	ENSG00000261373	242.38	191.19	113.131	181.227	112.912
ENSG00000261373_+_89778345.23-P1P2	ENSG00000261373	544.254	516.899	594.744	631.896	808.287
ENSG00000261455_-_152161270.23-P1P2	ENSG00000261455	149.284	139.5	218.719	89.175	88.1267
ENSG00000261455_+_152161351.23-P1P2	ENSG00000261455	656.079	600.35	578.583	822.711	371.784
ENSG00000261455_+_152161355.23-P1P2	ENSG00000261455	1186.56	1127.21	1339.25	1540.9	1294.36
ENSG00000261455_+_152161482.23-P1P2	ENSG00000261455	381.749	353.733	377.102	435.327	353.884
ENSG00000261455_+_152161511.23-P1P2	ENSG00000261455	604.849	529.354	591.512	757.508	1047.88
ENSG00000261490_-_10074431.23-ENST00000561486	ENSG00000261490	212.083	163.166	207.945	176.432	122.551
ENSG00000261490_-_10074516.23-ENST00000561486	ENSG00000261490	162.505	185.585	140.067	211.91	89.5036
ENSG00000261490_+_10074399.23-ENST00000561486	ENSG00000261490	86.4856	96.5293	48.4846	69.9975	147.337
ENSG00000261490_+_10074575.23-ENST00000561486	ENSG00000261490	292.509	270.905	181.009	130.406	757.339
ENSG00000261490_+_10074593.23-ENST00000561486	ENSG00000261490	128.351	135.764	15.0841	101.64	90.8806
ENSG00000261572_-_32280068.23-P1P2	ENSG00000261572	115.131	100.266	50.6395	98.7637	422.733
ENSG00000261572_+_32280019.23-P1P2	ENSG00000261572	229.159	214.233	160.538	382.589	231.333
ENSG00000261572_+_32280024.23-P1P2	ENSG00000261572	493.023	527.486	274.746	372.042	338.737
ENSG00000261572_+_32280027.23-P1P2	ENSG00000261572	248.44	234.161	310.301	173.556	249.233
ENSG00000261572_+_32280052.23-P1P2	ENSG00000261572	99.1555	109.607	121.75	186.98	81.2418
ENSG00000261650_-_130529517.23-P1P2	ENSG00000261650	100.257	108.985	44.1748	61.3677	148.714
ENSG00000261650_-_130529538.23-P1P2	ENSG00000261650	247.338	231.67	465.452	493.818	424.11
ENSG00000261650_-_130529542.23-P1P2	ENSG00000261650	274.881	262.186	262.894	369.165	249.233
ENSG00000261685_-_50679800.23-ENST00000563424	ENSG00000261685	77.6718	74.1096	37.7102	84.3806	28.9166
ENSG00000261685_-_50679835.23-ENST00000563424	ENSG00000261685	136.614	141.369	229.494	60.4088	110.158
ENSG00000261685_-_50679978.23-ENST00000563424	ENSG00000261685	310.687	280.869	658.313	659.703	538.399
ENSG00000261685_+_50679959.23-ENST00000563424	ENSG00000261685	53.4338	36.7434	110.976	31.6427	104.65
ENSG00000261685_+_50679966.23-ENST00000563424	ENSG00000261685	17.0768	12.4554	5.38718	1.91774	11.0158
ENSG00000261786_-_44158849.23-ENST00000568686	ENSG00000261786	153.14	173.753	160.538	100.681	194.154
ENSG00000261786_+_44158795.23-ENST00000568686	ENSG00000261786	220.346	233.539	209.022	119.859	330.475
ENSG00000261786_+_44158804.23-ENST00000568686	ENSG00000261786	158.098	171.262	247.81	291.497	108.781
ENSG00000261786_+_44158829.23-ENST00000568686	ENSG00000261786	44.0691	41.7256	10.7744	79.5862	16.5238
ENSG00000261786_+_44158857.23-ENST00000568686	ENSG00000261786	475.396	460.85	517.169	629.978	344.245
ENSG00000261804_-_53407400.23-ENST00000566383	ENSG00000261804	235.77	231.048	329.695	382.589	428.241
ENSG00000261804_-_53407434.23-ENST00000566383	ENSG00000261804	189.497	178.112	190.706	355.741	190.023
ENSG00000261804_-_53412403.23-ENST00000565189	ENSG00000261804	56.1881	59.7859	150.841	46.0258	57.8331
ENSG00000261804_-_53412434.23-ENST00000565189	ENSG00000261804	390.012	383.003	908.278	403.684	329.098
ENSG00000261804_+_53407424.23-ENST00000566383	ENSG00000261804	129.453	113.344	86.1948	353.823	81.2418
ENSG00000261804_+_53407438.23-ENST00000566383	ENSG00000261804	156.996	171.262	131.447	249.306	333.229
ENSG00000261804_+_53407441.23-ENST00000566383	ENSG00000261804	35.2553	28.0246	24.781	26.8484	27.5396
ENSG00000261804_+_53412391.23-ENST00000565189	ENSG00000261804	583.365	564.852	728.346	1072.98	834.449
ENSG00000261804_+_53412429.23-ENST00000565189	ENSG00000261804	207.125	230.425	533.33	525.461	110.158
ENSG00000261804_+_53412483.23-ENST00000565189	ENSG00000261804	251.745	234.161	219.797	255.06	282.281
ENSG00000262089_-_6898458.23-ENST00000573222	ENSG00000262089	521.668	541.187	401.883	488.065	490.205
ENSG00000262089_-_6898477.23-ENST00000573222	ENSG00000262089	417.004	373.039	474.071	408.479	742.192
ENSG00000262089_-_6898513.23-ENST00000573222	ENSG00000262089	0	0.62277	0	0	0
ENSG00000262089_+_6898442.23-ENST00000573222	ENSG00000262089	130.555	150.087	120.673	46.0258	231.333
ENSG00000262089_+_6898450.23-ENST00000573222	ENSG00000262089	76.0192	85.9422	49.562	98.7637	93.6346
ENSG00000262292_-_19064124.23-ENST00000572818	ENSG00000262292	629.087	622.147	817.773	822.711	775.239
ENSG00000262292_-_19064132.23-ENST00000572818	ENSG00000262292	91.4434	95.9065	82.9625	58.4911	90.8806
ENSG00000262292_-_19064153.23-ENST00000572818	ENSG00000262292	326.111	303.289	246.733	328.893	278.15
ENSG00000262292_+_19064176.23-ENST00000572818	ENSG00000262292	364.672	311.385	297.372	777.644	316.705
ENSG00000262292_+_19064180.23-ENST00000572818	ENSG00000262292	187.845	178.735	172.39	443.957	217.563
ENSG00000262558_-_204548.23-ENST00000571512	ENSG00000262558	172.971	177.489	183.164	142.872	170.745
ENSG00000262558_-_204582.23-ENST00000571512	ENSG00000262558	295.814	283.983	239.191	320.263	341.491
ENSG00000262558_-_204594.23-ENST00000571512	ENSG00000262558	730.446	695.011	679.862	817.917	1320.52
ENSG00000262558_-_204606.23-ENST00000571512	ENSG00000262558	437.937	419.747	642.151	925.31	424.11
ENSG00000262558_+_204521.23-ENST00000571512	ENSG00000262558	84.833	59.1631	48.4846	4.79435	27.5396
ENSG00000263235_-_3701628.23-ENST00000570409	ENSG00000263235	208.777	210.496	274.746	390.26	360.769
ENSG00000263235_-_3701631.23-ENST00000570409	ENSG00000263235	24.238	31.7613	8.61948	82.4629	1.37698
ENSG00000263235_-_3701654.23-ENST00000570409	ENSG00000263235	451.708	380.512	792.992	512.996	707.767
ENSG00000263235_+_3701612.23-ENST00000570409	ENSG00000263235	203.269	167.525	280.133	165.885	234.086
ENSG00000263235_+_3701621.23-ENST00000570409	ENSG00000263235	3.30518	2.49108	0	0	111.535
ENSG00000263394_-_18995122.23-ENST00000583141	ENSG00000263394	413.699	420.37	649.693	446.834	484.697
ENSG00000263394_-_18995134.23-ENST00000583141	ENSG00000263394	576.754	506.934	477.304	529.296	903.298
ENSG00000263394_-_18995147.23-ENST00000583141	ENSG00000263394	258.355	285.228	270.436	325.057	220.317
ENSG00000263394_-_18995154.23-ENST00000583141	ENSG00000263394	167.463	140.123	96.9692	211.91	278.15
ENSG00000263394_+_18995136.23-ENST00000583141	ENSG00000263394	257.253	209.873	78.6528	135.201	369.03
ENSG00000263745_-_1906608.23-ENST00000585072	ENSG00000263745	0	0	0	0	0
ENSG00000263745_-_1906635.23-ENST00000585072	ENSG00000263745	20.9328	24.288	38.7877	92.0516	45.4403
ENSG00000263745_-_2111677.23-ENST00000582086	ENSG00000263745	272.127	265.3	234.881	531.214	162.484
ENSG00000263745_-_2239658.23-ENST00000579097	ENSG00000263745	96.952	82.8284	137.912	236.841	229.956
ENSG00000263745_-_2239688.23-ENST00000579097	ENSG00000263745	18.1785	18.6831	6.46461	21.0952	30.2935
ENSG00000263745_-_2239852.23-ENST00000579097	ENSG00000263745	263.864	279.001	300.604	280.949	123.928
ENSG00000263745_-_2239868.23-ENST00000579097	ENSG00000263745	160.852	127.668	58.1815	394.096	176.253
ENSG00000263745_-_2240792.23-ENST00000584867	ENSG00000263745	282.042	260.94	561.344	686.551	290.543
ENSG00000263745_+_1906600.23-ENST00000585072	ENSG00000263745	206.023	198.041	143.299	163.008	179.007
ENSG00000263745_+_1906636.23-ENST00000585072	ENSG00000263745	194.455	204.268	239.191	326.975	96.3885
ENSG00000263745_+_1906639.23-ENST00000585072	ENSG00000263745	18.1785	16.192	50.6395	8.62983	88.1267
ENSG00000263745_+_2111508.23-ENST00000582086	ENSG00000263745	148.733	135.764	128.215	76.7096	141.829
ENSG00000263745_+_2111516.23-ENST00000582086	ENSG00000263745	160.852	109.607	252.12	223.417	169.368
ENSG00000263745_+_2111519.23-ENST00000582086	ENSG00000263745	41.3148	52.3127	22.6261	39.3137	12.3928
ENSG00000263745_+_2111691.23-ENST00000582086	ENSG00000263745	120.639	104.625	156.228	108.352	144.583
ENSG00000263745_+_2239864.23-ENST00000579097	ENSG00000263745	177.378	163.166	131.447	502.448	115.666
ENSG00000263745_+_2240731.23-ENST00000584867	ENSG00000263745	305.179	292.702	317.843	390.26	393.816
ENSG00000263745_+_2240788.23-ENST00000584867	ENSG00000263745	105.215	100.889	86.1948	252.183	90.8806
ENSG00000263745_+_2240824.23-ENST00000584867	ENSG00000263745	187.845	150.71	175.622	261.772	224.448
ENSG00000263745_+_2240829.23-ENST00000584867	ENSG00000263745	175.175	198.664	169.157	334.646	203.793
ENSG00000263753_-_5238105.23-P1P2	ENSG00000263753	385.054	348.751	234.881	465.052	428.241
ENSG00000263753_-_5238121.23-P1P2	ENSG00000263753	732.649	709.957	993.395	1090.24	864.743
ENSG00000263753_-_5238143.23-P1P2	ENSG00000263753	172.971	181.849	73.2656	115.064	425.487
ENSG00000263753_-_5238158.23-P1P2	ENSG00000263753	702.351	669.477	976.156	793.945	674.72
ENSG00000263753_+_5238160.23-P1P2	ENSG00000263753	404.885	396.081	272.591	593.541	494.336
ENSG00000263874_+_37081455.23-ENST00000583195	ENSG00000263874	268.271	241.635	279.056	198.486	364.899
ENSG00000263874_+_37081468.23-ENST00000583195	ENSG00000263874	20.9328	23.6652	14.0067	34.5193	0
ENSG00000263874_+_37081476.23-ENST00000583195	ENSG00000263874	524.973	473.928	705.72	765.179	744.946
ENSG00000263874_+_37081479.23-ENST00000583195	ENSG00000263874	210.43	194.304	269.359	335.605	174.876
ENSG00000263874_+_37081487.23-ENST00000583195	ENSG00000263874	134.411	143.237	181.009	81.504	137.698
ENSG00000264222_-_14244954.23-ENST00000580200	ENSG00000264222	17.0768	16.192	20.4713	10.5476	17.9007
ENSG00000264222_+_14244639.23-ENST00000580200	ENSG00000264222	301.873	279.001	300.604	207.116	272.642
ENSG00000264222_+_14244711.23-ENST00000580200	ENSG00000264222	99.7064	87.1878	65.7235	139.036	57.8331
ENSG00000264222_+_14244732.23-ENST00000580200	ENSG00000264222	193.353	175.621	170.235	340.399	250.61
ENSG00000264222_+_14244743.23-ENST00000580200	ENSG00000264222	250.643	235.407	481.614	352.864	271.265
ENSG00000264269_-_46550038.23-P1P2	ENSG00000264269	340.985	330.068	412.658	608.883	616.887
ENSG00000264269_+_46550091.23-P1P2	ENSG00000264269	425.818	407.291	587.202	389.301	285.035
ENSG00000264269_+_46550097.23-P1P2	ENSG00000264269	159.751	149.465	87.2723	296.291	85.3727
ENSG00000264269_+_46550101.23-P1P2	ENSG00000264269	461.073	409.782	358.786	611.759	373.161
ENSG00000264269_+_46550234.23-P1P2	ENSG00000264269	24.7889	24.9108	32.3231	4.79435	16.5238
ENSG00000265121_-_75260807.23-ENST00000584075	ENSG00000265121	60.0442	51.0671	99.124	173.556	48.1943
ENSG00000265121_-_75260829.23-ENST00000584075	ENSG00000265121	673.156	584.158	1039.72	995.308	499.843
ENSG00000265121_-_75260862.23-ENST00000584075	ENSG00000265121	396.622	387.363	248.888	382.589	506.728
ENSG00000265121_+_75260833.23-ENST00000584075	ENSG00000265121	348.697	358.093	202.558	725.865	313.951
ENSG00000265121_+_75260845.23-ENST00000584075	ENSG00000265121	71.6123	66.6364	76.4979	42.1903	31.6705
ENSG00000265666_-_38499442.23-P1P2	ENSG00000265666	231.363	206.137	323.231	699.017	170.745
ENSG00000265666_-_38499464.23-P1P2	ENSG00000265666	57.8407	57.9176	46.3297	41.2314	77.1108
ENSG00000265666_-_38499497.23-P1P2	ENSG00000265666	605.95	581.667	732.656	921.475	435.125
ENSG00000265666_-_38499516.23-P1P2	ENSG00000265666	15.9751	16.8148	32.3231	45.0669	49.5713
ENSG00000265666_+_38499485.23-P1P2	ENSG00000265666	719.979	638.339	565.653	909.009	711.898
ENSG00000265787_-_14337492.23-ENST00000582957	ENSG00000265787	105.215	107.739	87.2723	324.098	57.8331
ENSG00000265787_-_14337665.23-ENST00000582957	ENSG00000265787	651.121	577.307	593.667	617.513	918.445
ENSG00000265787_-_14340448.23-ENST00000578285	ENSG00000265787	144.326	165.034	128.215	204.239	172.122
ENSG00000265787_-_14340851.23-ENST00000578285	ENSG00000265787	195.557	200.532	293.062	259.854	1180.07
ENSG00000265787_-_14340856.23-ENST00000578285	ENSG00000265787	146.53	146.351	62.4912	433.409	140.452
ENSG00000265787_+_14337416.23-ENST00000582957	ENSG00000265787	26.4415	26.7791	14.0067	24.9306	11.0158
ENSG00000265787_+_14337474.23-ENST00000582957	ENSG00000265787	212.083	216.724	198.248	498.613	240.971
ENSG00000265787_+_14337679.23-ENST00000582957	ENSG00000265787	13.2207	4.35939	37.7102	9.5887	4.13094
ENSG00000265787_+_14340436.23-ENST00000578285	ENSG00000265787	15.9751	24.288	42.02	351.905	1.37698
ENSG00000265787_+_14340477.23-ENST00000578285	ENSG00000265787	516.159	501.33	692.791	797.78	430.994
ENSG00000265962_-_8707546.23-ENST00000579368	ENSG00000265962	332.722	333.805	484.846	223.417	375.915
ENSG00000265962_-_8707553.23-ENST00000579368	ENSG00000265962	240.728	272.15	130.37	194.651	229.956
ENSG00000265962_-_8707563.23-ENST00000579368	ENSG00000265962	862.653	771.612	1065.58	690.387	980.409
ENSG00000265962_+_8707352.23-ENST00000579368	ENSG00000265962	199.413	163.166	193.938	161.09	320.836
ENSG00000265962_+_8707543.23-ENST00000579368	ENSG00000265962	294.712	297.684	317.843	379.713	272.642
ENSG00000266278_-_68051415.23-ENST00000582251	ENSG00000266278	284.797	283.983	224.107	283.826	426.864
ENSG00000266278_-_68051502.23-ENST00000582251	ENSG00000266278	382.85	384.872	398.651	538.885	720.16
ENSG00000266278_-_68051600.23-ENST00000582251	ENSG00000266278	73.2649	69.7502	56.0266	57.5322	48.1943
ENSG00000266278_+_68051402.23-ENST00000582251	ENSG00000266278	305.729	280.869	247.81	340.399	285.035
ENSG00000266278_+_68051505.23-ENST00000582251	ENSG00000266278	390.562	345.014	214.41	682.716	228.579
ENSG00000266962_-_40706786.23-P1P2	ENSG00000266962	150.386	170.016	283.365	90.1338	100.519
ENSG00000266962_+_40706720.23-P1P2	ENSG00000266962	229.71	190.568	260.739	148.625	223.071
ENSG00000266962_+_40706752.23-P1P2	ENSG00000266962	796.549	783.444	870.568	1178.45	729.799
ENSG00000266962_+_40706769.23-P1P2	ENSG00000266962	526.075	463.963	434.206	606.965	563.184
ENSG00000266962_+_40706778.23-P1P2	ENSG00000266962	685.826	680.064	1157.17	973.254	611.379
ENSG00000267064_-_47518261.23-P1P2	ENSG00000267064	76.5701	72.2413	88.3497	68.0798	137.698
ENSG00000267064_+_47518227.23-P1P2	ENSG00000267064	1414.07	1358.88	1508.41	1493.92	1372.85
ENSG00000267064_+_47518286.23-P1P2	ENSG00000267064	379.545	344.392	413.735	408.479	280.904
ENSG00000267064_+_47518302.23-P1P2	ENSG00000267064	9.91555	16.192	14.0067	89.175	8.26188
ENSG00000267064_+_47518305.23-P1P2	ENSG00000267064	318.399	308.271	452.523	545.597	407.586
ENSG00000267123_-_76626190.23-ENST00000590023	ENSG00000267123	370.181	351.865	249.965	495.736	251.987
ENSG00000267123_-_76626210.23-ENST00000590023	ENSG00000267123	429.674	363.075	393.264	418.068	331.852
ENSG00000267123_-_76628131.23-ENST00000591384	ENSG00000267123	237.973	208.628	148.686	262.731	267.134
ENSG00000267123_-_76628144.23-ENST00000591384	ENSG00000267123	7.16123	9.34154	0	0	4.13094
ENSG00000267123_+_76626191.23-ENST00000590023	ENSG00000267123	689.682	579.176	736.966	832.3	662.327
ENSG00000267123_+_76626214.23-ENST00000590023	ENSG00000267123	26.4415	29.8929	19.3938	31.6427	75.7339
ENSG00000267123_+_76626222.23-ENST00000590023	ENSG00000267123	0	3.11385	15.0841	0.95887	0
ENSG00000267123_+_76627979.23-ENST00000591384	ENSG00000267123	347.044	329.445	416.967	371.083	188.646
ENSG00000267123_+_76628070.23-ENST00000591384	ENSG00000267123	316.196	314.499	352.321	374.918	217.563
ENSG00000267123_+_76628102.23-ENST00000591384	ENSG00000267123	18.7294	13.7009	7.54205	0	24.7856
ENSG00000267194_-_67547508.23-ENST00000588041	ENSG00000267194	102.461	95.9065	73.2656	91.0927	31.6705
ENSG00000267194_-_67547511.23-ENST00000588041	ENSG00000267194	199.413	168.771	220.874	231.088	187.269
ENSG00000267194_-_67547538.23-ENST00000588041	ENSG00000267194	481.455	470.814	371.715	826.546	879.89
ENSG00000267194_-_67547570.23-ENST00000588041	ENSG00000267194	229.71	241.635	457.91	491.901	236.84
ENSG00000267194_+_67547552.23-ENST00000588041	ENSG00000267194	218.142	189.945	192.861	191.774	132.19
ENSG00000267259_-_26561880.23-ENST00000592016	ENSG00000267259	139.919	171.262	239.191	125.612	64.718
ENSG00000267259_-_26561910.23-ENST00000592016	ENSG00000267259	555.271	487.629	319.998	495.736	290.543
ENSG00000267259_-_26562104.23-ENST00000592016	ENSG00000267259	275.432	283.36	232.726	644.361	203.793
ENSG00000267259_+_26561849.23-ENST00000592016	ENSG00000267259	641.206	662.004	715.417	561.898	539.776
ENSG00000267259_+_26561891.23-ENST00000592016	ENSG00000267259	18.7294	17.4376	3.23231	4.79435	12.3928
ENSG00000267278_-_43325310.23-P1P2	ENSG00000267278	617.518	617.787	1073.13	742.166	760.093
ENSG00000267278_-_43325351.23-P1P2	ENSG00000267278	264.966	277.132	379.257	192.733	145.96
ENSG00000267278_-_43325370.23-P1P2	ENSG00000267278	1.65259	1.86831	0	0	5.50792
ENSG00000267278_+_43325340.23-P1P2	ENSG00000267278	145.979	108.362	62.4912	75.7508	125.305
ENSG00000267278_+_43325357.23-P1P2	ENSG00000267278	152.589	130.782	202.558	151.502	220.317
ENSG00000267321_-_33895261.23-ENST00000592381	ENSG00000267321	986.597	992.695	691.713	1131.47	1331.54
ENSG00000267321_-_33895303.23-ENST00000592381	ENSG00000267321	621.374	628.997	566.731	389.301	499.843
ENSG00000267321_-_33895311.23-ENST00000592381	ENSG00000267321	92.5451	102.757	145.454	116.023	205.17
ENSG00000267321_+_33895295.23-ENST00000592381	ENSG00000267321	77.1209	78.469	105.589	67.1209	46.8173
ENSG00000267321_+_33895346.23-ENST00000592381	ENSG00000267321	495.227	442.166	659.39	350.947	337.36
ENSG00000267475_-_33182677.23-ENST00000592431	ENSG00000267475	289.754	340.032	451.445	328.893	490.205
ENSG00000267475_-_33182680.23-ENST00000592431	ENSG00000267475	318.399	263.432	391.109	348.07	349.753
ENSG00000267475_-_33182691.23-ENST00000592431	ENSG00000267475	405.987	399.195	387.877	563.816	196.908
ENSG00000267475_+_33182682.23-ENST00000592431	ENSG00000267475	28.0941	23.6652	25.8584	2.87661	9.63885
ENSG00000267475_+_33182696.23-ENST00000592431	ENSG00000267475	201.065	170.639	246.733	350.947	181.761
ENSG00000267519_-_13947064.23-P1P2	ENSG00000267519	446.751	409.16	408.348	428.615	395.193
ENSG00000267519_+_13946875.23-P1P2	ENSG00000267519	338.23	312.63	341.547	273.278	258.872
ENSG00000267519_+_13947044.23-P1P2	ENSG00000267519	200.514	171.262	184.241	205.198	329.098
ENSG00000267519_+_13947085.23-P1P2	ENSG00000267519	2.75432	1.24554	3.23231	4.79435	0
ENSG00000267519_+_13947100.23-P1P2	ENSG00000267519	251.745	256.581	187.474	608.883	351.13
ENSG00000267601_-_76851199.23-P1P2	ENSG00000267601	551.966	496.347	914.742	468.888	826.188
ENSG00000267601_-_76851242.23-P1P2	ENSG00000267601	29.1958	31.7613	21.5487	102.599	19.2777
ENSG00000267601_-_76851255.23-P1P2	ENSG00000267601	702.902	614.674	712.185	1115.17	682.982
ENSG00000267601_-_76851262.23-P1P2	ENSG00000267601	149.284	149.465	254.275	91.0927	221.694
ENSG00000267601_-_76851272.23-P1P2	ENSG00000267601	871.467	884.333	732.656	1262.83	1107.09
ENSG00000267688_-_3122037.23-ENST00000585980	ENSG00000267688	627.434	551.151	655.081	775.726	510.859
ENSG00000267688_-_3122078.23-ENST00000585980	ENSG00000267688	46.2726	48.576	9.69692	24.9306	13.7698
ENSG00000267688_-_3122089.23-ENST00000585980	ENSG00000267688	136.063	147.596	127.137	219.581	129.436
ENSG00000267688_+_3122050.23-ENST00000585980	ENSG00000267688	132.758	135.764	146.531	267.525	251.987
ENSG00000267688_+_3122070.23-ENST00000585980	ENSG00000267688	13.7716	13.0782	2.15487	8.62983	8.26188
ENSG00000267879_-_51471685.23-ENST00000594512	ENSG00000267879	473.192	409.16	734.811	556.145	707.767
ENSG00000267879_+_51471462.23-ENST00000594512	ENSG00000267879	228.609	186.831	183.164	235.882	364.899
ENSG00000267879_+_51471496.23-ENST00000594512	ENSG00000267879	195.557	192.436	137.912	728.742	232.709
ENSG00000267879_+_51471505.23-ENST00000594512	ENSG00000267879	199.413	179.358	205.79	156.296	462.665
ENSG00000267879_+_51471508.23-ENST00000594512	ENSG00000267879	133.86	157.561	186.396	251.224	203.793
ENSG00000267940_-_6224237.23-ENST00000600308	ENSG00000267940	198.311	221.706	120.673	318.345	221.694
ENSG00000267940_-_6224271.23-ENST00000600308	ENSG00000267940	314.543	323.217	295.217	324.098	634.787
ENSG00000267940_+_6224109.23-ENST00000600308	ENSG00000267940	577.856	553.019	678.784	553.268	1315.02
ENSG00000267940_+_6224462.23-ENST00000600308	ENSG00000267940	674.257	674.46	537.64	1015.44	1306.75
ENSG00000267940_+_6224476.23-ENST00000600308	ENSG00000267940	629.087	604.709	603.364	1391.32	768.354
ENSG00000268069_-_48178769.23-ENST00000599515	ENSG00000268069	56.739	54.181	123.905	163.967	348.376
ENSG00000268069_-_48178919.23-ENST00000599515	ENSG00000268069	154.242	146.351	80.8076	186.021	107.404
ENSG00000268069_-_48178922.23-ENST00000599515	ENSG00000268069	126.699	102.134	213.332	108.352	70.2259
ENSG00000268069_+_48178923.23-ENST00000599515	ENSG00000268069	19.2802	24.288	105.589	46.9847	5.50792
ENSG00000268069_+_48178933.23-ENST00000599515	ENSG00000268069	136.063	122.063	71.1107	382.589	179.007
ENSG00000268218_-_89334736.23-ENST00000602042	ENSG00000268218	336.027	330.691	207.945	408.479	307.066
ENSG00000268218_-_89334744.23-ENST00000602042	ENSG00000268218	147.632	165.657	190.706	159.172	97.7655
ENSG00000268218_+_89334583.23-ENST00000602042	ENSG00000268218	186.192	161.297	67.8784	150.543	125.305
ENSG00000268218_+_89334617.23-ENST00000602042	ENSG00000268218	553.067	541.81	537.64	853.395	616.887
ENSG00000268218_+_89334804.23-ENST00000602042	ENSG00000268218	61.6968	38.6117	6.46461	22.054	15.1468
ENSG00000268362_+_24216272.23-P1P2	ENSG00000268362	139.919	134.518	189.629	578.199	144.583
ENSG00000268362_+_24216326.23-P1P2	ENSG00000268362	60.595	53.5582	26.9359	220.54	41.3094
ENSG00000268362_+_24216484.23-P1P2	ENSG00000268362	1.65259	3.73662	0	0	0
ENSG00000268362_+_24216499.23-P1P2	ENSG00000268362	87.0365	88.4333	32.3231	225.335	31.6705
ENSG00000268362_+_24216507.23-P1P2	ENSG00000268362	321.705	333.182	186.396	174.514	154.222
ENSG00000268621_-_46706068.23-P1P2	ENSG00000268621	169.115	148.219	225.184	397.931	176.253
ENSG00000268621_-_46706171.23-P1P2	ENSG00000268621	58.9424	40.48	26.9359	34.5193	20.6547
ENSG00000268621_-_46706315.23-P1P2	ENSG00000268621	25.3397	23.6652	15.0841	12.4653	27.5396
ENSG00000268621_+_46706204.23-P1P2	ENSG00000268621	511.753	498.216	545.182	626.142	465.419
ENSG00000268621_+_46706207.23-P1P2	ENSG00000268621	444.547	378.021	359.863	500.53	407.586
ENSG00000268812_+_30642183.23-P1P2	ENSG00000268812	66.1037	64.768	49.562	21.0952	240.971
ENSG00000268812_+_30642202.23-P1P2	ENSG00000268812	406.538	367.434	410.503	271.36	402.078
ENSG00000268812_+_30642208.23-P1P2	ENSG00000268812	452.259	432.825	422.355	435.327	422.733
ENSG00000268812_+_30642214.23-P1P2	ENSG00000268812	326.662	289.588	364.173	439.163	342.868
ENSG00000268812_+_30642219.23-P1P2	ENSG00000268812	229.71	234.784	390.032	209.993	305.689
ENSG00000268947_-_35753833.23-ENST00000602262	ENSG00000268947	225.303	213.61	197.171	295.332	289.166
ENSG00000268947_-_35753870.23-ENST00000602262	ENSG00000268947	251.745	255.336	128.215	204.239	199.662
ENSG00000268947_+_35753822.23-ENST00000602262	ENSG00000268947	97.5029	120.195	164.848	106.435	61.9641
ENSG00000268947_+_35753843.23-ENST00000602262	ENSG00000268947	218.142	245.371	255.352	219.581	229.956
ENSG00000268947_+_35754226.23-ENST00000602262	ENSG00000268947	448.403	367.434	412.658	591.623	358.015
ENSG00000269125_-_113819419.23-ENST00000600642	ENSG00000269125	491.921	487.629	467.607	375.877	424.11
ENSG00000269125_-_113819434.23-ENST00000600642	ENSG00000269125	564.085	566.098	522.556	643.402	548.038
ENSG00000269125_+_113819407.23-ENST00000600642	ENSG00000269125	356.409	349.374	367.405	485.188	360.769
ENSG00000269125_+_113819421.23-ENST00000600642	ENSG00000269125	136.063	125.177	266.126	93.0104	201.039
ENSG00000269125_+_113819424.23-ENST00000600642	ENSG00000269125	279.288	264.677	336.16	272.319	143.206
ENSG00000269235_-_52452419.23-P1P2	ENSG00000269235	439.039	478.91	364.173	800.657	492.959
ENSG00000269235_-_52452451.23-P1P2	ENSG00000269235	160.301	165.034	268.281	223.417	181.761
ENSG00000269235_-_52452479.23-P1P2	ENSG00000269235	267.169	231.048	269.359	352.864	329.098
ENSG00000269235_+_52452445.23-P1P2	ENSG00000269235	202.167	186.831	138.989	191.774	260.249
ENSG00000269235_+_52452453.23-P1P2	ENSG00000269235	404.334	433.448	245.655	509.16	371.784
ENSG00000269352_-_50362233.23-ENST00000599259	ENSG00000269352	298.017	268.414	550.569	331.769	313.951
ENSG00000269352_-_50362244.23-ENST00000593654	ENSG00000269352	1541.32	1403.1	1388.81	1434.47	833.072
ENSG00000269352_-_50362249.23-ENST00000593654	ENSG00000269352	155.344	154.447	148.686	71.9153	130.813
ENSG00000269352_-_50362254.23-ENST00000599259	ENSG00000269352	36.357	46.7077	45.2523	17.2597	26.1626
ENSG00000269352_-_50362504.23-ENST00000593654	ENSG00000269352	63.3493	75.9779	110.976	132.324	130.813
ENSG00000269352_-_50362510.23-ENST00000593654	ENSG00000269352	566.839	574.194	749.895	702.852	590.724
ENSG00000269352_+_50362234.23-ENST00000593654	ENSG00000269352	46.8234	60.4087	12.9292	34.5193	342.868
ENSG00000269397_-_24110991.23-ENST00000594230	ENSG00000269397	108.52	108.362	108.821	81.504	117.043
ENSG00000269397_+_24110617.23-ENST00000594230	ENSG00000269397	792.142	752.306	1017.1	1401.87	974.901
ENSG00000269397_+_24110739.23-ENST00000594230	ENSG00000269397	47.9252	61.0314	79.7302	63.2855	75.7339
ENSG00000269397_+_24110841.23-ENST00000594230	ENSG00000269397	50.6795	37.9889	21.5487	25.8895	20.6547
ENSG00000269397_+_24110911.23-ENST00000594230	ENSG00000269397	849.983	794.654	868.413	1089.28	926.707
ENSG00000269640_-_17516896.23-ENST00000534306	ENSG00000269640	597.136	599.104	891.039	802.575	440.633
ENSG00000269640_-_17516908.23-ENST00000534306	ENSG00000269640	496.328	513.162	721.882	320.263	487.451
ENSG00000269640_-_17516940.23-ENST00000599975	ENSG00000269640	38.5605	29.2702	75.4205	40.2726	26.1626
ENSG00000269640_-_17516956.23-ENST00000534306	ENSG00000269640	1200.88	976.503	1145.31	2020.34	1057.52
ENSG00000269640_+_17516506.23-ENST00000534306	ENSG00000269640	371.833	324.463	256.43	184.103	311.197
ENSG00000269640_+_17516928.23-ENST00000534306	ENSG00000269640	30.2975	21.7969	30.1682	11.5064	71.6029
ENSG00000269680_-_6751085.23-P1P2	ENSG00000269680	627.985	584.781	636.764	932.022	422.733
ENSG00000269680_-_6751245.23-P1P2	ENSG00000269680	501.837	434.07	410.503	803.533	509.482
ENSG00000269680_-_6751386.23-P1P2	ENSG00000269680	281.491	276.51	410.503	531.214	667.835
ENSG00000269680_+_6751412.23-P1P2	ENSG00000269680	371.833	381.758	260.739	625.184	344.245
ENSG00000269680_+_6751466.23-P1P2	ENSG00000269680	55.0864	67.8819	58.1815	5.75322	12.3928
ENSG00000269893_-_119199925.23-P1P2	ENSG00000269893	163.056	147.596	147.609	258.895	86.7497
ENSG00000269893_-_119199935.23-P1P2	ENSG00000269893	73.8158	64.1453	57.1041	29.725	20.6547
ENSG00000269893_-_119199941.23-P1P2	ENSG00000269893	448.403	431.579	258.584	396.014	514.99
ENSG00000269893_-_119200139.23-P1P2	ENSG00000269893	236.321	203.023	328.618	221.499	301.558
ENSG00000269893_+_119199905.23-P1P2	ENSG00000269893	258.355	294.57	305.992	715.317	206.547
ENSG00000269918_-_10963957.23-ENST00000602575	ENSG00000269918	221.998	225.443	160.538	335.605	177.63
ENSG00000269918_-_10963960.23-ENST00000602575	ENSG00000269918	3.85605	3.11385	0	0	0
ENSG00000269918_-_10963993.23-ENST00000602575	ENSG00000269918	21.4837	20.5514	29.0908	45.0669	20.6547
ENSG00000269918_-_10963998.23-ENST00000602575	ENSG00000269918	71.0614	61.6542	9.69692	84.3806	28.9166
ENSG00000269918_+_10964019.23-ENST00000602575	ENSG00000269918	247.889	253.467	228.416	268.484	232.709
ENSG00000269939_-_82897991.23-ENST00000602322	ENSG00000269939	80.4261	65.3908	85.1174	100.681	38.5554
ENSG00000269939_-_82898000.23-ENST00000602322	ENSG00000269939	131.656	115.212	114.208	100.681	90.8806
ENSG00000269939_-_82898006.23-ENST00000602322	ENSG00000269939	311.238	282.115	439.594	423.821	477.812
ENSG00000269939_-_82898029.23-ENST00000602322	ENSG00000269939	5.50864	4.98216	0	0	28.9166
ENSG00000269939_-_82898032.23-ENST00000602322	ENSG00000269939	9.36469	13.0782	51.7169	7.67096	0
ENSG00000269961_-_65221013.23-ENST00000602982	ENSG00000269961	162.505	160.052	54.9492	182.185	139.075
ENSG00000269961_-_65221017.23-ENST00000602982	ENSG00000269961	27.5432	23.0425	45.2523	15.3419	19.2777
ENSG00000269961_-_65221078.23-ENST00000602982	ENSG00000269961	350.9	401.686	619.525	818.875	315.328
ENSG00000269961_+_65220922.23-ENST00000602982	ENSG00000269961	116.783	97.7748	631.377	116.023	107.404
ENSG00000269961_+_65221052.23-ENST00000602982	ENSG00000269961	579.509	518.144	869.49	1028.87	735.307
ENSG00000269982_-_10000524.23-P1P2	ENSG00000269982	15.4242	11.8326	0	6.71209	12.3928
ENSG00000269982_-_10000693.23-P1P2	ENSG00000269982	148.733	161.92	114.208	107.393	85.3727
ENSG00000269982_+_10000508.23-P1P2	ENSG00000269982	267.72	284.606	270.436	540.803	271.265
ENSG00000269982_+_10000676.23-P1P2	ENSG00000269982	609.806	625.261	666.932	744.083	506.728
ENSG00000269982_+_10000684.23-P1P2	ENSG00000269982	213.735	229.179	248.888	153.419	174.876
ENSG00000270028_-_124410241.23-ENST00000602952	ENSG00000270028	392.766	389.231	272.591	488.065	232.709
ENSG00000270028_-_124410367.23-ENST00000602952	ENSG00000270028	166.361	157.561	120.673	388.343	205.17
ENSG00000270028_-_124410376.23-ENST00000602952	ENSG00000270028	342.086	307.025	564.576	330.81	461.288
ENSG00000270028_-_124410389.23-ENST00000602952	ENSG00000270028	112.927	90.9244	94.8143	97.8048	123.928
ENSG00000270028_+_124410381.23-ENST00000602952	ENSG00000270028	626.332	591.631	643.229	592.582	389.685
ENSG00000270069_-_45629595.23-ENST00000602461	ENSG00000270069	365.223	318.858	379.257	477.517	543.907
ENSG00000270069_+_45629634.23-ENST00000602461	ENSG00000270069	121.741	104.625	36.6328	64.2443	52.3252
ENSG00000270069_+_45629638.23-ENST00000602461	ENSG00000270069	360.816	352.488	312.456	482.312	278.15
ENSG00000270069_+_45629641.23-ENST00000602461	ENSG00000270069	143.775	161.92	332.927	387.384	184.515
ENSG00000270069_+_45629672.23-ENST00000602461	ENSG00000270069	246.787	232.916	206.868	230.129	403.455
ENSG00000270223_-_73231101.23-ENST00000603952	ENSG00000270223	117.334	150.087	269.359	206.157	90.8806
ENSG00000270223_-_73231155.23-ENST00000603952	ENSG00000270223	127.8	108.985	40.9425	107.393	75.7339
ENSG00000270223_-_73231289.23-ENST00000603952	ENSG00000270223	37.4587	39.8573	42.02	338.481	5.50792
ENSG00000270223_+_73231214.23-ENST00000603952	ENSG00000270223	449.505	424.729	256.43	380.672	545.284
ENSG00000270223_+_73231285.23-ENST00000603952	ENSG00000270223	124.495	115.835	25.8584	147.666	45.4403
ENSG00000270504_-_3751298.23-ENST00000603791	ENSG00000270504	355.307	353.733	590.434	435.327	422.733
ENSG00000270504_-_3751370.23-ENST00000603791	ENSG00000270504	1223.47	1102.3	1523.49	1385.57	1436.19
ENSG00000270504_+_3751334.23-ENST00000603791	ENSG00000270504	283.144	227.934	307.069	190.815	308.443
ENSG00000270504_+_3751358.23-ENST00000603791	ENSG00000270504	491.371	439.053	899.658	685.592	388.308
ENSG00000270504_+_3751379.23-ENST00000603791	ENSG00000270504	158.098	152.579	206.868	750.796	151.468
ENSG00000270574_-_179443538.23-ENST00000603521	ENSG00000270574	88.6891	97.1521	144.376	208.075	45.4403
ENSG00000270574_-_179443556.23-ENST00000603521	ENSG00000270574	272.127	224.197	391.109	357.659	274.019
ENSG00000270574_-_179443569.23-ENST00000603521	ENSG00000270574	27.5432	24.288	10.7744	57.5322	8.26188
ENSG00000270574_+_179443559.23-ENST00000603521	ENSG00000270574	207.125	244.126	405.116	279.99	345.622
ENSG00000270574_+_179443582.23-ENST00000603521	ENSG00000270574	207.676	198.041	135.757	388.343	276.773
ENSG00000270761_-_47445382.23-ENST00000604014	ENSG00000270761	33.6027	36.1206	19.3938	53.6967	20.6547
ENSG00000270761_-_47445403.23-ENST00000604014	ENSG00000270761	539.847	482.646	684.171	815.999	914.314
ENSG00000270761_-_47445416.23-ENST00000604014	ENSG00000270761	415.902	367.434	434.206	404.643	268.511
ENSG00000270761_-_47445444.23-ENST00000604014	ENSG00000270761	359.163	320.726	263.972	338.481	206.547
ENSG00000270761_+_47445399.23-ENST00000604014	ENSG00000270761	31.9501	23.6652	36.6328	54.6556	48.1943
ENSG00000271122_+_35734857.23-P1P2	ENSG00000271122	355.307	336.296	478.381	576.281	356.638
ENSG00000271122_+_35734874.23-P1P2	ENSG00000271122	443.996	426.597	521.479	1094.07	381.423
ENSG00000271122_+_35734893.23-P1P2	ENSG00000271122	7.71209	13.7009	0	19.1774	6.8849
ENSG00000271122_+_35734905.23-P1P2	ENSG00000271122	35.2553	35.4979	49.562	18.2185	16.5238
ENSG00000271122_+_35734908.23-P1P2	ENSG00000271122	16.5259	11.8326	89.4271	2.87661	23.4086
ENSG00000271327_-_89761759.23-ENST00000605595	ENSG00000271327	233.015	270.905	394.341	295.332	190.023
ENSG00000271327_-_89761807.23-ENST00000605595	ENSG00000271327	28.6449	28.6474	16.1615	0	12.3928
ENSG00000271327_-_89761837.23-ENST00000605595	ENSG00000271327	107.969	93.4154	198.248	133.283	111.535
ENSG00000271327_-_89761894.23-ENST00000605595	ENSG00000271327	161.403	147.596	43.0974	669.292	150.091
ENSG00000271327_+_89762054.23-ENST00000605595	ENSG00000271327	321.705	288.965	368.483	560.939	348.376
ENSG00000271430_-_73462294.23-P1P2	ENSG00000271430	584.467	618.41	861.948	671.209	382.8
ENSG00000271430_-_73462328.23-P1P2	ENSG00000271430	153.14	139.5	235.958	534.091	633.41
ENSG00000271430_-_73462333.23-P1P2	ENSG00000271430	2.75432	0	0	0	1.37698
ENSG00000271430_+_73462321.23-P1P2	ENSG00000271430	267.72	274.019	410.503	220.54	381.423
ENSG00000271430_+_73462338.23-P1P2	ENSG00000271430	460.522	505.066	1027.87	521.626	512.236
ENSG00000271590_-_111970020.23-ENST00000603748	ENSG00000271590	127.8	115.212	134.679	276.155	364.899
ENSG00000271590_-_111970057.23-ENST00000603748	ENSG00000271590	284.797	290.833	146.531	346.152	282.281
ENSG00000271590_+_111969776.23-ENST00000603748	ENSG00000271590	79.3244	97.1521	48.4846	108.352	63.341
ENSG00000271590_+_111969857.23-ENST00000603748	ENSG00000271590	361.918	361.829	604.441	475.6	345.622
ENSG00000271590_+_111970037.23-ENST00000603748	ENSG00000271590	400.478	389.231	578.583	429.574	512.236
ENSG00000271778_-_158500387.23-ENST00000606839	ENSG00000271778	182.336	138.255	172.39	442.998	151.468
ENSG00000271778_-_158500391.23-ENST00000606839	ENSG00000271778	190.599	176.244	168.08	130.406	179.007
ENSG00000271778_-_158500548.23-ENST00000606839	ENSG00000271778	277.085	230.425	265.049	402.726	246.479
ENSG00000271778_+_158500605.23-ENST00000606839	ENSG00000271778	34.1536	33.6296	21.5487	31.6427	26.1626
ENSG00000271778_+_158500613.23-ENST00000606839	ENSG00000271778	0	0	0	0	0
ENSG00000271862_-_82346770.23-ENST00000607625	ENSG00000271862	425.267	412.274	595.822	818.875	236.84
ENSG00000271862_+_82346682.23-ENST00000607625	ENSG00000271862	150.386	146.974	130.37	145.748	213.432
ENSG00000271862_+_82346713.23-ENST00000607625	ENSG00000271862	434.632	363.697	662.623	541.762	402.078
ENSG00000271862_+_82346751.23-ENST00000607625	ENSG00000271862	711.165	658.268	1026.8	956.953	604.494
ENSG00000271862_+_82346780.23-ENST00000607625	ENSG00000271862	157.547	136.387	58.1815	146.707	130.813
ENSG00000271895_-_11090016.23-ENST00000607145	ENSG00000271895	188.395	192.436	173.467	274.237	404.832
ENSG00000271895_-_11090075.23-ENST00000607145	ENSG00000271895	26.9923	16.192	31.2456	11.5064	122.551
ENSG00000271895_-_11090078.23-ENST00000607145	ENSG00000271895	14.8733	18.6831	4.30974	0	59.2101
ENSG00000271895_+_11090112.23-ENST00000607145	ENSG00000271895	22.0346	13.0782	40.9425	20.1363	5.50792
ENSG00000271895_+_11090148.23-ENST00000607145	ENSG00000271895	31.3992	38.6117	14.0067	28.7661	50.9482
ENSG00000271969_-_7074128.23-ENST00000606539	ENSG00000271969	375.689	384.249	373.87	618.471	240.971
ENSG00000271969_-_7074136.23-ENST00000606539	ENSG00000271969	592.73	575.439	919.052	1804.59	740.815
ENSG00000271969_-_7074162.23-ENST00000606539	ENSG00000271969	10.4664	14.9465	25.8584	22.054	8.26188
ENSG00000271969_-_7074335.23-ENST00000606539	ENSG00000271969	200.514	221.706	183.164	403.684	176.253
ENSG00000271969_+_7074177.23-ENST00000606539	ENSG00000271969	907.273	791.54	771.444	997.225	959.755
ENSG00000271983_-_80985972.23-ENST00000607458	ENSG00000271983	26.9923	39.2345	11.8518	13.4242	8.26188
ENSG00000271983_-_80986036.23-ENST00000607458	ENSG00000271983	42.9674	43.5939	24.781	49.8613	44.0633
ENSG00000271983_-_80986041.23-ENST00000607458	ENSG00000271983	293.06	323.217	388.954	713.4	169.368
ENSG00000271983_-_80986054.23-ENST00000607458	ENSG00000271983	165.259	154.447	132.525	206.157	154.222
ENSG00000271983_+_80985863.23-ENST00000607458	ENSG00000271983	28.0941	21.1742	14.0067	1.91774	11.0158
ENSG00000272079_+_3056103.23-ENST00000607794	ENSG00000272079	80.977	70.9957	32.3231	214.787	90.8806
ENSG00000272079_+_3056121.23-ENST00000607794	ENSG00000272079	265.516	247.24	478.381	520.667	209.301
ENSG00000272079_+_3056161.23-ENST00000607794	ENSG00000272079	337.68	297.061	399.728	303.003	235.463
ENSG00000272079_+_3056165.23-ENST00000607794	ENSG00000272079	333.273	282.737	368.483	308.756	283.658
ENSG00000272079_+_3056184.23-ENST00000607794	ENSG00000272079	24.7889	26.7791	20.4713	174.514	49.5713
ENSG00000272106_-_1551099.23-ENST00000607222	ENSG00000272106	338.781	325.086	285.52	286.702	408.963
ENSG00000272106_-_1551146.23-ENST00000607222	ENSG00000272106	870.365	901.77	1022.49	909.009	878.513
ENSG00000272106_-_1551156.23-ENST00000607222	ENSG00000272106	563.534	549.283	787.605	1141.06	721.537
ENSG00000272106_-_1551161.23-ENST00000607222	ENSG00000272106	819.685	807.109	686.326	1375.98	667.835
ENSG00000272106_-_1551167.23-ENST00000607222	ENSG00000272106	417.004	417.256	539.795	544.638	256.118
ENSG00000272144_-_43061510.23-ENST00000607250	ENSG00000272144	77.1209	102.134	127.137	208.075	136.321
ENSG00000272144_-_43061513.23-ENST00000607250	ENSG00000272144	87.0365	85.9422	161.615	129.448	163.861
ENSG00000272144_-_43061541.23-ENST00000607250	ENSG00000272144	56.1881	29.2702	42.02	182.185	41.3094
ENSG00000272144_-_43061609.23-ENST00000607250	ENSG00000272144	279.288	264.054	322.153	228.211	293.297
ENSG00000272144_+_43061560.23-ENST00000607250	ENSG00000272144	668.749	693.143	877.032	824.629	732.553
ENSG00000272335_-_44826408.23-ENST00000607056	ENSG00000272335	172.42	133.273	77.5753	52.7379	158.353
ENSG00000272335_-_44826585.23-ENST00000607056	ENSG00000272335	40.7639	52.3127	44.1748	82.4629	162.484
ENSG00000272335_+_44826551.23-ENST00000607056	ENSG00000272335	30.2975	36.7434	77.5753	59.45	48.1943
ENSG00000272335_+_44826559.23-ENST00000607056	ENSG00000272335	95.8503	117.703	77.5753	92.0516	117.043
ENSG00000272335_+_44826571.23-ENST00000607056	ENSG00000272335	38.5605	24.288	11.8518	15.3419	20.6547
ENSG00000272356_-_111630460.23-ENST00000607434	ENSG00000272356	343.188	318.858	581.815	342.317	353.884
ENSG00000272356_-_111630526.23-ENST00000607434	ENSG00000272356	186.192	163.788	191.783	154.378	145.96
ENSG00000272356_+_111630446.23-ENST00000607434	ENSG00000272356	47.3743	46.085	43.0974	69.0387	42.6864
ENSG00000272356_+_111630638.23-ENST00000607434	ENSG00000272356	919.392	974.634	735.888	1161.19	684.359
ENSG00000272356_+_111630679.23-ENST00000607434	ENSG00000272356	41.3148	39.8573	39.8651	22.054	24.7856
ENSG00000272405_-_156614897.23-P1P2	ENSG00000272405	328.315	286.474	555.957	413.273	334.606
ENSG00000272405_-_156614933.23-P1P2	ENSG00000272405	219.795	196.795	337.237	213.828	152.845
ENSG00000272405_-_156614937.23-P1P2	ENSG00000272405	126.148	119.572	91.582	79.5862	139.075
ENSG00000272405_-_156614941.23-P1P2	ENSG00000272405	52.3321	57.2948	17.239	226.293	196.908
ENSG00000272405_+_156614927.23-P1P2	ENSG00000272405	213.735	227.311	354.476	431.492	174.876
ENSG00000272455_-_1344578.23-ENST00000607307	ENSG00000272455	32.501	37.9889	9.69692	29.725	15.1468
ENSG00000272455_+_1344484.23-ENST00000607307	ENSG00000272455	876.424	761.647	775.753	1108.45	802.779
ENSG00000272455_+_1344501.23-ENST00000607307	ENSG00000272455	38.0096	33.6296	198.248	29.725	20.6547
ENSG00000272455_+_1344505.23-ENST00000607307	ENSG00000272455	126.148	143.86	282.288	80.5451	119.797
ENSG00000272455_+_1344548.23-ENST00000607307	ENSG00000272455	140.47	153.201	118.518	483.271	128.059
ENSG00000272482_-_12679269.23-ENST00000606790	ENSG00000272482	239.075	176.867	239.191	312.592	210.678
ENSG00000272482_-_12679378.23-ENST00000606790	ENSG00000272482	600.993	565.475	958.917	650.114	834.449
ENSG00000272482_-_12679383.23-ENST00000606790	ENSG00000272482	281.491	270.282	195.016	373.959	283.658
ENSG00000272482_+_12679226.23-ENST00000606790	ENSG00000272482	169.666	131.404	189.629	169.72	165.238
ENSG00000272482_+_12679397.23-ENST00000606790	ENSG00000272482	138.267	119.572	119.595	158.214	89.5036
ENSG00000272505_-_10344379.23-ENST00000606115	ENSG00000272505	386.156	397.95	487.001	652.991	245.102
ENSG00000272505_-_10344389.23-ENST00000606115	ENSG00000272505	332.171	313.876	339.392	463.134	567.315
ENSG00000272505_+_10344361.23-ENST00000606115	ENSG00000272505	333.824	331.936	564.576	279.99	386.931
ENSG00000272505_+_10344383.23-ENST00000606115	ENSG00000272505	253.948	270.282	232.726	332.728	170.745
ENSG00000272505_+_10344403.23-ENST00000606115	ENSG00000272505	540.397	502.575	1031.11	611.759	534.268
ENSG00000272579_-_193060468.23-ENST00000608166	ENSG00000272579	104.113	88.4333	84.0399	222.458	151.468
ENSG00000272579_-_193060576.23-ENST00000608166	ENSG00000272579	164.157	151.333	175.622	297.25	155.599
ENSG00000272579_+_193060354.23-ENST00000608166	ENSG00000272579	116.783	110.23	149.763	187.939	56.4561
ENSG00000272579_+_193060411.23-ENST00000608166	ENSG00000272579	163.056	178.735	152.996	290.538	156.976
ENSG00000272579_+_193060635.23-ENST00000608166	ENSG00000272579	12.119	9.34154	8.61948	0	0
ENSG00000272622_-_227664886.23-ENST00000607970	ENSG00000272622	276.534	259.072	242.423	352.864	234.086
ENSG00000272622_-_227664894.23-ENST00000607970	ENSG00000272622	197.76	184.963	143.299	213.828	114.289
ENSG00000272622_-_227664959.23-ENST00000607970	ENSG00000272622	233.566	191.19	93.7369	396.972	183.138
ENSG00000272622_+_227664877.23-ENST00000607970	ENSG00000272622	233.566	204.891	202.558	390.26	155.599
ENSG00000272622_+_227664930.23-ENST00000607970	ENSG00000272622	15.9751	16.8148	16.1615	4.79435	12.3928
ENSG00000272644_-_219934307.23-ENST00000607956	ENSG00000272644	414.25	425.352	557.034	511.078	528.76
ENSG00000272644_-_219934461.23-ENST00000607956	ENSG00000272644	138.267	150.71	177.777	232.047	236.84
ENSG00000272644_-_219934479.23-ENST00000607956	ENSG00000272644	34.7044	25.5336	3.23231	27.8072	11.0158
ENSG00000272644_-_219934496.23-ENST00000607956	ENSG00000272644	396.622	345.637	543.027	574.363	539.776
ENSG00000272644_-_219934513.23-ENST00000607956	ENSG00000272644	369.079	362.452	855.484	465.052	414.471
ENSG00000272661_-_150937499.23-ENST00000607902	ENSG00000272661	159.751	123.931	132.525	183.144	134.944
ENSG00000272661_-_150937521.23-ENST00000607902	ENSG00000272661	566.839	506.312	680.939	762.302	677.474
ENSG00000272661_-_150937544.23-ENST00000607902	ENSG00000272661	356.96	354.356	436.361	530.255	656.819
ENSG00000272661_+_150937501.23-ENST00000607902	ENSG00000272661	367.426	324.463	425.587	499.572	443.387
ENSG00000272661_+_150937504.23-ENST00000607902	ENSG00000272661	297.467	303.289	240.268	362.453	461.288
ENSG00000272688_-_3247177.23-ENST00000609924	ENSG00000272688	253.397	243.503	105.589	100.681	144.583
ENSG00000272688_-_3247196.23-ENST00000609924	ENSG00000272688	16.5259	21.1742	1.07744	12.4653	28.9166
ENSG00000272688_+_3247211.23-ENST00000609924	ENSG00000272688	346.493	323.217	263.972	639.567	172.122
ENSG00000272688_+_3247227.23-ENST00000609924	ENSG00000272688	494.676	434.07	566.731	857.23	543.907
ENSG00000272688_+_3247231.23-ENST00000609924	ENSG00000272688	245.685	254.713	341.547	192.733	166.614
ENSG00000272764_-_5855978.23-ENST00000608273	ENSG00000272764	103.012	130.782	92.6594	95.887	81.2418
ENSG00000272764_-_5855982.23-ENST00000608273	ENSG00000272764	144.877	122.686	102.356	164.926	111.535
ENSG00000272764_-_5855985.23-ENST00000608273	ENSG00000272764	86.4856	88.4333	332.927	71.9153	52.3252
ENSG00000272764_+_5855935.23-ENST00000608273	ENSG00000272764	110.173	100.266	74.343	371.083	86.7497
ENSG00000272764_+_5855938.23-ENST00000608273	ENSG00000272764	639.553	648.303	747.74	891.75	549.415
ENSG00000272821_-_50962356.23-ENST00000608319	ENSG00000272821	191.15	144.483	176.699	205.198	170.745
ENSG00000272821_-_50962377.23-ENST00000608319	ENSG00000272821	322.255	347.505	373.87	491.901	220.317
ENSG00000272821_-_50962428.23-ENST00000608319	ENSG00000272821	55.0864	50.4443	33.4005	142.872	118.42
ENSG00000272821_+_50962386.23-ENST00000608319	ENSG00000272821	279.839	299.552	177.777	249.306	364.899
ENSG00000272821_+_50962416.23-ENST00000608319	ENSG00000272821	230.261	251.599	313.534	171.638	234.086
ENSG00000272836_-_50644405.23-ENST00000610050	ENSG00000272836	965.114	1002.66	855.484	916.68	1426.55
ENSG00000272836_-_50644483.23-ENST00000610050	ENSG00000272836	91.4434	69.7502	99.124	12.4653	39.9324
ENSG00000272836_-_50644488.23-ENST00000610050	ENSG00000272836	1.65259	0	0	0	0
ENSG00000272836_+_50644423.23-ENST00000610050	ENSG00000272836	417.004	444.035	557.034	701.893	384.177
ENSG00000272836_+_50644472.23-ENST00000610050	ENSG00000272836	153.691	153.201	100.201	268.484	88.1267
ENSG00000272902_-_101768170.23-P1P2	ENSG00000272902	437.386	432.202	318.921	578.199	652.688
ENSG00000272902_+_101768137.23-P1P2	ENSG00000272902	470.989	452.131	354.476	389.301	528.76
ENSG00000272902_+_101768141.23-P1P2	ENSG00000272902	405.987	384.872	497.775	502.448	289.166
ENSG00000272902_+_101768153.23-P1P2	ENSG00000272902	17.0768	13.7009	1.07744	0	20.6547
ENSG00000272902_+_101768184.23-P1P2	ENSG00000272902	316.747	297.061	423.432	942.57	335.983
ENSG00000272941_-_134853165.23-ENST00000608819	ENSG00000272941	512.303	478.91	673.397	903.256	607.248
ENSG00000272941_+_134853172.23-ENST00000608819	ENSG00000272941	1.10173	5.60493	6.46461	8.62983	0
ENSG00000272941_+_134853186.23-ENST00000608819	ENSG00000272941	669.3	661.381	671.242	981.883	556.3
ENSG00000272941_+_134853204.23-ENST00000608819	ENSG00000272941	500.735	465.209	531.176	794.904	794.517
ENSG00000272941_+_134853378.23-ENST00000608819	ENSG00000272941	76.5701	76.6007	170.235	162.049	61.9641
ENSG00000272989_-_197233824.23-ENST00000608206	ENSG00000272989	374.037	309.517	453.6	1001.06	337.36
ENSG00000272989_-_197233829.23-ENST00000608206	ENSG00000272989	227.507	206.76	323.231	712.441	311.197
ENSG00000272989_-_197233838.23-ENST00000608206	ENSG00000272989	705.657	698.748	691.713	1492.96	957.001
ENSG00000272989_+_197233811.23-ENST00000608206	ENSG00000272989	340.985	329.445	372.793	805.451	245.102
ENSG00000272989_+_197233819.23-ENST00000608206	ENSG00000272989	238.524	241.012	311.379	263.689	444.764
ENSG00000272994_-_105953890.23-P1P2	ENSG00000272994	42.4165	46.085	50.6395	34.5193	74.3569
ENSG00000272994_-_105953935.23-P1P2	ENSG00000272994	712.267	718.053	821.006	817.917	1162.17
ENSG00000272994_+_105953891.23-P1P2	ENSG00000272994	927.655	850.081	1149.62	1618.57	630.656
ENSG00000272994_+_105953900.23-P1P2	ENSG00000272994	266.067	241.012	298.45	439.163	312.574
ENSG00000272994_+_105953924.23-P1P2	ENSG00000272994	252.847	235.407	91.582	280.949	250.61
ENSG00000273010_-_111505951.23-ENST00000609118	ENSG00000273010	271.576	279.001	362.018	299.168	373.161
ENSG00000273010_-_111505960.23-ENST00000609118	ENSG00000273010	403.783	416.633	302.759	585.87	660.95
ENSG00000273010_-_111505988.23-ENST00000609118	ENSG00000273010	71.6123	45.4622	6.46461	22.054	17.9007
ENSG00000273010_+_111505952.23-ENST00000609118	ENSG00000273010	203.82	198.041	224.107	358.618	330.475
ENSG00000273010_+_111505970.23-ENST00000609118	ENSG00000273010	442.344	453.999	483.768	317.386	490.205
ENSG00000273015_-_46121280.23-P1P2	ENSG00000273015	15.4242	17.4376	3.23231	9.5887	5.50792
ENSG00000273015_-_46121286.23-P1P2	ENSG00000273015	102.461	118.949	130.37	123.694	118.42
ENSG00000273015_-_46121312.23-P1P2	ENSG00000273015	509.549	499.461	687.404	575.322	497.089
ENSG00000273015_+_46121303.23-P1P2	ENSG00000273015	148.182	123.308	123.905	131.365	112.912
ENSG00000273015_+_46121315.23-P1P2	ENSG00000273015	295.263	279.001	558.111	420.944	512.236
ENSG00000273033_-_122606005.23-ENST00000610128	ENSG00000273033	130.555	126.422	117.44	56.5734	50.9482
ENSG00000273033_-_122606013.23-ENST00000610128	ENSG00000273033	289.204	295.816	435.284	394.096	324.967
ENSG00000273033_+_122605905.23-ENST00000610128	ENSG00000273033	52.3321	49.8216	100.201	23.9718	302.935
ENSG00000273033_+_122605911.23-ENST00000610128	ENSG00000273033	993.758	1046.88	700.333	920.516	727.045
ENSG00000273033_+_122605993.23-ENST00000610128	ENSG00000273033	111.825	90.9244	44.1748	80.5451	106.027
ENSG00000273080_-_86422687.23-ENST00000610262	ENSG00000273080	183.989	172.507	89.4271	537.926	532.891
ENSG00000273080_-_86422727.23-ENST00000610262	ENSG00000273080	18.1785	21.1742	28.0133	10.5476	4.13094
ENSG00000273080_+_86422659.23-ENST00000610262	ENSG00000273080	152.589	161.92	121.75	441.08	110.158
ENSG00000273080_+_86422695.23-ENST00000610262	ENSG00000273080	259.457	247.862	199.326	418.068	329.098
ENSG00000273080_+_86422716.23-ENST00000610262	ENSG00000273080	23.6871	26.1563	15.0841	8.62983	26.1626
ENSG00000273107_-_25242248.23-ENST00000610158	ENSG00000273107	46.8234	59.1631	73.2656	51.779	191.4
ENSG00000273107_+_25242229.23-ENST00000610158	ENSG00000273107	199.413	226.065	228.416	240.676	291.92
ENSG00000273107_+_25242249.23-ENST00000610158	ENSG00000273107	45.1708	52.9354	57.1041	26.8484	38.5554
ENSG00000273107_+_25242476.23-ENST00000610158	ENSG00000273107	512.303	533.091	568.886	1513.1	590.724
ENSG00000273107_+_25242549.23-ENST00000610158	ENSG00000273107	366.875	343.146	646.461	1144.89	380.046
ENSG00000273132_-_150173610.23-ENST00000472053	ENSG00000273132	139.919	137.009	151.918	289.579	101.896
ENSG00000273132_-_150173618.23-ENST00000472053	ENSG00000273132	119.537	132.027	91.582	87.2572	101.896
ENSG00000273132_-_150173651.23-ENST00000472053	ENSG00000273132	813.626	733.623	815.618	726.824	629.28
ENSG00000273132_+_150173659.23-ENST00000472053	ENSG00000273132	168.564	155.07	114.208	242.594	136.321
ENSG00000273132_+_150173678.23-ENST00000472053	ENSG00000273132	201.616	206.76	331.85	245.471	207.924
ENSG00000273143_-_112255899.23-P1P2	ENSG00000273143	1067.57	1053.1	1388.81	1555.29	1419.67
ENSG00000273143_-_112255973.23-P1P2	ENSG00000273143	47.9252	51.6899	50.6395	66.1621	103.273
ENSG00000273143_-_112255992.23-P1P2	ENSG00000273143	9.36469	10.5871	3.23231	19.1774	0
ENSG00000273143_+_112255953.23-P1P2	ENSG00000273143	176.827	165.034	196.093	375.877	590.724
ENSG00000273143_+_112255957.23-P1P2	ENSG00000273143	146.53	145.728	101.279	149.584	74.3569
ENSG00000273174_-_128842296.23-ENST00000608909	ENSG00000273174	76.5701	89.0561	53.8718	93.9693	53.7022
ENSG00000273174_-_128842320.23-ENST00000608909	ENSG00000273174	7.16123	8.71878	5.38718	1.91774	37.1784
ENSG00000273174_-_128842365.23-ENST00000608909	ENSG00000273174	77.6718	111.476	68.9559	187.939	118.42
ENSG00000273174_+_128842355.23-ENST00000608909	ENSG00000273174	230.261	217.347	418.045	400.808	167.991
ENSG00000273174_+_128842370.23-ENST00000608909	ENSG00000273174	285.898	293.947	382.489	614.636	271.265
ENSG00000273221_-_111727238.23-ENST00000610049	ENSG00000273221	52.3321	54.181	74.343	47.9435	24.7856
ENSG00000273221_-_111727241.23-ENST00000610049	ENSG00000273221	549.762	527.486	1028.95	866.819	1383.86
ENSG00000273221_-_111727402.23-ENST00000610049	ENSG00000273221	279.839	283.36	336.16	564.775	362.146
ENSG00000273221_-_111727635.23-ENST00000610049	ENSG00000273221	13.7716	14.3237	30.1682	0.95887	16.5238
ENSG00000273221_+_111727442.23-ENST00000610049	ENSG00000273221	68.3071	64.1453	68.9559	67.1209	37.1784
ENSG00000273243_-_45551803.23-ENST00000609432	ENSG00000273243	297.467	270.905	144.376	700.934	216.186
ENSG00000273243_-_45551819.23-ENST00000609432	ENSG00000273243	578.407	540.564	690.636	635.731	674.72
ENSG00000273243_-_45551846.23-ENST00000609432	ENSG00000273243	143.775	132.65	331.85	136.16	174.876
ENSG00000273243_-_45551852.23-ENST00000609432	ENSG00000273243	45.7217	33.6296	32.3231	58.4911	53.7022
ENSG00000273243_-_45551876.23-ENST00000609432	ENSG00000273243	360.265	400.441	478.381	418.068	333.229
ENSG00000273297_-_134117268.23-ENST00000609619	ENSG00000273297	179.582	168.148	286.598	159.172	136.321
ENSG00000273297_-_134117292.23-ENST00000609619	ENSG00000273297	241.829	235.407	321.076	291.497	110.158
ENSG00000273297_-_134117298.23-ENST00000609619	ENSG00000273297	285.347	304.534	115.286	159.172	309.82
ENSG00000273297_+_134116815.23-ENST00000609619	ENSG00000273297	277.635	274.641	187.474	445.875	419.979
ENSG00000273297_+_134116991.23-ENST00000609619	ENSG00000273297	278.186	279.624	539.795	442.998	444.764
ENSG00000273382_-_109633477.23-P1P2	ENSG00000273382	16.5259	14.3237	3.23231	6.71209	13.7698
ENSG00000273382_-_109633504.23-P1P2	ENSG00000273382	219.244	204.891	132.525	371.083	214.809
ENSG00000273382_-_109633530.23-P1P2	ENSG00000273382	87.0365	54.181	71.1107	52.7379	17.9007
ENSG00000273382_+_109633460.23-P1P2	ENSG00000273382	3.30518	1.86831	37.7102	0	0
ENSG00000273382_+_109633485.23-P1P2	ENSG00000273382	409.843	370.548	435.284	410.397	411.717
ENSG00000273443_-_998643.23-ENST00000442292	ENSG00000273443	49.5778	69.1274	114.208	67.1209	26.1626
ENSG00000273443_-_998662.23-ENST00000442292	ENSG00000273443	219.795	252.222	405.116	174.514	148.714
ENSG00000273443_-_998668.23-ENST00000442292	ENSG00000273443	155.344	149.465	132.525	270.401	166.614
ENSG00000273443_-_998673.23-ENST00000442292	ENSG00000273443	0	0	0	0	0
ENSG00000273443_-_998676.23-ENST00000442292	ENSG00000273443	58.9424	44.2166	57.1041	23.9718	42.6864
ENSG00000273466_-_219498655.23-ENST00000607946	ENSG00000273466	201.065	174.376	168.08	220.54	179.007
ENSG00000273466_-_219498663.23-ENST00000607946	ENSG00000273466	479.252	418.501	687.404	418.068	506.728
ENSG00000273466_-_219498698.23-ENST00000607946	ENSG00000273466	183.438	181.226	269.359	159.172	274.019
ENSG00000273466_-_219498735.23-ENST00000607946	ENSG00000273466	2.75432	3.73662	755.282	4.79435	0
ENSG00000273466_+_219498719.23-ENST00000607946	ENSG00000273466	52.3321	49.1988	147.609	96.8459	26.1626
ENSG00000273723_-_53226309.23-ENST00000620372	ENSG00000273723	127.8	123.308	307.069	114.106	128.059
ENSG00000273723_-_53226328.23-ENST00000620372	ENSG00000273723	28.6449	26.1563	3.23231	93.9693	12.3928
ENSG00000273723_-_53226367.23-ENST00000620372	ENSG00000273723	477.599	439.053	440.671	452.587	392.439
ENSG00000273723_+_53226314.23-ENST00000620372	ENSG00000273723	23.6871	20.5514	15.0841	25.8895	50.9482
ENSG00000273723_+_53226348.23-ENST00000620372	ENSG00000273723	472.641	432.825	572.118	576.281	526.006
ENSG00000273972_+_45994876.23-ENST00000618734	ENSG00000273972	5.50864	5.60493	6.46461	1.91774	0
ENSG00000273972_+_45994879.23-ENST00000618734	ENSG00000273972	188.946	166.279	142.221	531.214	83.9957
ENSG00000273972_+_45994908.23-ENST00000618734	ENSG00000273972	223.1	212.364	248.888	531.214	535.645
ENSG00000273972_+_45994920.23-ENST00000618734	ENSG00000273972	215.388	209.873	253.197	249.306	188.646
ENSG00000273972_+_45994929.23-ENST00000618734	ENSG00000273972	231.363	221.706	322.153	196.568	167.991
ENSG00000274021_-_89744641.23-P1P2	ENSG00000274021	876.975	831.397	833.935	1369.27	888.152
ENSG00000274021_-_89744647.23-P1P2	ENSG00000274021	66.6545	64.1453	29.0908	261.772	42.6864
ENSG00000274021_-_89744653.23-P1P2	ENSG00000274021	344.29	297.684	629.222	585.87	374.538
ENSG00000274021_-_89744672.23-P1P2	ENSG00000274021	285.347	256.581	587.202	252.183	437.879
ENSG00000274021_+_89744615.23-P1P2	ENSG00000274021	177.378	198.664	267.204	190.815	126.682
ENSG00000274370_-_81056205.23-ENST00000619443	ENSG00000274370	137.716	112.099	116.363	247.389	100.519
ENSG00000274370_-_81056338.23-ENST00000619443	ENSG00000274370	230.812	226.688	293.062	211.91	159.73
ENSG00000274370_+_81056112.23-ENST00000619443	ENSG00000274370	90.3417	82.2056	99.124	76.7096	128.059
ENSG00000274370_+_81056157.23-ENST00000619443	ENSG00000274370	172.42	145.105	235.958	305.88	92.2576
ENSG00000274370_+_81056178.23-ENST00000619443	ENSG00000274370	228.058	206.76	232.726	185.062	198.285
ENSG00000274372_-_147494118.23-ENST00000614663	ENSG00000274372	315.094	303.912	372.793	319.304	407.586
ENSG00000274372_-_147496716.23-ENST00000617309	ENSG00000274372	136.063	128.913	38.7877	317.386	100.519
ENSG00000274372_+_147494104.23-ENST00000614663	ENSG00000274372	112.376	94.0382	21.5487	88.2161	48.1943
ENSG00000274372_+_147494147.23-ENST00000614663	ENSG00000274372	266.067	238.521	443.903	772.85	345.622
ENSG00000274372_+_147494158.23-ENST00000614663	ENSG00000274372	134.411	112.721	230.571	125.612	159.73
ENSG00000274372_+_147494171.23-ENST00000614663	ENSG00000274372	383.401	332.559	185.319	332.728	532.891
ENSG00000274372_+_147496711.23-ENST00000617309	ENSG00000274372	560.229	538.696	602.286	787.233	665.081
ENSG00000274372_+_147496723.23-ENST00000617309	ENSG00000274372	310.687	301.421	24.781	134.242	126.682
ENSG00000274372_+_147496736.23-ENST00000617309	ENSG00000274372	315.094	288.965	255.352	313.551	282.281
ENSG00000274372_+_147496751.23-ENST00000617309	ENSG00000274372	74.3666	64.768	39.8651	122.735	42.6864
ENSG00000274414_-_25225822.23-ENST00000618303	ENSG00000274414	445.649	413.519	261.817	483.271	407.586
ENSG00000274414_-_25225830.23-ENST00000618303	ENSG00000274414	242.38	208.005	199.326	422.862	196.908
ENSG00000274414_-_25225841.23-ENST00000618303	ENSG00000274414	586.119	578.553	399.728	517.79	512.236
ENSG00000274414_-_25225848.23-ENST00000618303	ENSG00000274414	568.492	543.055	710.03	575.322	443.387
ENSG00000274414_+_25225852.23-ENST00000618303	ENSG00000274414	865.958	803.996	800.534	1164.07	951.493
ENSG00000274605_+_100741167.23-ENST00000612598	ENSG00000274605	588.323	600.35	741.275	1203.38	827.565
ENSG00000274605_+_100741171.23-ENST00000612598	ENSG00000274605	210.981	223.574	314.611	152.46	308.443
ENSG00000274605_+_100741179.23-ENST00000612598	ENSG00000274605	67.2054	63.5225	47.4071	151.502	110.158
ENSG00000274605_+_100741183.23-ENST00000612598	ENSG00000274605	44.62	31.7613	107.744	181.227	68.849
ENSG00000274605_+_100741189.23-ENST00000612598	ENSG00000274605	340.434	323.84	318.921	478.476	571.446
ENSG00000274765_-_55635496.23-ENST00000616335	ENSG00000274765	128.351	117.081	214.41	147.666	66.095
ENSG00000274765_-_55635658.23-ENST00000616335	ENSG00000274765	280.39	248.485	113.131	233.006	207.924
ENSG00000274765_-_55635677.23-ENST00000616335	ENSG00000274765	280.39	279.624	310.301	267.525	251.987
ENSG00000274765_+_55635481.23-ENST00000616335	ENSG00000274765	255.601	259.072	372.793	474.641	196.908
ENSG00000274765_+_55635709.23-ENST00000616335	ENSG00000274765	171.319	176.244	229.494	138.077	169.368
ENSG00000274877_+_113995194.23-ENST00000613966	ENSG00000274877	107.418	125.177	74.343	177.391	85.3727
ENSG00000274877_+_113995200.23-ENST00000613966	ENSG00000274877	83.1804	68.5047	64.6461	262.731	37.1784
ENSG00000274877_+_113995218.23-ENST00000613966	ENSG00000274877	61.6968	47.9533	71.1107	90.1338	24.7856
ENSG00000274877_+_113995591.23-ENST00000613966	ENSG00000274877	14.8733	9.34154	18.3164	95.887	0
ENSG00000274877_+_113995596.23-ENST00000613966	ENSG00000274877	407.088	381.758	645.384	533.132	472.304
ENSG00000275025_-_48176193.23-ENST00000620020	ENSG00000275025	342.086	292.079	380.335	630.937	162.484
ENSG00000275025_-_48176204.23-ENST00000620020	ENSG00000275025	126.148	114.59	162.693	80.5451	104.65
ENSG00000275025_-_48176231.23-ENST00000620020	ENSG00000275025	444.547	490.742	481.614	464.093	442.01
ENSG00000275025_-_48176240.23-ENST00000620020	ENSG00000275025	0.550864	1.86831	0	0	0
ENSG00000275025_+_48176223.23-ENST00000620020	ENSG00000275025	389.461	349.374	490.233	480.394	564.561
ENSG00000275198_-_90849868.23-P1P2	ENSG00000275198	287	295.193	321.076	336.564	351.13
ENSG00000275198_-_90849873.23-P1P2	ENSG00000275198	69.9597	64.768	128.215	85.3395	70.2259
ENSG00000275198_-_90849906.23-P1P2	ENSG00000275198	68.858	70.373	36.6328	59.45	64.718
ENSG00000275198_+_90849891.23-P1P2	ENSG00000275198	152.038	129.536	105.589	88.2161	139.075
ENSG00000275198_+_90849896.23-P1P2	ENSG00000275198	11.5681	20.5514	87.2723	67.1209	108.781
ENSG00000275393_-_85731400.23-ENST00000614011	ENSG00000275393	120.088	120.195	184.241	14.3831	90.8806
ENSG00000275393_-_85731403.23-ENST00000614011	ENSG00000275393	260.559	201.777	326.463	610.8	179.007
ENSG00000275393_-_85731411.23-ENST00000614011	ENSG00000275393	260.008	243.503	534.408	258.895	158.353
ENSG00000275393_-_85731425.23-ENST00000614011	ENSG00000275393	1252.66	1124.1	1235.82	1410.5	1916.76
ENSG00000275393_-_85731458.23-ENST00000614011	ENSG00000275393	18.7294	18.6831	56.0266	11.5064	83.9957
ENSG00000275491_-_3789012.23-P1P2	ENSG00000275491	269.372	223.574	327.54	221.499	727.045
ENSG00000275491_-_3789015.23-P1P2	ENSG00000275491	181.234	148.842	155.151	88.2161	81.2418
[truncated: 918 more rows]

## Sheet: lncRNA library2 in vitro screen
sgRNA	Gene	T0_1	T0_2	in vitro screen Replicate_1	in vitro screen Replicate_2
APC_-_112043228.23-P2	APC	61.5939	62.1403	85.2459	105.818
APC_-_112043232.23-P2	APC	99.6372	42.8554	16.2829	90.0246
APC_-_112043247.23-P2	APC	281.702	257.132	1287.31	731.252
APC_-_112043250.23-P2	APC	280.796	325.701	895.561	533.83
APC_-_112073576.23-P1	APC	552.534	386.77	699.208	401.952
APC_-_112073585.23-P1	APC	73.3692	65.3545	25.8611	69.4927
APC_-_112073614.23-P1	APC	430.252	471.41	725.069	572.525
APC_-_112073620.23-P1	APC	113.224	99.6388	148.462	110.557
APC_+_112043273.23-P2	APC	129.528	151.065	575.649	199.002
APC_+_112073567.23-P1	APC	79.7098	86.7822	111.107	85.2865
AXIN1_-_402444.23-P1P2	AXIN1	12.6811	12.8566	7.66255	18.1629
AXIN1_-_402618.23-P1P2	AXIN1	18.1159	11.7852	70.8786	26.8494
AXIN1_-_402631.23-P1P2	AXIN1	39.8549	42.8554	36.3971	74.2308
AXIN1_-_402634.23-P1P2	AXIN1	30.797	28.9274	36.3971	32.3773
AXIN1_+_402641.23-P1P2	AXIN1	76.9924	78.2111	83.3302	74.2308
CSNK1A1_-_148931015.23-P1P2	CSNK1A1	203.803	204.635	126.432	140.565
CSNK1A1_+_148930876.23-P1P2	CSNK1A1	45.2897	55.712	68.0051	60.0164
CSNK1A1_+_148930955.23-P1P2	CSNK1A1	89.6735	91.0678	22.0298	94.7627
CSNK1A1_+_148930963.23-P1P2	CSNK1A1	426.629	440.339	243.286	440.647
CSNK1A1_+_148930972.23-P1P2	CSNK1A1	289.854	312.845	219.341	298.503
CTNNB1_-_41241024.23-P1P2	CTNNB1	0.905793	1.07139	0	0
CTNNB1_-_41241041.23-P1P2	CTNNB1	3.62317	1.07139	0.957819	0.789689
CTNNB1_-_41241051.23-P1P2	CTNNB1	179.347	191.778	6.70473	16.5835
CTNNB1_+_41240998.23-P1P2	CTNNB1	187.499	223.92	83.3302	80.5483
CTNNB1_+_41241174.23-P1P2	CTNNB1	190.217	190.707	21.072	13.4247
ENSG00000117242_-_20978759.23-P1P2	ENSG00000117242	152.173	151.065	136.968	123.981
ENSG00000117242_+_20978721.23-P1P2	ENSG00000117242	441.121	456.41	298.839	420.115
ENSG00000117242_+_20978750.23-P1P2	ENSG00000117242	422.1	387.841	450.175	521.985
ENSG00000117242_+_20978770.23-P1P2	ENSG00000117242	137.681	123.209	88.1193	114.505
ENSG00000117242_+_20978824.23-P1P2	ENSG00000117242	46.1954	65.3545	96.7397	86.0761
ENSG00000170846_-_6675203.23-P1P2	ENSG00000170846	70.6519	46.0696	49.8066	39.4845
ENSG00000170846_-_6675621.23-P1P2	ENSG00000170846	196.557	254.99	282.557	170.573
ENSG00000170846_+_6675191.23-P1P2	ENSG00000170846	75.1808	74.997	92.9084	95.5524
ENSG00000170846_+_6675267.23-P1P2	ENSG00000170846	444.744	292.488	360.14	300.872
ENSG00000170846_+_6675575.23-P1P2	ENSG00000170846	148.55	160.708	126.432	161.097
ENSG00000170919_-_45952716.23-P1	ENSG00000170919	182.064	118.924	100.571	135.037
ENSG00000170919_-_45952725.23-P1	ENSG00000170919	43.4781	46.0696	124.516	44.2226
ENSG00000170919_-_45953030.23-P1	ENSG00000170919	235.506	206.777	263.4	234.538
ENSG00000170919_-_45953108.23-P1	ENSG00000170919	403.984	251.776	324.701	262.177
ENSG00000170919_+_45915706.23-P2	ENSG00000170919	82.4272	63.2117	87.1615	75.0205
ENSG00000170919_+_45915713.23-P2	ENSG00000170919	48.007	49.2837	66.0895	60.0164
ENSG00000170919_+_45915719.23-P2	ENSG00000170919	105.072	108.21	136.968	82.1277
ENSG00000170919_+_45915723.23-P2	ENSG00000170919	29.8912	40.7126	45.0175	39.4845
ENSG00000170919_+_45915731.23-P2	ENSG00000170919	4.52897	8.57108	48.8488	0.789689
ENSG00000170919_+_45952812.23-P1	ENSG00000170919	210.144	232.491	293.093	201.371
ENSG00000173727_-_65222751.23-P1P2	ENSG00000173727	43.4781	49.2837	22.9877	52.1195
ENSG00000173727_-_65222776.23-P1P2	ENSG00000173727	266.303	250.704	128.348	313.507
ENSG00000173727_-_65222787.23-P1P2	ENSG00000173727	365.94	340.701	325.658	360.888
ENSG00000173727_+_65222773.23-P1P2	ENSG00000173727	22.6448	19.2849	27.7767	11.0557
ENSG00000173727_+_65222777.23-P1P2	ENSG00000173727	225.542	200.349	326.616	167.414
ENSG00000177337_-_3594102.23-P1P2	ENSG00000177337	12.6811	14.9994	13.4095	10.266
ENSG00000177337_-_3594288.23-P1P2	ENSG00000177337	230.977	254.99	317.996	370.364
ENSG00000177337_+_3594069.23-P1P2	ENSG00000177337	62.4997	55.712	40.2284	26.8494
ENSG00000177337_+_3594119.23-P1P2	ENSG00000177337	346.919	362.128	415.693	343.515
ENSG00000177337_+_3594166.23-P1P2	ENSG00000177337	288.042	229.276	214.551	260.597
ENSG00000177640_-_119806524.23-P1P2	ENSG00000177640	605.976	544.264	512.433	615.168
ENSG00000177640_-_119806533.23-P1P2	ENSG00000177640	136.775	54.6407	24.9033	64.7545
ENSG00000177640_-_119806537.23-P1P2	ENSG00000177640	994.561	741.399	773.918	750.205
ENSG00000177640_-_119806545.23-P1P2	ENSG00000177640	392.208	383.556	386.001	395.634
ENSG00000177640_+_119806540.23-P1P2	ENSG00000177640	106.884	108.21	69.9208	121.612
ENSG00000178977_-_8127281.23-ENST00000315707	ENSG00000178977	244.564	232.491	254.78	271.653
ENSG00000178977_+_8127128.23-ENST00000315707	ENSG00000178977	82.4272	81.4253	50.7644	64.7545
ENSG00000178977_+_8127334.23-ENST00000315707	ENSG00000178977	118.659	130.709	69.9208	113.715
ENSG00000178977_+_8127339.23-ENST00000315707	ENSG00000178977	221.919	233.562	200.184	221.113
ENSG00000178977_+_8127352.23-ENST00000315707	ENSG00000178977	41.6665	31.0702	23.9455	24.4804
ENSG00000180861_-_13529206.23-P1P2	ENSG00000180861	2.71738	1.07139	10.536	0.789689
ENSG00000180861_-_13529241.23-P1P2	ENSG00000180861	54.3476	47.141	37.3549	40.2742
ENSG00000180861_-_13529456.23-P1P2	ENSG00000180861	159.42	130.709	130.263	162.676
ENSG00000180861_-_13529534.23-P1P2	ENSG00000180861	197.463	176.779	157.082	153.2
ENSG00000180861_+_13529585.23-P1P2	ENSG00000180861	110.507	98.5675	104.402	101.08
ENSG00000182165_-_86974782.23-P1P2	ENSG00000182165	100.543	115.71	60.3426	140.565
ENSG00000182165_-_86974806.23-P1P2	ENSG00000182165	344.201	364.271	382.17	360.888
ENSG00000182165_-_86974811.23-P1P2	ENSG00000182165	365.035	332.129	307.46	314.296
ENSG00000182165_+_86974766.23-P1P2	ENSG00000182165	39.8549	25.7132	87.1615	30.0082
ENSG00000182165_+_86974777.23-P1P2	ENSG00000182165	207.427	208.92	268.189	222.692
ENSG00000183308_-_201828009.23-P1P2	ENSG00000183308	19.9274	22.4991	19.1564	16.5835
ENSG00000183308_-_201828026.23-P1P2	ENSG00000183308	67.9345	67.4973	94.8241	53.6989
ENSG00000183308_-_201828076.23-P1P2	ENSG00000183308	164.854	196.064	236.581	172.152
ENSG00000183308_+_201827972.23-P1P2	ENSG00000183308	107.789	89.9964	104.402	101.08
ENSG00000183308_+_201827998.23-P1P2	ENSG00000183308	0.905793	4.28554	4.78909	7.1072
ENSG00000184809_-_40984708.23-P1P2	ENSG00000184809	45.2897	69.64	50.7644	52.1195
ENSG00000184809_-_40984715.23-P1P2	ENSG00000184809	15.3985	14.9994	25.8611	18.9525
ENSG00000184809_-_40984773.23-P1P2	ENSG00000184809	183.876	205.706	233.708	249.542
ENSG00000184809_+_40984689.23-P1P2	ENSG00000184809	75.1808	95.3533	44.0597	81.338
ENSG00000184809_+_40984718.23-P1P2	ENSG00000184809	11.7753	14.9994	1.91564	1.57938
ENSG00000186615_-_56046767.23-P1P2	ENSG00000186615	0	2.14277	0	0.789689
ENSG00000186615_-_56046780.23-P1P2	ENSG00000186615	68.8403	57.8548	77.5833	78.1792
ENSG00000186615_-_56046813.23-P1P2	ENSG00000186615	499.092	536.764	527.758	533.83
ENSG00000186615_+_56046781.23-P1P2	ENSG00000186615	40.7607	44.9982	106.318	32.3773
ENSG00000186615_+_56046785.23-P1P2	ENSG00000186615	21.739	27.856	5.74691	28.4288
ENSG00000188825_-_41464355.23-P1	ENSG00000188825	742.75	671.759	722.195	803.904
ENSG00000188825_-_41464592.23-P1	ENSG00000188825	221.919	220.705	166.66	211.637
ENSG00000188825_-_41464598.23-P1	ENSG00000188825	63.4055	56.7834	38.3128	63.1752
ENSG00000188825_-_41464715.23-P1	ENSG00000188825	52.536	48.2123	11.4938	33.9566
ENSG00000188825_-_41466149.23-P2	ENSG00000188825	281.702	317.13	99.6132	182.418
ENSG00000188825_+_41464527.23-P1	ENSG00000188825	241.847	227.134	158.998	212.426
ENSG00000188825_+_41465997.23-P2	ENSG00000188825	453.802	448.91	499.024	562.259
ENSG00000188825_+_41466163.23-P2	ENSG00000188825	342.39	442.482	107.276	229.01
ENSG00000188825_+_41466169.23-P2	ENSG00000188825	380.433	369.628	139.842	142.934
ENSG00000188825_+_41466178.23-P2	ENSG00000188825	109.601	88.925	44.0597	49.7504
ENSG00000196167_-_111170338.23-P1P2	ENSG00000196167	48.9128	69.64	21.072	38.6948
ENSG00000196167_-_111170347.23-P1P2	ENSG00000196167	104.166	112.495	120.685	120.822
ENSG00000196167_-_111170355.23-P1P2	ENSG00000196167	699.272	715.685	677.178	843.388
ENSG00000196167_-_111170367.23-P1P2	ENSG00000196167	86.9561	96.4247	24.9033	71.8617
ENSG00000196167_+_111170359.23-P1P2	ENSG00000196167	509.056	509.979	430.061	506.191
ENSG00000198221_-_168227420.23-P1P2	ENSG00000198221	387.679	432.84	223.172	360.888
ENSG00000198221_-_168227477.23-P1P2	ENSG00000198221	683.874	588.191	492.319	750.995
ENSG00000198221_-_168227482.23-P1P2	ENSG00000198221	276.267	261.418	481.783	294.554
ENSG00000198221_+_168227404.23-P1P2	ENSG00000198221	104.166	98.5675	74.7099	127.93
ENSG00000198221_+_168227465.23-P1P2	ENSG00000198221	306.158	318.201	319.911	378.261
ENSG00000203499_-_144816341.23-P1	ENSG00000203499	788.946	768.183	755.719	829.174
ENSG00000203499_-_144816370.23-P1	ENSG00000203499	0.905793	5.35693	0	0
ENSG00000203499_+_144816354.23-P1	ENSG00000203499	9.96372	11.7852	10.536	12.635
ENSG00000203499_+_144816357.23-P1	ENSG00000203499	4.52897	12.8566	2.87346	12.635
ENSG00000203499_+_144816362.23-P1	ENSG00000203499	377.716	404.984	427.187	435.909
ENSG00000203499_+_144821552.23-P2	ENSG00000203499	326.991	333.201	190.606	312.717
ENSG00000203499_+_144821558.23-P2	ENSG00000203499	53.4418	51.4265	29.6924	62.3855
ENSG00000203499_+_144821601.23-P2	ENSG00000203499	7.24634	8.57108	10.536	8.68658
ENSG00000203499_+_144821619.23-P2	ENSG00000203499	76.9924	73.9256	50.7644	100.291
ENSG00000203499_+_144821779.23-P2	ENSG00000203499	215.579	206.777	223.172	301.661
ENSG00000203706_-_210407160.23-P1P2	ENSG00000203706	374.998	234.633	253.822	257.439
ENSG00000203706_-_210407176.23-P1P2	ENSG00000203706	30.797	54.6407	61.3004	43.4329
ENSG00000203706_-_210407190.23-P1P2	ENSG00000203706	65.2171	74.997	73.7521	59.2267
ENSG00000203706_-_210407219.23-P1P2	ENSG00000203706	653.077	620.332	872.573	730.463
ENSG00000203706_+_210407199.23-P1P2	ENSG00000203706	500.904	472.481	530.632	617.537
ENSG00000204876_-_155755262.23-P1P2	ENSG00000204876	99.6372	109.281	89.0772	54.4886
ENSG00000204876_-_155755353.23-P1P2	ENSG00000204876	640.396	452.125	381.212	439.067
ENSG00000204876_-_155755364.23-P1P2	ENSG00000204876	535.324	528.193	353.435	544.886
ENSG00000204876_+_155755289.23-P1P2	ENSG00000204876	535.324	442.482	326.616	475.393
ENSG00000204876_+_155755315.23-P1P2	ENSG00000204876	165.76	162.851	133.137	158.728
ENSG00000206337_-_31368521.23-P2	ENSG00000206337	256.339	246.419	289.261	299.292
ENSG00000206337_-_31368553.23-P2	ENSG00000206337	359.6	381.413	424.314	398.793
ENSG00000206337_-_31368560.23-P2	ENSG00000206337	1262.68	1153.88	1570.82	1335.36
ENSG00000206337_-_31368707.23-P2	ENSG00000206337	185.688	234.633	212.636	191.105
ENSG00000206337_-_31430955.23-P1	ENSG00000206337	294.383	312.845	293.093	305.61
ENSG00000206337_-_31430989.23-P1	ENSG00000206337	218.296	228.205	217.425	179.259
ENSG00000206337_-_31430995.23-P1	ENSG00000206337	83.333	76.0684	163.787	32.3773
ENSG00000206337_+_31368504.23-P2	ENSG00000206337	13.5869	7.4997	12.4516	10.266
ENSG00000206337_+_31430944.23-P1	ENSG00000206337	208.332	164.993	72.7942	137.406
ENSG00000206337_+_31430977.23-P1	ENSG00000206337	572.461	578.548	1025.82	561.469
ENSG00000206417_-_129033996.23-P1P2	ENSG00000206417	54.3476	53.5693	23.9455	29.2185
ENSG00000206417_-_129034004.23-P1P2	ENSG00000206417	59.7823	56.7834	133.137	81.338
ENSG00000206417_-_129034010.23-P1P2	ENSG00000206417	12.6811	13.928	0.957819	18.9525
ENSG00000206417_-_129034044.23-P1P2	ENSG00000206417	288.948	253.918	251.906	206.109
ENSG00000206417_+_129034006.23-P1P2	ENSG00000206417	11.7753	3.21416	0	12.635
ENSG00000213981_-_171551835.23-P1P2	ENSG00000213981	52.536	47.141	21.072	33.9566
ENSG00000213981_-_171551845.23-P1P2	ENSG00000213981	269.926	321.416	324.701	336.408
ENSG00000213981_-_171551890.23-P1P2	ENSG00000213981	270.832	304.273	303.629	243.224
ENSG00000213981_+_171551819.23-P1P2	ENSG00000213981	11.7753	10.7139	1.91564	11.8453
ENSG00000213981_+_171551871.23-P1P2	ENSG00000213981	532.606	507.837	593.848	605.692
ENSG00000214293_-_77325518.23-P1P2	ENSG00000214293	124.999	104.996	86.2037	114.505
ENSG00000214293_+_77325529.23-P1P2	ENSG00000214293	770.83	792.825	533.505	909.722
ENSG00000214293_+_77325553.23-P1P2	ENSG00000214293	1.81159	7.4997	16.2829	3.15876
ENSG00000214293_+_77325560.23-P1P2	ENSG00000214293	7.24634	8.57108	2.87346	17.3732
ENSG00000214293_+_77325563.23-P1P2	ENSG00000214293	3.62317	3.21416	0	0
ENSG00000214733_-_144871165.23-P1P2	ENSG00000214733	28.9854	33.2129	37.3549	51.3298
ENSG00000214733_-_144871216.23-P1P2	ENSG00000214733	18.1159	16.0708	11.4938	26.0597
ENSG00000214733_-_144871388.23-P1P2	ENSG00000214733	73.3692	74.997	51.7222	61.5958
ENSG00000214733_-_144871568.23-P1P2	ENSG00000214733	109.601	97.4961	127.39	123.981
ENSG00000214733_+_144871588.23-P1P2	ENSG00000214733	162.137	175.707	105.36	115.295
ENSG00000215068_-_43041852.23-P1P2	ENSG00000215068	284.419	320.344	287.346	393.265
ENSG00000215068_-_43041915.23-P1P2	ENSG00000215068	148.55	114.638	127.39	124.771
ENSG00000215068_-_43041923.23-P1P2	ENSG00000215068	32.6085	16.0708	23.9455	23.6907
ENSG00000215068_+_43041878.23-P1P2	ENSG00000215068	76.0866	64.2831	68.0051	71.8617
ENSG00000215068_+_43041903.23-P1P2	ENSG00000215068	11.7753	16.0708	55.5535	15.7938
ENSG00000217258_-_10592092.23-P1P2	ENSG00000217258	175.724	172.493	119.727	191.895
ENSG00000217258_-_10592152.23-P1P2	ENSG00000217258	549.816	443.554	583.312	472.234
ENSG00000217258_-_10592283.23-P1P2	ENSG00000217258	52.536	34.2843	68.963	46.5917
ENSG00000217258_-_10592291.23-P1P2	ENSG00000217258	24.4564	29.9988	35.4393	44.2226
ENSG00000217258_-_10592300.23-P1P2	ENSG00000217258	0.905793	0	1.91564	0
ENSG00000222017_-_198558141.23-ENST00000409845	ENSG00000222017	0	0	0	0
ENSG00000222017_-_198558294.23-ENST00000409845	ENSG00000222017	42.5723	39.6413	178.154	44.2226
ENSG00000222017_+_198558161.23-ENST00000409845	ENSG00000222017	14.4927	10.7139	4.78909	4.73814
ENSG00000222017_+_198558280.23-ENST00000409845	ENSG00000222017	237.318	275.346	214.551	227.431
ENSG00000222017_+_198558283.23-ENST00000409845	ENSG00000222017	392.208	251.776	278.725	289.816
ENSG00000223393_-_231010673.23-ENST00000439341	ENSG00000223393	326.991	324.63	514.349	334.828
ENSG00000223393_-_231010679.23-ENST00000439341	ENSG00000223393	213.767	193.921	188.69	236.907
ENSG00000223393_-_231010841.23-ENST00000439341	ENSG00000223393	453.802	393.198	528.716	468.286
ENSG00000223393_-_231010855.23-ENST00000439341	ENSG00000223393	423.911	403.912	349.604	454.071
ENSG00000223393_+_231010870.23-ENST00000439341	ENSG00000223393	96.0141	93.2105	54.5957	61.5958
ENSG00000223482_-_89102304.23-P1P2	ENSG00000223482	569.744	552.835	732.731	640.438
ENSG00000223482_-_89102307.23-P1P2	ENSG00000223482	491.846	396.413	354.393	441.436
ENSG00000223482_-_89102332.23-P1P2	ENSG00000223482	274.455	297.845	242.328	236.117
ENSG00000223482_+_89102121.23-P1P2	ENSG00000223482	71.5576	66.4259	85.2459	75.0205
ENSG00000223482_+_89102323.23-P1P2	ENSG00000223482	749.091	739.256	1034.44	747.046
ENSG00000223725_-_208394454.23-P1P2	ENSG00000223725	679.345	528.193	865.868	641.228
ENSG00000223725_-_208394481.23-P1P2	ENSG00000223725	292.571	281.774	192.522	296.134
ENSG00000223725_+_208394419.23-P1P2	ENSG00000223725	220.108	245.347	181.986	265.336
ENSG00000223725_+_208394434.23-P1P2	ENSG00000223725	0	1.07139	0	0
ENSG00000223725_+_208394446.23-P1P2	ENSG00000223725	36.2317	34.2843	26.8189	25.2701
ENSG00000223812_-_191275146.23-ENST00000439804	ENSG00000223812	268.115	291.417	272.978	242.435
ENSG00000223812_-_191275173.23-ENST00000439804	ENSG00000223812	271.738	282.846	323.743	338.777
ENSG00000223812_-_191286353.23-ENST00000438488	ENSG00000223812	33.5143	39.6413	164.745	48.9607
ENSG00000223812_-_191286361.23-ENST00000438488	ENSG00000223812	141.304	148.923	131.221	109.767
ENSG00000223812_-_191286372.23-ENST00000438488	ENSG00000223812	48.007	40.7126	48.8488	40.2742
ENSG00000223812_-_191286378.23-ENST00000438488	ENSG00000223812	86.9561	89.9964	46.9331	69.4927
ENSG00000223812_+_191275131.23-ENST00000439804	ENSG00000223812	38.9491	53.5693	61.3004	60.0164
ENSG00000223812_+_191275147.23-ENST00000439804	ENSG00000223812	217.39	206.777	281.599	214.006
ENSG00000223812_+_191275158.23-ENST00000439804	ENSG00000223812	357.788	353.557	409.946	422.484
ENSG00000223812_+_191286405.23-ENST00000438488	ENSG00000223812	474.636	432.84	607.257	492.766
ENSG00000223823_-_1072388.23-P1P2	ENSG00000223823	168.478	175.707	249.991	217.954
ENSG00000223823_-_1072407.23-P1P2	ENSG00000223823	0	1.07139	0	0
ENSG00000223823_-_1072427.23-P1P2	ENSG00000223823	276.267	303.202	348.646	301.661
ENSG00000223823_+_1072392.23-P1P2	ENSG00000223823	38.9491	32.1416	56.5113	40.2742
ENSG00000223823_+_1072410.23-P1P2	ENSG00000223823	70.6519	65.3545	47.8909	63.9648
ENSG00000223979_-_17580760.23-ENST00000456090	ENSG00000223979	66.1229	53.5693	85.2459	51.3298
ENSG00000223979_-_17580781.23-ENST00000456090	ENSG00000223979	54.3476	61.069	170.492	66.3339
ENSG00000223979_-_17580874.23-ENST00000456090	ENSG00000223979	37.1375	31.0702	44.0597	51.3298
ENSG00000223979_-_17580979.23-ENST00000456090	ENSG00000223979	452.897	458.553	353.435	454.071
ENSG00000223979_+_17580776.23-ENST00000456090	ENSG00000223979	512.679	481.052	280.641	510.929
ENSG00000224093_-_94057829.23-P1P2	ENSG00000224093	605.976	468.195	564.155	521.195
ENSG00000224093_-_94057863.23-P1P2	ENSG00000224093	53.4418	78.2111	69.9208	90.8143
ENSG00000224093_-_94057878.23-P1P2	ENSG00000224093	44.3839	56.7834	18.1986	86.0761
ENSG00000224093_+_94057813.23-P1P2	ENSG00000224093	267.209	336.415	246.159	300.082
ENSG00000224093_+_94057820.23-P1P2	ENSG00000224093	238.224	197.135	184.859	232.958
ENSG00000224265_-_43819170.23-ENST00000451438	ENSG00000224265	62.4997	62.1403	54.5957	45.0123
ENSG00000224265_-_43819173.23-ENST00000451438	ENSG00000224265	102.355	99.6388	163.787	82.9174
ENSG00000224265_-_43819220.23-ENST00000451438	ENSG00000224265	119.565	108.21	119.727	167.414
ENSG00000224265_+_43819116.23-ENST00000451438	ENSG00000224265	105.978	74.997	101.529	106.608
ENSG00000224265_+_43819130.23-ENST00000451438	ENSG00000224265	94.2025	92.1391	119.727	126.35
ENSG00000224635_-_37045429.23-P1P2	ENSG00000224635	96.9199	118.924	93.8662	108.977
ENSG00000224635_-_37045568.23-P1P2	ENSG00000224635	182.97	191.778	128.348	210.057
ENSG00000224635_-_37045576.23-P1P2	ENSG00000224635	25.3622	16.0708	23.9455	26.0597
ENSG00000224635_+_37045561.23-P1P2	ENSG00000224635	238.224	237.848	143.673	244.014
ENSG00000224635_+_37045572.23-P1P2	ENSG00000224635	24.4564	34.2843	3.83128	8.68658
ENSG00000224739_-_43233321.23-P1P2	ENSG00000224739	465.578	548.549	394.621	599.374
ENSG00000224739_-_43233327.23-P1P2	ENSG00000224739	26.268	20.3563	14.3673	32.3773
ENSG00000224739_-_43233387.23-P1P2	ENSG00000224739	39.8549	55.712	9.57819	54.4886
ENSG00000224739_+_43233316.23-P1P2	ENSG00000224739	259.963	302.131	293.093	384.579
ENSG00000224739_+_43233357.23-P1P2	ENSG00000224739	149.456	164.993	118.77	128.719
ENSG00000224899_-_124793600.23-ENST00000454957	ENSG00000224899	204.709	211.063	131.221	149.251
ENSG00000224899_-_124793621.23-ENST00000454957	ENSG00000224899	181.159	144.637	179.112	132.668
ENSG00000224899_-_124793631.23-ENST00000454957	ENSG00000224899	18.1159	19.2849	21.072	41.8535
ENSG00000224899_-_124793681.23-ENST00000454957	ENSG00000224899	25.3622	33.2129	20.1142	23.6907
ENSG00000224899_+_124793603.23-ENST00000454957	ENSG00000224899	0	0	0.957819	0
ENSG00000224959_-_112252292.23-P1P2	ENSG00000224959	168.478	162.851	108.234	148.462
ENSG00000224959_-_112252470.23-P1P2	ENSG00000224959	372.281	391.056	288.303	304.03
ENSG00000224959_-_112252631.23-P1P2	ENSG00000224959	607.787	560.335	1063.18	603.323
ENSG00000224959_+_112252599.23-P1P2	ENSG00000224959	194.746	182.136	180.07	209.268
ENSG00000224959_+_112252652.23-P1P2	ENSG00000224959	422.1	215.348	300.755	249.542
ENSG00000225030_-_53757778.23-ENST00000450469	ENSG00000225030	293.477	271.06	476.036	250.332
ENSG00000225030_-_53757787.23-ENST00000450469	ENSG00000225030	0.905793	1.07139	0	7.1072
ENSG00000225030_+_53757730.23-ENST00000450469	ENSG00000225030	1.81159	2.14277	0	0
ENSG00000225030_+_53757735.23-ENST00000450469	ENSG00000225030	1.81159	4.28554	0	1.57938
ENSG00000225030_+_53757746.23-ENST00000450469	ENSG00000225030	80.6156	84.6394	49.8066	70.2824
ENSG00000225302_-_118609160.23-P1P2	ENSG00000225302	13.5869	10.7139	1.91564	6.31752
ENSG00000225302_-_118609181.23-P1P2	ENSG00000225302	413.042	388.913	340.984	329.3
ENSG00000225302_-_118609185.23-P1P2	ENSG00000225302	118.659	94.2819	105.36	104.239
ENSG00000225302_+_118609173.23-P1P2	ENSG00000225302	56.1592	48.2123	38.3128	59.2267
ENSG00000225302_+_118609211.23-P1P2	ENSG00000225302	63.4055	67.4973	57.4691	65.5442
ENSG00000225335_-_18560517.23-P1P2	ENSG00000225335	71.5576	62.1403	34.4815	36.3257
ENSG00000225335_-_18560523.23-P1P2	ENSG00000225335	85.1445	99.6388	58.4269	140.565
ENSG00000225335_-_18560560.23-P1P2	ENSG00000225335	113.224	87.8536	88.1193	153.989
ENSG00000225335_+_18560508.23-P1P2	ENSG00000225335	396.737	364.271	281.599	385.368
ENSG00000225335_+_18560511.23-P1P2	ENSG00000225335	313.404	299.988	234.666	353.781
ENSG00000225361_-_138364066.23-P1	ENSG00000225361	244.564	209.992	133.137	255.07
ENSG00000225361_-_138364085.23-P1	ENSG00000225361	2.71738	9.64247	0.957819	2.36907
ENSG00000225361_-_138372475.23-P2	ENSG00000225361	62.4997	71.7828	38.3128	56.8576
ENSG00000225361_-_138372485.23-P2	ENSG00000225361	146.738	107.139	102.487	168.994
ENSG00000225361_+_138364034.23-P1	ENSG00000225361	65.2171	70.7114	92.9084	71.8617
ENSG00000225361_+_138364058.23-P1	ENSG00000225361	45.2897	52.4979	39.2706	45.0123
ENSG00000225361_+_138364073.23-P1	ENSG00000225361	59.7823	59.9976	21.072	83.7071
ENSG00000225361_+_138372303.23-P2	ENSG00000225361	81.5214	65.3545	29.6924	70.2824
ENSG00000225361_+_138372503.23-P2	ENSG00000225361	35.3259	29.9988	23.9455	40.2742
ENSG00000225361_+_138372517.23-P2	ENSG00000225361	106.884	112.495	55.5535	112.136
ENSG00000225434_-_74920503.23-P1P2	ENSG00000225434	160.325	151.065	96.7397	171.363
ENSG00000225434_-_74920509.23-P1P2	ENSG00000225434	294.383	340.701	283.514	346.674
ENSG00000225434_+_74920514.23-P1P2	ENSG00000225434	414.853	438.197	282.557	450.913
ENSG00000225434_+_74920517.23-P1P2	ENSG00000225434	442.027	476.766	489.445	433.539
ENSG00000225434_+_74920521.23-P1P2	ENSG00000225434	341.484	187.492	286.388	184.787
ENSG00000225489_-_6716490.23-ENST00000452643	ENSG00000225489	543.476	564.62	447.301	637.279
ENSG00000225489_-_6716523.23-ENST00000452643	ENSG00000225489	288.042	271.06	279.683	269.284
ENSG00000225489_-_6718981.23-ENST00000443688	ENSG00000225489	50.7244	48.2123	10.536	24.4804
ENSG00000225489_-_6719016.23-ENST00000443688	ENSG00000225489	115.942	99.6388	50.7644	99.5009
ENSG00000225489_-_6719021.23-ENST00000443688	ENSG00000225489	145.833	204.635	312.249	187.946
ENSG00000225489_+_6716433.23-ENST00000452643	ENSG00000225489	295.289	267.846	267.231	258.228
ENSG00000225489_+_6716446.23-ENST00000452643	ENSG00000225489	413.042	395.341	407.073	381.42
ENSG00000225489_+_6716484.23-ENST00000452643	ENSG00000225489	144.021	179.993	111.107	129.509
ENSG00000225489_+_6719011.23-ENST00000443688	ENSG00000225489	557.969	558.192	615.878	547.255
ENSG00000225489_+_6719195.23-ENST00000443688	ENSG00000225489	790.757	710.328	1046.9	732.042
ENSG00000225490_-_29522652.23-ENST00000454331	ENSG00000225490	170.289	142.494	132.179	180.049
ENSG00000225490_-_29522973.23-ENST00000454331	ENSG00000225490	331.52	368.557	115.896	262.967
ENSG00000225490_-_29522979.23-ENST00000454331	ENSG00000225490	248.187	281.774	380.254	255.07
ENSG00000225490_+_29522508.23-ENST00000454331	ENSG00000225490	22.6448	19.2849	13.4095	22.901
ENSG00000225490_+_29522897.23-ENST00000454331	ENSG00000225490	30.797	50.3551	26.8189	38.6948
ENSG00000225733_-_14989653.23-P1P2	ENSG00000225733	14.4927	16.0708	25.8611	30.0082
ENSG00000225733_-_14989843.23-P1P2	ENSG00000225733	2.71738	7.4997	0	1.57938
ENSG00000225733_+_14989815.23-P1P2	ENSG00000225733	46.1954	56.7834	89.0772	93.973
ENSG00000225733_+_14989831.23-P1P2	ENSG00000225733	25.3622	42.8554	23.9455	30.7979
ENSG00000225733_+_14989844.23-P1P2	ENSG00000225733	31.7028	46.0696	84.2881	41.0638
ENSG00000225964_-_6973586.23-P1P2	ENSG00000225964	225.542	222.848	344.815	281.919
ENSG00000225964_-_6973591.23-P1P2	ENSG00000225964	151.267	153.208	90.9928	107.398
ENSG00000225964_-_6973623.23-P1P2	ENSG00000225964	847.822	880.679	726.985	938.151
ENSG00000225964_+_6973528.23-P1P2	ENSG00000225964	30.797	24.6419	23.9455	14.2144
ENSG00000225964_+_6973555.23-P1P2	ENSG00000225964	123.188	98.5675	87.1615	161.886
ENSG00000226029_-_16787483.23-ENST00000457898	ENSG00000226029	372.281	370.699	313.207	324.562
ENSG00000226029_-_16787668.23-ENST00000457898	ENSG00000226029	149.456	156.422	129.306	180.839
ENSG00000226029_-_16787754.23-ENST00000457898	ENSG00000226029	179.347	204.635	157.082	225.851
ENSG00000226029_-_16787769.23-ENST00000457898	ENSG00000226029	250.905	280.703	181.028	263.756
ENSG00000226029_+_16787734.23-ENST00000457898	ENSG00000226029	30.797	38.5699	17.2407	55.2783
ENSG00000226200_-_52384744.23-ENST00000609579	ENSG00000226200	213.767	190.707	284.472	219.534
ENSG00000226200_-_52384755.23-ENST00000609579	ENSG00000226200	120.47	153.208	148.462	120.033
ENSG00000226200_-_52384762.23-ENST00000609579	ENSG00000226200	57.065	62.1403	58.4269	69.4927
ENSG00000226200_-_52384765.23-ENST00000609579	ENSG00000226200	656.7	662.116	838.091	696.506
ENSG00000226200_+_52384747.23-ENST00000609579	ENSG00000226200	122.282	116.781	143.673	134.247
ENSG00000226380_-_130597672.23-P1P2	ENSG00000226380	327.897	299.988	462.627	206.899
ENSG00000226380_-_130597866.23-P1P2	ENSG00000226380	119.565	101.782	114.938	112.926
ENSG00000226380_+_130597700.23-P1P2	ENSG00000226380	41.6665	42.8554	39.2706	14.2144
ENSG00000226380_+_130597737.23-P1P2	ENSG00000226380	166.666	187.492	462.627	201.371
ENSG00000226380_+_130597849.23-P1P2	ENSG00000226380	84.2388	92.1391	132.179	96.3421
ENSG00000226472_-_31158864.23-P1P2	ENSG00000226472	3.62317	1.07139	0	1.57938
ENSG00000226472_-_31158891.23-P1P2	ENSG00000226472	57.065	67.4973	48.8488	83.7071
ENSG00000226472_-_31158903.23-P1P2	ENSG00000226472	162.137	136.066	74.7099	157.148
ENSG00000226472_-_31158908.23-P1P2	ENSG00000226472	43.4781	41.784	22.0298	54.4886
ENSG00000226472_+_31158852.23-P1P2	ENSG00000226472	9.05793	14.9994	14.3673	15.0041
ENSG00000226644_-_2188091.23-P1P2	ENSG00000226644	504.527	522.836	505.728	483.29
ENSG00000226644_-_2188099.23-P1P2	ENSG00000226644	429.346	426.411	390.79	356.94
ENSG00000226644_+_2187897.23-P1P2	ENSG00000226644	25.3622	26.7846	45.9753	24.4804
ENSG00000226644_+_2187905.23-P1P2	ENSG00000226644	236.412	238.919	281.599	232.958
ENSG00000226644_+_2188059.23-P1P2	ENSG00000226644	361.411	220.705	217.425	205.319
ENSG00000226808_-_44355084.23-P1P2	ENSG00000226808	185.688	224.991	156.124	168.204
ENSG00000226808_+_44354905.23-P1P2	ENSG00000226808	231.883	222.848	152.293	276.391
ENSG00000226808_+_44354951.23-P1P2	ENSG00000226808	135.869	114.638	202.1	139.775
ENSG00000226808_+_44355071.23-P1P2	ENSG00000226808	367.752	430.697	506.686	466.706
ENSG00000226808_+_44355095.23-P1P2	ENSG00000226808	365.035	276.417	192.522	300.872
ENSG00000227036_-_70419102.23-P2	ENSG00000227036	57.9708	71.7828	36.3971	48.1711
ENSG00000227036_-_70588881.23-P1	ENSG00000227036	473.73	496.051	561.282	558.31
ENSG00000227036_-_70588884.23-P1	ENSG00000227036	618.657	612.832	1149.38	599.374
ENSG00000227036_+_70419022.23-P2	ENSG00000227036	476.447	477.838	473.163	448.544
ENSG00000227036_+_70419060.23-P2	ENSG00000227036	9.05793	6.42831	4.78909	3.15876
ENSG00000227036_+_70419064.23-P2	ENSG00000227036	3.62317	4.28554	0	7.1072
ENSG00000227036_+_70419083.23-P2	ENSG00000227036	105.978	103.924	154.209	138.196
ENSG00000227036_+_70588888.23-P1	ENSG00000227036	240.035	263.561	288.303	284.288
ENSG00000227036_+_70588894.23-P1	ENSG00000227036	221.013	221.777	352.477	247.962
ENSG00000227036_+_70588939.23-P1	ENSG00000227036	482.788	497.123	505.728	492.766
ENSG00000227039_-_46341015.23-P1P2	ENSG00000227039	131.34	136.066	119.727	114.505
ENSG00000227039_-_46341048.23-P1P2	ENSG00000227039	0.905793	5.35693	6.70473	7.89689
ENSG00000227039_-_46341218.23-P1P2	ENSG00000227039	505.433	509.979	499.024	640.438
ENSG00000227039_+_46341004.23-P1P2	ENSG00000227039	563.403	458.553	402.284	470.655
ENSG00000227039_+_46341017.23-P1P2	ENSG00000227039	122.282	121.067	39.2706	62.3855
ENSG00000227070_-_51983960.23-P1P2	ENSG00000227070	149.456	115.71	106.318	136.616
ENSG00000227070_-_51983971.23-P1P2	ENSG00000227070	134.057	149.994	165.703	109.767
ENSG00000227070_-_51983982.23-P1P2	ENSG00000227070	349.636	369.628	326.616	345.094
ENSG00000227070_-_51983989.23-P1P2	ENSG00000227070	211.956	208.92	240.413	212.426
ENSG00000227070_-_51984005.23-P1P2	ENSG00000227070	221.919	204.635	147.504	213.216
ENSG00000227252_-_237994424.23-P1P2	ENSG00000227252	13.5869	17.1422	8.62037	25.2701
ENSG00000227252_-_237994433.23-P1P2	ENSG00000227252	14.4927	24.6419	158.04	13.4247
ENSG00000227252_-_237994436.23-P1P2	ENSG00000227252	101.449	73.9256	166.66	47.3814
ENSG00000227252_+_237994425.23-P1P2	ENSG00000227252	231.883	275.346	158.998	200.581
ENSG00000227252_+_237994439.23-P1P2	ENSG00000227252	541.664	596.762	534.463	508.56
ENSG00000227374_-_131567137.23-ENST00000428273	ENSG00000227374	364.129	381.413	749.014	424.063
ENSG00000227374_-_131567152.23-ENST00000428273	ENSG00000227374	1.81159	0	0	2.36907
ENSG00000227374_+_131567160.23-ENST00000428273	ENSG00000227374	397.643	443.554	505.728	414.587
ENSG00000227374_+_131567163.23-ENST00000428273	ENSG00000227374	5.43476	8.57108	0	0.789689
ENSG00000227374_+_131567176.23-ENST00000428273	ENSG00000227374	27.1738	20.3563	5.74691	30.7979
ENSG00000227627_-_153304932.23-P1P2	ENSG00000227627	30.797	26.7846	54.5957	18.9525
ENSG00000227627_+_153304873.23-P1P2	ENSG00000227627	151.267	163.922	69.9208	149.251
ENSG00000227627_+_153304879.23-P1P2	ENSG00000227627	69.7461	88.925	90.035	72.6514
ENSG00000227627_+_153304915.23-P1P2	ENSG00000227627	21.739	19.2849	44.0597	20.5319
ENSG00000227627_+_153304921.23-P1P2	ENSG00000227627	82.4272	78.2111	39.2706	48.9607
ENSG00000227744_-_239847711.23-P1P2	ENSG00000227744	135.869	166.065	182.943	155.569
ENSG00000227744_-_239847906.23-P1P2	ENSG00000227744	192.934	229.276	207.847	173.732
ENSG00000227744_+_239847916.23-P1P2	ENSG00000227744	452.897	189.635	254.78	193.474
ENSG00000227744_+_239847921.23-P1P2	ENSG00000227744	572.461	582.834	561.282	533.83
ENSG00000227744_+_239847926.23-P1P2	ENSG00000227744	664.852	657.831	701.123	734.411
ENSG00000228037_-_2513015.23-ENST00000424215	ENSG00000228037	216.485	213.206	276.81	195.843
ENSG00000228037_-_2513023.23-ENST00000424215	ENSG00000228037	67.0287	101.782	82.3724	69.4927
ENSG00000228037_-_2513047.23-ENST00000424215	ENSG00000228037	294.383	297.845	307.46	265.336
ENSG00000228037_+_2513064.23-ENST00000424215	ENSG00000228037	171.195	115.71	78.5411	110.557
ENSG00000228037_+_2513076.23-ENST00000424215	ENSG00000228037	753.62	561.406	526.8	619.906
ENSG00000228109_-_196730207.23-P1P2	ENSG00000228109	394.02	410.341	373.549	384.579
ENSG00000228109_-_196730211.23-P1P2	ENSG00000228109	280.796	245.347	478.909	289.816
ENSG00000228109_-_196730217.23-P1P2	ENSG00000228109	173.912	179.993	142.715	218.744
ENSG00000228109_-_196730227.23-P1P2	ENSG00000228109	43.4781	62.1403	71.8364	44.2226
ENSG00000228109_+_196730201.23-P1P2	ENSG00000228109	232.789	253.918	332.363	323.773
ENSG00000228223_+_26522018.23-P1P2	ENSG00000228223	329.709	298.917	284.472	338.777
ENSG00000228223_+_26522147.23-P1P2	ENSG00000228223	124.094	104.996	87.1615	142.144
ENSG00000228223_+_26522182.23-P1P2	ENSG00000228223	135.869	162.851	224.13	161.886
ENSG00000228223_+_26522198.23-P1P2	ENSG00000228223	513.585	565.691	509.56	647.545
ENSG00000228223_+_26522203.23-P1P2	ENSG00000228223	120.47	98.5675	37.3549	69.4927
ENSG00000228395_-_131314629.23-P1P2	ENSG00000228395	267.209	264.632	304.586	246.383
ENSG00000228395_+_131314645.23-P1P2	ENSG00000228395	490.94	485.338	581.396	465.917
ENSG00000228395_+_131314653.23-P1P2	ENSG00000228395	682.968	692.115	576.607	707.562
ENSG00000228395_+_131314673.23-P1P2	ENSG00000228395	386.774	372.842	363.013	353.781
ENSG00000228395_+_131314677.23-P1P2	ENSG00000228395	471.918	432.84	402.284	473.024
ENSG00000228541_-_62690263.23-ENST00000416845	ENSG00000228541	19.9274	19.2849	85.2459	19.7422
ENSG00000228541_-_62690298.23-ENST00000416845	ENSG00000228541	293.477	258.204	157.082	259.808
ENSG00000228541_-_62690301.23-ENST00000416845	ENSG00000228541	73.3692	59.9976	21.072	36.3257
ENSG00000228541_+_62690368.23-ENST00000416845	ENSG00000228541	79.7098	79.2825	81.4146	104.239
ENSG00000228541_+_62690642.23-ENST00000416845	ENSG00000228541	510.867	554.978	675.262	553.572
ENSG00000228742_-_106415429.23-P1P2	ENSG00000228742	447.462	462.838	410.904	378.261
ENSG00000228742_-_106415493.23-P1P2	ENSG00000228742	394.02	436.054	390.79	473.814
ENSG00000228742_+_106415745.23-P1P2	ENSG00000228742	23.5506	13.928	45.9753	24.4804
ENSG00000228742_+_106415748.23-P1P2	ENSG00000228742	8.15214	5.35693	14.3673	5.52783
ENSG00000228742_+_106415768.23-P1P2	ENSG00000228742	197.463	196.064	389.832	218.744
ENSG00000228817_-_30743357.23-ENST00000436529	ENSG00000228817	180.253	191.778	153.251	221.113
[truncated: 2,546 more rows]

## Sheet: lncRNA library2 in vivo screen
sgRNA	Gene	T0_1	T0_2	in vivo screen Replicate_1	in vivo screen Replicate_2	in vivo screen Replicate_3
[truncated: 2,942 more rows]

[truncated: 4 more sheets: lncRNA library3 in vitro screen, lncRNA library3 in vivo screen, PCG in vitro screen, PCG in vivo screen]
