# Supplementary material for: Wnt-regulated lncRNA discovery enhanced by in vivo identification and CRISPRi functional validation
Source: Genome Med. 2020 Oct 22;12:89. doi: 10.1186/s13073-020-00788-5 (PMC7580003; doi:10.1186/s13073-020-00788-5)
Supplement: Supplementary file 10 — Additional file 10: Table S9. Gene level screen results of Wnt-regulated lncRNAs and protein-coding gens that have TSS within 1 kb of the TSS of Wnt-regulated lncRNAs from in vivo and in vitro CRISPRi screens. [file 13073_2020_788_MOESM10_ESM.xlsx]

## Sheet: README
Table S9: Gene level screen results of Wnt-regulated lncRNAs and protein-coding gens that have TSS within 1 kb of the TSS of Wnt-regulated lncRNAs from in vivo and in vitro CRISPRi screens.

## Sheet: lncRNA library1 in vitro screen
id	num	neg|score	neg|p-value	neg|fdr	neg|rank	neg|goodsgrna	neg|lfc	pos|score	pos|p-value	pos|fdr	pos|rank	pos|goodsgrna	pos|lfc
CTNNB1	5	8.5326e-10	4.9612e-06	0.001263	1	5	-3.0994	1	1	1	508	0	-2.2196
RPS27	5	6.8713e-08	4.9612e-06	0.001263	2	4	-2.9155	0.99318	0.97739	0.987088	503	0	-1.3981
POLR2A	5	6.9472e-05	0.00040186	0.068182	3	4	-0.96517	0.78959	0.85832	0.987088	397	1	-0.50912
XLOC_057700	22	0.00024501	0.016506	0.76452	4	10	-1.2261	0.27708	0.77955	0.987088	242	6	0.50196
PSMA7	5	0.0003194	0.0027435	0.2883	5	3	-1.1834	0.85736	0.90054	0.987088	436	1	-0.39741
ENSG00000260328	5	0.00039803	0.0033984	0.2883	6	5	-0.39335	0.9996	0.99781	1	507	0	-0.27414
CSNK1A1	5	0.00044163	0.0033984	0.2883	7	3	-0.54857	0.066207	0.19228	0.987088	82	1	-0.12365
FZD5	5	0.0012255	0.010146	0.646149	8	3	-1.2727	0.89304	0.92765	0.987088	452	0	-0.28198
SF3A3	5	0.0013012	0.010156	0.646149	9	3	-1.0434	0.94077	0.96585	0.987088	473	0	-0.0382
ENSG00000228393	5	0.002555	0.016178	0.76452	10	3	-0.63567	0.38446	0.63203	0.987088	292	1	-0.052642
ENSG00000261266	5	0.0034568	0.018014	0.76452	11	3	-0.45527	0.99479	0.97739	0.987088	506	0	-0.12952
ENSG00000227066	5	0.0036928	0.018024	0.76452	12	4	-0.76991	0.99445	0.97739	0.987088	505	0	-0.34849
ENSG00000262558	5	0.0038997	0.020604	0.806721	13	2	-0.69587	0.91124	0.9393	0.987088	459	0	-0.066804
ENSG00000280195	5	0.0046925	0.023918	0.869589	14	4	-0.58579	0.99048	0.97739	0.987088	499	0	-0.24
ENSG00000272106	5	0.007627	0.053665	0.990576	15	2	-0.37258	0.084596	0.25667	0.987088	97	2	0.32414
ENSG00000232803	5	0.0077266	0.053665	0.990576	16	1	0.10758	0.14516	0.44161	0.987088	155	3	0.36465
ENSG00000268069	5	0.0083902	0.053665	0.990576	17	4	-0.5436	0.48062	0.70377	0.987088	314	1	-0.3337
ENSG00000265962	5	0.0089324	0.053665	0.990576	18	3	-0.40054	0.2323	0.53424	0.987088	222	1	0.023315
PORCN	10	0.0093344	0.096629	0.990576	19	5	-0.46922	0.4795	0.81596	0.987088	312	2	0.20899
ENSG00000263235	5	0.0094371	0.053675	0.990576	20	2	-0.86513	0.082398	0.25667	0.987088	95	1	0.009818
ENSG00000257084	5	0.0096422	0.053675	0.990576	21	4	-0.483	0.98702	0.97739	0.987088	497	0	-0.34435
XLOC_024427	5	0.011145	0.061216	0.990576	22	2	-0.18145	0.32881	0.61754	0.987088	265	1	-0.095049
ENSG00000274372	10	0.011489	0.096639	0.990576	23	3	-0.69568	0.062121	0.2559	0.987088	79	4	0.59408
ENSG00000273466	5	0.011535	0.061216	0.990576	24	4	-0.64772	0.98401	0.97738	0.987088	494	0	-0.24809
PCNA	5	0.013184	0.069898	0.990576	25	2	-1.0413	0.13163	0.3735	0.987088	143	2	0.38854
ENSG00000228192	5	0.0142	0.074354	0.990576	26	4	-0.30811	0.71245	0.81618	0.987088	372	1	-0.16543
ENSG00000244625	5	0.017387	0.09661	0.990576	27	2	-0.68007	0.15552	0.44161	0.987088	164	1	-0.051287
ENSG00000271327	5	0.018723	0.096619	0.990576	28	3	-0.82365	0.94842	0.96586	0.987088	479	0	-0.15754
XLOC_012133	5	0.019	0.096619	0.990576	29	3	-0.68911	0.85109	0.88662	0.987088	429	1	-0.077625
ENSG00000272579	5	0.019138	0.096619	0.990576	30	3	-0.62657	0.13884	0.42694	0.987088	149	1	-0.20753
ENSG00000278000	5	0.021345	0.10534	0.990576	31	1	0.033353	0.48915	0.72165	0.987088	321	2	0.16394
ENSG00000264222	5	0.021565	0.10534	0.990576	32	3	-0.38499	0.96396	0.97183	0.987088	483	0	-0.37537
ENSG00000259291	5	0.024726	0.10535	0.990576	33	1	-0.06723	0.085617	0.25667	0.987088	99	2	0.40923
XLOC_026708	5	0.026413	0.10535	0.990576	34	2	-0.47112	0.53153	0.77417	0.987088	336	1	0.070123
ENSG00000230177	5	0.026686	0.10535	0.990576	35	2	-0.74573	0.55183	0.77417	0.987088	339	1	0.066208
ENSG00000254548	5	0.027325	0.10535	0.990576	36	2	-0.41689	0.77847	0.84374	0.987088	394	1	0.19165
ENSG00000278396	5	0.027985	0.10535	0.990576	37	3	-1.4304	0.79449	0.85833	0.987088	398	1	0.14913
ENSG00000269640	6	0.028028	0.1249	0.990576	38	2	-0.50624	0.18146	0.48078	0.987088	192	3	0.22075
ENSG00000267278	5	0.028332	0.10535	0.990576	39	3	-0.51975	0.84806	0.88662	0.987088	427	1	-0.011644
ENSG00000258593	4	0.02858	0.097324	0.990576	40	2	-0.48267	0.48057	0.67288	0.987088	313	1	0.1635
ENSG00000244468	5	0.031638	0.11535	0.990576	41	2	-0.4434	0.97302	0.97184	0.987088	489	0	-0.050929
ENSG00000272622	5	0.032325	0.11535	0.990576	42	3	-0.44702	0.72678	0.82998	0.987088	376	1	0.15832
XLOC_042831	5	0.032672	0.11535	0.990576	43	2	-0.63104	0.99214	0.97739	0.987088	500	0	-0.12182
XLOC_015301	5	0.033469	0.11535	0.990576	44	3	-0.23542	0.8759	0.91476	0.987088	445	0	0.092645
XLOC_004131	5	0.033662	0.11536	0.990576	45	3	-0.73767	0.70862	0.81618	0.987088	370	1	-0.039349
ENSG00000243629	5	0.034783	0.11536	0.990576	46	2	-0.43	0.85333	0.88662	0.987088	431	1	-0.013041
ENSG00000261650	3	0.035103	0.079176	0.990576	47	2	-0.47164	0.54151	0.63231	0.987088	337	1	-0.47164
XLOC_058242	5	0.038157	0.11536	0.990576	48	2	-0.84922	0.24339	0.53424	0.987088	229	1	0.28957
ENSG00000249631	5	0.038489	0.12542	0.990576	49	3	-0.50393	0.92794	0.95798	0.987088	469	0	0.053124
ENSG00000231327	5	0.039825	0.12542	0.990576	50	1	-0.013202	0.17959	0.44162	0.987088	191	2	0.46705
ENSG00000224945	10	0.040191	0.25646	0.990576	51	4	-1.5418	0.76497	0.93331	0.987088	391	2	0.1889
ENSG00000257167	5	0.040613	0.12542	0.990576	52	3	-0.25603	0.92538	0.95798	0.987088	465	0	-0.031635
ENSG00000258919	5	0.041491	0.12543	0.990576	53	2	-0.23884	0.97283	0.97184	0.987088	488	0	0.0030918
ENSG00000259375	5	0.042995	0.12543	0.990576	54	2	-0.70955	0.82332	0.88661	0.987088	413	1	0.1087
ENSG00000251138	5	0.043155	0.12543	0.990576	55	2	-0.21949	0.38226	0.63203	0.987088	290	2	0.22404
XLOC_059180	10	0.043223	0.25647	0.990576	56	4	-1.1247	0.70716	0.92248	0.987088	369	2	0.23005
XLOC_063377	5	0.045752	0.14923	0.990576	57	3	-0.45398	0.74861	0.82999	0.987088	386	1	0.13849
ENSG00000228506	5	0.046215	0.14923	0.990576	58	3	-0.2289	0.97145	0.97184	0.987088	486	0	-0.031897
XLOC_001147	5	0.046476	0.14924	0.990576	59	1	-0.17237	0.70279	0.81618	0.987088	367	1	0.0035986
ENSG00000276573	5	0.048097	0.14924	0.990576	60	3	-0.43322	0.52393	0.75607	0.987088	334	2	0.31275
ENSG00000232415	5	0.049054	0.16371	0.990576	61	3	-0.51914	0.27987	0.53425	0.987088	246	1	0.093185
XLOC_045230	5	0.049787	0.16371	0.990576	62	2	-0.44554	0.67154	0.80231	0.987088	359	1	-0.17109
ENSG00000273382	5	0.050755	0.16371	0.990576	63	3	-0.68159	0.3263	0.61754	0.987088	264	1	-0.16984
XLOC_001139	5	0.05144	0.16371	0.990576	64	1	-0.3349	0.9429	0.96585	0.987088	475	0	-0.10916
ENSG00000269982	5	0.053617	0.16372	0.990576	65	3	-0.72256	0.91844	0.95798	0.987088	461	0	0.024692
ENSG00000258498	5	0.053749	0.16372	0.990576	66	3	-0.35317	0.98902	0.97739	0.987088	498	0	-0.13513
ENSG00000275719	4	0.054734	0.22268	0.990576	67	2	-0.67968	0.90738	0.93201	0.987088	456	0	-0.014619
ENSG00000228705	5	0.056059	0.16372	0.990576	68	3	-0.25012	0.8492	0.88662	0.987088	428	1	0.016808
ENSG00000258689	5	0.058026	0.18085	0.990576	69	1	-0.2404	0.23332	0.53424	0.987088	223	2	0.26797
ENSG00000204934	10	0.058181	0.29353	0.990576	70	5	-0.81167	0.81863	0.94872	0.987088	410	2	0.18222
ENSG00000257354	5	0.060618	0.24721	0.990576	71	2	-0.61136	0.076594	0.20413	0.987088	90	2	0.33937
ENSG00000213057	5	0.061305	0.24722	0.990576	72	1	-0.084219	0.087212	0.25667	0.987088	101	1	0.10711
ENSG00000188206	10	0.06193	0.29354	0.990576	73	3	-0.58724	0.052128	0.25589	0.987088	65	2	0.54016
ENSG00000235978	10	0.06304	0.29354	0.990576	74	4	-0.55297	0.26886	0.68664	0.987088	238	3	0.23663
ENSG00000234678	5	0.064575	0.27679	0.990576	75	2	-0.21393	0.17778	0.44162	0.987088	189	3	0.23864
ENSG00000253258	5	0.066994	0.27679	0.990576	76	3	-0.24156	0.7469	0.82999	0.987088	385	1	-0.013079
ENSG00000242349	5	0.068438	0.27679	0.990576	77	3	-0.55496	0.14341	0.42695	0.987088	153	1	0.039272
ENSG00000259071	5	0.069463	0.27679	0.990576	78	1	-0.32503	0.67013	0.80231	0.987088	358	1	0.12539
ENSG00000273297	5	0.071088	0.27679	0.990576	79	1	0.018466	0.35348	0.61755	0.987088	277	1	0.043162
XLOC_015901	14	0.071687	0.36453	0.990576	80	3	-0.47698	0.29107	0.76039	0.987088	251	4	0.34678
ENSG00000234350	5	0.072711	0.2768	0.990576	81	1	0.089476	0.37269	0.63203	0.987088	286	2	0.29282
ENSG00000275491	5	0.072873	0.2768	0.990576	82	3	-0.34773	0.99292	0.97739	0.987088	502	0	-0.1725
ENSG00000250081	5	0.073174	0.2768	0.990576	83	3	-0.55032	0.79978	0.87233	0.987088	401	1	0.066723
ENSG00000269961	5	0.073188	0.2768	0.990576	84	3	-0.54681	0.97205	0.97184	0.987088	487	0	-0.10134
ENSG00000234160	5	0.074331	0.2768	0.990576	85	2	-0.55341	0.056383	0.18303	0.987088	69	1	-0.12589
ENSG00000232192	5	0.077565	0.2768	0.990576	86	2	-0.2366	0.33131	0.61754	0.987088	266	2	0.19903
XLOC_061066	5	0.082204	0.29557	0.990576	87	3	-0.42102	0.56966	0.77418	0.987088	343	1	-0.2586
ENSG00000275025	5	0.083073	0.29557	0.990576	88	2	-0.69058	0.23509	0.53424	0.987088	224	1	0.11255
XLOC_005901	5	0.084005	0.29557	0.990576	89	2	-0.26245	0.76256	0.82999	0.987088	390	1	-0.1054
ENSG00000263745	19	0.084238	0.55182	0.990576	90	6	-0.76539	0.48415	0.92027	0.987088	319	4	0.50502
ENSG00000274605	5	0.084596	0.29557	0.990576	91	2	-0.43706	0.18809	0.44162	0.987088	198	2	0.37542
XLOC_003103	10	0.084614	0.36127	0.990576	92	4	-0.4734	0.38243	0.76615	0.987088	291	4	0.25918
ENSG00000237187	5	0.08561	0.29557	0.990576	93	2	-0.56194	0.03146	0.11096	0.987088	40	3	0.35338
XLOC_029247	5	0.087763	0.29558	0.990576	94	3	-0.29218	0.60772	0.78782	0.987088	348	1	0.10197
ENSG00000231194	5	0.088812	0.29558	0.990576	95	1	-0.14668	0.038157	0.11915	0.987088	48	2	0.55576
XLOC_029285	12	0.089988	0.42277	0.990576	96	3	-0.5613	0.044672	0.28478	0.987088	56	4	0.48129
ENSG00000153363	5	0.093864	0.31726	0.990576	97	3	-0.2381	0.98499	0.97738	0.987088	496	0	-0.033236
ENSG00000267321	5	0.096069	0.31726	0.990576	98	2	-0.35286	0.073188	0.19229	0.987088	86	2	0.36611
ENSG00000227388	8	0.097657	0.42371	0.990576	99	2	-0.38486	0.27848	0.64644	0.987088	243	3	0.4207
ENSG00000258168	5	0.098365	0.34262	0.990576	100	2	-0.55906	0.80309	0.87233	0.987088	403	1	0.022814
ENSG00000233237	5	0.10145	0.34262	0.990576	101	2	-0.5082	0.9681	0.97184	0.987088	485	0	0.02453
XLOC_037155	5	0.10584	0.34263	0.990576	102	2	-0.62981	0.22232	0.53424	0.987088	217	2	0.24671
ENSG00000272144	5	0.10626	0.34263	0.990576	103	1	0.16033	0.02436	0.10407	0.987088	33	4	0.4261
ENSG00000232527	5	0.10784	0.34263	0.990576	104	2	-1.0471	0.73042	0.82998	0.987088	379	1	0.095659
ENSG00000277449	5	0.11098	0.34263	0.990576	105	2	-0.3301	0.13117	0.3735	0.987088	141	2	0.2423
ENSG00000245552	10	0.11247	0.41322	0.990576	106	4	-0.75914	0.99393	0.99827	1	504	0	-0.0061808
ENSG00000254484	5	0.11254	0.35416	0.990576	107	1	-0.49518	0.011145	0.056602	0.987088	18	1	-0.056553
ENSG00000230732	5	0.11309	0.35416	0.990576	108	2	-0.40931	0.87162	0.91475	0.987088	442	0	0.17776
XLOC_067346	5	0.11422	0.35416	0.990576	109	2	-0.36818	0.79787	0.87233	0.987088	400	1	0.075582
ENSG00000257671	5	0.12034	0.39386	0.990576	110	1	-0.18927	0.15851	0.44161	0.987088	165	2	0.54458
ENSG00000228106	5	0.12109	0.39386	0.990576	111	2	-0.29922	0.16451	0.44161	0.987088	179	1	0.15558
ENSG00000258824	5	0.1219	0.40537	0.990576	112	2	-0.41758	0.93284	0.95799	0.987088	470	0	-0.1722
ENSG00000256751	5	0.12345	0.41867	0.990576	113	1	-0.080697	0.12345	0.3596	0.987088	134	1	0.29464
XLOC_057746	5	0.125	0.41867	0.990576	114	2	-0.60414	0.85952	0.90055	0.987088	437	1	-0.035825
ENSG00000241886	5	0.12691	0.41867	0.990576	115	2	-0.25848	0.25435	0.53425	0.987088	233	1	0.10462
ENSG00000276317	5	0.13731	0.41868	0.990576	116	1	-0.38784	0.47034	0.70377	0.987088	309	1	0.10602
ENSG00000225195	5	0.13941	0.41868	0.990576	117	2	-0.36509	0.92186	0.95798	0.987088	462	0	-0.012466
ENSG00000228801	5	0.14645	0.4344	0.990576	118	1	0.029266	0.62453	0.8023	0.987088	352	1	0.15062
ENSG00000260630	5	0.14672	0.4344	0.990576	119	2	-0.2674	0.16546	0.44161	0.987088	181	2	0.28679
XLOC_019886	10	0.14698	0.54424	0.990576	120	4	-0.35916	0.87221	0.96257	0.987088	443	2	0.18414
ENSG00000259345	10	0.14765	0.54424	0.990576	121	4	-0.77999	0.32178	0.72105	0.987088	262	4	0.23801
ENSG00000234546	5	0.14856	0.4344	0.990576	122	2	-0.57205	0.27895	0.53425	0.987088	244	2	0.33204
XLOC_008929	5	0.151	0.4344	0.990576	123	2	-0.49078	0.49374	0.72165	0.987088	323	1	0.21249
XLOC_058078	5	0.15103	0.4344	0.990576	124	2	-0.27113	0.98216	0.97738	0.987088	491	0	-0.099104
XLOC_065840	5	0.15227	0.4344	0.990576	125	2	-0.57018	0.094473	0.25668	0.987088	109	2	0.55287
ENSG00000232611	5	0.15351	0.4344	0.990576	126	2	-0.54768	0.84382	0.88662	0.987088	426	1	-0.012494
ENSG00000259994	5	0.15401	0.4344	0.990576	127	1	-0.11045	0.18518	0.44162	0.987088	195	1	0.021573
ENSG00000197180	5	0.15552	0.4344	0.990576	128	2	-0.60572	0.93615	0.95799	0.987088	472	0	-0.0029238
ENSG00000223764	15	0.15687	0.61568	0.990576	129	2	-0.44047	0.096894	0.46399	0.987088	111	7	0.35693
ENSG00000178947	5	0.15914	0.4344	0.990576	130	2	-0.73274	0.94445	0.96585	0.987088	476	0	0.079532
ENSG00000214039	10	0.15995	0.55424	0.990576	131	4	-0.49756	0.16389	0.54181	0.987088	177	4	0.40974
ENSG00000253593	5	0.16002	0.4344	0.990576	132	2	-0.16281	0.88745	0.92765	0.987088	451	0	0.09023
ENSG00000248528	5	0.16451	0.4344	0.990576	133	1	-0.087443	0.58437	0.77418	0.987088	345	1	0.16244
XLOC_042705	5	0.166	0.4344	0.990576	134	1	0.07369	0.0094371	0.053487	0.987088	16	2	0.2437
ENSG00000271983	5	0.16864	0.4344	0.990576	135	2	-0.43514	0.98324	0.97738	0.987088	492	0	-0.095813
XLOC_049604	5	0.16897	0.4344	0.990576	136	2	-0.60032	0.2904	0.54896	0.987088	250	2	0.26156
XLOC_061454	5	0.17046	0.4344	0.990576	137	1	0.0058476	0.15977	0.44161	0.987088	170	2	0.33788
ENSG00000275601	5	0.17184	0.4344	0.990576	138	2	-0.27799	0.97861	0.97738	0.987088	490	0	-0.070539
ENSG00000259459	5	0.17194	0.4344	0.990576	139	1	-0.11643	0.94745	0.96586	0.987088	478	0	0.075698
ENSG00000215067	5	0.17342	0.43441	0.990576	140	1	-0.07893	0.38563	0.63203	0.987088	293	1	0.16631
ENSG00000233901	10	0.17554	0.57466	0.990576	141	2	-0.30282	0.064893	0.29204	0.987088	81	5	0.67958
XLOC_002090	5	0.17637	0.43441	0.990576	142	1	-0.28148	0.099288	0.27378	0.987088	112	2	0.35776
XLOC_042999	5	0.17785	0.43441	0.990576	143	2	-0.43498	0.12809	0.35961	0.987088	138	1	0.070564
ENSG00000268218	5	0.1783	0.43441	0.990576	144	2	-0.39042	0.05274	0.18302	0.987088	66	3	0.36359
ENSG00000260792	5	0.17895	0.43441	0.990576	145	2	-0.56205	0.48844	0.72165	0.987088	320	2	0.14136
ENSG00000224950	5	0.1809	0.43441	0.990576	146	2	-0.40735	0.98475	0.97738	0.987088	495	0	-0.077617
ENSG00000276718	5	0.18518	0.43441	0.990576	147	2	-0.29161	0.90301	0.92766	0.987088	454	0	-0.044973
XLOC_043923	10	0.18666	0.57467	0.990576	148	4	-0.39145	0.15941	0.53369	0.987088	169	3	0.48767
ENSG00000261490	5	0.18956	0.43441	0.990576	149	1	-0.0029141	0.079655	0.20414	0.987088	94	3	0.34954
ENSG00000260401	5	0.19101	0.43441	0.990576	150	1	-0.16682	0.4821	0.70377	0.987088	317	2	0.15794
ENSG00000225826	5	0.19392	0.43441	0.990576	151	1	-0.027728	0.47433	0.70377	0.987088	311	2	0.20602
ENSG00000260141	10	0.1946	0.60099	0.990576	152	3	-0.4775	0.98335	0.99308	1	493	0	0.21584
ENSG00000232160	10	0.19559	0.60099	0.990576	153	3	-0.48846	0.10221	0.36178	0.987088	115	4	0.28562
XLOC_018851	5	0.19681	0.43441	0.990576	154	1	-0.0013675	0.5191	0.75606	0.987088	332	2	0.18682
ENSG00000225855	10	0.19842	0.60099	0.990576	155	2	-0.33067	0.022364	0.1501	0.987088	29	6	0.48081
ENSG00000226179	5	0.19935	0.43441	0.990576	156	2	-0.33355	0.016757	0.087144	0.987088	24	3	0.40736
ENSG00000224746	5	0.20739	0.4518	0.990576	157	2	-0.34152	0.64076	0.8023	0.987088	355	1	-0.0083959
ENSG00000272335	5	0.20874	0.4518	0.990576	158	2	-0.37282	0.95292	0.96586	0.987088	481	0	-0.25675
ENSG00000269235	5	0.21009	0.4518	0.990576	159	2	-0.24094	0.16002	0.44161	0.987088	171	2	0.26943
ENSG00000267259	5	0.21401	0.4518	0.990576	160	1	-0.064114	0.48352	0.70377	0.987088	318	2	0.18888
ENSG00000229044	5	0.21415	0.4518	0.990576	161	2	-0.40261	0.99228	0.97739	0.987088	501	0	-0.26564
ENSG00000254855	4	0.21604	0.44844	0.990576	162	2	-0.2425	0.82542	0.87661	0.987088	414	0	0.017202
ENSG00000241359	5	0.21755	0.45181	0.990576	163	2	-0.44238	0.12808	0.35961	0.987088	137	2	0.59168
ENSG00000255320	5	0.21826	0.45181	0.990576	164	2	-0.20776	0.23925	0.53424	0.987088	227	1	0.17896
XLOC_056124	5	0.21967	0.45181	0.990576	165	1	-0.16467	0.33869	0.61755	0.987088	270	2	0.2413
ENSG00000223552	5	0.22096	0.45181	0.990576	166	2	-0.35819	0.87911	0.91476	0.987088	448	0	0.20171
ENSG00000186019	5	0.22249	0.45181	0.990576	167	1	-0.16733	0.039171	0.11915	0.987088	49	2	0.42749
ENSG00000246228	5	0.22811	0.47252	0.990576	168	1	0.017901	0.35538	0.61755	0.987088	280	2	0.20434
ENSG00000226598	5	0.22951	0.47252	0.990576	169	1	-0.099219	0.27966	0.53425	0.987088	245	2	0.34647
ENSG00000275894	5	0.23091	0.47253	0.990576	170	1	-0.051127	0.030282	0.11096	0.987088	39	2	0.78696
ENSG00000272989	5	0.2323	0.47253	0.990576	171	1	-0.0073907	0.075949	0.19229	0.987088	88	3	0.27037
ENSG00000235781	5	0.2337	0.47253	0.990576	172	1	-0.11565	0.034813	0.11914	0.987088	43	2	0.66627
ENSG00000238045	5	0.23509	0.47253	0.990576	173	1	-0.045702	0.3946	0.63204	0.987088	296	2	0.18406
XLOC_013824	30	0.23586	0.8443	0.990576	174	9	-0.85493	0.31341	0.8269	0.987088	260	10	0.92211
ENSG00000255737	5	0.23648	0.47253	0.990576	175	1	0.03893	0.6182	0.8023	0.987088	350	1	0.061534
ENSG00000231023	5	0.24233	0.49426	0.990576	176	2	-0.25715	0.10474	0.28556	0.987088	116	2	0.43569
ENSG00000268621	5	0.24442	0.49426	0.990576	177	2	-0.48886	0.41983	0.66619	0.987088	297	1	0.17437
XLOC_053662	20	0.24496	0.80956	0.990576	178	4	-1.0082	0.056959	0.40026	0.987088	71	3	0.62392
ENSG00000237687	5	0.24614	0.49427	0.990576	179	2	-0.58592	0.1244	0.3596	0.987088	135	3	0.50239
ENSG00000261373	5	0.2486	0.49427	0.990576	180	2	-0.1769	0.82589	0.88661	0.987088	415	1	-0.02304
ENSG00000224167	5	0.24889	0.49427	0.990576	181	1	-0.039349	0.23886	0.53424	0.987088	226	2	0.3087
ENSG00000250770	5	0.25299	0.49427	0.990576	182	1	0.039062	0.26787	0.53425	0.987088	237	1	0.15691
ENSG00000255517	5	0.25421	0.49427	0.990576	183	2	-0.21843	0.19247	0.45684	0.987088	202	1	0.1313
XLOC_001030	5	0.25491	0.52105	0.990576	184	2	-0.24159	0.9541	0.97183	0.987088	482	0	-0.13704
ENSG00000267194	5	0.25631	0.52105	0.990576	185	2	-0.281	0.86447	0.91475	0.987088	439	0	-0.071925
XLOC_035867	5	0.25707	0.52105	0.990576	186	1	-0.085071	0.25025	0.53425	0.987088	232	1	0.072523
XLOC_042702	5	0.25842	0.52106	0.990576	187	2	-0.31056	0.67716	0.80231	0.987088	363	1	0.067186
ENSG00000273723	5	0.25843	0.52106	0.990576	188	2	-0.50414	0.83627	0.88662	0.987088	421	1	0.0042322
ENSG00000261572	5	0.26265	0.54418	0.990576	189	2	-0.24289	0.77744	0.84374	0.987088	393	1	0.062079
ENSG00000231125	5	0.26383	0.54418	0.990576	190	2	-0.3787	0.4525	0.70376	0.987088	305	1	0.15983
ENSG00000230385	5	0.26406	0.54418	0.990576	191	2	-0.30745	0.11411	0.3326	0.987088	126	1	-0.095193
XLOC_036144	3	0.26613	0.45373	0.990576	192	1	0.20817	0.22764	0.43629	0.987088	220	2	0.20817
ENSG00000271590	5	0.26618	0.54418	0.990576	193	2	-0.36117	0.43199	0.6662	0.987088	299	1	0.20603
ENSG00000253426	5	0.26787	0.54419	0.990576	194	1	-0.081785	0.36912	0.63203	0.987088	285	1	-0.021197
ENSG00000272902	5	0.2683	0.54419	0.990576	195	2	-0.22641	0.75089	0.82999	0.987088	387	1	0.13021
ENSG00000248360	5	0.26901	0.54419	0.990576	196	2	-0.22068	0.48164	0.70377	0.987088	316	1	0.10793
ENSG00000254815	5	0.26972	0.54419	0.990576	197	2	-0.16671	0.88163	0.91476	0.987088	450	0	-0.084151
ENSG00000227695	5	0.27189	0.54419	0.990576	198	1	-0.094074	0.22109	0.53424	0.987088	216	2	0.27535
ENSG00000234883	5	0.2722	0.54419	0.990576	199	2	-0.4299	0.33629	0.61754	0.987088	269	1	0.25037
XLOC_013945	5	0.2722	0.54419	0.990576	200	2	-0.32274	0.0042985	0.030229	0.987088	11	1	0.16389
XLOC_002985	5	0.27824	0.56849	0.990576	201	2	-0.36583	0.10746	0.33259	0.987088	118	3	0.29013
ENSG00000260841	5	0.27987	0.56849	0.990576	202	1	-0.12095	0.9642	0.97183	0.987088	484	0	0.015214
ENSG00000262292	5	0.28037	0.56849	0.990576	203	2	-0.25442	0.94149	0.96585	0.987088	474	0	-0.026076
XLOC_037811	5	0.2904	0.56849	0.990576	204	1	-0.19129	0.57054	0.77418	0.987088	344	1	0.2028
XLOC_035164	5	0.29171	0.56849	0.990576	205	1	-0.080221	0.34739	0.61755	0.987088	274	2	0.26279
ENSG00000277050	5	0.29692	0.5685	0.990576	206	2	-0.36637	0.49872	0.72165	0.987088	326	1	-0.17359
ENSG00000272821	5	0.29952	0.5685	0.990576	207	1	-0.18338	0.79594	0.85833	0.987088	399	1	0.13708
ENSG00000280798	4	0.30089	0.57188	0.990576	208	1	-0.060686	0.91035	0.93201	0.987088	457	0	-0.031146
ENSG00000273972	5	0.30328	0.5685	0.990576	209	2	-0.28207	0.8132	0.87234	0.987088	407	1	-0.028626
XLOC_001142	5	0.3034	0.5685	0.990576	210	1	-0.20628	0.7099	0.81618	0.987088	371	1	-0.14194
XLOC_006787	5	0.30616	0.5685	0.990576	211	2	-0.44667	0.46931	0.70377	0.987088	308	1	0.092935
XLOC_047196	5	0.31192	0.59122	0.990576	212	2	-0.27533	0.87879	0.91476	0.987088	447	0	0.13377
ENSG00000274370	5	0.31238	0.59122	0.990576	213	1	-0.15306	0.85554	0.88662	0.987088	435	1	0.032693
ENSG00000260231	5	0.31264	0.59122	0.990576	214	2	-0.28126	0.65716	0.80231	0.987088	357	1	0.065382
ENSG00000235381	5	0.31409	0.59122	0.990576	215	2	-0.25408	0.76201	0.82999	0.987088	389	1	-0.036193
ENSG00000237807	5	0.31625	0.59123	0.990576	216	2	-0.21041	0.19681	0.50535	0.987088	207	1	-0.026182
ENSG00000260552	5	0.31747	0.59123	0.990576	217	1	0.17017	0.014735	0.061107	0.987088	21	4	0.36472
ENSG00000274877	5	0.31874	0.59123	0.990576	218	1	-0.014912	0.31048	0.61754	0.987088	259	2	0.40161
ENSG00000230943	10	0.32106	0.73159	0.990576	219	3	-0.72953	0.22969	0.63045	0.987088	221	2	0.43933
ENSG00000183250	5	0.32379	0.61585	0.990576	220	2	-0.17995	0.82674	0.88661	0.987088	416	1	0.0978
ENSG00000268362	5	0.32492	0.61585	0.990576	221	2	-0.35063	0.52492	0.75607	0.987088	335	1	0.085201
ENSG00000225546	5	0.32505	0.61585	0.990576	222	1	-0.12364	0.39097	0.63204	0.987088	294	2	0.21124
ENSG00000248810	5	0.3263	0.61585	0.990576	223	1	-0.024256	0.42869	0.6662	0.987088	298	2	0.19809
XLOC_057464	5	0.32854	0.61585	0.990576	224	2	-0.23222	0.74285	0.82999	0.987088	382	1	0.18135
ENSG00000281641	5	0.32881	0.61585	0.990576	225	1	-0.11169	0.11197	0.33259	0.987088	124	2	0.35858
ENSG00000260912	5	0.32927	0.61585	0.990576	226	2	-0.23477	0.94613	0.96585	0.987088	477	0	-0.08559
ENSG00000257337	10	0.33129	0.7316	0.990576	227	2	-0.21472	0.11569	0.37413	0.987088	129	4	0.46844
ENSG00000258297	5	0.33131	0.61586	0.990576	228	1	0.0089895	0.07934	0.20414	0.987088	92	3	0.43174
ENSG00000269918	5	0.33144	0.61586	0.990576	229	2	-0.24291	0.048133	0.18302	0.987088	57	2	0.60155
ENSG00000249859	10	0.33369	0.7316	0.990576	230	1	0.17451	0.00091508	0.014621	0.93024	4	8	0.58402
ENSG00000259153	5	0.33505	0.61586	0.990576	231	1	-0.18759	0.87622	0.91476	0.987088	446	0	0.15633
ENSG00000221949	5	0.33629	0.61586	0.990576	232	1	-0.048142	0.18544	0.44162	0.987088	196	3	0.18579
ENSG00000116883	5	0.33753	0.61586	0.990576	233	1	0.16295	0.041926	0.15342	0.987088	52	4	0.37686
ENSG00000266962	5	0.34	0.64236	0.990576	234	1	-0.051136	0.48069	0.70377	0.987088	315	2	0.13723
ENSG00000236305	5	0.34014	0.64236	0.990576	235	2	-0.16848	0.14672	0.44161	0.987088	158	2	0.29507
XLOC_042296	5	0.34086	0.64236	0.990576	236	2	-0.22089	0.49546	0.72165	0.987088	324	2	0.17804
ENSG00000261068	5	0.34231	0.64236	0.990576	237	2	-0.39193	0.81898	0.88661	0.987088	411	1	0.11389
ENSG00000272482	5	0.3437	0.64236	0.990576	238	1	0.0041424	0.088706	0.25667	0.987088	104	3	0.45833
ENSG00000227959	5	0.34522	0.64236	0.990576	239	2	-0.45246	0.14046	0.42694	0.987088	150	3	0.20479
ENSG00000205664	5	0.35611	0.68674	0.990576	240	2	-0.19255	0.043155	0.16314	0.987088	53	1	0.070561
ENSG00000268812	5	0.35953	0.68674	0.990576	241	1	-0.15849	0.80073	0.87233	0.987088	402	1	-0.015128
ENSG00000231429	5	0.36314	0.68675	0.990576	242	1	-0.11066	0.61016	0.78782	0.987088	349	1	0.052403
ENSG00000273221	5	0.36434	0.68675	0.990576	243	1	-0.22843	0.044566	0.18302	0.987088	55	3	0.40274
ENSG00000267123	10	0.3646	0.7657	0.990576	244	2	-0.26841	0.30655	0.70797	0.987088	257	4	0.88349
ENSG00000276900	5	0.3786	0.70345	0.990576	245	1	-0.13758	0.81721	0.88661	0.987088	408	1	0.13111
ENSG00000255455	5	0.37977	0.70345	0.990576	246	1	-0.1294	0.83748	0.88662	0.987088	422	1	0.11718
ENSG00000248690	10	0.37979	0.77653	0.990576	247	3	-0.41673	0.17844	0.54182	0.987088	190	2	0.22279
ENSG00000232936	5	0.38563	0.70345	0.990576	248	1	-0.25804	0.56349	0.77418	0.987088	341	1	-0.02695
ENSG00000246331	5	0.38912	0.70345	0.990576	249	1	-0.011948	0.34086	0.61755	0.987088	272	2	0.24711
XLOC_013175	5	0.3972	0.70345	0.990576	250	1	-0.15658	0.88132	0.91476	0.987088	449	0	0.13474
XLOC_019152	5	0.3995	0.70345	0.990576	251	1	-0.10333	0.72921	0.82998	0.987088	378	1	0.16992
XLOC_010304	10	0.40158	0.77654	0.990576	252	2	-0.31197	0.11695	0.37413	0.987088	131	4	0.44895
ENSG00000255893	5	0.40179	0.70345	0.990576	253	1	-0.11992	0.15227	0.44161	0.987088	163	2	0.35764
XLOC_033501	10	0.40509	0.78961	0.990576	254	3	-0.32529	0.04889	0.24938	0.987088	58	4	0.38714
XLOC_060915	5	0.4052	0.70345	0.990576	255	1	-0.18117	0.46653	0.70377	0.987088	307	2	0.18462
ENSG00000255031	15	0.41024	0.87125	0.990576	256	3	-0.39079	0.057801	0.30728	0.987088	72	5	0.34592
XLOC_009140	5	0.41086	0.70345	0.990576	257	1	-0.12267	0.25491	0.53425	0.987088	234	2	0.18636
ENSG00000225988	5	0.41983	0.70346	0.990576	258	1	-0.084706	0.74459	0.82999	0.987088	383	1	0.074017
ENSG00000226453	5	0.42649	0.70346	0.990576	259	1	0.03744	0.14183	0.42695	0.987088	152	2	0.27278
ENSG00000240288	5	0.42759	0.70346	0.990576	260	1	-0.10162	0.27589	0.53425	0.987088	241	1	0.031617
XLOC_045761	15	0.43181	0.87126	0.990576	261	3	-0.39286	0.59664	0.92026	0.987088	346	3	0.36601
ENSG00000253824	5	0.43744	0.70346	0.990576	262	1	0.042631	0.10784	0.33259	0.987088	119	2	0.25804
ENSG00000257038	5	0.43853	0.70346	0.990576	263	1	-0.13503	0.061117	0.18303	0.987088	76	3	0.30551
ENSG00000262089	4	0.44069	0.6549	0.990576	264	1	0.053764	0.20115	0.42895	0.987088	210	1	0.13787
ENSG00000250899	5	0.44178	0.70346	0.990576	265	1	0.14758	0.019269	0.087153	0.987088	26	3	0.51041
ENSG00000273143	5	0.44609	0.70346	0.990576	266	1	0.19571	0.016763	0.087144	0.987088	25	4	0.35171
ENSG00000264269	5	0.44823	0.70346	0.990576	267	1	-0.13293	0.85517	0.88662	0.987088	434	1	0.14945
APC	10	0.45337	0.83537	0.990576	268	3	-0.61384	5.3753e-10	4.9612e-06	0.002525	1	6	2.0241
XLOC_057759	5	0.45568	0.70346	0.990576	269	1	-0.12413	0.64978	0.8023	0.987088	356	1	-0.091291
ENSG00000272455	5	0.4578	0.70346	0.990576	270	1	-0.038623	0.07956	0.20414	0.987088	93	2	0.40462
ENSG00000184441	5	0.45885	0.70346	0.990576	271	1	-0.15956	0.4444	0.70376	0.987088	302	2	0.20479
ENSG00000246898	5	0.46514	0.70346	0.990576	272	1	-0.1234	0.11082	0.33259	0.987088	122	3	0.20438
ENSG00000188242	5	0.46723	0.70346	0.990576	273	1	0.11329	0.060031	0.18303	0.987088	75	3	0.43786
ENSG00000270574	5	0.46827	0.70346	0.990576	274	1	-0.13922	0.29692	0.5761	0.987088	252	1	0.0047871
ENSG00000257556	5	0.47138	0.71988	0.990576	275	1	-0.057845	0.34	0.61755	0.987088	271	2	0.26195
XLOC_002695	5	0.47447	0.71988	0.990576	276	1	-0.18914	0.92516	0.95798	0.987088	464	0	-0.051756
XLOC_003233	15	0.4751	0.88163	0.990576	277	4	-0.36459	0.1356	0.53834	0.987088	147	6	0.56575
ENSG00000273243	5	0.47756	0.71988	0.990576	278	1	-0.029064	0.049006	0.18302	0.987088	59	2	0.3976
XLOC_020036	5	0.4796	0.71989	0.990576	279	1	-0.10597	0.28323	0.54895	0.987088	248	2	0.48847
ENSG00000246560	5	0.48418	0.71989	0.990576	280	1	-0.15341	0.14948	0.44161	0.987088	162	1	0.082788
XLOC_068392	5	0.49275	0.7533	0.990576	281	1	0.026189	0.0558	0.18303	0.987088	68	3	0.60265
ENSG00000272941	5	0.49971	0.7533	0.990576	282	1	0.10494	0.16152	0.44161	0.987088	174	2	0.22646
ENSG00000229512	5	0.5007	0.7533	0.990576	283	1	-0.025237	0.13401	0.37351	0.987088	145	3	0.24787
ENSG00000257764	5	0.50267	0.7533	0.990576	284	1	-0.024071	0.20672	0.52216	0.987088	214	2	0.26649
XLOC_038562	5	0.50366	0.7533	0.990576	285	1	-0.13057	0.067282	0.19228	0.987088	83	3	0.45488
ENSG00000272405	5	0.50562	0.75331	0.990576	286	1	0.037646	0.36194	0.61755	0.987088	283	1	0.23966
ENSG00000236204	5	0.5066	0.75331	0.990576	287	1	0.0080942	0.036949	0.11915	0.987088	46	3	0.72638
ENSG00000234902	8	0.51265	0.82139	0.990576	288	2	-0.18983	0.0166	0.12527	0.987088	23	4	0.58864
XLOC_063949	10	0.51268	0.85615	0.990576	289	2	-0.4022	0.72598	0.92249	0.987088	375	1	0.1127
ENSG00000271778	4	0.51348	0.67575	0.990576	290	1	-0.16579	0.91841	0.94201	0.987088	460	0	-0.096242
XLOC_052457	10	0.51628	0.85615	0.990576	291	2	-0.2658	0.071502	0.32547	0.987088	84	4	0.44147
ENSG00000260941	5	0.52015	0.7694	0.990576	292	1	-0.063884	0.74517	0.82999	0.987088	384	1	0.075399
ENSG00000273174	5	0.52302	0.7694	0.990576	293	1	-0.27112	0.62217	0.8023	0.987088	351	1	0.12671
ENSG00000235565	5	0.52397	0.7694	0.990576	294	1	-0.029771	0.67436	0.80231	0.987088	361	1	0.12813
ENSG00000255135	5	0.52492	0.7694	0.990576	295	1	-0.10163	0.84225	0.88662	0.987088	424	1	0.0041905
ENSG00000267064	5	0.52587	0.7694	0.990576	296	1	-0.011659	0.18981	0.44162	0.987088	201	3	0.20353
ENSG00000229155	5	0.53059	0.7694	0.990576	297	1	0.11777	0.35591	0.61755	0.987088	281	2	0.14632
ENSG00000272688	5	0.53153	0.7694	0.990576	298	1	0.032879	0.28822	0.54896	0.987088	249	2	0.2771
ENSG00000241769	10	0.53412	0.8731	0.990576	299	2	-0.29593	0.1341	0.40603	0.987088	146	4	0.54612
ENSG00000254364	5	0.54453	0.7694	0.990576	300	1	-0.35358	0.27055	0.53425	0.987088	239	1	0.12786
XLOC_029240	5	0.54636	0.7694	0.990576	301	1	0.052229	0.3034	0.57611	0.987088	255	1	0.18542
ENSG00000272356	5	0.54728	0.7694	0.990576	302	1	-0.1285	0.80496	0.87233	0.987088	405	1	0.059697
ENSG00000276148	5	0.5491	0.7694	0.990576	303	1	3.8561e-05	0.92688	0.95798	0.987088	468	0	0.093168
XLOC_062854	5	0.55001	0.7694	0.990576	304	1	-0.18755	0.91049	0.9393	0.987088	458	0	0.1616
ENSG00000271862	5	0.55092	0.7694	0.990576	305	1	-0.15279	0.18372	0.44162	0.987088	193	2	0.20264
XLOC_033456	5	0.55183	0.7694	0.990576	306	1	-0.14291	0.67225	0.80231	0.987088	360	1	0.071065
ENSG00000237036	5	0.55273	0.7694	0.990576	307	1	-0.15863	0.9046	0.92766	0.987088	455	0	0.03105
XLOC_067338	5	0.55903	0.7694	0.990576	308	1	-0.15608	0.02978	0.11095	0.987088	38	3	0.41361
XLOC_011052	5	0.56082	0.7694	0.990576	309	1	-0.13605	0.67506	0.80231	0.987088	362	1	0.16658
ENSG00000269939	5	0.5679	0.76941	0.990576	310	1	-0.11409	0.44583	0.70376	0.987088	303	2	0.28214
ENSG00000277566	4	0.56875	0.73737	0.990576	311	1	-0.065452	0.83057	0.87661	0.987088	419	0	0.16604
ENSG00000223960	5	0.56878	0.76941	0.990576	312	1	-0.050562	0.25842	0.53425	0.987088	236	2	0.33318
ENSG00000261786	5	0.57054	0.76941	0.990576	313	1	-0.15801	0.47362	0.70377	0.987088	310	2	0.27171
ENSG00000274414	5	0.57141	0.76941	0.990576	314	1	-0.12302	0.93557	0.95799	0.987088	471	0	0.006237
ENSG00000244128	5	0.57316	0.76941	0.990576	315	1	-0.36181	0.22301	0.53424	0.987088	219	2	0.32837
XLOC_006258	5	0.57923	0.76941	0.990576	316	1	0.055718	0.23786	0.53424	0.987088	225	1	0.15005
ENSG00000261114	5	0.58009	0.76941	0.990576	317	1	-0.17745	0.17213	0.44162	0.987088	186	3	0.28568
ENSG00000273132	5	0.58095	0.76941	0.990576	318	1	0.011489	0.35683	0.61755	0.987088	282	2	0.17361
XLOC_004527	5	0.58777	0.76941	0.990576	319	1	-0.15454	0.63078	0.8023	0.987088	353	1	0.08994
ENSG00000172965	5	0.59451	0.76941	0.990576	320	1	-0.010653	0.18956	0.44162	0.987088	200	3	0.30973
ENSG00000235934	5	0.59701	0.76941	0.990576	321	1	-0.028746	0.087431	0.25667	0.987088	102	3	0.3
ENSG00000273080	5	0.60445	0.76941	0.990576	322	1	-0.18681	0.82843	0.88661	0.987088	417	1	0.056375
XLOC_010305	5	0.60527	0.76941	0.990576	323	1	-0.17652	0.35393	0.61755	0.987088	278	2	0.20111
ENSG00000249746	5	0.61419	0.78579	0.990576	324	1	-0.12882	0.093944	0.25668	0.987088	108	2	0.50411
ENSG00000245248	4	0.61582	0.77818	0.990576	325	1	-0.15669	0.69661	0.76554	0.987088	365	1	0.25497
XLOC_051430	5	0.6174	0.78579	0.990576	326	1	-0.095105	0.37624	0.63203	0.987088	288	1	0.057998
ENSG00000203644	5	0.62058	0.7858	0.990576	327	1	-0.051365	0.70669	0.81618	0.987088	368	1	0.14943
XLOC_014773	5	0.62138	0.7858	0.990576	328	1	-0.095375	0.088431	0.25667	0.987088	103	3	0.30685
ENSG00000260763	5	0.62296	0.7858	0.990576	329	1	0.053244	0.1997	0.50536	0.987088	208	2	0.3906
ENSG00000247381	5	0.62532	0.7858	0.990576	330	1	-0.24743	0.95186	0.96586	0.987088	480	0	-0.059051
ENSG00000251179	5	0.6261	0.7858	0.990576	331	1	0.28175	0.0077266	0.051215	0.987088	14	3	0.46002
XLOC_059934	5	0.62689	0.7858	0.990576	332	1	0.19978	0.084005	0.25667	0.987088	96	3	0.57575
ENSG00000248008	5	0.62923	0.7858	0.990576	333	1	0.12867	0.05144	0.18302	0.987088	62	3	0.63798
ENSG00000265787	10	0.63106	0.911	0.990576	334	2	-0.18091	0.85362	0.96256	0.987088	432	1	0.26756
ENSG00000226332	5	0.63233	0.80258	0.990576	335	1	-0.15927	0.15882	0.44161	0.987088	167	3	0.33909
XLOC_022562	5	0.64152	0.80259	0.990576	336	1	0.012233	0.73342	0.82998	0.987088	380	1	0.06723
ENSG00000231713	5	0.64605	0.81831	0.990576	337	1	-0.24076	0.92495	0.95798	0.987088	463	0	0.0036449
ENSG00000261188	5	0.64755	0.81831	0.990576	338	1	0.11342	0.096296	0.25668	0.987088	110	3	0.37996
ENSG00000253161	10	0.64757	0.91904	0.990576	339	2	-0.17976	0.60077	0.88352	0.987088	347	3	0.27906
ENSG00000177410	5	0.64829	0.81831	0.990576	340	1	-0.1213	0.3547	0.61755	0.987088	279	1	0.039459
XLOC_008647	5	0.6557	0.81831	0.990576	341	1	-0.056243	0.49896	0.72165	0.987088	327	2	0.27257
ENSG00000273010	5	0.65862	0.81832	0.990576	342	1	-0.11217	0.54177	0.77417	0.987088	338	1	-0.06172
ENSG00000227214	5	0.66153	0.81832	0.990576	343	1	-0.27353	0.37387	0.63203	0.987088	287	2	0.16591
ENSG00000277879	5	0.66513	0.81832	0.990576	344	1	-0.15489	0.18941	0.44162	0.987088	199	2	0.25677
ENSG00000281189	5	0.67084	0.83408	0.990576	345	1	-0.093544	0.079178	0.20414	0.987088	91	2	0.2778
XLOC_015402	5	0.67506	0.83408	0.990576	346	1	-0.27082	0.059666	0.18303	0.987088	74	2	0.14352
XLOC_017401	5	0.67646	0.83408	0.990576	347	1	-0.1834	0.72799	0.82998	0.987088	377	1	0.1943
ENSG00000274021	5	0.67994	0.83409	0.990576	348	1	0.23259	0.01593	0.065116	0.987088	22	4	0.54407
ENSG00000231789	5	0.68166	0.83409	0.990576	349	1	-0.10614	0.13881	0.42694	0.987088	148	2	0.42579
XLOC_039148	5	0.68544	0.8503	0.990576	350	1	-0.041123	0.15852	0.44161	0.987088	166	1	-0.037348
ENSG00000236824	5	0.6868	0.8503	0.990576	351	1	0.12563	0.05192	0.18302	0.987088	64	3	0.40154
ENSG00000225407	5	0.68884	0.8503	0.990576	352	1	-0.093245	0.32127	0.61754	0.987088	261	2	0.20205
XLOC_043004	5	0.69288	0.8503	0.990576	353	1	-0.046776	0.063878	0.18303	0.987088	80	3	0.22485
ENSG00000278730	5	0.69355	0.8503	0.990576	354	1	-0.14417	0.18738	0.44162	0.987088	197	3	0.29123
ENSG00000238164	5	0.69688	0.8503	0.990576	355	1	-0.033569	0.13128	0.3735	0.987088	142	3	0.23635
ENSG00000223797	5	0.70149	0.8503	0.990576	356	1	-0.18378	0.49074	0.72165	0.987088	322	1	0.15779
ENSG00000251562	5	0.70279	0.8503	0.990576	357	1	-0.14435	0.84107	0.88662	0.987088	423	1	-0.030565
ENSG00000263753	5	0.70475	0.8503	0.990576	358	1	-0.098274	0.16482	0.44161	0.987088	180	2	0.26581
ENSG00000271895	5	0.70733	0.85031	0.990576	359	1	0.084651	0.19571	0.50535	0.987088	204	3	0.38879
XLOC_006784	5	0.7099	0.85031	0.990576	360	1	-0.13537	0.78358	0.84374	0.987088	395	1	0.16021
ENSG00000197989	10	0.71056	0.92822	0.990576	361	2	-0.29351	0.55507	0.87488	0.987088	340	2	0.26689
ENSG00000269893	5	0.72248	0.85031	0.990576	362	1	-0.15751	0.8123	0.87234	0.987088	406	1	0.017356
ENSG00000253106	5	0.7231	0.85031	0.990576	363	1	-0.26811	0.89361	0.92765	0.987088	453	0	0.10978
ENSG00000182109	5	0.72616	0.86574	0.990576	364	1	-0.1894	0.8537	0.88662	0.987088	433	1	0.0066939
XLOC_010324	5	0.72738	0.86574	0.990576	365	1	-0.12397	0.35105	0.61755	0.987088	275	2	0.16008
ENSG00000231969	5	0.72799	0.86574	0.990576	366	1	-0.21255	0.024726	0.10407	0.987088	34	2	0.35475
ENSG00000261685	5	0.72981	0.86574	0.990576	367	1	0.020338	0.33506	0.61754	0.987088	268	2	0.40397
ENSG00000250343	5	0.73342	0.86575	0.990576	368	1	-0.14765	0.45037	0.70376	0.987088	304	2	0.16844
XLOC_060333	5	0.7364	0.86575	0.990576	369	1	-0.026159	0.22096	0.53424	0.987088	215	2	0.32644
ENSG00000272994	5	0.73758	0.86575	0.990576	370	1	-0.024255	0.089225	0.25667	0.987088	106	2	0.43713
ENSG00000234072	5	0.73935	0.86575	0.990576	371	1	-0.042086	0.92645	0.95798	0.987088	466	0	-0.022264
ENSG00000267601	5	0.73993	0.86575	0.990576	372	1	-0.16269	0.50872	0.72166	0.987088	331	2	0.22155
XLOC_043469	5	0.74111	0.88198	0.990576	373	1	0.070796	0.12761	0.35961	0.987088	136	3	0.45062
ENSG00000177133	5	0.74285	0.88198	0.990576	374	1	0.11537	0.086768	0.25667	0.987088	100	3	0.29942
ENSG00000267879	5	0.74459	0.88198	0.990576	375	1	-0.073537	0.43579	0.6662	0.987088	301	2	0.17768
ENSG00000249196	5	0.74517	0.88198	0.990576	376	1	-0.16324	0.71372	0.81618	0.987088	373	1	-0.11084
ENSG00000240541	5	0.7469	0.88198	0.990576	377	1	-0.20594	0.061305	0.18303	0.987088	77	3	0.36958
XLOC_044946	5	0.74804	0.88199	0.990576	378	1	-0.1422	0.16419	0.44161	0.987088	178	3	0.27889
ENSG00000259869	5	0.74918	0.88199	0.990576	379	1	0.045962	0.115	0.3326	0.987088	127	3	0.2373
ENSG00000232679	5	0.75089	0.88199	0.990576	380	1	-0.1713	0.87558	0.91476	0.987088	444	0	0.026157
ENSG00000233903	5	0.75202	0.88199	0.990576	381	1	-0.035362	0.35227	0.61755	0.987088	276	2	0.18268
ENSG00000226864	5	0.75314	0.88199	0.990576	382	1	0.086167	0.012851	0.061097	0.987088	19	2	0.44286
ENSG00000273107	5	0.75483	0.89872	0.990576	383	1	0.043989	0.3786	0.63203	0.987088	289	1	0.12615
XLOC_040900	5	0.75706	0.89872	0.990576	384	0	0.020122	0.34231	0.61755	0.987088	273	2	0.28787
ENSG00000235192	5	0.76147	0.89872	0.990576	385	0	0.20333	0.061518	0.18303	0.987088	78	3	0.37156
XLOC_028202	5	0.7631	0.89872	0.990576	386	0	-0.0074351	0.19275	0.45684	0.987088	203	3	0.17508
ENSG00000233101	5	0.76527	0.89872	0.990576	387	0	0.025362	0.7881	0.84374	0.987088	396	1	0.14566
ENSG00000179859	5	0.76796	0.89872	0.990576	388	0	-0.01192	0.83052	0.88661	0.987088	418	1	0.13681
ENSG00000272836	5	0.7685	0.89873	0.990576	389	0	-0.0079199	0.054903	0.18303	0.987088	67	2	0.42025
ENSG00000278276	5	0.76903	0.89873	0.990576	390	0	-0.1366	0.3641	0.61755	0.987088	284	2	0.1767
ENSG00000247735	5	0.77009	0.89873	0.990576	391	0	-0.22158	0.1629	0.44161	0.987088	176	3	0.24549
ENSG00000250508	5	0.77379	0.89873	0.990576	392	0	-0.17252	0.16108	0.44161	0.987088	173	3	0.29726
ENSG00000270069	5	0.77847	0.89873	0.990576	393	0	-0.18096	0.039825	0.1369	0.987088	50	2	0.39195
ENSG00000214401	5	0.78409	0.91371	0.990576	394	0	0.027332	0.084796	0.25667	0.987088	98	3	0.30139
ENSG00000274765	5	0.7851	0.91371	0.990576	395	0	-0.10027	0.83423	0.88661	0.987088	420	1	0.14568
XLOC_031463	5	0.78909	0.91371	0.990576	396	0	-0.063311	0.24614	0.53425	0.987088	230	1	0.17568
ENSG00000267940	5	0.79058	0.91371	0.990576	397	0	-0.15391	0.13293	0.37351	0.987088	144	3	0.22229
ENSG00000236682	5	0.79107	0.91371	0.990576	398	0	0.1033	0.19671	0.50535	0.987088	206	3	0.27686
XLOC_066251	5	0.79156	0.91371	0.990576	399	0	0.068796	0.43308	0.6662	0.987088	300	1	0.15733
ENSG00000237945	5	0.79352	0.91371	0.990576	400	0	-0.14581	0.81766	0.88661	0.987088	409	1	0.069844
XLOC_054086	5	0.79594	0.91371	0.990576	401	0	-0.18744	0.82073	0.88661	0.987088	412	1	0.11087
ENSG00000271969	5	0.79835	0.91371	0.990576	402	0	0.051527	0.12963	0.3735	0.987088	139	2	0.20968
ENSG00000260710	5	0.7993	0.91371	0.990576	403	0	-0.1449	0.14797	0.44161	0.987088	159	1	0.070559
ENSG00000263394	5	0.8012	0.91371	0.990576	404	0	-0.098113	0.72555	0.82998	0.987088	374	1	0.10391
ENSG00000278185	5	0.80402	0.91371	0.990576	405	0	0.016261	0.10153	0.27379	0.987088	113	2	0.16043
ENSG00000233559	5	0.80589	0.91371	0.990576	406	0	-0.19683	0.50663	0.72166	0.987088	330	2	0.19764
ENSG00000233799	5	0.80728	0.91372	0.990576	407	0	-0.024433	0.16018	0.44161	0.987088	172	3	0.23733
ENSG00000233919	5	0.80774	0.91372	0.990576	408	0	-0.062162	0.2047	0.52215	0.987088	212	2	0.25554
ENSG00000259768	5	0.82029	0.91372	0.990576	409	0	-0.17564	0.63924	0.8023	0.987088	354	1	0.016891
ENSG00000269680	5	0.82073	0.91372	0.990576	410	0	0.21787	0.022116	0.10406	0.987088	28	4	0.24547
ENSG00000260118	5	0.82116	0.91372	0.990576	411	0	-0.12439	0.30211	0.57611	0.987088	254	1	0.12015
ENSG00000258017	5	0.82289	0.91372	0.990576	412	0	-0.10035	0.87129	0.91475	0.987088	441	0	0.0071574
ENSG00000248243	5	0.82332	0.91372	0.990576	413	0	0.10963	0.1219	0.34835	0.987088	133	3	0.37053
ENSG00000215841	5	0.82375	0.91372	0.990576	414	0	0.12268	0.11567	0.3326	0.987088	128	2	0.25824
ENSG00000231595	5	0.82461	0.91372	0.990576	415	0	-0.13603	0.20269	0.52215	0.987088	211	2	0.37916
ENSG00000261804	10	0.82867	0.96317	0.990576	416	1	-0.35196	0.32358	0.72105	0.987088	263	4	0.35234
ENSG00000265121	5	0.83586	0.92702	0.990576	417	0	-0.11528	0.16702	0.44161	0.987088	182	3	0.22694
XLOC_013631	15	0.83684	0.98361	0.997931	418	1	-0.084264	0.037714	0.25306	0.987088	47	6	0.52399
ENSG00000269352	7	0.84092	0.94084	0.990576	419	1	-0.18716	0.185	0.54292	0.987088	194	3	0.326
ENSG00000273033	5	0.84107	0.92703	0.990576	420	0	-0.062074	0.84343	0.88662	0.987088	425	1	0.17924
ENSG00000254109	5	0.84147	0.92703	0.990576	421	0	0.0032092	0.044171	0.18302	0.987088	54	2	0.59828
ENSG00000275198	5	0.84304	0.92703	0.990576	422	0	0.05148	0.0515	0.18302	0.987088	63	3	0.73271
ENSG00000273015	5	0.84576	0.9385	0.990576	423	0	0.0941	0.33434	0.61754	0.987088	267	2	0.30905
XLOC_053453	5	0.84996	0.94875	0.990576	424	0	-0.037779	0.85296	0.88662	0.987088	430	1	0.14148
ENSG00000272764	5	0.85034	0.94875	0.990576	425	0	-0.020601	0.30041	0.5761	0.987088	253	2	0.3635
XLOC_010393	5	0.85296	0.94875	0.990576	426	0	-0.13249	0.16841	0.44162	0.987088	184	3	0.25293
ENSG00000225484	5	0.85444	0.94875	0.990576	427	0	0.18504	0.17119	0.44162	0.987088	185	3	0.22893
ENSG00000233423	5	0.85591	0.94875	0.990576	428	0	0.00084199	0.092888	0.25668	0.987088	107	2	0.32292
XLOC_067343	5	0.85917	0.94876	0.990576	429	0	-0.28916	0.80449	0.87233	0.987088	404	1	0.11246
ENSG00000267475	5	0.86307	0.94876	0.990576	430	0	0.19289	0.020901	0.098604	0.987088	27	4	0.22925
ENSG00000259974	5	0.86342	0.94876	0.990576	431	0	-0.060545	0.088812	0.25667	0.987088	105	2	0.32316
ENSG00000227502	5	0.86377	0.94876	0.990576	432	0	-0.037796	0.92667	0.95798	0.987088	467	0	0.0061518
ENSG00000261324	5	0.86551	0.94876	0.990576	433	0	-0.069723	0.69019	0.81617	0.987088	364	1	0.1892
ENSG00000261455	5	0.86995	0.95766	0.990576	434	0	0.11164	0.041491	0.15342	0.987088	51	2	0.17571
XLOC_058075	5	0.87062	0.95766	0.990576	435	0	-0.19881	0.19602	0.50535	0.987088	205	2	0.32127
ENSG00000269397	5	0.87162	0.95766	0.990576	436	0	0.017047	0.023855	0.10407	0.987088	31	3	0.62583
ENSG00000272644	5	0.87427	0.95766	0.990576	437	0	-0.081779	0.12985	0.3735	0.987088	140	2	0.35459
ENSG00000225330	5	0.87719	0.95766	0.990576	438	0	-0.087262	0.50105	0.72166	0.987088	328	2	0.1855
ENSG00000260260	5	0.87911	0.95766	0.990576	439	0	-0.099399	0.74111	0.82999	0.987088	381	1	0.14565
XLOC_055761	5	0.88069	0.95766	0.990576	440	0	0.49853	0.0041398	0.030229	0.987088	10	4	0.88283
ENSG00000271430	5	0.88318	0.95766	0.990576	441	0	0.071182	0.12162	0.34834	0.987088	132	3	0.22102
ENSG00000224975	5	0.88503	0.95766	0.990576	442	0	-0.0321	0.30616	0.57611	0.987088	256	2	0.25364
ENSG00000271122	5	0.89332	0.95766	0.990576	443	0	-0.014608	0.056841	0.18303	0.987088	70	3	0.43184
ENSG00000254615	5	0.89475	0.95766	0.990576	444	0	-0.081698	0.56614	0.77418	0.987088	342	1	0.059452
XLOC_045766	5	0.8956	0.95766	0.990576	445	0	0.049727	0.24233	0.53424	0.987088	228	2	0.22658
ENSG00000260806	5	0.89673	0.95766	0.990576	446	0	0.019917	0.49756	0.72165	0.987088	325	2	0.23684
ENSG00000214184	5	0.8995	0.95766	0.990576	447	0	-0.040308	0.50454	0.72166	0.987088	329	2	0.23247
ENSG00000229719	5	0.90221	0.95766	0.990576	448	0	0.083183	0.0047101	0.030239	0.987088	12	3	0.71548
XLOC_034380	5	0.90275	0.95766	0.990576	449	0	0.060118	0.03503	0.11914	0.987088	45	3	0.42453
ENSG00000275393	5	0.90899	0.95766	0.990576	450	0	-0.0068953	0.85988	0.90055	0.987088	438	1	0.10336
ENSG00000277268	5	0.90999	0.95766	0.990576	451	0	0.026985	0.45674	0.70376	0.987088	306	1	0.11684
ENSG00000226696	5	0.91099	0.95766	0.990576	452	0	0.11266	0.20538	0.52215	0.987088	213	2	0.38899
ENSG00000229334	5	0.91149	0.95766	0.990576	453	0	-0.003615	0.20069	0.50536	0.987088	209	2	0.28555
ENSG00000265666	5	0.91609	0.95767	0.990576	454	0	-0.0091382	0.86723	0.91475	0.987088	440	0	0.18639
XLOC_012277	5	0.91936	0.95767	0.990576	455	0	0.2119	0.0099235	0.053487	0.987088	17	3	0.93962
ENSG00000267688	5	0.92186	0.95767	0.990576	456	0	0.035068	0.076104	0.19229	0.987088	89	2	0.74081
ENSG00000268947	5	0.9256	0.95767	0.990576	457	0	0.028019	0.24651	0.53425	0.987088	231	2	0.26853
XLOC_068271	17	0.92562	0.99577	0.999696	458	1	-0.18921	0.10634	0.48009	0.987088	117	6	0.39562
ENSG00000281357	5	0.92624	0.95767	0.990576	459	0	0.14621	0.022993	0.10406	0.987088	30	3	0.6171
ENSG00000236081	5	0.92877	0.95767	0.990576	460	0	0.17834	0.11007	0.33259	0.987088	121	3	0.30604
ENSG00000270223	5	0.93063	0.95767	0.990576	461	0	-0.0087039	0.14646	0.44161	0.987088	157	3	0.29953
XLOC_039808	5	0.93244	0.95767	0.990576	462	0	0.22299	0.007688	0.051215	0.987088	13	4	0.41228
ENSG00000234449	15	0.93374	0.99502	0.999696	463	1	-0.23686	0.0086293	0.11529	0.987088	15	7	0.83609
ENSG00000204588	5	0.93615	0.95767	0.990576	464	0	0.072891	0.70214	0.81617	0.987088	366	1	0.14122
ENSG00000247134	5	0.93634	0.95767	0.990576	465	0	0.21574	0.0024845	0.012676	0.921717	7	4	0.72892
ENSG00000270761	5	0.93747	0.95767	0.990576	466	0	0.028156	0.14173	0.42695	0.987088	151	3	0.22408
ENSG00000270028	5	0.94202	0.95767	0.990576	467	0	0.112	0.02433	0.10407	0.987088	32	3	0.47073
ENSG00000223392	5	0.94219	0.95767	0.990576	468	0	0.056275	0.52048	0.75606	0.987088	333	2	0.23527
ENSG00000230033	5	0.94307	0.95767	0.990576	469	0	0.063825	0.14863	0.44161	0.987088	160	3	0.2225
XLOC_037785	5	0.94324	0.95767	0.990576	470	0	0.035745	0.25707	0.53425	0.987088	235	2	0.16611
ENSG00000234705	5	0.94679	0.95767	0.990576	471	0	0.094965	0.14344	0.42695	0.987088	154	3	0.19885
ENSG00000243004	5	0.94842	0.95767	0.990576	472	0	0.069172	0.1165	0.3326	0.987088	130	2	0.4553
ENSG00000269125	5	0.94874	0.95767	0.990576	473	0	0.072472	0.028098	0.11095	0.987088	36	2	0.21283
ENSG00000273443	4	0.94989	0.93327	0.990576	474	0	0.25259	0.050154	0.11556	0.987088	61	3	0.36443
ENSG00000276122	5	0.95336	0.95767	0.990576	475	0	0.14813	0.27185	0.53425	0.987088	240	2	0.28457
ENSG00000256128	5	0.95425	0.95767	0.990576	476	0	0.10742	0.11309	0.33259	0.987088	125	3	0.28637
ENSG00000266278	5	0.95439	0.95767	0.990576	477	0	0.12382	0.17306	0.44162	0.987088	187	3	0.30216
ENSG00000257893	5	0.95483	0.95767	0.990576	478	0	0.0999	0.177	0.44162	0.987088	188	2	0.39807
ENSG00000245571	5	0.95497	0.95767	0.990576	479	0	0.14953	0.14559	0.44161	0.987088	156	3	0.17721
ENSG00000272079	5	0.95512	0.95767	0.990576	480	0	0.15827	0.11098	0.33259	0.987088	123	2	0.37813
ENSG00000237517	5	0.95569	0.95767	0.990576	481	0	0.28765	0.002329	0.012676	0.921717	6	4	0.49522
ENSG00000224081	5	0.95723	0.95767	0.990576	482	0	0.2414	0.0030927	0.018877	0.987088	9	4	0.81129
ENSG00000224621	5	0.95873	0.95767	0.990576	483	0	0.023508	0.28251	0.54895	0.987088	247	1	0.066853
ENSG00000253666	5	0.95887	0.95767	0.990576	484	0	0.0096937	0.77063	0.84373	0.987088	392	1	0.095293
ENSG00000254988	5	0.96135	0.96527	0.990576	485	0	0.05363	0.10941	0.33259	0.987088	120	1	0.10013
ENSG00000230487	5	0.96372	0.96527	0.990576	486	0	0.088824	0.16748	0.44161	0.987088	183	3	0.25391
ENSG00000251292	5	0.96384	0.96527	0.990576	487	0	0.13151	0.075127	0.19229	0.987088	87	3	0.51304
ENSG00000263874	5	0.96676	0.96527	0.990576	488	0	0.035197	0.031638	0.11096	0.987088	41	2	0.93617
XLOC_044530	5	0.97012	0.96528	0.990576	489	0	0.04006	0.75202	0.82999	0.987088	388	1	0.14686
ENSG00000277496	5	0.97064	0.96528	0.990576	490	0	0.051672	0.16229	0.44161	0.987088	175	2	0.30211
ENSG00000227359	5	0.97224	0.96528	0.990576	491	0	0.098856	0.3917	0.63204	0.987088	295	2	0.17912
XLOC_070046	5	0.97479	0.96528	0.990576	492	0	0.089289	0.15914	0.44161	0.987088	168	2	0.32317
ENSG00000270504	5	0.97524	0.96528	0.990576	493	0	0.059187	0.22249	0.53424	0.987088	218	1	0.1737
XLOC_052032	5	0.97577	0.96528	0.990576	494	0	0.1968	0.034947	0.11914	0.987088	44	4	0.30697
ENSG00000235038	5	0.97731	0.96528	0.990576	495	0	0.18331	0.025029	0.10407	0.987088	35	4	0.30236
ENSG00000223458	4	0.97749	0.95961	0.990576	496	0	0.24188	0.00032586	0.0027336	0.463805	3	3	1.7462
ENSG00000235884	5	0.97797	0.96528	0.990576	497	0	0.057993	0.30726	0.57611	0.987088	258	1	0.13386
ENSG00000238287	5	0.97853	0.96528	0.990576	498	0	0.092858	0.14918	0.44161	0.987088	161	3	0.32111
ENSG00000256377	5	0.97877	0.96528	0.990576	499	0	0.081199	0.10162	0.27379	0.987088	114	3	0.42905
XLOC_062472	5	0.98038	0.97155	0.993018	500	0	0.10527	0.049537	0.18302	0.987088	60	3	0.20473
ENSG00000272661	5	0.98356	0.97156	0.993018	501	0	0.13334	0.058424	0.18303	0.987088	73	3	0.42596
ENSG00000245937	5	0.98755	0.97702	0.994621	502	0	0.24299	0.072572	0.19229	0.987088	85	3	0.37882
ENSG00000224738	5	0.99035	0.97703	0.994621	503	0	0.20717	0.029446	0.11095	0.987088	37	4	0.34851
XLOC_011080	5	0.99162	0.98521	0.997931	504	0	0.41634	0.0024965	0.012676	0.921717	8	4	0.50263
ENSG00000277749	5	0.99286	0.98813	0.997931	505	0	0.21248	0.031781	0.11096	0.987088	42	4	0.37621
ENSG00000272505	5	0.99328	0.98813	0.997931	506	0	0.214	0.013653	0.061107	0.987088	20	4	0.4109
AXIN1	5	0.99793	0.99472	0.999696	507	0	0.31687	0.00014394	0.0017116	0.435606	2	5	1.1341
ENSG00000267519	5	0.99869	0.99811	1	508	0	0.30525	0.0013086	0.0084291	0.921717	5	5	0.42867

## Sheet: lncRNA library1 in vivo screen
id	num	neg|score	neg|p-value	neg|fdr	neg|rank	neg|goodsgrna	neg|lfc	pos|score	pos|p-value	pos|fdr	pos|rank	pos|goodsgrna	pos|lfc
RPS27	5	1.2274e-09	4.9612e-06	0.001263	1	4	-3.6975	0.99849	0.9974	1	503	0	-1.965
CTNNB1	5	6.8713e-08	4.9612e-06	0.001263	2	5	-2.9376	1	1	1	508	0	-1.8928
POLR2A	5	6.8448e-05	0.00027287	0.046296	3	5	-1.6957	0.99993	0.99984	1	507	0	-0.74798
PSMA7	5	0.0003194	0.00093767	0.096465	4	5	-1.6789	0.99945	0.99872	1	505	0	-0.48907
ENSG00000230177	5	0.00037873	0.00094759	0.096465	5	5	-0.69006	0.99962	0.99917	1	506	0	-0.64077
ENSG00000224945	10	0.0011296	0.0062462	0.454185	6	6	-1.1592	0.052128	0.093563	0.528987	70	3	0.79548
FZD5	5	0.0013791	0.0053035	0.449916	7	3	-2.2745	0.95366	0.92847	0.98457	479	0	-0.21356
ENSG00000254484	5	0.0040313	0.015573	0.780206	8	2	-1.4099	0.47653	0.43338	0.735295	302	1	0.049705
ENSG00000268362	5	0.0047389	0.015583	0.780206	9	3	-1.461	0.73817	0.63891	0.793194	387	1	-0.50847
ENSG00000232803	5	0.0051594	0.015583	0.780206	10	3	-2.1545	0.3949	0.41075	0.72096	270	1	0.17008
PORCN	10	0.0059025	0.030477	0.780206	11	4	-1.8859	0.97934	0.95336	0.990327	493	0	0.10351
ENSG00000253258	5	0.0073064	0.018867	0.780206	12	4	-0.74529	0.99838	0.9974	1	502	0	-0.40352
ENSG00000258017	5	0.0088305	0.023561	0.780206	13	3	-1.0372	0.90746	0.86203	0.955937	459	0	0.076228
ENSG00000272688	5	0.0090825	0.027579	0.780206	14	4	-0.66796	0.80215	0.63892	0.793194	408	1	-0.38553
XLOC_024427	5	0.0094371	0.027579	0.780206	15	2	-1.562	0.125	0.16568	0.540614	144	1	-0.048375
ENSG00000267259	5	0.010589	0.027589	0.780206	16	4	-0.74562	0.99905	0.99741	1	504	0	-0.31968
ENSG00000177133	5	0.010751	0.027589	0.780206	17	2	-1.2837	0.82843	0.71921	0.869545	423	0	0.10333
ENSG00000236305	5	0.011086	0.031469	0.780206	18	4	-0.37731	0.47756	0.43338	0.735295	303	1	-0.23575
XLOC_061066	5	0.011341	0.042503	0.780206	19	4	-0.96925	0.84265	0.78588	0.905017	432	0	-0.3508
ENSG00000273033	5	0.01205	0.049032	0.780206	20	2	-0.5415	0.35393	0.36541	0.72096	248	2	0.32291
ENSG00000116883	5	0.012959	0.049032	0.780206	21	4	-0.45255	0.71118	0.59852	0.793194	377	1	-0.34079
ENSG00000261373	5	0.014607	0.049041	0.780206	22	2	-0.97431	0.80957	0.63892	0.793194	414	1	0.1465
ENSG00000245552	10	0.014626	0.091232	0.780206	23	5	-1.7863	0.84354	0.79434	0.912688	433	1	0.16201
ENSG00000248243	5	0.014851	0.049041	0.780206	24	2	-0.99596	0.94479	0.91534	0.9747	476	0	-0.16556
ENSG00000244625	5	0.016379	0.049041	0.780206	25	3	-1.0003	0.31493	0.34214	0.72096	230	1	0.12532
XLOC_060915	5	0.017954	0.062923	0.780206	26	1	0.076001	0.014451	0.021398	0.299812	25	3	0.6711
PCNA	5	0.021345	0.062923	0.780206	27	2	-0.6052	0.14341	0.1934	0.607697	160	1	0.13267
ENSG00000267278	5	0.021418	0.062923	0.780206	28	3	-0.84227	0.38444	0.41075	0.72096	263	2	0.24659
ENSG00000188242	5	0.022993	0.062933	0.780206	29	2	-0.7975	0.59618	0.51608	0.759349	338	1	0.13442
ENSG00000244468	5	0.025428	0.062933	0.780206	30	3	-0.86035	0.96084	0.94979	0.990327	482	0	-0.10921
XLOC_026708	5	0.026413	0.062933	0.780206	31	2	-0.40778	0.059666	0.066902	0.430831	74	1	-0.030928
ENSG00000259071	5	0.027297	0.071625	0.780206	32	3	-0.90369	0.31264	0.34214	0.72096	229	2	0.4103
ENSG00000259291	5	0.029282	0.081944	0.780206	33	2	-0.87563	0.066207	0.073629	0.430831	78	2	0.4239
XLOC_067346	5	0.030282	0.095171	0.780206	34	2	-1.316	0.74747	0.63891	0.793194	390	1	-0.26174
XLOC_042831	5	0.031205	0.095171	0.780206	35	3	-0.81156	0.43853	0.43337	0.735295	296	1	0.3489
SF3A3	5	0.033138	0.095171	0.780206	36	3	-0.54764	0.41086	0.41076	0.72096	282	1	-0.27635
ENSG00000231125	5	0.033369	0.095171	0.780206	37	3	-1.1185	0.81365	0.68097	0.827252	417	1	0.22473
ENSG00000178947	5	0.033469	0.095171	0.780206	38	3	-1.5537	0.93877	0.89972	0.96412	474	0	-0.026372
XLOC_049604	5	0.034073	0.095171	0.780206	39	2	-2.2987	0.12457	0.16568	0.540614	143	2	0.55803
XLOC_020036	5	0.035627	0.095181	0.780206	40	3	-0.94128	0.82073	0.68098	0.827252	421	0	-0.15462
XLOC_060333	5	0.036486	0.095181	0.780206	41	1	-0.098322	0.54545	0.51607	0.759349	323	1	0.10445
APC	10	0.036551	0.12658	0.815529	42	4	-0.66841	0.16984	0.29099	0.68236	169	4	0.68412
ENSG00000224975	5	0.038053	0.095181	0.780206	43	2	-0.89168	0.19101	0.25178	0.644016	182	1	-0.0078241
ENSG00000228106	5	0.038157	0.095181	0.780206	44	1	-0.21779	0.38517	0.41075	0.72096	265	2	0.28888
XLOC_057759	5	0.03933	0.10455	0.780206	45	3	-0.61843	0.036486	0.03004	0.299812	56	1	0.1932
XLOC_056124	5	0.039825	0.10455	0.780206	46	1	-0.11126	0.34	0.3654	0.72096	244	1	0.038948
ENSG00000276573	5	0.039924	0.10455	0.780206	47	2	-0.88381	0.98791	0.98924	1	496	0	-0.17199
ENSG00000272902	5	0.041491	0.10455	0.780206	48	2	-0.35045	0.33796	0.3654	0.72096	243	2	0.30481
ENSG00000269918	5	0.042995	0.10455	0.780206	49	3	-1.2247	0.87525	0.84019	0.955937	444	0	-0.15951
ENSG00000261266	5	0.043155	0.10455	0.780206	50	1	-0.18197	0.65423	0.55782	0.79091	356	1	-0.02933
ENSG00000232527	5	0.043249	0.10455	0.780206	51	3	-0.81469	0.88069	0.8402	0.955937	446	0	-0.77207
ENSG00000258498	5	0.04415	0.10455	0.780206	52	3	-0.63043	0.99356	0.99362	1	500	0	-0.15968
ENSG00000277449	5	0.044604	0.10455	0.780206	53	3	-0.65664	0.86377	0.78589	0.905017	440	0	-0.35274
ENSG00000231327	5	0.044817	0.10455	0.780206	54	1	0.15487	0.74975	0.63891	0.793194	391	1	0.19465
XLOC_019152	5	0.045983	0.10455	0.780206	55	3	-0.75824	0.10153	0.15073	0.540614	118	1	-0.025341
ENSG00000225546	5	0.04616	0.10455	0.780206	56	2	-1.0518	0.60033	0.51608	0.759349	340	1	0.2625
ENSG00000257084	5	0.046916	0.10456	0.780206	57	3	-0.83642	0.42649	0.41076	0.72096	290	1	-0.23269
XLOC_008647	5	0.048133	0.10456	0.780206	58	2	-0.78493	0.89867	0.86203	0.955937	455	0	0.19374
ENSG00000263235	5	0.048186	0.10456	0.780206	59	2	-1.6529	0.039924	0.043445	0.35109	58	2	0.71484
ENSG00000230385	5	0.049054	0.10456	0.780206	60	3	-0.715	0.63542	0.51608	0.759349	352	1	0.091955
ENSG00000260260	5	0.049418	0.10456	0.780206	61	2	-0.60359	0.73282	0.63891	0.793194	385	1	0.16597
XLOC_051430	5	0.049831	0.10456	0.780206	62	2	-0.6126	0.73876	0.63891	0.793194	389	1	0.21705
ENSG00000172965	5	0.050022	0.10456	0.780206	63	3	-0.36818	0.8939	0.86202	0.955937	451	0	0.14319
ENSG00000260912	5	0.050755	0.10456	0.780206	64	3	-0.99314	0.85591	0.78589	0.905017	437	0	-0.10242
ENSG00000260792	5	0.05144	0.10456	0.780206	65	1	-0.20913	0.36047	0.41075	0.72096	253	2	0.41018
ENSG00000258297	5	0.05192	0.10456	0.780206	66	2	-0.54191	0.59868	0.51608	0.759349	339	1	0.19641
ENSG00000225330	5	0.052342	0.10456	0.780206	67	2	-0.66886	0.69886	0.59851	0.793194	371	1	0.083088
ENSG00000267123	10	0.052607	0.17133	0.956165	68	4	-1.0619	0.98017	0.95336	0.990327	494	0	0.12973
ENSG00000229044	5	0.05274	0.10456	0.780206	69	3	-0.79814	0.9453	0.91534	0.9747	477	0	-0.11029
ENSG00000227066	5	0.052992	0.10456	0.780206	70	3	-0.82998	0.59115	0.51608	0.759349	337	1	-0.17337
ENSG00000234902	8	0.054374	0.17282	0.956165	71	4	-0.95692	0.29781	0.38846	0.72096	224	2	0.41065
ENSG00000272579	5	0.054737	0.11955	0.780206	72	1	-0.1753	0.43435	0.41076	0.72096	295	2	0.354
ENSG00000231789	5	0.05869	0.11955	0.780206	73	3	-1.3051	0.0013791	0.0014239	0.16342	3	2	0.85215
ENSG00000237807	5	0.061067	0.11955	0.780206	74	2	-0.52959	0.96654	0.9498	0.990327	487	0	-0.040875
ENSG00000231194	5	0.061305	0.11955	0.780206	75	1	-0.13522	0.27753	0.29358	0.68236	217	2	0.35234
XLOC_002985	5	0.061663	0.11955	0.780206	76	3	-0.72008	0.70345	0.59851	0.793194	374	1	-0.13764
ENSG00000228506	5	0.062941	0.11956	0.780206	77	1	0.10341	0.7175	0.59852	0.793194	382	1	0.31326
XLOC_012133	5	0.064575	0.11956	0.780206	78	1	-0.47022	0.98615	0.98924	1	495	0	-0.13429
ENSG00000248690	10	0.066047	0.23402	0.990636	79	4	-0.8332	0.63133	0.66043	0.81592	348	2	0.29213
XLOC_058075	5	0.066207	0.11956	0.780206	80	1	-0.25221	0.13941	0.16569	0.540614	156	2	0.85457
ENSG00000214039	10	0.067709	0.23402	0.990636	81	2	-1.2623	0.037162	0.053378	0.388131	57	4	0.6709
ENSG00000269982	5	0.068438	0.11956	0.780206	82	3	-0.63524	0.94985	0.92846	0.98457	478	0	-0.075103
ENSG00000269680	5	0.069463	0.11956	0.780206	83	1	-0.18273	0.15401	0.25178	0.644016	165	1	0.071873
ENSG00000254548	5	0.070316	0.13799	0.816743	84	2	-1.0768	0.98921	0.99169	1	497	0	-0.16503
ENSG00000261685	5	0.070791	0.13799	0.816743	85	2	-1.036	0.016607	0.021398	0.299812	32	2	1.0504
ENSG00000261068	5	0.071088	0.13799	0.816743	86	1	-0.3709	0.9636	0.94979	0.990327	484	0	-0.025904
ENSG00000270223	5	0.072572	0.13799	0.816743	87	3	-0.68885	0.6261	0.51608	0.759349	346	1	0.073653
CSNK1A1	5	0.072706	0.13799	0.816743	88	2	-0.74123	0.62532	0.51608	0.759349	345	1	-0.1952
ENSG00000248810	5	0.072711	0.13799	0.816743	89	1	-0.21336	0.27189	0.27068	0.649883	214	1	0.032861
ENSG00000260231	5	0.075949	0.138	0.816743	90	2	-0.48271	0.97638	0.98236	1	492	0	-0.099903
XLOC_053662	20	0.076506	0.35977	0.990636	91	7	-0.99387	0.69413	0.73583	0.887531	368	5	0.4133
ENSG00000258689	5	0.077773	0.14894	0.842396	92	3	-0.46452	0.83586	0.78588	0.905017	427	0	-0.042555
ENSG00000257764	5	0.079178	0.14895	0.842396	93	1	-0.2672	0.1749	0.25178	0.644016	174	2	0.31996
ENSG00000261490	5	0.079971	0.14895	0.842396	94	3	-0.58774	0.99481	0.99362	1	501	0	-0.35741
ENSG00000273080	5	0.080606	0.14895	0.842396	95	3	-0.73755	0.0094371	0.020088	0.299812	16	2	0.32277
ENSG00000231595	5	0.08358	0.23711	0.990636	96	2	-0.8996	0.15251	0.25178	0.644016	164	1	0.23616
ENSG00000273382	5	0.084143	0.23712	0.990636	97	3	-1.2001	0.96864	0.9498	0.990327	489	0	-0.032975
ENSG00000215067	5	0.084469	0.23712	0.990636	98	3	-0.59195	0.92028	0.88239	0.957652	466	0	0.11453
ENSG00000253106	5	0.085123	0.23712	0.990636	99	3	-1.0705	0.83627	0.78588	0.905017	428	0	0.13112
XLOC_057746	5	0.08545	0.23712	0.990636	100	3	-0.63206	0.77274	0.63892	0.793194	397	1	-0.33034
ENSG00000255320	5	0.08561	0.23712	0.990636	101	2	-0.57175	0.3162	0.34214	0.72096	231	1	0.25965
ENSG00000236081	5	0.085617	0.23712	0.990636	102	2	-0.73081	0.096603	0.15073	0.540614	111	2	0.39415
XLOC_045230	5	0.086438	0.25668	0.990636	103	3	-0.58565	0.81003	0.63892	0.793194	415	1	-0.17678
ENSG00000260941	5	0.086768	0.25668	0.990636	104	3	-0.8004	0.65789	0.55782	0.79091	358	1	0.29873
ENSG00000183250	5	0.088812	0.25668	0.990636	105	1	-0.23252	0.82418	0.68098	0.827252	422	0	0.098545
ENSG00000274372	10	0.090792	0.28506	0.990636	106	4	-1.1349	0.38445	0.4749	0.759349	264	2	0.31815
XLOC_006787	5	0.092005	0.25669	0.990636	107	2	-0.60802	0.80589	0.63892	0.793194	410	1	-0.32417
XLOC_042999	5	0.092361	0.25669	0.990636	108	2	-0.85632	0.51148	0.47459	0.759349	311	1	0.26346
ENSG00000231023	5	0.093598	0.25669	0.990636	109	1	-0.21115	0.1236	0.16568	0.540614	142	3	0.33748
ENSG00000259375	5	0.096778	0.28393	0.990636	110	1	0.071239	0.24889	0.27067	0.649883	204	2	0.2755
ENSG00000259345	10	0.097096	0.28506	0.990636	111	3	-0.59282	0.084448	0.097691	0.528987	94	3	0.49473
XLOC_059180	10	0.1013	0.28507	0.990636	112	3	-0.85461	0.95991	0.87235	0.957652	481	1	0.23654
ENSG00000257167	5	0.10311	0.28393	0.990636	113	2	-0.49378	0.86166	0.78589	0.905017	439	0	-0.059268
ENSG00000226453	5	0.10419	0.28393	0.990636	114	2	-0.94098	0.84499	0.78588	0.905017	434	0	0.15994
ENSG00000253824	5	0.10805	0.28393	0.990636	115	2	-0.51076	0.62689	0.51608	0.759349	347	1	0.28138
ENSG00000234160	5	0.10861	0.28393	0.990636	116	2	-0.89999	0.93803	0.89972	0.96412	473	0	-0.15611
ENSG00000260401	5	0.10941	0.28393	0.990636	117	1	0.17087	0.10309	0.15073	0.540614	120	3	0.53883
ENSG00000226179	5	0.11084	0.28393	0.990636	118	2	-0.6465	0.30469	0.34213	0.72096	227	1	0.24143
ENSG00000271983	5	0.11422	0.28394	0.990636	119	2	-1.1494	0.7856	0.63892	0.793194	401	1	-0.026297
ENSG00000273297	5	0.11567	0.28394	0.990636	120	1	-0.2314	0.093415	0.15073	0.540614	105	2	0.5512
ENSG00000234883	5	0.1165	0.28394	0.990636	121	2	-0.97074	0.91345	0.88238	0.957652	461	0	-0.1919
ENSG00000275491	5	0.11764	0.28394	0.990636	122	2	-0.99999	0.72371	0.59852	0.793194	383	1	0.08385
ENSG00000272335	5	0.11879	0.28394	0.990636	123	2	-1.0115	0.2347	0.25179	0.644016	196	2	0.70447
XLOC_013824	30	0.11933	0.50641	0.990636	124	9	-2.9124	0.36743	0.47345	0.759349	254	5	0.52063
ENSG00000278000	5	0.12034	0.28394	0.990636	125	1	0.057052	0.11084	0.15074	0.540614	131	2	0.48146
ENSG00000275719	4	0.12374	0.27069	0.990636	126	2	-0.70392	0.57094	0.47392	0.759349	332	1	0.32665
XLOC_014773	5	0.12808	0.30154	0.990636	127	2	-0.53197	0.073174	0.073639	0.430831	87	3	0.42956
ENSG00000281641	5	0.12809	0.30154	0.990636	128	1	0.073266	0.4033	0.41076	0.72096	275	2	0.27309
ENSG00000255135	5	0.13117	0.30154	0.990636	129	2	-0.67714	0.88564	0.86202	0.955937	448	0	0.18261
ENSG00000235781	5	0.13282	0.30154	0.990636	130	2	-0.75007	0.080789	0.073639	0.430831	90	2	0.38871
ENSG00000234546	5	0.1352	0.30154	0.990636	131	2	-0.79641	0.11879	0.15074	0.540614	137	2	0.40146
ENSG00000256751	5	0.13578	0.30154	0.990636	132	1	-0.3947	0.90539	0.86203	0.955937	458	0	0.13517
ENSG00000269939	5	0.13731	0.30154	0.990636	133	2	-0.6027	0.46096	0.43337	0.735295	300	1	0.17969
ENSG00000272836	5	0.1382	0.30154	0.990636	134	2	-0.9842	0.70475	0.59851	0.793194	375	1	-0.20841
ENSG00000259768	5	0.13941	0.30154	0.990636	135	2	-0.55672	0.43219	0.41076	0.72096	294	2	0.31558
ENSG00000260141	10	0.14036	0.33996	0.990636	136	4	-0.76515	0.54414	0.57266	0.793194	321	3	0.51132
ENSG00000249631	5	0.14189	0.30154	0.990636	137	1	-0.11489	0.90248	0.86203	0.955937	457	0	0.048503
ENSG00000258593	4	0.14255	0.2707	0.990636	138	1	-0.054564	0.083376	0.12432	0.540614	93	1	0.31774
XLOC_062854	5	0.14341	0.30154	0.990636	139	1	-0.18375	0.63311	0.51608	0.759349	349	1	0.31056
ENSG00000277050	5	0.14645	0.30155	0.990636	140	1	0.54968	0.0014464	0.0014239	0.16342	4	4	0.70416
ENSG00000273010	5	0.151	0.30155	0.990636	141	1	0.065483	0.086438	0.15073	0.540614	95	3	0.40707
ENSG00000276317	5	0.15552	0.30155	0.990636	142	2	-0.62415	0.33506	0.3654	0.72096	241	2	0.32066
ENSG00000225484	5	0.15663	0.30155	0.990636	143	2	-0.75947	0.096069	0.15073	0.540614	110	2	0.49941
ENSG00000267321	5	0.15788	0.30155	0.990636	144	2	-0.37487	0.66153	0.55782	0.79091	359	1	0.087013
ENSG00000267688	5	0.16152	0.30155	0.990636	145	2	-0.69581	0.24614	0.27067	0.649883	203	1	0.10982
ENSG00000231969	5	0.16229	0.30155	0.990636	146	2	-0.57163	0.072711	0.073629	0.430831	86	1	-0.061678
ENSG00000258824	5	0.166	0.3229	0.990636	147	1	-0.17795	0.0097214	0.020088	0.299812	18	2	0.79254
XLOC_045761	15	0.16732	0.43658	0.990636	148	4	-1.3097	0.29182	0.40966	0.72096	223	5	0.92603
ENSG00000268218	5	0.16897	0.34571	0.990636	149	2	-0.51922	0.91609	0.88238	0.957652	463	0	-0.08393
ENSG00000281357	5	0.17194	0.34571	0.990636	150	1	0.16474	0.14856	0.25178	0.644016	163	2	0.55735
XLOC_043923	10	0.17557	0.43132	0.990636	151	3	-0.7914	0.015627	0.028304	0.299812	30	6	0.71428
ENSG00000243629	5	0.17785	0.37276	0.990636	152	1	-0.086332	0.39388	0.41075	0.72096	268	2	0.32352
ENSG00000238045	5	0.18152	0.37276	0.990636	153	2	-0.43404	0.11422	0.15074	0.540614	135	2	0.51688
ENSG00000273143	5	0.18547	0.37276	0.990636	154	2	-0.56921	0.093598	0.15073	0.540614	106	2	0.36846
XLOC_055761	5	0.18664	0.37276	0.990636	155	2	-0.81872	0.96631	0.9498	0.990327	485	0	-0.034594
ENSG00000257354	5	0.18743	0.37276	0.990636	156	2	-0.50275	0.10784	0.15074	0.540614	126	2	0.50983
ENSG00000260841	5	0.19007	0.37277	0.990636	157	2	-0.39458	0.054737	0.048833	0.365605	72	3	0.5531
ENSG00000255737	5	0.19101	0.37277	0.990636	158	1	-0.26498	0.076104	0.073639	0.430831	88	3	0.47055
ENSG00000237036	5	0.19337	0.37277	0.990636	159	2	-0.47947	0.70214	0.59851	0.793194	373	1	0.25504
XLOC_008929	5	0.19392	0.37277	0.990636	160	2	-0.46102	0.25843	0.27068	0.649883	207	1	-0.18692
XLOC_001030	5	0.1947	0.37277	0.990636	161	2	-0.42581	0.49872	0.47458	0.759349	308	1	-0.13488
XLOC_001147	5	0.19681	0.37277	0.990636	162	1	-0.28159	0.9586	0.94979	0.990327	480	0	0.060281
ENSG00000237187	5	0.19826	0.37277	0.990636	163	1	-0.38981	0.44583	0.43337	0.735295	299	2	0.35277
ENSG00000232611	5	0.20403	0.40749	0.990636	164	2	-0.70122	0.75927	0.63891	0.793194	395	1	0.1415
ENSG00000275601	5	0.20605	0.40749	0.990636	165	2	-0.607	0.47447	0.43338	0.735295	301	1	0.11134
ENSG00000262558	5	0.20831	0.40749	0.990636	166	1	-0.089771	0.37506	0.41075	0.72096	260	1	0.09307
XLOC_067338	5	0.20974	0.40749	0.990636	167	1	-0.12629	0.86927	0.78589	0.905017	443	0	0.23634
ENSG00000263394	5	0.21259	0.40749	0.990636	168	1	-0.13802	0.78053	0.63892	0.793194	399	1	0.16393
ENSG00000153363	5	0.21401	0.40749	0.990636	169	1	-0.24355	0.57141	0.51607	0.759349	334	1	0.070367
ENSG00000270761	5	0.21483	0.40749	0.990636	170	2	-0.40669	0.24024	0.25179	0.644016	199	2	0.56914
ENSG00000271895	5	0.21543	0.40749	0.990636	171	1	-0.38146	0.69555	0.59851	0.793194	369	1	0.41837
ENSG00000259153	5	0.21619	0.40749	0.990636	172	2	-0.44329	0.72981	0.59852	0.793194	384	1	0.25717
ENSG00000266278	5	0.21684	0.40749	0.990636	173	1	-0.41359	0.63465	0.51608	0.759349	351	1	-0.092386
ENSG00000246560	5	0.21687	0.40749	0.990636	174	2	-0.54427	0.22369	0.25179	0.644016	192	2	0.48558
ENSG00000280798	4	0.21771	0.35476	0.990636	175	2	-0.5014	0.42265	0.39099	0.72096	288	1	0.038341
ENSG00000237945	5	0.21823	0.40749	0.990636	176	2	-0.43005	0.30041	0.34213	0.72096	226	2	0.36115
ENSG00000261572	5	0.21967	0.40749	0.990636	177	1	-0.22736	0.92667	0.88239	0.957652	470	0	0.0097097
ENSG00000234678	5	0.22027	0.40749	0.990636	178	2	-0.41784	0.34738	0.36541	0.72096	246	1	0.033803
ENSG00000246898	5	0.22164	0.40749	0.990636	179	2	-0.3658	0.79691	0.63892	0.793194	405	1	0.15826
ENSG00000257671	5	0.22643	0.40749	0.990636	180	2	-0.41934	0.6182	0.51608	0.759349	343	1	0.18791
ENSG00000276122	5	0.22951	0.4075	0.990636	181	1	-0.24333	0.49275	0.47458	0.759349	307	1	0.18844
ENSG00000272356	5	0.23056	0.4075	0.990636	182	2	-0.40855	0.96311	0.94979	0.990327	483	0	-0.15776
ENSG00000270069	5	0.23091	0.4075	0.990636	183	1	-0.23432	0.087212	0.15073	0.540614	99	2	0.37623
ENSG00000260710	5	0.2323	0.4075	0.990636	184	1	-0.29224	0.05144	0.048833	0.365605	68	1	0.5053
ENSG00000186019	5	0.23509	0.4075	0.990636	185	2	-0.63527	0.83948	0.78588	0.905017	429	0	0.25356
XLOC_013631	15	0.24091	0.62856	0.990636	186	5	-0.73779	0.21098	0.22426	0.644016	189	4	0.57058
ENSG00000250508	5	0.24163	0.4075	0.990636	187	2	-0.32179	0.099288	0.15073	0.540614	113	2	0.56108
ENSG00000280195	5	0.24233	0.4075	0.990636	188	2	-0.36588	0.2683	0.27068	0.649883	212	2	0.43327
ENSG00000224621	5	0.24339	0.4075	0.990636	189	1	-0.29767	0.41632	0.41076	0.72096	284	2	0.25103
ENSG00000227214	5	0.24477	0.4075	0.990636	190	1	0.069172	0.14305	0.1934	0.607697	159	2	0.36211
XLOC_012277	5	0.24751	0.4075	0.990636	191	1	-0.38159	0.08317	0.073639	0.430831	92	3	0.39389
XLOC_002695	5	0.25435	0.43406	0.990636	192	1	-0.048338	0.8082	0.63892	0.793194	412	1	0.23897
ENSG00000241769	10	0.25776	0.54934	0.990636	193	3	-0.68157	0.44292	0.52028	0.760979	298	3	0.42324
ENSG00000232936	5	0.26477	0.43406	0.990636	194	2	-0.38003	0.32782	0.3654	0.72096	238	2	0.34563
ENSG00000269893	5	0.26518	0.43406	0.990636	195	1	-0.25696	0.69288	0.59851	0.793194	367	1	0.10014
ENSG00000277879	5	0.26901	0.43406	0.990636	196	2	-0.33534	0.015343	0.021398	0.299812	28	2	0.6266
XLOC_003103	10	0.26979	0.56288	0.990636	197	3	-0.64271	0.71616	0.70875	0.858941	381	1	0.18407
ENSG00000268621	5	0.27326	0.43407	0.990636	198	2	-0.71185	0.66799	0.55783	0.79091	361	1	0.066391
ENSG00000177410	5	0.27589	0.43407	0.990636	199	1	-0.14468	0.40293	0.41076	0.72096	274	1	0.18815
ENSG00000259459	5	0.27611	0.43407	0.990636	200	2	-0.53601	0.021345	0.028314	0.299812	37	1	-0.0027616
XLOC_065840	5	0.27753	0.43407	0.990636	201	2	-0.46563	0.41424	0.41076	0.72096	283	1	0.19146
XLOC_001139	5	0.27854	0.43407	0.990636	202	1	-0.41835	0.3715	0.41075	0.72096	257	1	0.1899
ENSG00000276148	5	0.27987	0.43407	0.990636	203	2	-0.54198	0.35591	0.41075	0.72096	250	1	0.10423
ENSG00000261650	3	0.28199	0.3711	0.990636	204	1	-0.074132	0.069132	0.09015	0.515577	82	1	-0.074132
ENSG00000240288	5	0.28251	0.43407	0.990636	205	1	-0.34493	0.78959	0.63892	0.793194	403	1	0.061824
ENSG00000276718	5	0.28383	0.43407	0.990636	206	1	-0.051501	0.81139	0.68097	0.827252	416	1	0.036546
ENSG00000257038	5	0.28778	0.43407	0.990636	207	1	-0.13269	0.92538	0.88239	0.957652	469	0	0.09819
ENSG00000197989	10	0.28939	0.56289	0.990636	208	1	-0.13427	0.42088	0.52028	0.760979	286	3	0.33197
ENSG00000203644	5	0.2904	0.43407	0.990636	209	1	-0.25067	0.80356	0.63892	0.793194	409	1	0.21024
ENSG00000223797	5	0.29252	0.46589	0.990636	210	2	-0.22402	0.53527	0.51607	0.759349	317	1	0.020843
ENSG00000237687	5	0.29302	0.4659	0.990636	211	1	-0.50638	0.26921	0.27068	0.649883	213	1	0.27988
XLOC_057700	22	0.29714	0.70422	0.990636	212	6	-0.81828	0.27526	0.32453	0.72096	215	5	1.1056
ENSG00000258168	5	0.29825	0.49276	0.990636	213	2	-0.42207	0.56526	0.51607	0.759349	330	1	0.15956
ENSG00000254615	5	0.30211	0.49276	0.990636	214	1	-0.0058743	0.046476	0.043455	0.35109	64	2	0.44062
ENSG00000271122	5	0.30328	0.49276	0.990636	215	2	-0.63371	0.39605	0.41076	0.72096	271	2	0.42369
ENSG00000261786	5	0.3034	0.49276	0.990636	216	1	-0.1631	0.54636	0.51607	0.759349	324	1	0.099629
ENSG00000232415	5	0.3076	0.49276	0.990636	217	2	-0.39434	0.25299	0.27067	0.649883	205	1	0.017521
XLOC_036144	4	0.30772	0.44085	0.990636	218	1	-0.19714	0.32143	0.34904	0.72096	234	2	0.2078
ENSG00000233101	5	0.30854	0.49277	0.990636	219	1	0.04216	0.40258	0.41076	0.72096	273	2	0.25307
XLOC_006784	5	0.30982	0.49277	0.990636	220	1	0.068043	0.42499	0.41076	0.72096	289	2	0.28078
ENSG00000227502	5	0.3111	0.49277	0.990636	221	1	-0.2137	0.85554	0.78589	0.905017	436	0	-0.066921
ENSG00000249746	5	0.31481	0.49277	0.990636	222	2	-0.35231	0.24201	0.25179	0.644016	201	1	-0.074553
ENSG00000278396	5	0.31625	0.49277	0.990636	223	2	-0.49065	0.84067	0.78588	0.905017	430	0	-0.28666
ENSG00000254364	5	0.32	0.49277	0.990636	224	1	-0.33164	0.41921	0.41076	0.72096	285	2	0.27469
ENSG00000197180	5	0.32059	0.49277	0.990636	225	2	-0.58749	0.63924	0.51608	0.759349	353	1	0.12218
ENSG00000264269	5	0.32348	0.52246	0.990636	226	2	-0.61537	0.18372	0.25178	0.644016	179	1	-0.20268
ENSG00000272644	5	0.32379	0.52246	0.990636	227	1	0.24015	0.10598	0.15074	0.540614	123	3	0.50553
XLOC_042705	5	0.32492	0.52246	0.990636	228	2	-0.23044	0.54361	0.51607	0.759349	320	1	-0.030974
ENSG00000273015	5	0.33131	0.55413	0.990636	229	1	-0.17259	0.18225	0.25178	0.644016	178	1	0.083569
XLOC_039808	5	0.33361	0.55413	0.990636	230	2	-0.45781	0.70018	0.59851	0.793194	372	1	0.13002
ENSG00000254109	5	0.33434	0.55413	0.990636	231	2	-0.37081	0.17342	0.25178	0.644016	172	1	0.14136
XLOC_004131	5	0.33579	0.55413	0.990636	232	2	-0.40716	0.041491	0.043445	0.35109	60	1	-0.28142
ENSG00000275894	5	0.33796	0.55413	0.990636	233	2	-0.37199	0.66942	0.55783	0.79091	362	1	-0.15358
XLOC_010305	5	0.33869	0.55413	0.990636	234	2	-0.26319	0.2904	0.34213	0.72096	221	1	0.11267
XLOC_052457	10	0.34789	0.61948	0.990636	235	1	-0.24198	0.03597	0.042126	0.35109	55	6	0.37797
ENSG00000267475	5	0.34983	0.55413	0.990636	236	1	-0.097636	0.35538	0.41075	0.72096	249	2	0.36506
ENSG00000276900	5	0.35105	0.55413	0.990636	237	1	0.28861	0.018706	0.023948	0.299812	34	4	0.37353
ENSG00000235038	5	0.35348	0.55413	0.990636	238	1	0.052743	0.025624	0.03003	0.299812	42	3	0.54953
ENSG00000277268	5	0.35591	0.55413	0.990636	239	1	-0.25593	0.96928	0.95906	0.992193	490	0	0.020955
ENSG00000255455	5	0.35712	0.55413	0.990636	240	1	-0.043956	0.7054	0.59851	0.793194	376	1	0.12654
ENSG00000273972	5	0.35833	0.55413	0.990636	241	1	-0.36142	0.02978	0.03003	0.299812	50	1	0.12338
ENSG00000234705	5	0.37506	0.55414	0.990636	242	1	-0.28214	0.12515	0.16568	0.540614	145	2	0.47972
ENSG00000223552	5	0.37624	0.55414	0.990636	243	1	-0.18974	0.75483	0.63891	0.793194	393	1	0.10902
XLOC_044946	5	0.37742	0.55414	0.990636	244	1	-0.080785	0.03405	0.03004	0.299812	53	3	0.46837
ENSG00000270028	5	0.38679	0.55414	0.990636	245	1	-0.14473	0.54453	0.51607	0.759349	322	1	0.28803
ENSG00000230732	5	0.38796	0.55414	0.990636	246	1	-0.53099	0.1219	0.15074	0.540614	140	2	0.54387
ENSG00000245248	4	0.3995	0.54882	0.990636	247	1	-0.42253	0.28857	0.28746	0.68236	220	2	0.29242
ENSG00000272455	5	0.3995	0.57788	0.990636	248	1	-0.36395	0.98992	0.99361	1	498	0	-0.22503
ENSG00000269352	7	0.40319	0.62038	0.990636	249	2	-0.70411	0.52196	0.54854	0.79091	313	1	0.19448
ENSG00000250081	5	0.41086	0.60171	0.990636	250	1	-0.25535	0.22109	0.25179	0.644016	191	2	0.62015
ENSG00000228393	5	0.41199	0.60171	0.990636	251	1	-0.26276	0.10857	0.15074	0.540614	129	3	0.29543
ENSG00000263753	5	0.41648	0.60171	0.990636	252	1	0.10544	0.43075	0.41076	0.72096	292	2	0.25106
ENSG00000270574	5	0.4176	0.60171	0.990636	253	1	0.39493	0.0098148	0.020088	0.299812	19	4	0.55903
XLOC_013945	4	0.41808	0.54882	0.990636	254	1	-0.3098	0.96644	0.97221	1	486	0	-0.12496
XLOC_033501	10	0.41854	0.7107	0.990636	255	2	-0.72666	0.78613	0.77308	0.905017	402	2	0.22876
ENSG00000182109	5	0.42095	0.60171	0.990636	256	1	-0.14858	0.068148	0.073629	0.430831	80	3	0.40601
ENSG00000247381	5	0.42538	0.60172	0.990636	257	1	-0.42546	0.97095	0.95906	0.992193	491	0	-0.30515
ENSG00000229512	5	0.42869	0.60172	0.990636	258	1	-0.048901	0.17442	0.25178	0.644016	173	2	0.39659
ENSG00000271327	5	0.42979	0.60172	0.990636	259	1	-0.092618	0.85146	0.78588	0.905017	435	0	0.22764
ENSG00000228705	5	0.43199	0.60172	0.990636	260	1	-0.18995	0.52965	0.51607	0.759349	315	1	0.019574
ENSG00000261455	5	0.43635	0.60172	0.990636	261	1	-0.16174	0.69019	0.59851	0.793194	365	1	0.16737
XLOC_017401	5	0.43744	0.60172	0.990636	262	1	-0.16407	0.80866	0.63892	0.793194	413	1	0.19173
ENSG00000266962	5	0.44501	0.64911	0.990636	263	1	0.035869	0.48974	0.43338	0.735295	306	1	0.135
ENSG00000253161	10	0.44686	0.73916	0.990636	264	2	-0.80469	0.094628	0.097691	0.528987	108	4	0.49981
ENSG00000224746	5	0.44823	0.64911	0.990636	265	1	-0.1211	0.68132	0.55783	0.79091	364	1	0.12766
XLOC_010304	10	0.45806	0.75278	0.990636	266	1	-0.25028	0.10787	0.10577	0.540614	127	3	0.57928
ENSG00000224738	5	0.4599	0.64911	0.990636	267	1	-0.083517	0.83546	0.78588	0.905017	426	0	0.29313
XLOC_029240	5	0.46096	0.64911	0.990636	268	1	-0.30282	0.43866	0.43337	0.735295	297	2	0.2732
ENSG00000273443	4	0.46177	0.57635	0.990636	269	1	-0.31621	0.9205	0.89298	0.96412	467	0	0.066382
ENSG00000269397	5	0.462	0.64911	0.990636	270	1	-0.038973	0.55634	0.51607	0.759349	328	1	0.35334
ENSG00000227388	8	0.46379	0.68933	0.990636	271	2	-0.4762	0.025882	0.056543	0.405356	43	4	1.0663
ENSG00000273723	5	0.46723	0.64911	0.990636	272	1	-0.12294	0.80635	0.63892	0.793194	411	1	0.11852
XLOC_018851	5	0.47653	0.64912	0.990636	273	1	-0.24875	0.011145	0.020098	0.299812	21	2	0.39588
XLOC_019886	10	0.47713	0.7677	0.990636	274	2	-0.42784	0.5352	0.57266	0.793194	316	3	0.49767
ENSG00000224081	5	0.47858	0.64912	0.990636	275	1	0.043904	0.64978	0.51608	0.759349	354	1	0.13014
ENSG00000235978	10	0.48332	0.78448	0.990636	276	2	-0.53699	0.35952	0.45452	0.759349	252	2	0.56151
ENSG00000258919	5	0.48469	0.64912	0.990636	277	1	-0.066163	0.14037	0.16569	0.540614	157	2	0.33631
XLOC_035164	5	0.48671	0.64912	0.990636	278	1	-0.42254	0.1822	0.25178	0.644016	177	2	0.46889
ENSG00000257893	5	0.48772	0.64912	0.990636	279	1	-0.40555	0.8141	0.68097	0.827252	418	1	0.10053
ENSG00000242349	5	0.49074	0.64912	0.990636	280	1	-0.49559	0.93914	0.89972	0.96412	475	0	-0.089207
XLOC_042702	5	0.49374	0.64912	0.990636	281	1	-0.51195	0.40402	0.41076	0.72096	276	2	0.3096
ENSG00000226696	5	0.5007	0.67218	0.990636	282	1	-0.33128	0.93441	0.89972	0.96412	471	0	0.10258
ENSG00000223764	15	0.5011	0.85417	0.990636	283	2	-0.3597	0.17907	0.22425	0.644016	175	4	0.65449
XLOC_013175	5	0.50169	0.67218	0.990636	284	1	-0.29816	0.26518	0.27068	0.649883	211	1	-0.060087
ENSG00000236682	5	0.50267	0.67218	0.990636	285	1	-0.26948	0.55364	0.51607	0.759349	325	1	0.012509
ENSG00000234350	5	0.50464	0.67218	0.990636	286	1	0.14835	0.1009	0.15073	0.540614	117	3	0.41376
XLOC_044530	5	0.50562	0.67218	0.990636	287	1	-0.33186	0.56082	0.51607	0.759349	329	1	0.094764
XLOC_062472	5	0.51341	0.67218	0.990636	288	1	0.12706	0.086768	0.15073	0.540614	96	3	0.35836
XLOC_067343	5	0.51438	0.67218	0.990636	289	1	-0.074528	0.20069	0.25179	0.644016	185	2	0.36141
ENSG00000233559	5	0.51727	0.67218	0.990636	290	1	-0.41372	0.22531	0.25179	0.644016	194	1	0.34262
ENSG00000225855	10	0.51988	0.79998	0.990636	291	2	-0.47655	0.028849	0.042116	0.35109	48	5	0.49895
ENSG00000251292	5	0.52206	0.67218	0.990636	292	1	-0.35323	0.66297	0.55782	0.79091	360	1	0.16201
ENSG00000226332	5	0.52302	0.67218	0.990636	293	1	0.12326	0.23539	0.25179	0.644016	197	2	0.45815
XLOC_029285	12	0.52475	0.78835	0.990636	294	2	-0.34746	0.57123	0.6568	0.813408	333	3	0.36942
XLOC_066251	5	0.52776	0.67219	0.990636	295	1	0.1454	0.14387	0.1934	0.607697	161	3	0.34542
ENSG00000234072	5	0.52871	0.67219	0.990636	296	1	-0.34816	0.019651	0.023948	0.299812	36	1	-0.057126
ENSG00000224167	4	0.53168	0.65982	0.990636	297	1	-0.14333	0.60081	0.51618	0.759349	341	1	0.041592
ENSG00000188206	10	0.53412	0.79998	0.990636	298	2	-0.74348	0.5292	0.57265	0.793194	314	3	0.39107
ENSG00000265121	5	0.54728	0.67219	0.990636	299	1	-0.22299	0.11197	0.15074	0.540614	132	2	0.55798
ENSG00000233237	5	0.55364	0.67219	0.990636	300	1	-0.21975	0.80167	0.63892	0.793194	407	1	0.2934
XLOC_061454	5	0.55544	0.67219	0.990636	301	1	-0.33267	0.88038	0.8402	0.955937	445	0	0.069442
ENSG00000265962	5	0.55724	0.69634	0.990636	302	1	0.055222	0.79449	0.63892	0.793194	404	1	0.12093
ENSG00000260328	5	0.57577	0.74335	0.990636	303	1	-0.23849	0.71245	0.59852	0.793194	378	1	0.12215
XLOC_070046	5	0.57663	0.74335	0.990636	304	1	-0.26082	0.21826	0.25179	0.644016	190	1	0.20572
ENSG00000241359	5	0.57836	0.74335	0.990636	305	1	-0.35107	0.73699	0.63891	0.793194	386	1	0.22936
XLOC_033456	5	0.58266	0.74335	0.990636	306	1	-0.015766	0.03146	0.03003	0.299812	52	2	0.88332
ENSG00000269640	6	0.58569	0.75015	0.990636	307	1	-0.10302	0.73846	0.62962	0.793194	388	1	0.16663
ENSG00000255517	5	0.58608	0.74335	0.990636	308	1	-0.16389	0.93766	0.89972	0.96412	472	0	-0.057078
ENSG00000246228	5	0.58777	0.74335	0.990636	309	1	0.1112	0.076594	0.073639	0.430831	89	3	0.44554
ENSG00000273243	5	0.59367	0.74335	0.990636	310	1	0.028964	0.81942	0.68098	0.827252	419	0	0.28641
ENSG00000223960	5	0.60281	0.74335	0.990636	311	1	-0.21505	0.4052	0.41076	0.72096	277	1	0.2509
ENSG00000273174	5	0.60853	0.74335	0.990636	312	1	-0.53688	0.27722	0.29358	0.68236	216	2	0.35417
ENSG00000179859	5	0.6166	0.74335	0.990636	313	1	-0.12421	0.89812	0.86203	0.955937	453	0	0.14486
ENSG00000246331	5	0.6174	0.74335	0.990636	314	1	-0.36725	0.6158	0.51608	0.759349	342	1	0.15884
ENSG00000225407	5	0.61899	0.74336	0.990636	315	1	-0.24594	0.11936	0.15074	0.540614	138	2	0.50273
ENSG00000268069	5	0.61979	0.74336	0.990636	316	1	-0.18053	0.048133	0.043455	0.35109	65	3	0.97332
ENSG00000233799	5	0.62138	0.74336	0.990636	317	1	-0.14062	0.48873	0.43338	0.735295	305	1	0.0027928
ENSG00000271430	5	0.6261	0.74336	0.990636	318	1	0.031711	0.0025809	0.0020192	0.16342	8	2	0.43986
ENSG00000230943	10	0.6272	0.81703	0.990636	319	2	-1.3051	0.35662	0.45452	0.759349	251	3	0.3833
XLOC_010393	5	0.63001	0.74336	0.990636	320	1	-0.2737	0.91562	0.88238	0.957652	462	0	-0.19549
XLOC_011080	5	0.63311	0.74336	0.990636	321	1	-0.066337	0.29109	0.34213	0.72096	222	2	0.34438
ENSG00000272106	5	0.63619	0.74336	0.990636	322	1	-0.26041	0.37572	0.41075	0.72096	261	2	0.27824
ENSG00000230033	5	0.63924	0.74336	0.990636	323	1	-0.19487	0.28251	0.29359	0.68236	219	1	-0.12163
ENSG00000245937	5	0.64152	0.74336	0.990636	324	1	0.028643	0.33753	0.3654	0.72096	242	1	0.19598
ENSG00000274021	5	0.64454	0.74336	0.990636	325	1	-0.085792	0.050246	0.043455	0.35109	67	2	0.63969
ENSG00000251562	5	0.64605	0.74336	0.990636	326	1	-0.031566	0.8995	0.86203	0.955937	456	0	0.11181
ENSG00000260118	5	0.64755	0.74336	0.990636	327	1	-0.24503	0.13046	0.16568	0.540614	148	3	0.28063
ENSG00000249196	5	0.64829	0.74336	0.990636	328	1	-0.17212	0.57923	0.51607	0.759349	335	1	0.18495
ENSG00000268947	5	0.65275	0.74336	0.990636	329	1	-0.13989	0.78307	0.63892	0.793194	400	1	-0.025137
ENSG00000277496	5	0.65349	0.74336	0.990636	330	1	0.015926	0.019545	0.023948	0.299812	35	2	0.59257
ENSG00000272622	5	0.65423	0.74336	0.990636	331	1	-0.43121	0.99302	0.99361	1	499	0	-0.18655
XLOC_022562	5	0.65496	0.74336	0.990636	332	1	-0.38196	0.17194	0.25178	0.644016	170	1	0.27142
ENSG00000235381	5	0.65935	0.74336	0.990636	333	1	-0.26162	0.17932	0.25178	0.644016	176	1	0.21465
ENSG00000227959	5	0.66008	0.74336	0.990636	334	1	-0.27369	0.15914	0.25178	0.644016	166	2	0.34973
XLOC_031463	5	0.66153	0.74336	0.990636	335	1	0.051466	0.097674	0.15073	0.540614	112	2	0.45064
ENSG00000234449	15	0.6624	0.90225	0.990636	336	3	-0.332	0.1003	0.15595	0.540614	116	5	0.79682
ENSG00000243004	5	0.66871	0.76702	0.990636	337	1	0.075652	0.29969	0.34213	0.72096	225	2	0.34673
ENSG00000274765	5	0.67084	0.76702	0.990636	338	1	-0.17126	0.53621	0.51607	0.759349	318	1	0.16108
ENSG00000251179	5	0.67225	0.76702	0.990636	339	1	0.10677	0.12761	0.16568	0.540614	146	3	0.3792
ENSG00000235192	5	0.67436	0.76702	0.990636	340	1	0.13406	0.40909	0.41076	0.72096	281	2	0.22402
ENSG00000275025	5	0.67436	0.76702	0.990636	341	1	-0.25127	0.67013	0.55783	0.79091	363	1	0.21951
ENSG00000259994	5	0.67786	0.76702	0.990636	342	1	-0.28386	0.22506	0.25179	0.644016	193	2	0.43704
XLOC_003233	15	0.67885	0.90226	0.990636	343	2	-0.57392	0.067795	0.085516	0.494634	79	3	1.0514
ENSG00000273132	5	0.68063	0.76702	0.990636	344	1	-0.2971	0.9168	0.88238	0.957652	464	0	0.089187
ENSG00000232160	10	0.68231	0.86002	0.990636	345	2	-0.32033	0.071378	0.097681	0.528987	85	5	0.80036
ENSG00000264222	5	0.68407	0.76703	0.990636	346	1	-0.14229	0.33361	0.3654	0.72096	239	2	0.38911
ENSG00000267519	5	0.68475	0.76703	0.990636	347	1	-0.11068	0.65716	0.55782	0.79091	357	1	0.41236
ENSG00000233901	10	0.68788	0.87096	0.990636	348	2	-0.35011	0.12192	0.10578	0.540614	141	2	0.51891
ENSG00000253593	5	0.68884	0.76703	0.990636	349	1	-0.3036	0.012851	0.021388	0.299812	23	2	0.29007
ENSG00000274877	5	0.68951	0.76703	0.990636	350	1	-0.26911	0.71372	0.59852	0.793194	379	1	0.32957
XLOC_034380	5	0.69221	0.76703	0.990636	351	1	-0.034407	0.044962	0.043455	0.35109	63	2	0.64863
ENSG00000263874	5	0.69555	0.76703	0.990636	352	1	-0.064631	0.34449	0.36541	0.72096	245	2	0.36788
ENSG00000229334	5	0.69621	0.76703	0.990636	353	1	-0.20455	0.65201	0.55782	0.79091	355	1	0.018842
ENSG00000223458	4	0.69661	0.76811	0.990636	354	0	-0.083353	0.40605	0.34905	0.72096	278	1	0.096637
ENSG00000233423	5	0.69754	0.76703	0.990636	355	1	0.086421	0.26265	0.27068	0.649883	209	2	0.50338
ENSG00000271590	5	0.70018	0.76703	0.990636	356	1	-0.080517	0.10941	0.15074	0.540614	130	3	0.32275
ENSG00000275198	5	0.70345	0.79066	0.990636	357	1	-0.32963	0.0060137	0.0096099	0.299812	11	1	0.2335
XLOC_004527	5	0.7041	0.79066	0.990636	358	1	-0.34913	0.4221	0.41076	0.72096	287	2	0.28762
XLOC_058242	5	0.70798	0.79066	0.990636	359	1	0.14952	0.10626	0.15074	0.540614	124	2	0.47856
ENSG00000274414	5	0.70862	0.79066	0.990636	360	1	-0.21759	0.88835	0.86202	0.955937	449	0	-0.055518
ENSG00000272405	5	0.70926	0.79066	0.990636	361	1	-0.066571	0.014555	0.021398	0.299812	26	3	0.63771
ENSG00000259869	5	0.71875	0.79067	0.990636	362	1	0.081679	0.088812	0.15073	0.540614	100	3	0.42942
ENSG00000248528	5	0.71938	0.79067	0.990636	363	1	0.15413	0.0018203	0.0019299	0.16342	5	3	0.96726
ENSG00000275393	5	0.72	0.79067	0.990636	364	1	-0.064665	0.13117	0.16568	0.540614	149	2	0.45542
ENSG00000267194	5	0.72494	0.79067	0.990636	365	1	-0.19295	0.014851	0.021398	0.299812	27	2	0.689
XLOC_063949	10	0.72582	0.91125	0.990636	366	2	-0.39031	0.001959	0.0022474	0.16342	6	3	1.0785
XLOC_043469	5	0.72981	0.81458	0.990636	367	1	-0.10568	0.20831	0.25179	0.644016	187	2	0.36312
ENSG00000237517	5	0.73162	0.81459	0.990636	368	1	-0.023734	0.1382	0.16569	0.540614	155	2	0.52667
ENSG00000278185	5	0.73758	0.83837	0.990636	369	1	-0.079898	0.13583	0.16569	0.540614	154	3	0.36588
ENSG00000277749	5	0.73876	0.83837	0.990636	370	1	0.14339	0.37282	0.41075	0.72096	258	2	0.33957
ENSG00000272821	5	0.74111	0.83837	0.990636	371	1	-0.094825	0.20974	0.25179	0.644016	188	1	0.11334
ENSG00000248360	5	0.74227	0.83837	0.990636	372	1	-0.080819	0.26477	0.27068	0.649883	210	2	0.23763
ENSG00000232192	5	0.74401	0.83837	0.990636	373	0	-0.10115	0.91727	0.88238	0.957652	465	0	0.023322
XLOC_057464	5	0.74459	0.83837	0.990636	374	0	-0.30767	0.51535	0.47459	0.759349	312	1	0.09701
ENSG00000271778	4	0.74471	0.79448	0.990636	375	0	-0.16856	0.92474	0.90755	0.970466	468	0	0.020722
XLOC_037155	5	0.74632	0.83837	0.990636	376	0	-0.18926	0.041481	0.043445	0.35109	59	3	0.66631
ENSG00000260552	5	0.74747	0.83837	0.990636	377	0	0.27933	0.016504	0.021398	0.299812	31	3	0.49327
XLOC_054086	5	0.74804	0.83837	0.990636	378	0	-0.1706	0.16301	0.25178	0.644016	167	1	0.32431
XLOC_042296	5	0.75145	0.83837	0.990636	379	0	-0.22618	0.026686	0.03003	0.299812	46	2	0.73133
ENSG00000228192	5	0.75371	0.83837	0.990636	380	0	0.11284	0.69086	0.59851	0.793194	366	1	0.23243
ENSG00000269125	5	0.75483	0.83837	0.990636	381	0	-0.10326	0.55454	0.51607	0.759349	326	1	0.014027
ENSG00000254988	5	0.7565	0.83837	0.990636	382	0	0.068942	0.19681	0.25179	0.644016	184	2	0.27347
XLOC_058078	5	0.75817	0.83837	0.990636	383	0	-0.11472	0.37427	0.41075	0.72096	259	2	0.30688
ENSG00000184441	5	0.75927	0.83837	0.990636	384	0	-0.21873	0.76527	0.63891	0.793194	396	1	-0.11587
ENSG00000214184	5	0.75982	0.83837	0.990636	385	0	-0.28192	0.05192	0.048833	0.365605	69	2	0.52434
ENSG00000256128	5	0.76256	0.83837	0.990636	386	0	-0.15985	0.43199	0.41076	0.72096	293	1	0.10099
ENSG00000260630	5	0.7685	0.83838	0.990636	387	0	-0.055352	0.0028096	0.003329	0.211806	9	2	0.9851
ENSG00000267601	5	0.76956	0.83838	0.990636	388	0	0.06969	0.060302	0.066902	0.430831	75	3	0.51473
ENSG00000228801	5	0.77168	0.83838	0.990636	389	0	-0.14372	0.38679	0.41075	0.72096	266	1	0.11795
ENSG00000233903	5	0.77274	0.83838	0.990636	390	0	-0.22853	0.029748	0.03003	0.299812	49	3	0.53693
ENSG00000272764	5	0.77326	0.83838	0.990636	391	0	-0.38446	0.86412	0.78589	0.905017	441	0	-0.31063
ENSG00000221949	5	0.77431	0.83838	0.990636	392	0	0.056228	0.028098	0.03003	0.299812	47	2	0.56056
ENSG00000236204	5	0.77536	0.83838	0.990636	393	0	-0.12136	0.39242	0.41075	0.72096	267	2	0.41275
ENSG00000230487	5	0.7795	0.83838	0.990636	394	0	-0.29877	0.40764	0.41076	0.72096	280	2	0.23726
ENSG00000262089	5	0.78104	0.83838	0.990636	395	0	-0.26201	0.84225	0.78588	0.905017	431	0	0.15395
ENSG00000268812	5	0.78206	0.83838	0.990636	396	0	-0.11777	0.75539	0.63891	0.793194	394	1	0.19778
ENSG00000241886	5	0.7856	0.83838	0.990636	397	0	-0.27391	0.77484	0.63892	0.793194	398	1	0.18572
XLOC_043004	5	0.7861	0.83838	0.990636	398	0	-0.060543	0.36773	0.41075	0.72096	255	2	0.21337
XLOC_068392	5	0.7881	0.83838	0.990636	399	0	-0.17934	0.82029	0.68098	0.827252	420	0	0.26166
ENSG00000249859	10	0.78833	0.91918	0.990636	400	1	-0.42471	0.0089201	0.013996	0.299812	14	4	0.69003
XLOC_011052	5	0.78909	0.83838	0.990636	401	0	0.11575	0.32709	0.3654	0.72096	237	2	0.34796
ENSG00000281189	5	0.79156	0.83838	0.990636	402	0	0.014777	0.69688	0.59851	0.793194	370	1	0.17736
ENSG00000231429	5	0.79594	0.83838	0.990636	403	0	-0.11602	0.0091267	0.010612	0.299812	15	3	0.73301
ENSG00000261324	5	0.79691	0.83838	0.990636	404	0	-0.031315	0.89532	0.86203	0.955937	452	0	0.22749
ENSG00000225826	5	0.79787	0.83838	0.990636	405	0	0.17681	0.38299	0.41075	0.72096	262	2	0.47658
ENSG00000269235	5	0.80496	0.8608	0.990636	406	0	-0.12486	0.3946	0.41075	0.72096	269	2	0.34981
XLOC_037785	5	0.80866	0.8608	0.990636	407	0	-0.18333	0.88533	0.86202	0.955937	447	0	0.05858
ENSG00000265787	10	0.80945	0.93474	0.993086	408	1	-0.3287	0.17274	0.291	0.68236	171	3	0.51891
XLOC_040900	5	0.81275	0.8608	0.990636	409	0	-0.21099	0.8984	0.86203	0.955937	454	0	0.090451
ENSG00000269961	5	0.81499	0.86081	0.990636	410	0	-0.26449	0.025428	0.03003	0.299812	41	2	0.62012
XLOC_037811	5	0.81544	0.86081	0.990636	411	0	-0.27239	0.8301	0.75424	0.905017	424	0	0.11831
XLOC_002090	5	0.81588	0.86081	0.990636	412	0	0.0037705	0.20739	0.25179	0.644016	186	2	0.37989
ENSG00000273107	5	0.81898	0.86081	0.990636	413	0	0.070127	0.12034	0.15074	0.540614	139	1	0.41446
ENSG00000226864	5	0.82029	0.86081	0.990636	414	0	-0.16911	0.85988	0.78589	0.905017	438	0	0.16627
ENSG00000263745	19	0.82383	0.97234	1	415	3	-0.41431	0.023892	0.050103	0.369602	40	7	1.2858
ENSG00000247735	5	0.82632	0.88086	0.990636	416	0	-0.19952	0.75427	0.63891	0.793194	392	1	0.29083
ENSG00000236824	5	0.82801	0.88086	0.990636	417	0	-0.19234	0.96821	0.9498	0.990327	488	0	-0.011418
ENSG00000262292	5	0.82843	0.88086	0.990636	418	0	-0.21805	0.71499	0.59852	0.793194	380	1	0.19462
ENSG00000255031	15	0.83039	0.96737	1	419	2	-0.33701	0.042378	0.072548	0.430831	61	7	0.78493
ENSG00000250343	5	0.83052	0.88086	0.990636	420	0	-0.16448	0.23608	0.25179	0.644016	198	2	0.37311
XLOC_028202	5	0.83135	0.88086	0.990636	421	0	-0.073119	0.07108	0.073629	0.430831	84	3	0.40191
ENSG00000215841	5	0.83259	0.88086	0.990636	422	0	0.14028	0.099949	0.15073	0.540614	115	2	0.43793
ENSG00000265666	5	0.83505	0.88086	0.990636	423	0	0.016925	0.10198	0.15073	0.540614	119	3	0.51873
ENSG00000229719	5	0.83627	0.88086	0.990636	424	0	-0.18922	0.86826	0.78589	0.905017	442	0	-0.019336
ENSG00000247134	5	0.83788	0.88087	0.990636	425	0	-0.019291	0.24063	0.25179	0.644016	200	1	0.22239
ENSG00000271969	5	0.83828	0.88087	0.990636	426	0	-0.067814	0.22811	0.25179	0.644016	195	2	0.6093
ENSG00000250899	5	0.84186	0.88087	0.990636	427	0	0.2628	0.12842	0.16568	0.540614	147	3	0.57001
XLOC_063377	5	0.84304	0.88087	0.990636	428	0	0.036358	0.10469	0.15074	0.540614	122	2	0.35348
ENSG00000250770	5	0.84382	0.88087	0.990636	429	0	-0.060767	0.53807	0.51607	0.759349	319	1	0.13731
XLOC_045766	5	0.84691	0.88087	0.990636	430	0	-0.12685	0.83423	0.78588	0.905017	425	0	0.10747
ENSG00000278276	5	0.8473	0.88087	0.990636	431	0	-0.11969	0.092005	0.15073	0.540614	104	2	0.31774
ENSG00000257556	5	0.84882	0.89845	0.990636	432	0	-0.10071	0.88864	0.86202	0.955937	450	0	0.1658
ENSG00000225988	5	0.85071	0.89845	0.990636	433	0	0.45827	0.010467	0.020098	0.299812	20	4	0.6877
ENSG00000256377	5	0.8537	0.89845	0.990636	434	0	-0.067131	0.61979	0.51608	0.759349	344	1	0.30847
ENSG00000272505	5	0.85407	0.89845	0.990636	435	0	0.125	0.40185	0.41076	0.72096	272	2	0.26764
ENSG00000253666	5	0.85517	0.89845	0.990636	436	0	-0.15432	0.80025	0.63892	0.793194	406	1	0.22765
XLOC_039148	5	0.85627	0.89845	0.990636	437	0	-0.16854	0.55544	0.51607	0.759349	327	1	0.1407
ENSG00000261114	5	0.85664	0.89845	0.990636	438	0	-0.15395	0.058424	0.048843	0.365605	73	3	0.4757
ENSG00000225195	5	0.857	0.89845	0.990636	439	0	-0.20281	0.18416	0.25178	0.644016	180	2	0.50862
ENSG00000274370	5	0.86095	0.89845	0.990636	440	0	-0.18334	0.57054	0.51607	0.759349	331	1	0.15574
XLOC_038562	5	0.86237	0.89845	0.990636	441	0	-0.20875	0.13271	0.16569	0.540614	150	2	0.32434
ENSG00000248008	5	0.86516	0.89845	0.990636	442	0	0.23356	0.022162	0.028314	0.299812	39	3	0.49377
XLOC_005901	5	0.86689	0.89845	0.990636	443	0	0.0090579	0.63388	0.51608	0.759349	350	1	0.21501
XLOC_052032	5	0.86757	0.89845	0.990636	444	0	-0.16658	0.10452	0.15074	0.540614	121	3	0.40846
ENSG00000226598	5	0.86894	0.89845	0.990636	445	0	0.55632	0.0088115	0.010612	0.299812	13	4	0.69683
ENSG00000259974	5	0.86995	0.89845	0.990636	446	0	0.3993	0.00086088	0.0010964	0.16342	2	4	0.78947
ENSG00000251138	5	0.87229	0.89845	0.990636	447	0	-0.051221	0.091311	0.15073	0.540614	102	3	0.41627
ENSG00000271862	5	0.87655	0.89845	0.990636	448	0	-0.13371	0.069606	0.073629	0.430831	83	3	0.37746
ENSG00000272079	5	0.87687	0.89845	0.990636	449	0	-0.1002	0.14244	0.1934	0.607697	158	2	0.85436
ENSG00000223392	5	0.87719	0.89845	0.990636	450	0	-0.18153	0.11347	0.15074	0.540614	134	3	0.3046
ENSG00000255893	5	0.87783	0.89845	0.990636	451	0	-0.080236	0.33505	0.3654	0.72096	240	2	0.3896
ENSG00000261804	10	0.88145	0.94254	0.995342	452	1	-0.33031	0.068414	0.097681	0.528987	81	4	0.60539
ENSG00000253426	5	0.88472	0.89845	0.990636	453	0	-0.10193	0.32253	0.34214	0.72096	235	1	0.2686
ENSG00000273221	5	0.88533	0.89845	0.990636	454	0	-0.084806	0.049787	0.043455	0.35109	66	2	0.30947
ENSG00000260806	5	0.88594	0.89845	0.990636	455	0	-0.0052544	0.05309	0.048833	0.365605	71	1	0.25942
XLOC_009140	5	0.8939	0.89846	0.990636	456	0	0.030827	0.1082	0.15074	0.540614	128	3	0.31005
XLOC_001142	5	0.90275	0.89846	0.990636	457	0	-0.082619	0.40747	0.41076	0.72096	279	1	0.16783
ENSG00000235565	5	0.90328	0.89846	0.990636	458	0	-0.070946	0.91174	0.88238	0.957652	460	0	0.13571
ENSG00000235884	5	0.90771	0.89846	0.990636	459	0	0.12761	0.11462	0.15074	0.540614	136	3	0.36427
XLOC_068271	17	0.9084	0.98616	1	460	2	-0.53119	0.017464	0.038286	0.35109	33	9	0.66001
ENSG00000214401	5	0.91223	0.89846	0.990636	461	0	0.11007	0.080924	0.073639	0.430831	91	3	0.41988
ENSG00000204588	5	0.91321	0.89846	0.990636	462	0	0.19568	0.035859	0.03004	0.299812	54	2	0.66229
XLOC_059934	5	0.91586	0.89846	0.990636	463	0	-0.095626	0.35348	0.36541	0.72096	247	2	0.28719
AXIN1	5	0.91633	0.89846	0.990636	464	0	0.074789	0.32505	0.34214	0.72096	236	2	0.27122
XLOC_015402	5	0.91798	0.89846	0.990636	465	0	0.01104	0.32059	0.34214	0.72096	232	2	0.4627
ENSG00000272482	5	0.91867	0.89846	0.990636	466	0	-0.011862	0.42759	0.41076	0.72096	291	1	0.16058
ENSG00000277566	4	0.91967	0.90789	0.990636	467	0	0.1417	0.13393	0.19129	0.607697	151	2	0.27942
ENSG00000261188	5	0.91982	0.89846	0.990636	468	0	0.033471	0.5066	0.47459	0.759349	310	1	0.157
ENSG00000240541	5	0.92096	0.89846	0.990636	469	0	0.11966	0.087099	0.15073	0.540614	97	3	0.48933
ENSG00000238164	5	0.92538	0.91359	0.990636	470	0	0.45714	0.0052598	0.0090145	0.299812	10	4	0.53536
ENSG00000273466	5	0.92624	0.9264	0.990636	471	0	0.12389	0.16737	0.25178	0.644016	168	2	0.5168
ENSG00000272661	5	0.92773	0.9264	0.990636	472	0	0.1643	0.099471	0.15073	0.540614	114	3	0.30644
ENSG00000244128	5	0.92898	0.9264	0.990636	473	0	0.051182	0.044817	0.043455	0.35109	62	2	0.59512
ENSG00000254815	5	0.93001	0.9264	0.990636	474	0	-0.019973	0.32127	0.34214	0.72096	233	1	0.17592
XLOC_029247	5	0.93144	0.9264	0.990636	475	0	0.15294	0.030109	0.03003	0.299812	51	3	0.48697
XLOC_053453	5	0.93204	0.9264	0.990636	476	0	0.3043	0.01303	0.021388	0.299812	24	4	0.33838
ENSG00000267940	5	0.93382	0.9264	0.990636	477	0	0.02415	0.14776	0.19341	0.607697	162	3	0.26443
ENSG00000231713	5	0.93932	0.92641	0.990636	478	0	0.037667	0.11253	0.15074	0.540614	133	2	0.58995
ENSG00000278730	5	0.94005	0.92641	0.990636	479	0	-0.037972	0.18941	0.25178	0.644016	181	2	0.43661
XLOC_015301	5	0.94184	0.92641	0.990636	480	0	0.074313	0.087157	0.15073	0.540614	98	2	0.59576
ENSG00000227695	5	0.94202	0.92641	0.990636	481	0	-0.056641	0.09011	0.15073	0.540614	101	3	0.58579
ENSG00000272144	5	0.94938	0.93845	0.993086	482	0	0.058544	0.24442	0.27067	0.649883	202	2	0.54484
ENSG00000232679	5	0.95001	0.93845	0.993086	483	0	-0.041671	0.25702	0.27067	0.649883	206	2	0.57536
ENSG00000227359	5	0.95277	0.93846	0.993086	484	0	0.037357	0.19247	0.25178	0.644016	183	2	0.54583
ENSG00000272941	5	0.95322	0.93846	0.993086	485	0	0.39818	0.026407	0.03003	0.299812	45	4	0.74954
ENSG00000238287	5	0.95668	0.94871	0.99772	486	0	-0.014326	0.30472	0.34213	0.72096	228	2	0.44588
ENSG00000257337	10	0.95777	0.97364	1	487	0	-0.24124	0.13532	0.13815	0.540614	153	2	0.56974
ENSG00000272994	5	0.9598	0.94872	0.99772	488	0	0.14657	0.58608	0.51608	0.759349	336	1	0.24999
ENSG00000267064	5	0.96323	0.96513	1	489	0	0.048297	0.50267	0.47458	0.759349	309	1	0.2021
XLOC_015901	14	0.96332	0.9863	1	490	1	-0.27729	0.0021316	0.0054821	0.299812	7	6	0.72115
XLOC_035867	5	0.96573	0.97755	1	491	0	0.29771	0.0076396	0.010602	0.299812	12	4	0.54409
ENSG00000213057	5	0.96699	0.97756	1	492	0	0.13893	0.48164	0.43338	0.735295	304	1	0.17859
ENSG00000233919	5	0.96981	0.98183	1	493	0	0.0493	0.095189	0.15073	0.540614	109	1	0.23752
ENSG00000254855	4	0.97095	0.98151	1	494	0	0.51623	0.012628	0.014214	0.299812	22	3	0.84365
ENSG00000260763	5	0.97415	0.98184	1	495	0	0.18048	0.13417	0.16569	0.540614	152	3	0.40777
XLOC_047196	5	0.97515	0.98184	1	496	0	0.18731	0.28037	0.29358	0.68236	218	2	0.32548
ENSG00000204934	10	0.97749	0.98948	1	497	0	-0.1766	0.022158	0.028314	0.299812	38	4	0.65993
ENSG00000267879	5	0.97845	0.98549	1	498	0	0.079588	0.26113	0.27068	0.649883	208	2	0.42738
ENSG00000224950	5	0.97853	0.98549	1	499	0	0.31127	0.063042	0.073629	0.430831	77	3	0.37467
ENSG00000205664	5	0.98581	0.99338	1	500	0	0.14151	0.36991	0.41075	0.72096	256	2	0.31422
ENSG00000272989	5	0.98632	0.99338	1	501	0	0.33154	0.015605	0.021398	0.299812	29	4	0.39387
XLOC_006258	5	0.98637	0.99338	1	502	0	0.28094	0.094556	0.15073	0.540614	107	3	0.56659
XLOC_010324	5	0.98859	0.99496	1	503	0	0.13307	0.091806	0.15073	0.540614	103	3	0.40572
ENSG00000235934	5	0.9917	0.99497	1	504	0	0.24955	0.061305	0.066912	0.430831	76	3	0.31299
ENSG00000229155	5	0.99177	0.99497	1	505	0	0.36261	0.025942	0.03003	0.299812	44	4	0.46389
ENSG00000245571	5	0.99411	0.99643	1	506	0	0.40663	0.0095283	0.020088	0.299812	17	4	0.73811
ENSG00000270504	5	0.99595	0.99874	1	507	0	0.22102	0.10672	0.15074	0.540614	125	3	0.36767
ENSG00000274605	5	0.99981	0.99998	1	508	0	0.42434	0.00018708	0.00023318	0.118687	1	5	0.69425

## Sheet: lncRNA library2 in vitro screen
id	num	neg|score	neg|p-value	neg|fdr	neg|rank	neg|goodsgrna	neg|lfc	pos|score	pos|p-value	pos|fdr	pos|rank	pos|goodsgrna	pos|lfc
ENSG00000276131	5	1.1005e-07	4.9612e-06	0.000631	1	5	-1.7623	1	1	1	507	0	-1.2292
PSMA7	5	2.4366e-07	4.9612e-06	0.000631	2	4	-2.1171	0.95405	0.99225	1	476	0	-1.0325
ENSG00000235823	5	3.0771e-07	4.9612e-06	0.000631	3	5	-2.6689	1	1	1	508	0	-1.1138
RPS27	5	3.76e-07	4.9612e-06	0.000631	4	4	-2.6966	0.06423	0.23496	0.937839	64	1	-1.5962
POLR2A	5	1.9186e-05	0.00012403	0.008523	5	4	-1.3382	0.99376	0.99873	1	498	0	-0.73342
CTNNB1	5	3.9466e-05	0.00012403	0.008523	6	5	-3.399	0.99962	0.99991	1	505	0	-1.0506
SF3A3	5	5.2954e-05	0.00012403	0.008523	7	4	-1.0995	0.47249	0.53864	0.959769	291	1	-0.42924
XLOC_033478	5	8.4683e-05	0.00013395	0.008523	8	5	-0.85332	0.99992	1	1	506	0	-0.55818
ENSG00000188825	10	0.00039236	0.0010667	0.045244	9	7	-1.2233	0.78976	0.87015	1	394	1	0.1049
FZD5	5	0.00071261	0.00076899	0.036042	10	4	-1.3752	0.9933	0.99873	1	497	0	-0.34277
XLOC_005971	5	0.0007515	0.00076899	0.036042	11	5	-0.8181	0.99925	0.99991	1	504	0	-0.60988
ENSG00000233930	5	0.00097126	0.00077891	0.036042	12	4	-0.50457	0.85981	0.9343	1	429	0	-0.31779
ENSG00000260339	5	0.0016916	0.0040037	0.139899	13	5	-0.24112	0.99831	0.9999	1	503	0	-0.15156
PORCN	10	0.0022537	0.0017711	0.069347	14	5	-0.96462	0.33669	0.58818	0.959769	244	3	0.51197
ENSG00000229348	5	0.0030513	0.0041228	0.139899	15	5	-0.38463	0.99695	0.99977	1	502	0	-0.26955
ENSG00000204876	5	0.0041764	0.0057103	0.158394	16	4	-0.4183	0.9917	0.99815	1	496	0	-0.24827
ENSG00000276851	5	0.004275	0.0062263	0.158394	17	2	-0.23913	0.64079	0.68823	0.959769	338	1	0.018271
ENSG00000236740	5	0.0049576	0.0072682	0.158394	18	3	-0.88959	0.0060269	0.039814	0.937839	8	2	0.69509
ENSG00000267614	5	0.0071094	0.007546	0.158394	19	4	-0.53203	0.029619	0.20316	0.937839	34	1	-0.31928
ENSG00000258655	5	0.0084589	0.0090145	0.158394	20	2	-0.5619	0.0096495	0.11635	0.937839	16	3	0.3459
ENSG00000248538	5	0.0091117	0.0090145	0.158394	21	4	-0.71266	0.35307	0.45756	0.959769	253	1	-0.42507
ENSG00000272417	5	0.010197	0.0090145	0.158394	22	3	-1.2157	0.78043	0.77855	1	387	0	-0.061628
XLOC_002540	5	0.011059	0.0090145	0.158394	23	4	-0.6442	0.96482	0.99414	1	480	0	-0.20182
ENSG00000232850	5	0.012265	0.0090244	0.158394	24	3	-0.50641	0.92845	0.97502	1	458	0	0.0038862
ENSG00000272824	5	0.012351	0.0090244	0.158394	25	4	-0.36028	0.9943	0.99915	1	500	0	-0.235
ENSG00000260766	5	0.01237	0.0090244	0.158394	26	3	-0.6169	0.98753	0.99671	1	494	0	-0.22825
XLOC_038808	5	0.012818	0.0090244	0.158394	27	3	-0.63184	0.61277	0.65817	0.959769	327	1	-0.17557
ENSG00000278484	5	0.013008	0.0090244	0.158394	28	3	-0.58528	0.92506	0.97502	1	456	0	-0.074922
XLOC_063083	12	0.013602	0.033721	0.264064	29	7	-0.58704	0.639	0.8223	1	336	2	0.25893
XLOC_019749	5	0.014587	0.0090244	0.158394	30	4	-0.48328	0.11662	0.32465	0.937839	122	1	-0.22656
XLOC_001143	5	0.017521	0.020475	0.189352	31	3	-0.36289	0.73418	0.71824	0.974902	368	1	0.082791
ENSG00000269318	5	0.017781	0.020475	0.189352	32	3	-1.1446	0.91365	0.97501	1	452	0	-0.041219
XLOC_002765	18	0.018401	0.05435	0.355933	33	9	-0.99042	0.29997	0.74289	1	224	5	0.4482
CSNK1A1	5	0.018577	0.020475	0.189352	34	4	-0.61391	0.70958	0.68824	0.959769	357	1	-0.22262
ENSG00000237188	4	0.019539	0.019225	0.189352	35	3	-0.32605	0.92618	0.98287	1	457	0	-0.24085
ENSG00000278834	5	0.020452	0.020475	0.189352	36	2	-0.6356	0.93806	0.9796	1	468	0	-0.1318
XLOC_033568	5	0.021229	0.020475	0.189352	37	2	-0.50006	0.081962	0.29672	0.937839	88	1	-0.051826
ENSG00000273226	5	0.021589	0.020475	0.189352	38	3	-0.67369	0.85181	0.922	1	424	0	-0.045783
ENSG00000269176	5	0.021973	0.020475	0.189352	39	4	-0.43306	0.86193	0.9343	1	430	0	-0.15303
ENSG00000253669	5	0.024249	0.020485	0.189352	40	2	-0.44943	0.55598	0.59773	0.959769	310	1	0.14166
ENSG00000260807	5	0.024857	0.020485	0.189352	41	4	-0.50248	0.21011	0.3768	0.937839	169	1	-0.2782
ENSG00000272512	5	0.024969	0.020485	0.189352	42	4	-0.40589	0.19294	0.37679	0.937839	161	1	-0.21331
ENSG00000241469	5	0.02657	0.020485	0.189352	43	4	-0.5753	0.9776	0.99564	1	486	0	-0.19262
ENSG00000260267	5	0.026721	0.020485	0.189352	44	3	-0.84252	0.53964	0.59772	0.959769	304	1	-0.097542
ENSG00000258867	5	0.026888	0.020485	0.189352	45	3	-1.0471	0.97677	0.99415	1	485	0	-0.13622
ENSG00000269899	5	0.02704	0.020485	0.189352	46	4	-0.85095	0.23807	0.39797	0.937839	184	1	-0.27532
ENSG00000269986	5	0.027362	0.020485	0.189352	47	2	-0.9262	0.59147	0.65816	0.959769	319	1	0.23864
ENSG00000248265	5	0.029984	0.022311	0.189352	48	4	-0.30477	0.98134	0.9967	1	490	0	-0.23862
ENSG00000272588	5	0.030639	0.022311	0.189352	49	2	-0.53556	0.25852	0.39797	0.937839	200	1	-0.15789
XLOC_004135	4	0.030712	0.03645	0.271666	50	3	-0.52251	0.93184	0.98287	1	465	0	-0.22752
XLOC_020023	10	0.030735	0.033513	0.264064	51	5	-0.63638	0.23439	0.57471	0.959769	180	3	0.30746
ENSG00000249650	5	0.031653	0.022311	0.189352	52	3	-0.67586	0.60387	0.65816	0.959769	325	1	-0.10479
XLOC_054465	5	0.03203	0.022311	0.189352	53	3	-0.46426	0.47147	0.53864	0.959769	290	1	0.039153
XLOC_053612	5	0.032959	0.022311	0.189352	54	2	-0.57912	0.9681	0.99415	1	482	0	-0.14992
ENSG00000273113	5	0.034625	0.02232	0.189352	55	2	-0.25992	0.44096	0.53864	0.959769	279	1	-0.12746
ENSG00000269044	5	0.035378	0.02232	0.189352	56	4	-0.68799	0.45691	0.53864	0.959769	284	1	-0.15972
XLOC_001140	5	0.036289	0.02232	0.189352	57	2	-0.42608	0.83308	0.8928	1	413	0	0.088354
ENSG00000273987	5	0.036695	0.02232	0.189352	58	3	-0.47645	0.53595	0.59772	0.959769	303	1	0.097225
XLOC_015302	5	0.036825	0.02232	0.189352	59	4	-0.58503	0.95332	0.99007	1	475	0	-0.27978
ENSG00000231612	5	0.036898	0.02232	0.189352	60	3	-0.33195	0.32102	0.39798	0.937839	234	2	0.11588
ENSG00000257086	5	0.036972	0.02232	0.189352	61	4	-0.89915	0.99444	0.99915	1	501	0	-0.44229
ENSG00000234771	5	0.0373	0.02232	0.189352	62	3	-0.37388	0.26122	0.39797	0.937839	203	1	-0.17659
ENSG00000276995	5	0.03875	0.02232	0.189352	63	3	-0.65503	0.83833	0.89281	1	415	0	-0.12226
ENSG00000254166	5	0.038766	0.02232	0.189352	64	4	-0.44497	0.99382	0.99873	1	499	0	-0.33884
ENSG00000273445	5	0.039168	0.02491	0.207857	65	3	-0.67382	0.84805	0.90828	1	423	0	-0.079558
ENSG00000272341	5	0.040464	0.031132	0.251603	66	4	-0.33289	0.94903	0.98707	1	472	0	-0.27971
XLOC_045237	5	0.041027	0.031141	0.251603	67	2	-0.67485	0.16583	0.34452	0.937839	148	2	0.35826
ENSG00000263470	5	0.042212	0.036827	0.271666	68	4	-0.64291	0.94273	0.98395	1	469	0	-0.24139
ENSG00000255177	5	0.042923	0.036827	0.271666	69	2	-1.007	0.77839	0.77854	1	385	0	0.015746
ENSG00000267201	5	0.043023	0.036827	0.271666	70	4	-0.45847	0.98197	0.9967	1	491	0	-0.20095
XLOC_064390	10	0.045298	0.04789	0.333921	71	3	-0.84741	0.25409	0.57472	0.959769	197	2	0.2988
ENSG00000237523	5	0.046226	0.044021	0.315585	72	3	-1.6078	0.90061	0.9537	1	447	0	-0.017037
ENSG00000231769	5	0.047416	0.044021	0.315585	73	4	-0.71144	0.86882	0.93431	1	431	0	-0.16624
ENSG00000250786	5	0.047874	0.055233	0.355933	74	3	-0.94697	0.89871	0.9537	1	444	0	-0.18588
ENSG00000260920	5	0.048118	0.055233	0.355933	75	4	-0.47465	0.61517	0.65817	0.959769	329	1	-0.14731
ENSG00000261253	10	0.049113	0.04789	0.333921	76	4	-0.73912	0.37382	0.58818	0.959769	265	2	0.25964
ENSG00000262769	5	0.050501	0.055243	0.355933	77	3	-0.31155	0.23116	0.39797	0.937839	178	2	0.4226
ENSG00000251059	5	0.051163	0.055243	0.355933	78	1	-0.072162	0.0373	0.21206	0.937839	40	3	0.399
ENSG00000281207	5	0.051366	0.055243	0.355933	79	4	-0.24759	0.73	0.68824	0.959769	365	1	-0.11689
ENSG00000230266	5	0.053927	0.1296	0.470788	80	3	-0.46329	0.35834	0.49361	0.959769	255	2	0.18097
ENSG00000275549	5	0.056081	0.1296	0.470788	81	1	-0.16926	0.78895	0.77855	1	392	0	0.081323
ENSG00000277287	5	0.057715	0.1296	0.470788	82	1	-0.21426	0.067744	0.23496	0.937839	72	3	0.22253
ENSG00000233967	10	0.060496	0.078283	0.470788	83	6	-0.6861	0.076582	0.38323	0.937839	83	3	0.31436
ENSG00000269439	5	0.065186	0.13705	0.470788	84	3	-0.3824	0.85329	0.92201	1	425	0	-0.12052
ENSG00000234949	5	0.065435	0.13705	0.470788	85	2	-0.57457	0.66503	0.68823	0.959769	342	1	0.057799
ENSG00000196167	5	0.066357	0.13705	0.470788	86	2	-0.91587	0.78448	0.77855	1	389	0	0.099356
PCNA	5	0.069093	0.13705	0.470788	87	3	-0.33764	0.74812	0.71824	0.974902	372	1	0.12714
ENSG00000246640	5	0.06948	0.13705	0.470788	88	3	-0.41077	0.95317	0.99007	1	474	0	-0.16641
ENSG00000276663	5	0.070357	0.13705	0.470788	89	3	-0.79071	0.91485	0.97501	1	453	0	-0.0059541
ENSG00000275413	5	0.070564	0.13705	0.470788	90	2	-0.48022	0.878	0.94478	1	434	0	-0.18528
ENSG00000276334	5	0.071513	0.13705	0.470788	91	2	-0.82303	0.35906	0.49361	0.959769	256	2	0.24614
ENSG00000225030	5	0.073025	0.13705	0.470788	92	3	-1.216	0.077305	0.23497	0.937839	85	2	0.36055
ENSG00000263325	5	0.074871	0.13705	0.470788	93	3	-0.33408	0.099424	0.30361	0.937839	106	1	0.051363
ENSG00000259426	5	0.077593	0.13705	0.470788	94	3	-0.34943	0.31797	0.39798	0.937839	230	2	0.18108
ENSG00000238178	15	0.078756	0.079483	0.470788	95	7	-0.68629	0.0085104	0.14111	0.937839	13	5	0.71838
XLOC_063663	5	0.078837	0.13705	0.470788	96	3	-0.50721	0.9766	0.99415	1	484	0	-0.19319
ENSG00000275216	5	0.08176	0.13705	0.470788	97	2	-1.0229	0.90434	0.95371	1	448	0	-0.13118
ENSG00000244055	10	0.082133	0.085993	0.470788	98	6	-0.37888	0.1121	0.40486	0.940974	118	2	0.27073
XLOC_017506	5	0.084275	0.13705	0.470788	99	3	-0.69171	0.61437	0.65817	0.959769	328	1	0.062635
ENSG00000267530	5	0.084568	0.13705	0.470788	100	3	-0.35978	0.65271	0.68823	0.959769	340	1	0.16369
ENSG00000259209	5	0.085157	0.13705	0.470788	101	3	-0.33124	0.98625	0.99671	1	493	0	-0.13088
XLOC_058076	5	0.086527	0.13705	0.470788	102	3	-0.42681	0.8187	0.87448	1	407	0	-0.01798
ENSG00000268129	4	0.086781	0.11249	0.470788	103	1	0.093632	0.15896	0.30737	0.937839	143	2	0.24128
ENSG00000234076	5	0.088343	0.13705	0.470788	104	3	-0.71567	0.98838	0.9974	1	495	0	-0.17782
XLOC_010489	5	0.088357	0.13705	0.470788	105	2	-0.42703	0.60059	0.65816	0.959769	322	1	0.025337
ENSG00000271930	5	0.08851	0.13705	0.470788	106	3	-0.45873	0.89137	0.94479	1	440	0	-0.11108
ENSG00000249395	5	0.088843	0.13705	0.470788	107	3	-0.40891	0.71022	0.68824	0.959769	358	1	0.086323
ENSG00000230438	5	0.091191	0.13705	0.470788	108	3	-0.48762	0.96733	0.99415	1	481	0	-0.06504
ENSG00000277511	5	0.09152	0.13705	0.470788	109	3	-0.46917	0.60142	0.65816	0.959769	323	1	0.053406
XLOC_052542	10	0.091921	0.11009	0.470788	110	5	-0.70866	0.069888	0.38322	0.937839	76	4	0.62923
ENSG00000222017	4	0.092445	0.1125	0.470788	111	3	-0.2165	0.031816	0.17044	0.937839	35	1	-0.18489
ENSG00000273196	5	0.092889	0.13705	0.470788	112	3	-0.51528	0.35549	0.45756	0.959769	254	1	-0.1402
ENSG00000225490	5	0.094688	0.13706	0.470788	113	1	-0.30403	0.57704	0.62799	0.959769	315	1	-0.0080124
ENSG00000272944	5	0.094948	0.13706	0.470788	114	3	-0.57524	0.93111	0.97502	1	463	0	-0.047516
XLOC_018507	13	0.095573	0.13111	0.470788	115	5	-1.0096	0.088498	0.47889	0.959769	97	5	0.32944
ENSG00000271868	5	0.095987	0.13706	0.470788	116	3	-0.4151	0.63852	0.68823	0.959769	335	1	-0.21297
XLOC_060916	5	0.096198	0.13706	0.470788	117	2	-0.4049	0.34212	0.45755	0.959769	246	1	0.083555
XLOC_003148	5	0.099424	0.13706	0.470788	118	1	0.078306	0.37134	0.5146	0.959769	264	2	0.12748
ENSG00000233393	5	0.10414	0.13706	0.470788	119	2	-0.172	0.017857	0.12593	0.937839	24	3	0.41879
ENSG00000231025	5	0.10571	0.13706	0.470788	120	2	-0.72174	0.40793	0.53863	0.959769	272	1	-0.08858
XLOC_057820	4	0.10615	0.11876	0.470788	121	3	-0.59696	0.57453	0.60476	0.959769	314	1	-0.24672
ENSG00000227627	5	0.10702	0.13706	0.470788	122	2	-0.52623	0.35111	0.45756	0.959769	252	2	0.34222
ENSG00000178977	5	0.10781	0.13706	0.470788	123	3	-0.50209	0.79625	0.83301	1	398	0	-0.11592
ENSG00000228906	4	0.10835	0.11876	0.470788	124	1	0.065607	0.15795	0.30737	0.937839	141	2	0.39849
ENSG00000246334	5	0.11034	0.13706	0.470788	125	2	-0.42577	0.6505	0.68823	0.959769	339	1	0.0067018
ENSG00000257048	5	0.1104	0.13706	0.470788	126	2	-0.30888	0.68523	0.68824	0.959769	348	1	0.19587
ENSG00000228541	5	0.1109	0.13706	0.470788	127	2	-0.40849	0.09152	0.3036	0.937839	101	2	0.21675
ENSG00000235897	5	0.11351	0.13706	0.470788	128	2	-0.50434	0.068682	0.23496	0.937839	74	2	0.41227
XLOC_008954	5	0.11456	0.13706	0.470788	129	3	-0.53679	0.94743	0.98706	1	471	0	-0.02057
ENSG00000274373	5	0.11539	0.13706	0.470788	130	2	-0.3154	0.93091	0.97502	1	462	0	-0.19438
XLOC_023698	5	0.11801	0.13706	0.470788	131	3	-0.39858	0.24854	0.39797	0.937839	191	2	0.25496
ENSG00000231365	5	0.11817	0.13706	0.470788	132	2	-0.11958	0.70766	0.68824	0.959769	355	1	0.086161
XLOC_067344	5	0.11937	0.13706	0.470788	133	3	-0.67621	0.36556	0.49362	0.959769	257	2	0.19789
ENSG00000244733	5	0.12126	0.13706	0.470788	134	1	-0.17817	0.2851	0.39798	0.937839	217	1	0.16541
ENSG00000231856	5	0.12191	0.13706	0.470788	135	3	-0.91442	0.037666	0.21207	0.937839	41	2	0.42626
ENSG00000274979	5	0.12397	0.13706	0.470788	136	2	-0.49734	0.89108	0.94479	1	439	0	-0.14508
ENSG00000266088	5	0.12428	0.13706	0.470788	137	3	-0.28167	0.31977	0.39798	0.937839	233	1	-0.1065
ENSG00000224959	5	0.12667	0.14716	0.470788	138	3	-0.36861	0.11196	0.32465	0.937839	117	1	0.04219
ENSG00000272906	5	0.12742	0.14716	0.470788	139	1	-0.18488	0.85838	0.9343	1	428	0	0.095533
ENSG00000230149	5	0.12804	0.14716	0.470788	140	2	-0.27233	0.13157	0.33302	0.937839	131	2	0.36945
ENSG00000225361	10	0.12928	0.23914	0.615803	141	5	-0.5538	0.93304	0.92368	1	466	1	0.089427
ENSG00000267481	5	0.13071	0.14716	0.470788	142	3	-0.59858	0.71085	0.68824	0.959769	359	1	0.064288
ENSG00000227039	5	0.13508	0.14716	0.470788	143	2	-0.23204	0.27448	0.39798	0.937839	211	2	0.16148
ENSG00000272990	5	0.1366	0.14716	0.470788	144	1	-0.054474	0.46734	0.53864	0.959769	288	1	0.050835
ENSG00000254610	5	0.13812	0.14717	0.470788	145	2	-0.45698	0.24993	0.39797	0.937839	192	2	0.19726
ENSG00000250742	4	0.13866	0.12618	0.470788	146	2	-0.42332	0.58099	0.60476	0.959769	317	1	-0.3268
ENSG00000267317	10	0.13882	0.25542	0.615803	147	5	-0.66244	0.26239	0.58817	0.959769	204	1	0.083216
XLOC_016133	5	0.14051	0.14717	0.470788	148	3	-0.58095	0.44525	0.53864	0.959769	282	1	0.039419
ENSG00000268858	5	0.14363	0.14717	0.470788	149	3	-0.28871	0.88665	0.94478	1	436	0	-0.13899
ENSG00000230532	5	0.14419	0.14717	0.470788	150	2	-0.45901	0.92989	0.97502	1	460	0	-0.2935
ENSG00000270246	5	0.14596	0.14717	0.470788	151	2	-0.38312	0.70894	0.68824	0.959769	356	1	-0.0097552
ENSG00000260000	5	0.14963	0.14717	0.470788	152	2	-0.40809	0.95985	0.99414	1	478	0	-0.22926
XLOC_057748	5	0.15022	0.14717	0.470788	153	1	-0.066798	0.16959	0.34452	0.937839	151	1	0.21798
ENSG00000248458	4	0.15093	0.16439	0.492201	154	2	-0.30672	0.065799	0.24935	0.937839	66	2	0.44378
ENSG00000261087	5	0.15172	0.1563	0.470788	155	2	-0.62736	0.085157	0.29673	0.937839	92	1	-0.11118
XLOC_006782	5	0.15333	0.1563	0.470788	156	2	-1.0578	0.20022	0.37679	0.937839	166	2	0.32223
ENSG00000276115	5	0.15456	0.1563	0.470788	157	2	-0.45939	0.29934	0.39798	0.937839	222	2	0.21142
ENSG00000235501	5	0.15472	0.1563	0.470788	158	3	-0.40028	0.58979	0.65816	0.959769	318	1	0.035837
ENSG00000267698	5	0.15622	0.1563	0.470788	159	2	-0.32573	0.25272	0.39797	0.937839	196	2	0.17133
XLOC_043108	5	0.15626	0.1563	0.470788	160	3	-0.30498	0.18279	0.35927	0.937839	158	1	-0.12602
ENSG00000249806	5	0.15705	0.1563	0.470788	161	2	-0.43022	0.79043	0.77855	1	395	0	0.080371
ENSG00000267288	5	0.15938	0.1563	0.470788	162	3	-0.36616	0.63624	0.68823	0.959769	334	1	-0.20114
ENSG00000256443	5	0.16208	0.1563	0.470788	163	3	-0.40064	0.89594	0.94479	1	443	0	-0.0010543
ENSG00000232533	5	0.16367	0.1563	0.470788	164	2	-0.18342	0.065854	0.23496	0.937839	67	1	0.036203
ENSG00000259306	5	0.16481	0.1563	0.470788	165	3	-0.27852	0.78498	0.77855	1	390	0	0.076304
XLOC_044948	5	0.16663	0.1563	0.470788	166	1	-0.1046	0.7789	0.77854	1	386	0	0.12186
XLOC_056714	5	0.16811	0.1563	0.470788	167	3	-0.33174	0.46319	0.53864	0.959769	286	1	0.10625
ENSG00000233589	5	0.16959	0.15631	0.470788	168	3	-0.33681	0.4663	0.53864	0.959769	287	1	0.18301
ENSG00000269416	10	0.17031	0.27693	0.615803	169	5	-0.39695	0.41526	0.62026	0.959769	274	2	0.15316
ENSG00000267128	5	0.17031	0.15631	0.470788	170	3	-0.33506	0.72271	0.68824	0.959769	364	1	0.092971
ENSG00000269974	5	0.17497	0.15631	0.470788	171	3	-0.32373	0.73948	0.71824	0.974902	371	1	0.058632
ENSG00000272654	5	0.17921	0.15631	0.470788	172	3	-0.24322	0.59231	0.65816	0.959769	321	1	0.015078
XLOC_014205	5	0.18279	0.15631	0.470788	173	2	-0.6558	0.32604	0.43633	0.959769	238	1	0.10236
ENSG00000257252	5	0.18966	0.22154	0.615803	174	2	-0.39386	0.30964	0.39798	0.937839	227	1	0.12265
ENSG00000223725	5	0.19268	0.23042	0.615803	175	3	-0.42768	0.32853	0.43634	0.959769	240	1	-0.0616
ENSG00000261338	5	0.19439	0.23042	0.615803	176	1	-0.14563	0.26791	0.39797	0.937839	208	1	0.062633
XLOC_065844	5	0.19492	0.23042	0.615803	177	2	-0.38245	0.026721	0.20315	0.937839	30	3	0.37045
ENSG00000251191	5	0.19612	0.23042	0.615803	178	3	-0.20184	0.15622	0.34451	0.937839	140	2	0.18003
ENSG00000260711	5	0.19757	0.23042	0.615803	179	3	-0.8675	0.66574	0.68823	0.959769	343	1	-0.03903
ENSG00000228223	5	0.20156	0.23043	0.615803	180	1	-0.017069	0.48167	0.53864	0.959769	294	1	0.096169
ENSG00000245573	5	0.20257	0.23043	0.615803	181	3	-0.34406	0.41243	0.53863	0.959769	273	1	-0.22101
ENSG00000276248	5	0.20442	0.23043	0.615803	182	2	-0.42984	0.76687	0.74826	1	380	1	-0.00091833
ENSG00000227374	5	0.20585	0.23043	0.615803	183	1	-0.37208	0.083561	0.29673	0.937839	90	1	0.19481
ENSG00000261000	5	0.20727	0.23043	0.615803	184	2	-0.83012	0.55059	0.59773	0.959769	308	1	0.083605
XLOC_066446	5	0.21011	0.25346	0.615803	185	1	-0.1758	0.79287	0.80706	1	397	0	0.076632
ENSG00000248734	7	0.21058	0.23507	0.615803	186	2	-0.62223	0.78947	0.81046	1	393	1	0.16505
ENSG00000254632	5	0.21153	0.25346	0.615803	187	1	-0.034615	0.68455	0.68824	0.959769	347	1	0.085015
ENSG00000259891	5	0.21319	0.25346	0.615803	188	3	-0.58011	0.88962	0.94479	1	437	0	-0.082099
ENSG00000240731	5	0.2136	0.25347	0.615803	189	2	-0.25786	0.8715	0.93431	1	433	0	-0.12656
ENSG00000177640	5	0.21436	0.25347	0.615803	190	2	-0.1924	0.93171	0.97502	1	464	0	-0.033416
XLOC_036020	5	0.21718	0.25347	0.615803	191	1	-0.10488	0.072945	0.23497	0.937839	77	2	0.34304
ENSG00000225489	10	0.21906	0.28071	0.615803	192	3	-0.52184	0.28332	0.58817	0.959769	215	2	0.24171
XLOC_013489	5	0.22037	0.27079	0.615803	193	2	-0.43334	0.34701	0.45756	0.959769	249	1	-0.11267
ENSG00000117242	5	0.22091	0.27079	0.615803	194	3	-0.32403	0.12281	0.32466	0.937839	127	2	0.25825
ENSG00000277938	5	0.22143	0.2708	0.615803	195	3	-0.88584	0.98003	0.9967	1	489	0	-0.14659
ENSG00000272630	5	0.22279	0.2708	0.615803	196	2	-0.40216	0.61597	0.65817	0.959769	330	1	0.071695
XLOC_067341	5	0.22377	0.2708	0.615803	197	2	-0.29739	0.97957	0.9967	1	488	0	-0.1083
XLOC_041010	5	0.22419	0.2708	0.615803	198	2	-0.1318	0.31868	0.39798	0.937839	231	2	0.24387
XLOC_004360	10	0.2251	0.28071	0.615803	199	2	-0.21019	0.083645	0.39604	0.937839	91	3	0.56845
XLOC_049817	5	0.22717	0.2918	0.615803	200	3	-0.30195	0.97872	0.9967	1	487	0	-0.16005
ENSG00000225434	5	0.22822	0.29181	0.615803	201	3	-0.22036	0.93447	0.97502	1	467	0	-0.014916
ENSG00000224635	5	0.22838	0.29181	0.615803	202	2	-0.30045	0.82811	0.8928	1	412	0	-0.092191
ENSG00000255521	5	0.2335	0.29923	0.615803	203	3	-0.23156	0.77787	0.77854	1	384	0	-0.02383
ENSG00000270055	5	0.23403	0.29923	0.615803	204	3	-0.4453	0.47964	0.53864	0.959769	293	1	0.015249
XLOC_011078	5	0.2367	0.29923	0.615803	205	1	0.035957	0.17987	0.35926	0.937839	156	2	0.48161
ENSG00000229642	5	0.2422	0.29923	0.615803	206	1	-0.064549	0.10571	0.313	0.937839	113	1	-0.029743
ENSG00000198221	5	0.24494	0.29923	0.615803	207	1	-0.038668	0.21718	0.3768	0.937839	172	2	0.15663
ENSG00000225302	5	0.24854	0.29923	0.615803	208	2	-0.26197	0.95013	0.98707	1	473	0	-0.092255
ENSG00000260160	5	0.25176	0.29923	0.615803	209	2	-0.21333	0.92441	0.97501	1	455	0	-0.0020623
ENSG00000226808	5	0.25411	0.29923	0.615803	210	2	-0.34201	0.10264	0.30361	0.937839	108	2	0.28241
ENSG00000232445	5	0.25447	0.29923	0.615803	211	2	-0.20247	0.56837	0.59773	0.959769	312	1	0.097149
ENSG00000258634	10	0.25807	0.32071	0.615803	212	3	-0.47393	0.96467	0.98393	1	479	0	0.13105
ENSG00000184809	5	0.25852	0.29923	0.615803	213	2	-0.44265	0.25761	0.39797	0.937839	198	2	0.30604
ENSG00000259772	4	0.25984	0.24548	0.615803	214	2	-0.51904	0.43252	0.47363	0.959769	277	1	0.021046
ENSG00000227744	5	0.26791	0.29923	0.615803	215	1	-0.14774	0.75709	0.71825	0.974902	378	1	0.11403
ENSG00000253522	5	0.26925	0.29923	0.615803	216	1	-0.095442	0.12435	0.32466	0.937839	128	1	0.1571
ENSG00000280303	5	0.27058	0.29923	0.615803	217	1	-0.10852	0.25901	0.39797	0.937839	202	2	0.17622
ENSG00000230896	5	0.27165	0.29923	0.615803	218	2	-0.6333	0.36745	0.49362	0.959769	260	1	-0.014469
XLOC_063079	5	0.27191	0.29923	0.615803	219	2	-0.21748	0.32875	0.43634	0.959769	241	2	0.15515
ENSG00000245466	5	0.27324	0.29923	0.615803	220	2	-0.30148	0.22377	0.39797	0.937839	175	2	0.27912
ENSG00000274173	5	0.27377	0.29923	0.615803	221	2	-0.43174	0.81914	0.87448	1	408	0	0.010518
ENSG00000266258	10	0.274	0.34672	0.615803	222	2	-0.39313	0.44829	0.63484	0.959769	283	3	0.18269
ENSG00000229167	5	0.27456	0.29923	0.615803	223	2	-0.44657	0.24577	0.39797	0.937839	189	2	0.26603
ENSG00000274825	5	0.27721	0.32279	0.615803	224	2	-0.26761	0.19426	0.37679	0.937839	162	2	0.19086
ENSG00000228037	5	0.28226	0.32279	0.615803	225	2	-0.20279	0.80428	0.85544	1	402	0	-0.051183
ENSG00000240291	5	0.28248	0.32279	0.615803	226	2	-0.27248	0.23678	0.39797	0.937839	182	2	0.1598
ENSG00000261512	5	0.28772	0.32279	0.615803	227	1	-0.012561	0.027043	0.20315	0.937839	31	2	0.52178
ENSG00000226472	5	0.28865	0.32279	0.615803	228	2	-0.36728	0.84461	0.89281	1	421	0	0.083751
ENSG00000261379	5	0.29649	0.32279	0.615803	229	2	-0.48094	0.9305	0.97502	1	461	0	-0.17217
ENSG00000272787	5	0.29681	0.32279	0.615803	230	1	-0.2756	0.60955	0.65817	0.959769	326	1	0.12477
ENSG00000203499	10	0.29933	0.34673	0.615803	231	2	-0.39539	0.74876	0.79895	1	373	2	0.25214
ENSG00000275632	5	0.29934	0.3228	0.615803	232	2	-0.20462	0.62543	0.68823	0.959769	331	1	0.22165
ENSG00000255468	5	0.30068	0.3228	0.615803	233	1	-0.11601	0.49172	0.53864	0.959769	297	1	-0.064816
XLOC_006785	4	0.30143	0.2895	0.615803	234	2	-0.34253	0.73844	0.81198	1	370	0	-0.1769
ENSG00000259977	5	0.30149	0.3228	0.615803	235	2	-0.336	0.82431	0.87448	1	411	0	0.18409
XLOC_057259	15	0.30189	0.4065	0.644569	236	5	-0.49227	0.085967	0.51152	0.959769	94	5	0.37331
ENSG00000273257	5	0.30325	0.3228	0.615803	237	1	-0.076974	0.0096185	0.11635	0.937839	15	2	0.65587
ENSG00000274444	5	0.30506	0.3228	0.615803	238	2	-0.18875	0.23403	0.39797	0.937839	179	2	0.19591
XLOC_060344	5	0.30581	0.3228	0.615803	239	1	-0.1249	0.31725	0.39798	0.937839	229	1	0.028836
ENSG00000250271	5	0.30709	0.3228	0.615803	240	1	-0.13858	0.24785	0.39797	0.937839	190	2	0.19934
ENSG00000271997	5	0.30964	0.3228	0.615803	241	1	-0.16394	0.021589	0.12934	0.937839	28	2	0.48411
ENSG00000224739	5	0.31366	0.3228	0.615803	242	2	-0.34676	0.55509	0.59773	0.959769	309	1	-0.0034877
XLOC_011069	10	0.31774	0.34673	0.615803	243	1	-0.18827	0.15923	0.50733	0.959769	144	4	0.45002
ENSG00000231483	5	0.3194	0.3228	0.615803	244	2	-0.34988	0.2851	0.39798	0.937839	216	2	0.29428
ENSG00000273729	5	0.31977	0.3228	0.615803	245	2	-0.48578	0.75431	0.71825	0.974902	375	1	-0.02595
ENSG00000234684	5	0.32156	0.36657	0.615803	246	2	-0.31475	0.8705	0.93431	1	432	0	-0.049721
ENSG00000273084	5	0.32228	0.36657	0.615803	247	2	-0.30265	0.73537	0.71824	0.974902	369	1	0.067229
XLOC_010325	5	0.323	0.36657	0.615803	248	2	-0.26466	0.88991	0.94479	1	438	0	0.023722
ENSG00000273314	5	0.32444	0.36657	0.615803	249	2	-0.88927	0.79141	0.77855	1	396	0	0.072683
ENSG00000278133	10	0.32499	0.34673	0.615803	250	3	-0.63907	0.085438	0.40485	0.940974	93	3	0.37525
ENSG00000254837	5	0.32604	0.36657	0.615803	251	1	-0.24402	0.65418	0.68823	0.959769	341	1	0.080078
ENSG00000273038	5	0.32728	0.36657	0.615803	252	2	-0.26184	0.94359	0.98706	1	470	0	-0.10313
ENSG00000206337	10	0.32979	0.35307	0.615803	253	1	-0.17284	0.067331	0.38322	0.937839	70	5	0.29657
ENSG00000214293	5	0.3335	0.36657	0.615803	254	2	-0.20018	0.49866	0.53864	0.959769	299	1	0.3157
ENSG00000224899	5	0.33474	0.36657	0.615803	255	2	-0.40745	0.46006	0.53864	0.959769	285	1	0.025252
ENSG00000229124	5	0.3372	0.36657	0.615803	256	1	-0.024702	0.086751	0.3036	0.937839	95	2	0.18809
XLOC_029539	5	0.33812	0.36657	0.615803	257	2	-0.80854	0.10318	0.30361	0.937839	109	2	0.63033
ENSG00000251143	5	0.33884	0.36657	0.615803	258	2	-0.21335	0.13355	0.33303	0.937839	132	2	0.22054
XLOC_035294	20	0.34382	0.47012	0.67866	259	7	-0.78518	0.26617	0.68632	0.959769	206	5	0.64367
ENSG00000214733	5	0.34457	0.36657	0.615803	260	2	-0.38748	0.28723	0.39798	0.937839	218	2	0.27315
ENSG00000263826	5	0.34579	0.36657	0.615803	261	1	-0.068959	0.18133	0.35927	0.937839	157	2	0.16568
ENSG00000243155	5	0.34822	0.36657	0.615803	262	2	-0.27785	0.17411	0.34452	0.937839	154	2	0.3288
ENSG00000268403	4	0.35344	0.30818	0.615803	263	1	0.12218	0.11837	0.2764	0.937839	124	2	0.58033
ENSG00000256802	5	0.35472	0.36657	0.615803	264	2	-0.26294	0.067475	0.23496	0.937839	71	1	0.089859
ENSG00000262877	7	0.35666	0.36788	0.615954	265	3	-0.40764	0.048184	0.27137	0.937839	52	3	0.43544
ENSG00000226029	5	0.35906	0.36657	0.615803	266	2	-0.22357	0.91532	0.97501	1	454	0	0.015243
ENSG00000227252	5	0.3591	0.36657	0.615803	267	2	-0.12923	0.016167	0.12056	0.937839	21	2	0.28336
ENSG00000272141	5	0.3605	0.36657	0.615803	268	2	-0.39546	0.58047	0.628	0.959769	316	1	0.22284
ENSG00000226644	5	0.36149	0.36657	0.615803	269	2	-0.1977	0.70574	0.68824	0.959769	354	1	0.1109
ENSG00000268006	5	0.36269	0.36657	0.615803	270	1	-0.36155	0.034625	0.21206	0.937839	38	2	0.33738
ENSG00000225964	5	0.36388	0.36657	0.615803	271	2	-0.52083	0.27191	0.39798	0.937839	210	1	0.15955
XLOC_056036	5	0.36412	0.36657	0.615803	272	2	-0.45708	0.32803	0.43634	0.959769	239	2	0.21685
ENSG00000233016	5	0.36745	0.36657	0.615803	273	2	-0.14752	0.037951	0.21207	0.937839	42	2	0.25459
ENSG00000263893	5	0.36864	0.36657	0.615803	274	1	0.011083	0.016946	0.12381	0.937839	23	3	0.68223
ENSG00000268713	5	0.37207	0.36657	0.615803	275	2	-0.25023	0.004275	0.036579	0.937839	5	1	-0.054583
ENSG00000206417	5	0.37279	0.36657	0.615803	276	2	-0.39579	0.1987	0.37679	0.937839	165	1	-0.23062
ENSG00000234432	5	0.37351	0.36657	0.615803	277	2	-0.17465	0.04179	0.21207	0.937839	45	2	0.39772
XLOC_001025	20	0.37504	0.47173	0.67866	278	7	-0.58136	0.1352	0.63679	0.959769	133	6	0.54078
ENSG00000225733	5	0.37572	0.36657	0.615803	279	1	-0.31048	0.0086938	0.11635	0.937839	14	3	0.8157
ENSG00000225335	5	0.37924	0.36657	0.615803	280	2	-0.19492	0.71401	0.68824	0.959769	361	1	0.1001
ENSG00000270959	5	0.38738	0.36658	0.615803	281	1	-0.027348	0.042174	0.21207	0.937839	46	3	0.2646
ENSG00000269958	5	0.39012	0.36658	0.615803	282	2	-0.27301	0.49569	0.53864	0.959769	298	1	0.13166
ENSG00000260793	5	0.392	0.36658	0.615803	283	1	-0.044978	0.26672	0.39797	0.937839	207	2	0.31297
ENSG00000255050	5	0.39589	0.36658	0.615803	284	2	-0.25177	0.16218	0.34452	0.937839	147	1	-0.089799
XLOC_036256	5	0.39659	0.36658	0.615803	285	1	-0.13872	0.8998	0.9537	1	446	0	-0.034473
ENSG00000236255	5	0.40001	0.36658	0.615803	286	2	-0.68968	0.15472	0.34451	0.937839	139	1	0.082094
ENSG00000235052	5	0.40094	0.36658	0.615803	287	2	-0.48213	0.38506	0.53863	0.959769	269	1	-0.060747
ENSG00000270557	5	0.40342	0.36658	0.615803	288	1	-0.078272	0.10373	0.30361	0.937839	110	2	0.25841
XLOC_039523	5	0.40382	0.36658	0.615803	289	2	-0.25281	0.34334	0.45755	0.959769	247	1	-0.1109
ENSG00000242516	5	0.40793	0.36658	0.615803	290	2	-0.22172	0.96991	0.99415	1	483	0	-0.13296
ENSG00000234608	5	0.40814	0.36658	0.615803	291	2	-0.25078	0.23747	0.39797	0.937839	183	2	0.2029
ENSG00000270640	5	0.40958	0.36658	0.615803	292	2	-0.19702	0.11351	0.32465	0.937839	119	2	0.36362
ENSG00000274712	5	0.41246	0.36658	0.615803	293	2	-0.28755	0.54696	0.59773	0.959769	306	1	0.042125
XLOC_012443	5	0.41354	0.36658	0.615803	294	1	-0.27109	0.37423	0.53863	0.959769	266	2	0.15435
ENSG00000278035	5	0.4139	0.36658	0.615803	295	2	-0.31876	0.63928	0.68823	0.959769	337	1	0.22672
ENSG00000231298	5	0.41911	0.36658	0.615803	296	1	-0.13347	0.024437	0.12935	0.937839	29	3	0.45585
ENSG00000228817	7	0.42017	0.47706	0.67866	297	2	-0.38878	0.068634	0.28579	0.937839	73	3	0.22354
ENSG00000257913	5	0.42036	0.36658	0.615803	298	2	-0.494	0.80751	0.85545	1	403	0	0.16219
ENSG00000260877	5	0.42354	0.36658	0.615803	299	1	-0.1131	0.89453	0.94479	1	442	0	-0.08345
ENSG00000273001	5	0.42574	0.36658	0.615803	300	1	-0.1556	0.17548	0.34452	0.937839	155	1	0.035222
ENSG00000253641	5	0.4261	0.36658	0.615803	301	2	-0.31873	0.78648	0.77855	1	391	0	0.181
ENSG00000251307	5	0.42754	0.36658	0.615803	302	2	-0.42754	0.069621	0.23497	0.937839	75	2	0.34423
XLOC_015014	29	0.42788	0.61024	0.79184	303	9	-1.5815	0.0079667	0.19447	0.937839	12	8	1.0348
ENSG00000223393	5	0.43121	0.36658	0.615803	304	1	-0.047406	0.16205	0.34452	0.937839	146	2	0.23082
XLOC_035165	5	0.4323	0.36658	0.615803	305	2	-0.26729	0.22419	0.39797	0.937839	176	1	-0.19185
ENSG00000223979	5	0.43773	0.36658	0.615803	306	2	-0.17882	0.101	0.30361	0.937839	107	2	0.46814
ENSG00000265688	5	0.44327	0.36658	0.615803	307	2	-0.33562	0.42903	0.53863	0.959769	276	1	-0.026296
ENSG00000235609	5	0.44525	0.36658	0.615803	308	2	-0.40398	0.63318	0.68823	0.959769	332	1	0.13582
ENSG00000233845	5	0.44968	0.36658	0.615803	309	2	-0.41386	0.95744	0.99414	1	477	0	-0.056005
XLOC_012197	4	0.45546	0.38696	0.618016	310	1	-0.11076	0.84535	0.91507	1	422	0	-0.011032
XLOC_001148	5	0.45796	0.38853	0.618016	311	1	-0.11279	0.36845	0.49362	0.959769	261	2	0.1392
ENSG00000254343	9	0.45849	0.43347	0.662204	312	2	-0.42487	0.9847	0.99598	1	492	0	0.015641
XLOC_062627	5	0.4611	0.38853	0.618016	313	1	0.025252	0.29577	0.39798	0.937839	221	2	0.26719
ENSG00000270130	5	0.46387	0.38853	0.618016	314	2	-0.21082	0.075442	0.23497	0.937839	80	3	0.25572
ENSG00000261116	5	0.46527	0.38853	0.618016	315	1	-0.2152	0.34534	0.45756	0.959769	248	2	0.3106
ENSG00000273399	5	0.46734	0.38853	0.618016	316	2	-0.28153	0.48571	0.53864	0.959769	295	1	-0.15708
ENSG00000251584	5	0.46882	0.38853	0.618016	317	2	-0.62306	0.30068	0.39798	0.937839	225	1	-0.024774
ENSG00000258920	5	0.47093	0.38853	0.618016	318	2	-0.36024	0.83793	0.89281	1	414	0	0.014174
ENSG00000177337	5	0.48369	0.38854	0.618016	319	1	-0.21232	0.24357	0.39797	0.937839	186	1	0.095433
ENSG00000265246	5	0.48772	0.38854	0.618016	320	1	-0.11203	0.25202	0.39797	0.937839	195	2	0.31787
ENSG00000213981	5	0.48779	0.38854	0.618016	321	2	-0.64876	0.35039	0.45756	0.959769	251	2	0.15729
ENSG00000244300	5	0.49059	0.38854	0.618016	322	2	-0.2557	0.2639	0.39797	0.937839	205	2	0.21238
XLOC_059535	5	0.49198	0.38854	0.618016	323	2	-0.16316	0.059128	0.22547	0.937839	60	2	0.52986
ENSG00000223482	5	0.49268	0.38854	0.618016	324	2	-0.16352	0.075355	0.23497	0.937839	79	2	0.25634
ENSG00000186615	5	0.49338	0.38854	0.618016	325	2	-0.52078	0.32516	0.43633	0.959769	237	2	0.28968
ENSG00000242086	5	0.4947	0.42942	0.660357	326	1	-0.046243	0.11539	0.32465	0.937839	121	2	0.31653
ENSG00000237857	4	0.49598	0.38697	0.618016	327	1	0.19379	0.039628	0.17817	0.937839	44	3	0.21766
ENSG00000281404	5	0.49825	0.42942	0.660357	328	2	-0.26198	0.22309	0.39797	0.937839	174	2	0.15659
XLOC_047429	5	0.50161	0.42942	0.660357	329	1	-0.047179	0.92948	0.97502	1	459	0	-0.044655
ENSG00000180861	5	0.50173	0.42942	0.660357	330	2	-0.27303	0.3943	0.53863	0.959769	270	1	0.0085553
ENSG00000277459	5	0.5045	0.42943	0.660357	331	2	-0.16813	0.39887	0.53863	0.959769	271	1	0.0029831
XLOC_037819	5	0.50455	0.42943	0.660357	332	1	-0.10877	0.81957	0.87448	1	409	0	-0.0084091
ENSG00000272851	5	0.50658	0.42943	0.660357	333	2	-0.22978	0.70445	0.68824	0.959769	353	1	0.072034
ENSG00000271971	5	0.50747	0.42943	0.660357	334	1	-0.076673	0.31222	0.39798	0.937839	228	2	0.16655
ENSG00000246263	5	0.50865	0.42943	0.660357	335	2	-0.23088	0.8125	0.87447	1	406	0	0.093159
ENSG00000268220	5	0.51327	0.42943	0.660357	336	1	-0.15448	0.69463	0.68824	0.959769	350	1	0.20367
XLOC_028670	5	0.51417	0.45273	0.662204	337	2	-0.26683	0.44418	0.53864	0.959769	281	1	0.089461
XLOC_045768	5	0.51424	0.45273	0.662204	338	1	-0.1798	0.27165	0.39798	0.937839	209	2	0.19102
ENSG00000258701	5	0.51902	0.45273	0.662204	339	1	0.03845	0.064067	0.23496	0.937839	63	3	0.3916
XLOC_043997	5	0.52093	0.45273	0.662204	340	1	-0.22979	0.0059808	0.039814	0.937839	7	2	0.37823
ENSG00000262294	5	0.52378	0.45273	0.662204	341	2	-0.20208	0.67421	0.68823	0.959769	345	1	0.088036
ENSG00000170846	5	0.52515	0.45273	0.662204	342	2	-0.1619	0.67211	0.68823	0.959769	344	1	0.0039914
ENSG00000236384	5	0.5266	0.45273	0.662204	343	1	-0.022348	0.14474	0.34451	0.937839	137	2	0.31998
ENSG00000277763	5	0.52856	0.45273	0.662204	344	2	-0.12406	0.37785	0.53863	0.959769	267	2	0.146
ENSG00000230606	47	0.53239	0.74146	0.840538	345	16	-0.88538	0.051991	0.65881	0.959769	55	17	1.6374
ENSG00000247271	5	0.5374	0.45273	0.662204	346	2	-0.16199	0.78145	0.77855	1	388	0	0.012304
ENSG00000260658	5	0.53872	0.45273	0.662204	347	2	-0.18863	0.75543	0.71825	0.974902	377	1	-0.014301
ENSG00000233906	5	0.54281	0.45274	0.662204	348	2	-0.15535	0.25176	0.39797	0.937839	194	2	0.20265
ENSG00000275180	5	0.54483	0.45274	0.662204	349	2	-0.16602	0.63394	0.68823	0.959769	333	1	-0.036196
XLOC_051479	5	0.55059	0.45274	0.662204	350	1	-0.045126	0.34822	0.45756	0.959769	250	1	0.10473
XLOC_039943	5	0.55149	0.45274	0.662204	351	1	-0.10878	0.14872	0.34451	0.937839	138	1	0.19379
ENSG00000271646	5	0.55824	0.45274	0.662204	352	2	-0.27553	0.77268	0.77854	1	382	0	0.091957
XLOC_018915	5	0.56044	0.45274	0.662204	353	1	-0.19925	0.84306	0.89281	1	420	0	-0.07394
ENSG00000254967	5	0.56753	0.47865	0.67866	354	2	-0.29251	0.89396	0.94479	1	441	0	-0.013068
XLOC_042997	5	0.56819	0.47865	0.67866	355	2	-0.19066	0.1366	0.33303	0.937839	134	2	0.27479
ENSG00000246982	5	0.56885	0.47865	0.67866	356	2	-0.20123	0.72087	0.68824	0.959769	362	1	0.16786
ENSG00000272088	5	0.57445	0.47865	0.67866	357	1	-0.12541	0.32444	0.39798	0.937839	236	2	0.16726
ENSG00000236438	10	0.58149	0.63229	0.79184	358	2	-0.45211	0.37118	0.58818	0.959769	263	3	0.36688
ENSG00000249007	5	0.58218	0.47865	0.67866	359	1	-0.021493	0.54968	0.59773	0.959769	307	1	0.050599
ENSG00000234171	5	0.59063	0.47866	0.67866	360	1	-0.10763	0.059347	0.22547	0.937839	61	2	0.11309
ENSG00000253187	5	0.59481	0.47866	0.67866	361	1	-0.037687	0.24438	0.39797	0.937839	187	2	0.2237
ENSG00000258512	5	0.59564	0.47866	0.67866	362	1	-0.26641	0.032959	0.21206	0.937839	37	2	0.57764
ENSG00000235092	10	0.60881	0.6395	0.79184	363	2	-0.2017	0.19462	0.51921	0.959769	163	2	0.29473
ENSG00000238120	5	0.61994	0.54546	0.771219	364	1	-0.28777	0.88331	0.94478	1	435	0	-0.098087
ENSG00000278192	5	0.62855	0.57853	0.79184	365	1	0.03728	0.045309	0.21927	0.937839	49	3	0.37177
ENSG00000273017	5	0.63164	0.57853	0.79184	366	1	-0.026918	0.72148	0.68824	0.959769	363	1	0.13487
ENSG00000236017	5	0.63318	0.6121	0.79184	367	1	0.17006	0.014133	0.11806	0.937839	20	4	0.39148
ENSG00000237133	4	0.63587	0.56252	0.79184	368	1	-0.15335	0.59159	0.60476	0.959769	320	1	-0.013053
ENSG00000272375	5	0.63624	0.6121	0.79184	369	1	0.069197	0.11823	0.32466	0.937839	123	2	0.31252
ENSG00000259088	5	0.64004	0.6121	0.79184	370	1	0.078638	0.076328	0.23497	0.937839	81	2	0.32037
ENSG00000231131	5	0.65345	0.6121	0.79184	371	1	0.05981	0.16837	0.34452	0.937839	149	2	0.23001
ENSG00000229728	5	0.66503	0.61211	0.79184	372	1	-0.014589	0.046226	0.21928	0.937839	51	1	0.14576
ENSG00000248092	5	0.66717	0.61211	0.79184	373	1	0.088246	0.47454	0.53864	0.959769	292	1	0.21888
XLOC_061068	5	0.66788	0.61211	0.79184	374	1	-0.20938	0.21428	0.3768	0.937839	171	2	0.28973
ENSG00000271320	5	0.67141	0.61211	0.79184	375	1	-0.096076	0.80842	0.85545	1	404	0	0.076856
XLOC_015025	5	0.67491	0.61211	0.79184	376	1	-0.18418	0.84149	0.89281	1	418	0	0.098009
ENSG00000233532	5	0.67699	0.61211	0.79184	377	1	-0.17165	0.28936	0.39798	0.937839	219	2	0.23006
ENSG00000269929	5	0.68523	0.61211	0.79184	378	1	-0.012514	0.066819	0.23496	0.937839	68	2	0.26733
ENSG00000273151	5	0.69263	0.6456	0.79184	379	1	0.30991	0.0042075	0.036579	0.937839	4	4	0.76815
ENSG00000226380	5	0.6933	0.6456	0.79184	380	1	0.037202	0.054444	0.22546	0.937839	57	2	0.36792
ENSG00000267015	5	0.69793	0.6456	0.79184	381	1	-0.24979	0.032782	0.21206	0.937839	36	3	0.73673
XLOC_061564	5	0.71464	0.6456	0.79184	382	1	-0.089422	0.36982	0.49362	0.959769	262	1	0.051213
ENSG00000257698	5	0.72148	0.6456	0.79184	383	1	-0.30845	0.75487	0.71825	0.974902	376	1	0.048714
XLOC_004908	5	0.7221	0.6456	0.79184	384	1	-0.19602	0.55866	0.59773	0.959769	311	1	-0.035427
ENSG00000203706	5	0.72271	0.6456	0.79184	385	1	-0.077828	0.10524	0.313	0.937839	112	3	0.28785
ENSG00000261716	5	0.73418	0.6456	0.79184	386	1	-0.32799	0.67907	0.68823	0.959769	346	1	-0.11822
ENSG00000272489	5	0.74239	0.6456	0.79184	387	1	-0.079391	0.25831	0.39797	0.937839	199	2	0.27195
XLOC_008395	5	0.74641	0.6456	0.79184	388	1	0.068901	0.018797	0.12594	0.937839	26	2	0.51659
ENSG00000228742	5	0.74755	0.6456	0.79184	389	1	0.054725	0.055639	0.22547	0.937839	58	3	0.62468
XLOC_052059	5	0.75208	0.6456	0.79184	390	1	-0.31945	0.57445	0.62799	0.959769	313	1	-0.091311
XLOC_044944	5	0.75431	0.64561	0.79184	391	1	-0.10744	0.073936	0.23497	0.937839	78	2	0.20768
XLOC_004265	15	0.75678	0.73803	0.838525	392	3	-0.54482	0.077999	0.50496	0.959769	87	5	0.79786
ENSG00000253395	5	0.75709	0.64561	0.79184	393	1	-0.072819	0.081994	0.29672	0.937839	89	3	0.22944
ENSG00000260563	5	0.76202	0.64561	0.79184	394	1	-0.13869	0.42683	0.53863	0.959769	275	1	0.09609
XLOC_067810	5	0.76526	0.64561	0.79184	395	1	-0.2326	0.46941	0.53864	0.959769	289	1	0.13679
APC	10	0.76791	0.72375	0.82599	396	2	-0.42784	2.918e-06	0.0011262	0.573232	1	8	1.4591
XLOC_029245	5	0.76793	0.64561	0.79184	397	1	-0.059664	0.91046	0.96874	1	450	0	-0.0044512
ENSG00000232233	5	0.76953	0.64561	0.79184	398	1	-0.25982	0.044576	0.21927	0.937839	48	2	0.24412
ENSG00000277182	5	0.78397	0.64561	0.79184	399	1	0.29044	0.004398	0.038127	0.937839	6	4	0.52254
ENSG00000257378	5	0.78747	0.64561	0.79184	400	1	-0.094885	0.79721	0.83301	1	399	0	0.12762
ENSG00000227036	10	0.78807	0.72375	0.82599	401	2	-0.61051	0.05631	0.36865	0.937839	59	5	0.47125
XLOC_011081	5	0.78994	0.64561	0.79184	402	1	-0.20114	0.28226	0.39798	0.937839	213	2	0.41077
ENSG00000272462	5	0.79141	0.64561	0.79184	403	1	0.1492	0.067171	0.23496	0.937839	69	3	0.4467
ENSG00000260418	4	0.79191	0.63272	0.79184	404	1	0.044176	0.09844	0.26479	0.937839	105	2	0.29445
ENSG00000272666	5	0.79769	0.64561	0.79184	405	1	-0.26646	0.30325	0.39798	0.937839	226	1	0.12954
ENSG00000173727	5	0.79959	0.64561	0.79184	406	1	-0.23247	0.7025	0.68824	0.959769	352	1	-0.04588
ENSG00000223812	10	0.79965	0.72376	0.82599	407	2	-0.26928	0.0070584	0.071069	0.937839	10	6	0.38193
ENSG00000243926	5	0.80148	0.64561	0.79184	408	1	-0.094992	0.18716	0.37679	0.937839	159	2	0.22223
ENSG00000271781	5	0.80241	0.64561	0.79184	409	1	-0.17343	0.89926	0.9537	1	445	0	0.034925
ENSG00000244479	5	0.80567	0.64561	0.79184	410	1	0.029106	0.28297	0.39798	0.937839	214	2	0.32103
ENSG00000261270	5	0.80613	0.64561	0.79184	411	1	-0.31315	0.039144	0.21207	0.937839	43	2	0.49433
ENSG00000227070	5	0.80751	0.64561	0.79184	412	1	-0.131	0.84267	0.89281	1	419	0	-0.045898
ENSG00000260257	5	0.80842	0.64561	0.79184	413	1	0.23264	0.010674	0.11636	0.937839	17	4	0.43575
XLOC_059943	10	0.80911	0.72376	0.82599	414	1	-0.1983	0.2589	0.58817	0.959769	201	3	0.3163
ENSG00000261220	5	0.81024	0.64561	0.79184	415	1	0.019786	0.15892	0.34452	0.937839	142	2	0.26788
ENSG00000273012	5	0.8116	0.64561	0.79184	416	1	-0.14084	0.85476	0.92201	1	427	0	0.019064
XLOC_042354	5	0.81384	0.64561	0.79184	417	1	-0.043315	0.19005	0.37679	0.937839	160	2	0.43682
ENSG00000232756	5	0.81429	0.64561	0.79184	418	1	-0.017828	0.71212	0.68824	0.959769	360	1	0.08279
ENSG00000278291	5	0.81695	0.64561	0.79184	419	1	-0.088761	0.19691	0.37679	0.937839	164	2	0.17758
ENSG00000258175	5	0.81782	0.64561	0.79184	420	1	0.050948	0.11507	0.32465	0.937839	120	1	0.25414
ENSG00000271344	5	0.82001	0.64561	0.79184	421	1	0.0043366	0.12804	0.32466	0.937839	130	2	0.31977
ENSG00000247796	5	0.82174	0.67924	0.802181	422	1	-0.083134	0.10884	0.32465	0.937839	115	1	0.4066
ENSG00000272750	5	0.82643	0.67924	0.802181	423	1	-0.19563	0.9117	0.96875	1	451	0	-0.031787
XLOC_059961	5	0.82811	0.67924	0.802181	424	1	-0.080934	0.79769	0.83301	1	400	0	0.096235
ENSG00000256034	5	0.83471	0.67924	0.802181	425	1	-0.1417	0.22838	0.39797	0.937839	177	1	0.029607
ENSG00000258056	5	0.83572	0.67924	0.802181	426	1	0.1202	0.08951	0.3036	0.937839	98	3	0.38364
ENSG00000223823	5	0.83572	0.67924	0.802181	427	1	-0.28281	0.092548	0.3036	0.937839	102	3	0.43204
ENSG00000271533	5	0.83713	0.67924	0.802181	428	1	-0.18619	0.90693	0.95371	1	449	0	-0.0001721
XLOC_058079	5	0.83793	0.67925	0.802181	429	1	-0.17314	0.74926	0.71825	0.974902	374	1	0.029094
ENSG00000273137	5	0.83912	0.67925	0.802181	430	1	-0.086569	0.44311	0.53864	0.959769	280	1	0.04717
ENSG00000237753	5	0.84031	0.67925	0.802181	431	1	-0.0043202	0.12742	0.32466	0.937839	129	1	0.21103
ENSG00000236833	5	0.84188	0.67925	0.802181	432	1	-0.16101	0.21153	0.3768	0.937839	170	2	0.15151
ENSG00000262454	14	0.84527	0.82397	0.897714	433	3	-0.38111	0.0064764	0.12403	0.937839	9	5	1.4704
ENSG00000236137	5	0.84653	0.67925	0.802181	434	1	-0.14949	0.75874	0.71825	0.974902	379	1	0.19387
XLOC_043001	5	0.84729	0.67925	0.802181	435	1	-0.12878	0.6933	0.68824	0.959769	349	1	0.10687
ENSG00000246089	5	0.84843	0.67925	0.802181	436	1	-0.13021	0.07636	0.23497	0.937839	82	3	0.26917
ENSG00000249867	9	0.8523	0.81963	0.897181	437	2	-0.26961	0.11092	0.37426	0.937839	116	3	0.45687
XLOC_002769	5	0.85329	0.67925	0.802181	438	1	-0.18182	0.13964	0.34451	0.937839	136	1	0.029538
ENSG00000267394	5	0.85366	0.67925	0.802181	439	1	0.0082595	0.027945	0.20315	0.937839	32	3	0.46682
XLOC_031637	5	0.85585	0.71332	0.821456	440	1	0.046633	0.12126	0.32466	0.937839	125	2	0.26291
ENSG00000182165	5	0.8573	0.71332	0.821456	441	1	-0.11099	0.25133	0.39797	0.937839	193	2	0.23353
ENSG00000272155	4	0.85969	0.73144	0.832887	442	0	-0.17292	0.2004	0.30738	0.937839	167	2	0.17278
ENSG00000269720	5	0.86403	0.71332	0.821456	443	1	-0.13939	0.29008	0.39798	0.937839	220	2	0.36623
ENSG00000261468	5	0.86455	0.71332	0.821456	444	1	-0.15233	0.8226	0.87448	1	410	0	-0.12725
ENSG00000235269	5	0.86644	0.71332	0.821456	445	1	-0.24242	0.84031	0.89281	1	417	0	0.075673
ENSG00000224265	5	0.8678	0.71332	0.821456	446	1	0.19456	0.060774	0.23496	0.937839	62	3	0.32654
ENSG00000259623	5	0.86916	0.71333	0.821456	447	1	-0.21481	0.83912	0.89281	1	416	0	0.081932
XLOC_009234	5	0.86983	0.71333	0.821456	448	1	-0.13803	0.33524	0.45755	0.959769	242	2	0.29922
XLOC_001135	5	0.87183	0.71333	0.821456	449	1	-0.14364	0.80335	0.85544	1	401	0	0.10446
XLOC_034640	5	0.87315	0.71333	0.821456	450	1	-0.14843	0.76846	0.77854	1	381	1	0.052589
XLOC_035800	15	0.87325	0.86673	0.907745	451	3	-0.37912	0.16095	0.55683	0.959769	145	3	0.54228
ENSG00000258302	5	0.88021	0.71333	0.821456	452	1	-0.29671	0.7306	0.68824	0.959769	366	1	0.19415
XLOC_069337	4	0.8807	0.78662	0.878051	453	0	0.14731	0.37875	0.44125	0.959769	268	1	0.23069
XLOC_042703	5	0.88725	0.74596	0.841895	454	0	-0.15337	0.33597	0.45755	0.959769	243	1	-0.044705
ENSG00000280832	5	0.88874	0.74596	0.841895	455	0	-0.059838	0.028776	0.20316	0.937839	33	3	0.91525
ENSG00000170919	10	0.89575	0.85303	0.897714	456	2	-0.1646	0.077644	0.38323	0.937839	86	4	0.89996
ENSG00000254461	5	0.89649	0.77757	0.869869	457	0	0.10511	0.076975	0.23497	0.937839	84	3	0.21794
ENSG00000248019	10	0.89745	0.85303	0.897714	458	1	-0.089117	0.12129	0.40486	0.940974	126	3	0.62008
ENSG00000232600	10	0.90048	0.85303	0.897714	459	2	-0.35607	0.01101	0.12407	0.937839	18	6	0.50717
ENSG00000224093	5	0.90142	0.77758	0.869869	460	0	-0.064344	0.73299	0.68824	0.959769	367	1	0.035987
ENSG00000247400	5	0.90169	0.77758	0.869869	461	0	-0.30179	0.52472	0.59772	0.959769	301	1	-0.034737
ENSG00000267260	5	0.90196	0.77758	0.869869	462	0	0.11862	0.016589	0.12381	0.937839	22	4	0.40243
ENSG00000228395	5	0.90719	0.80582	0.883985	463	0	-0.087307	0.80888	0.85545	1	405	0	0.047723
XLOC_044001	10	0.90725	0.8747	0.914219	464	2	-0.16041	0.36706	0.58818	0.959769	259	3	0.31568
ENSG00000262160	5	0.90744	0.80582	0.883985	465	0	-0.14672	0.77633	0.77854	1	383	0	-0.056764
XLOC_008747	5	0.90946	0.80582	0.883985	466	0	-0.055049	0.54605	0.59773	0.959769	305	1	-0.022427
ENSG00000270820	10	0.91111	0.88448	0.915346	467	1	-0.1717	0.13947	0.41103	0.950976	135	4	0.3286
ENSG00000217258	5	0.91532	0.80583	0.883985	468	0	0.083489	0.24092	0.39797	0.937839	185	2	0.4499
XLOC_037752	5	0.92065	0.80583	0.883985	469	0	-0.12669	0.00085616	0.016456	0.937839	3	3	0.18349
ENSG00000255337	5	0.92133	0.80583	0.883985	470	0	0.016446	0.323	0.39798	0.937839	235	2	0.2392
XLOC_037802	5	0.922	0.80583	0.883985	471	0	-0.085913	0.53223	0.59772	0.959769	302	1	0.066041
XLOC_057701	5	0.92222	0.80583	0.883985	472	0	-0.13067	0.3194	0.39798	0.937839	232	2	0.23336
XLOC_010319	5	0.9231	0.83158	0.897714	473	0	0.18305	0.10451	0.30361	0.937839	111	3	0.37812
ENSG00000261578	5	0.9307	0.85538	0.897714	474	0	-0.12267	0.5065	0.56772	0.959769	300	1	0.0076213
ENSG00000237976	5	0.93111	0.85538	0.897714	475	0	-0.035043	0.34101	0.45755	0.959769	245	2	0.20779
ENSG00000232093	5	0.9327	0.85538	0.897714	476	0	-0.16925	0.27985	0.39798	0.937839	212	1	0.016723
ENSG00000232645	5	0.93581	0.85538	0.897714	477	0	0.10542	0.091191	0.3036	0.937839	100	3	0.45003
ENSG00000275759	5	0.93788	0.85538	0.897714	478	0	-0.1048	0.6999	0.68824	0.959769	351	1	0.13123
ENSG00000281649	5	0.94273	0.85539	0.897714	479	0	-0.15419	0.24494	0.39797	0.937839	188	1	-0.026405
XLOC_027413	5	0.94376	0.85539	0.897714	480	0	0.074869	0.088357	0.3036	0.937839	96	3	0.25804
ENSG00000228109	5	0.94427	0.85539	0.897714	481	0	0.025352	0.048512	0.21928	0.937839	53	2	0.42625
ENSG00000233175	5	0.94512	0.85539	0.897714	482	0	0.034038	0.60224	0.65816	0.959769	324	1	0.12462
ENSG00000253948	4	0.94761	0.83236	0.897714	483	0	0.033464	0.23585	0.32768	0.937839	181	2	0.19462
ENSG00000277639	5	0.94808	0.85539	0.897714	484	0	-0.065197	0.17027	0.34452	0.937839	152	2	0.31471
ENSG00000273474	5	0.94824	0.85539	0.897714	485	0	0.0075077	0.48772	0.53864	0.959769	296	1	0.087538
ENSG00000266401	5	0.94903	0.85539	0.897714	486	0	-0.13671	0.089932	0.3036	0.937839	99	2	0.453
XLOC_020190	5	0.95106	0.85539	0.897714	487	0	-0.047004	0.021229	0.12934	0.937839	27	3	0.33953
ENSG00000183308	5	0.95136	0.85539	0.897714	488	0	0.050226	0.36701	0.49362	0.959769	258	2	0.17665
ENSG00000250410	5	0.95998	0.89376	0.915346	489	0	-0.011919	0.29939	0.39798	0.937839	223	1	0.12632
ENSG00000257588	5	0.96063	0.89376	0.915346	490	0	0.017823	0.064905	0.23496	0.937839	65	3	0.32126
ENSG00000267905	5	0.96252	0.89376	0.915346	491	0	-0.055625	0.85439	0.92201	1	426	0	0.017257
XLOC_025295	5	0.96302	0.89376	0.915346	492	0	7.704e-05	0.049741	0.22546	0.937839	54	2	0.40467
ENSG00000254528	5	0.96446	0.89376	0.915346	493	0	0.0085234	0.035136	0.21206	0.937839	39	3	0.47538
ENSG00000256139	5	0.96666	0.89376	0.915346	494	0	-0.045743	0.0073693	0.039824	0.937839	11	2	0.76762
ENSG00000215068	5	0.97252	0.89377	0.915346	495	0	-0.036403	0.17107	0.34452	0.937839	153	2	0.16571
ENSG00000239467	5	0.97299	0.89377	0.915346	496	0	-0.059398	0.012058	0.11805	0.937839	19	3	0.2489
ENSG00000255774	5	0.97591	0.89377	0.915346	497	0	0.1246	0.045998	0.21928	0.937839	50	3	0.47093
ENSG00000257829	5	0.9795	0.90919	0.929268	498	0	0.43315	0.0002371	0.00576	0.937839	2	4	1.4136
ENSG00000226200	5	0.98055	0.92336	0.941869	499	0	0.096387	0.096335	0.30361	0.937839	103	3	0.21523
XLOC_042706	5	0.98091	0.93477	0.948906	500	0	0.032744	0.22105	0.39797	0.937839	173	2	0.25519
ENSG00000261888	5	0.98217	0.93477	0.948906	501	0	0.065783	0.097847	0.30361	0.937839	104	1	0.21333
ENSG00000264235	5	0.98413	0.94473	0.955996	502	0	0.0099653	0.042559	0.21927	0.937839	47	2	0.46565
ENSG00000259925	10	0.98602	0.93586	0.948906	503	1	-0.22102	0.434	0.63484	0.959769	278	1	0.030681
AXIN1	5	0.98647	0.96119	0.966897	504	0	0.018234	0.052805	0.22546	0.937839	56	2	0.40601
ENSG00000231607	10	0.98917	0.95094	0.960373	505	0	-0.11642	0.16888	0.50734	0.959769	150	1	0.16503
ENSG00000238197	5	0.99089	0.9612	0.966897	506	0	0.07261	0.10855	0.32465	0.937839	114	3	0.31151
ENSG00000264885	5	0.99174	0.96811	0.971933	507	0	0.22904	0.018177	0.12593	0.937839	25	3	0.34818
ENSG00000261654	5	0.9921	0.97355	0.975468	508	0	0.047888	0.20585	0.3768	0.937839	168	2	0.33746

## Sheet: lncRNA library2 in vivo screen
id	num	neg|score	neg|p-value	neg|fdr	neg|rank	neg|goodsgrna	neg|lfc	pos|score	pos|p-value	pos|fdr	pos|rank	pos|goodsgrna	pos|lfc
RPS27	5	1.2111e-08	4.9612e-06	0.001263	1	4	-4.5868	0.53701	0.59778	0.929884	302	1	-2.1006
ENSG00000276131	5	1.7927e-06	4.9612e-06	0.001263	2	3	-4.4218	0.94384	0.93361	0.986496	471	0	-0.34898
CTNNB1	5	8.436e-05	0.00013395	0.022727	3	5	-4.3035	0.99922	0.99984	1	508	0	-0.89134
ENSG00000188825	10	0.00032029	0.00021333	0.027146	4	5	-1.9875	0.26767	0.47292	0.929884	204	1	0.14048
ENSG00000235823	5	0.00045995	0.00028279	0.028788	5	4	-1.8475	0.95926	0.95355	0.986496	486	0	-0.67271
POLR2A	5	0.00093544	0.00043162	0.036616	6	3	-2.1425	0.8424	0.80425	0.980362	420	0	0.21728
SF3A3	5	0.0025676	0.0030214	0.1545	7	3	-0.80615	0.14121	0.29149	0.833546	142	1	-0.23473
XLOC_017506	5	0.0025761	0.0030214	0.1545	8	4	-1.8482	0.99536	0.99633	1	505	0	-0.84732
ENSG00000269720	5	0.0035925	0.003329	0.1545	9	4	-1.2031	0.30334	0.41448	0.850715	224	1	-0.80629
ENSG00000259426	5	0.0039383	0.003329	0.1545	10	4	-0.7745	0.33607	0.41449	0.850715	243	1	-0.52301
ENSG00000275632	5	0.005121	0.0033389	0.1545	11	4	-2.5393	0.97462	0.9737	1	493	0	-0.5048
ENSG00000267201	5	0.0061961	0.0054424	0.173864	12	4	-1.6012	0.99627	0.99736	1	506	0	-0.59537
PCNA	5	0.007687	0.0054524	0.173864	13	2	-0.68047	0.78711	0.71066	0.929884	392	0	0.35909
ENSG00000260160	5	0.0083698	0.0059286	0.173864	14	3	-1.1817	0.10103	0.21863	0.833546	110	1	0.21768
ENSG00000266088	5	0.0092164	0.0059286	0.173864	15	3	-1.4083	0.99332	0.99369	1	504	0	-0.227
ENSG00000267015	5	0.011066	0.0059386	0.173864	16	2	-2.3138	0.80019	0.71066	0.929884	396	0	-0.31042
ENSG00000268713	5	0.012231	0.0068316	0.173864	17	4	-0.76281	0.99301	0.99369	1	503	0	-0.43491
ENSG00000247400	5	0.012698	0.0068316	0.173864	18	3	-1.3874	0.8567	0.85264	0.980362	427	0	0.18263
XLOC_053612	5	0.012785	0.0068316	0.173864	19	3	-1.6298	0.83361	0.80425	0.980362	415	0	0.14219
ENSG00000260000	5	0.013285	0.0068316	0.173864	20	2	-2.3369	0.76966	0.71066	0.929884	385	1	0.23536
ENSG00000248458	4	0.01603	0.010523	0.197753	21	3	-1.4067	0.97841	0.98375	1	495	0	-0.86248
ENSG00000249650	5	0.01661	0.0099174	0.197753	22	4	-1.1522	0.85488	0.85264	0.980362	426	0	-0.39089
ENSG00000246263	5	0.017205	0.0099174	0.197753	23	4	-1.1856	0.62635	0.59779	0.929884	328	1	-0.51621
ENSG00000235269	5	0.017279	0.0099174	0.197753	24	3	-1.4322	0.84779	0.85264	0.980362	422	0	-0.26424
ENSG00000231856	5	0.01774	0.0099274	0.197753	25	2	-2.2849	0.0611	0.14516	0.833546	80	3	0.47265
ENSG00000267260	5	0.018271	0.0099274	0.197753	26	2	-2.2648	0.019551	0.12137	0.833546	30	2	0.43109
ENSG00000272141	5	0.019275	0.011267	0.197753	27	3	-1.043	0.81926	0.77647	0.980362	407	0	0.18423
ENSG00000170846	5	0.019452	0.011267	0.197753	28	4	-0.6447	0.97992	0.97881	1	497	0	-0.61711
ENSG00000272750	5	0.019551	0.011267	0.197753	29	2	-2.1172	0.19503	0.2915	0.833546	166	2	0.65011
XLOC_001025	21	0.01967	0.015633	0.25668	30	8	-2.3205	0.15426	0.50486	0.929884	149	6	0.88372
ENSG00000251584	5	0.020606	0.018818	0.281863	31	2	-2.5108	0.11377	0.29149	0.833546	124	2	0.81873
PORCN	10	0.02074	0.013311	0.225842	32	4	-2.261	0.31296	0.54495	0.929884	233	2	0.35607
XLOC_008954	5	0.020825	0.018828	0.281863	33	3	-2.1012	0.89321	0.90669	0.986496	451	0	-0.09766
PSMA7	5	0.021031	0.018828	0.281863	34	3	-1.5574	0.98059	0.98278	1	498	0	-0.32901
XLOC_015302	5	0.022919	0.022231	0.290275	35	2	-1.4014	0.30718	0.41448	0.850715	228	1	-0.13098
ENSG00000257086	5	0.023661	0.022231	0.290275	36	2	-2.1501	0.029331	0.12138	0.833546	42	3	0.68939
ENSG00000237523	5	0.0246	0.022231	0.290275	37	3	-1.7522	0.87521	0.85265	0.980362	442	0	-0.090446
ENSG00000257048	5	0.025588	0.022241	0.290275	38	3	-0.98116	0.87842	0.85265	0.980362	445	0	0.043046
ENSG00000274712	5	0.025801	0.022241	0.290275	39	2	-1.9064	0.68605	0.67361	0.929884	346	1	0.16396
XLOC_001135	5	0.02999	0.030516	0.333001	40	2	-1.7135	0.025801	0.12137	0.833546	37	2	0.89696
FZD5	5	0.03297	0.034178	0.333001	41	3	-1.2123	0.83197	0.80424	0.980362	414	0	-0.015284
ENSG00000225490	5	0.038426	0.047414	0.333001	42	2	-1.0259	0.81707	0.77646	0.980362	404	0	0.32964
XLOC_063663	5	0.040908	0.047414	0.333001	43	3	-0.91521	0.2878	0.34442	0.838807	215	1	-0.047058
ENSG00000232093	5	0.041282	0.047414	0.333001	44	2	-1.7991	0.28387	0.34442	0.838807	212	1	0.23506
ENSG00000261000	5	0.04134	0.047414	0.333001	45	3	-1.167	0.95368	0.95354	0.986496	483	0	-0.010773
ENSG00000236740	5	0.041434	0.047414	0.333001	46	3	-1.3532	0.90728	0.9067	0.986496	455	0	0.080528
ENSG00000248734	7	0.042504	0.030219	0.333001	47	2	-2.1871	0.088781	0.21382	0.833546	101	3	1.0146
ENSG00000267128	5	0.042937	0.047414	0.333001	48	2	-0.59439	0.74426	0.71065	0.929884	373	1	0.22919
ENSG00000214733	5	0.044591	0.047414	0.333001	49	3	-1.4219	0.95051	0.95354	0.986496	479	0	-0.21392
ENSG00000249007	5	0.04493	0.047414	0.333001	50	2	-1.5899	0.12285	0.29149	0.833546	129	2	0.42752
ENSG00000229167	5	0.046241	0.047414	0.333001	51	2	-0.39045	0.013517	0.044437	0.833546	22	2	1.1267
ENSG00000260267	5	0.047203	0.047414	0.333001	52	3	-0.98312	0.21865	0.2915	0.833546	181	2	0.49643
ENSG00000269899	5	0.049537	0.047424	0.333001	53	3	-1.4322	0.015439	0.12137	0.833546	25	2	1.4144
ENSG00000267394	5	0.052517	0.047424	0.333001	54	3	-1.226	0.60645	0.59779	0.929884	321	1	-0.14005
XLOC_002765	18	0.052797	0.03906	0.333001	55	6	-2.5805	0.77804	0.90232	0.986496	389	3	0.44657
ENSG00000269986	5	0.052823	0.047424	0.333001	56	1	-0.48147	0.18576	0.2915	0.833546	160	2	0.59737
ENSG00000235897	5	0.053536	0.047424	0.333001	57	2	-1.4053	0.94636	0.94437	0.986496	475	0	-0.13175
ENSG00000254967	5	0.054276	0.047424	0.333001	58	3	-0.88403	0.86758	0.85265	0.980362	433	0	-0.23112
ENSG00000273151	5	0.055244	0.047424	0.333001	59	2	-1.6574	0.43784	0.56052	0.929884	278	1	0.37494
ENSG00000231025	5	0.05581	0.047424	0.333001	60	3	-1.0515	0.98373	0.98279	1	500	0	-0.39234
ENSG00000270130	5	0.056099	0.047424	0.333001	61	1	-0.058922	0.3616	0.41449	0.850715	257	1	0.19805
ENSG00000278133	10	0.056191	0.051165	0.333001	62	2	-1.1055	0.71308	0.85323	0.980362	357	2	0.27194
ENSG00000258634	10	0.056591	0.051165	0.333001	63	5	-2.0573	0.34408	0.59338	0.929884	247	2	0.60851
ENSG00000213981	5	0.057734	0.047424	0.333001	64	1	-0.30559	0.72894	0.71065	0.929884	367	1	0.073971
XLOC_057701	5	0.057894	0.047424	0.333001	65	3	-1.0805	0.92493	0.9336	0.986496	462	0	-0.13664
ENSG00000257829	5	0.058065	0.047424	0.333001	66	2	-1.8725	0.24638	0.31563	0.83674	194	1	0.24851
ENSG00000186615	5	0.058065	0.047424	0.333001	67	2	-1.8725	0.07309	0.18017	0.833546	87	3	0.62941
ENSG00000215068	5	0.059367	0.047424	0.333001	68	2	-0.7024	0.70908	0.71065	0.929884	355	1	0.12047
ENSG00000268858	5	0.06002	0.047424	0.333001	69	3	-0.68418	0.96717	0.95355	0.986496	492	0	-0.18741
XLOC_011081	5	0.060559	0.047424	0.333001	70	3	-0.96142	0.94799	0.95354	0.986496	476	0	-0.5029
ENSG00000227039	5	0.061372	0.047424	0.333001	71	3	-1.541	0.83685	0.80425	0.980362	418	0	-0.12364
ENSG00000257913	5	0.06139	0.047424	0.333001	72	3	-1.6774	0.99746	0.99805	1	507	0	-0.49086
ENSG00000238197	5	0.064252	0.069075	0.333001	73	2	-0.64559	0.32532	0.41448	0.850715	239	2	0.69454
ENSG00000276334	5	0.065245	0.069075	0.333001	74	3	-0.91096	0.47977	0.59778	0.929884	289	1	0.3368
ENSG00000224899	5	0.067497	0.069075	0.333001	75	2	-0.88695	0.96056	0.95355	0.986496	488	0	0.015851
ENSG00000184809	5	0.069193	0.069075	0.333001	76	2	-1.0924	0.049537	0.13535	0.833546	68	1	0.080969
ENSG00000272990	5	0.071557	0.069075	0.333001	77	2	-1.1166	0.59991	0.59779	0.929884	320	1	0.28657
ENSG00000231769	5	0.072348	0.069075	0.333001	78	2	-0.38212	0.33541	0.41449	0.850715	242	2	0.47126
XLOC_025295	5	0.072492	0.069075	0.333001	79	3	-0.72733	0.76753	0.71066	0.929884	383	1	-0.22345
ENSG00000180861	5	0.076428	0.069085	0.333001	80	3	-1.0917	0.81795	0.77646	0.980362	405	0	-0.13502
ENSG00000249806	5	0.078784	0.069085	0.333001	81	2	-0.53071	0.64394	0.63499	0.929884	336	1	0.0022269
ENSG00000271781	5	0.079817	0.069085	0.333001	82	2	-1.2217	0.10864	0.24272	0.833546	118	3	0.35146
ENSG00000265688	5	0.080388	0.069085	0.333001	83	2	-1.0562	0.39555	0.48703	0.929884	272	1	0.12052
ENSG00000236438	10	0.080511	0.066068	0.333001	84	5	-1.0826	0.76959	0.85323	0.980362	384	2	0.45127
XLOC_052059	5	0.081989	0.069085	0.333001	85	3	-0.85247	0.33111	0.41449	0.850715	240	1	-0.5117
ENSG00000275759	5	0.082067	0.069085	0.333001	86	3	-0.62281	0.321	0.41448	0.850715	237	2	0.4609
XLOC_011069	10	0.082194	0.066068	0.333001	87	5	-1.1655	0.94839	0.91632	0.986496	477	1	0.15016
ENSG00000277938	5	0.082813	0.069085	0.333001	88	2	-1.3739	0.10574	0.21863	0.833546	116	2	0.31472
ENSG00000257698	5	0.083349	0.069085	0.333001	89	3	-1.0445	0.58232	0.59779	0.929884	314	1	0.067973
ENSG00000227036	10	0.085509	0.066068	0.333001	90	4	-2.2087	0.17183	0.36058	0.850715	155	2	0.58652
ENSG00000260920	5	0.08636	0.074572	0.333001	91	2	-1.0272	0.28738	0.34442	0.838807	214	2	0.46055
ENSG00000261087	5	0.088256	0.074572	0.333001	92	3	-0.62234	0.97962	0.97881	1	496	0	-0.20783
ENSG00000268220	5	0.089961	0.074572	0.333001	93	2	-1.4599	0.80534	0.74468	0.959615	398	0	0.21765
XLOC_012197	4	0.090645	0.067854	0.333001	94	2	-0.91811	0.71207	0.62907	0.929884	356	0	0.23094
ENSG00000232233	5	0.090934	0.074572	0.333001	95	3	-0.85991	0.95584	0.95354	0.986496	484	0	-0.056363
ENSG00000223823	5	0.092119	0.074572	0.333001	96	3	-1.0714	0.77542	0.71066	0.929884	386	1	0.18146
ENSG00000262454	14	0.09213	0.079563	0.346366	97	3	-1.5535	0.014121	0.070801	0.833546	24	6	0.83428
XLOC_008395	5	0.09309	0.074572	0.333001	98	2	-0.7706	0.51724	0.59778	0.929884	295	1	0.15196
ENSG00000248092	5	0.093136	0.074572	0.333001	99	2	-0.46219	0.47773	0.59778	0.929884	287	1	0.43414
ENSG00000268403	4	0.094468	0.080287	0.346366	100	2	-1.1131	0.13451	0.22167	0.833546	137	1	0.26751
XLOC_058079	5	0.0963	0.074572	0.333001	101	2	-0.93069	0.35679	0.41449	0.850715	254	1	-0.12421
XLOC_015025	5	0.097817	0.074572	0.333001	102	3	-0.66689	0.88403	0.87242	0.986496	447	0	-0.45857
ENSG00000245466	5	0.09788	0.074572	0.333001	103	1	-0.19028	0.057846	0.14515	0.833546	76	2	0.88883
ENSG00000269416	10	0.098824	0.075415	0.333794	104	5	-0.67638	0.15367	0.36058	0.850715	148	3	0.59301
ENSG00000244300	5	0.098873	0.074572	0.333001	105	3	-1.2836	0.52011	0.59778	0.929884	297	1	-0.25749
ENSG00000270640	5	0.10054	0.074582	0.333001	106	2	-0.99632	0.33976	0.41449	0.850715	246	1	0.22197
ENSG00000232850	5	0.101	0.074582	0.333001	107	3	-0.54282	0.085185	0.19678	0.833546	97	2	0.3143
ENSG00000264885	5	0.10103	0.074582	0.333001	108	1	0.11599	0.16089	0.29149	0.833546	152	2	0.42542
XLOC_031637	5	0.10417	0.074582	0.333001	109	1	-0.28993	0.37583	0.48702	0.929884	263	1	0.22068
ENSG00000258655	5	0.1068	0.074582	0.333001	110	3	-0.56187	0.71541	0.71065	0.929884	360	1	0.19543
ENSG00000248019	10	0.10784	0.10055	0.409434	111	5	-1.4014	0.62056	0.73945	0.959615	325	1	0.24178
ENSG00000233175	5	0.10901	0.074582	0.333001	112	3	-0.35101	0.22845	0.31562	0.83674	186	1	-0.19694
ENSG00000226472	5	0.11013	0.074582	0.333001	113	3	-0.92838	0.17553	0.2915	0.833546	157	1	0.38385
ENSG00000276663	5	0.11043	0.074582	0.333001	114	1	-0.35843	0.58402	0.59779	0.929884	315	1	0.50114
XLOC_001148	5	0.11096	0.074582	0.333001	115	2	-1.0097	0.08678	0.19678	0.833546	99	1	0.11758
ENSG00000275216	5	0.11348	0.074582	0.333001	116	2	-1.4918	0.80992	0.74469	0.959615	400	0	-0.17882
XLOC_043001	5	0.11427	0.074582	0.333001	117	3	-0.67969	0.84161	0.80425	0.980362	419	0	0.074254
ENSG00000260257	5	0.11465	0.074582	0.333001	118	3	-0.55184	0.50272	0.59778	0.929884	293	1	-0.38075
XLOC_012443	5	0.11546	0.08254	0.347212	119	2	-1.2156	0.9421	0.93361	0.986496	470	0	-0.18203
ENSG00000272944	5	0.1158	0.08254	0.347212	120	3	-0.72589	0.65505	0.635	0.929884	338	1	-0.1957
XLOC_035294	20	0.11694	0.11178	0.448004	121	6	-1.1524	0.26054	0.58937	0.929884	199	4	0.8016
ENSG00000231607	10	0.11806	0.12401	0.455051	122	2	-1.9378	0.031628	0.23007	0.833546	47	4	1.3476
ENSG00000230532	5	0.11811	0.08254	0.347212	123	3	-1.0162	0.98555	0.99173	1	501	0	-0.22084
ENSG00000258302	5	0.12231	0.092978	0.387916	124	2	-1.3089	0.087383	0.19679	0.833546	100	2	0.78708
ENSG00000228906	4	0.12338	0.080297	0.346366	125	1	0.17945	0.2623	0.32618	0.838807	200	2	0.33932
ENSG00000260339	5	0.12637	0.10641	0.429874	126	2	-0.79013	0.021892	0.12137	0.833546	34	2	0.63562
ENSG00000260766	5	0.12746	0.1228	0.455051	127	2	-0.84716	0.93665	0.93361	0.986496	466	0	0.0172
ENSG00000230438	5	0.12929	0.1228	0.455051	128	2	-0.9689	0.1026	0.21863	0.833546	114	1	0.22311
ENSG00000271344	5	0.12977	0.1228	0.455051	129	1	-0.30449	0.20968	0.2915	0.833546	176	2	0.44678
ENSG00000228742	5	0.12977	0.1228	0.455051	130	2	-1.211	0.86859	0.85265	0.980362	436	0	0.012179
XLOC_018915	5	0.13046	0.1228	0.455051	131	2	-1.1371	0.21584	0.2915	0.833546	180	1	0.45647
ENSG00000178977	5	0.13123	0.1228	0.455051	132	3	-0.64141	0.2002	0.2915	0.833546	170	1	-0.39846
XLOC_002540	5	0.13206	0.1228	0.455051	133	2	-0.72168	0.3059	0.41448	0.850715	227	1	0.22943
ENSG00000250742	4	0.13328	0.094585	0.388298	134	1	-0.014234	0.71795	0.62907	0.929884	362	0	0.2632
ENSG00000256139	5	0.13359	0.12281	0.455051	135	1	-0.098394	0.918	0.9336	0.986496	460	0	0.054597
XLOC_006782	5	0.13759	0.12281	0.455051	136	2	-1.4014	0.012785	0.036589	0.833546	21	1	0.15875
XLOC_018507	13	0.1377	0.13814	0.455051	137	3	-1.2063	0.048496	0.30384	0.83674	67	6	0.82458
XLOC_033568	5	0.13817	0.12281	0.455051	138	2	-0.37695	0.27464	0.34441	0.838807	207	1	0.29411
ENSG00000274373	5	0.14422	0.13856	0.455051	139	2	-1.2334	0.31957	0.41448	0.850715	235	2	0.33266
ENSG00000225964	5	0.14605	0.13856	0.455051	140	2	-0.902	0.98066	0.98278	1	499	0	-0.14306
ENSG00000234076	5	0.14726	0.13856	0.455051	141	2	-0.75524	0.96464	0.95355	0.986496	491	0	-0.045607
ENSG00000269318	5	0.14788	0.13856	0.455051	142	2	-1.221	0.95082	0.95354	0.986496	480	0	-0.098392
XLOC_038808	5	0.14876	0.13856	0.455051	143	1	0.33344	0.0246	0.12137	0.833546	35	3	0.72557
ENSG00000276115	5	0.15027	0.13856	0.455051	144	2	-0.44354	0.3867	0.48702	0.929884	269	2	0.29937
XLOC_063083	12	0.15087	0.14843	0.484314	145	4	-1.0457	0.99194	0.98952	1	502	0	0.0011557
XLOC_028670	5	0.15156	0.13856	0.455051	146	2	-1.1995	0.61611	0.59779	0.929884	323	1	0.12394
XLOC_052542	10	0.15323	0.17584	0.552516	147	4	-1.6103	0.22493	0.47291	0.929884	184	3	0.75864
ENSG00000272630	5	0.15465	0.13856	0.455051	148	2	-1.1016	0.75053	0.71065	0.929884	377	1	-0.096143
ENSG00000276995	5	0.15477	0.13856	0.455051	149	2	-0.6451	0.0963	0.21862	0.833546	105	1	-0.07154
APC	10	0.15536	0.17584	0.552516	150	3	-1.2536	0.41514	0.61153	0.929884	273	3	0.55535
XLOC_006785	4	0.15603	0.094595	0.388298	151	2	-0.85021	0.94416	0.93809	0.986496	472	0	-0.40084
ENSG00000272375	5	0.15776	0.13856	0.455051	152	1	-0.072893	0.33324	0.41449	0.850715	241	2	0.40438
ENSG00000251191	5	0.15901	0.13856	0.455051	153	2	-0.81739	0.31167	0.41448	0.850715	231	2	0.35089
ENSG00000278192	5	0.1634	0.13857	0.455051	154	2	-0.95545	0.82656	0.80424	0.980362	410	0	0.15894
XLOC_020023	10	0.16392	0.17585	0.552516	155	4	-1.3598	0.45232	0.61154	0.929884	280	1	0.41179
ENSG00000228541	5	0.16521	0.13857	0.455051	156	1	-0.35844	0.67505	0.6736	0.929884	344	1	0.055079
ENSG00000238178	15	0.16745	0.16055	0.51396	157	4	-2.4817	0.51778	0.74703	0.960202	296	3	0.52427
ENSG00000272787	5	0.1813	0.13857	0.455051	158	2	-0.70067	0.74883	0.71065	0.929884	375	1	0.17206
ENSG00000227627	5	0.18389	0.13857	0.455051	159	2	-1.1025	0.94502	0.94436	0.986496	473	0	-0.30296
ENSG00000277639	5	0.18454	0.13857	0.455051	160	2	-1.1084	0.3131	0.41448	0.850715	234	2	0.42804
ENSG00000230606	47	0.18472	0.20968	0.565722	161	15	-2.0141	0.056108	0.39192	0.850715	74	17	0.82374
ENSG00000256443	5	0.18867	0.1578	0.508359	162	1	-0.46901	0.36068	0.41449	0.850715	255	2	0.44152
ENSG00000247271	5	0.19011	0.1578	0.508359	163	1	-0.5188	0.46331	0.59778	0.929884	284	1	-0.028612
ENSG00000250786	5	0.19733	0.21339	0.565722	164	2	-0.84184	0.030995	0.12138	0.833546	46	2	0.75236
XLOC_045768	5	0.19834	0.21339	0.565722	165	2	-0.99317	0.80901	0.74469	0.959615	399	0	-0.1972
ENSG00000239467	5	0.20566	0.21339	0.565722	166	2	-0.47925	0.27597	0.34441	0.838807	208	1	-0.45552
XLOC_037752	5	0.20591	0.21339	0.565722	167	1	-0.45155	0.1352	0.29149	0.833546	138	2	0.80337
ENSG00000230149	5	0.20633	0.21339	0.565722	168	2	-0.68971	0.34551	0.41449	0.850715	248	2	0.31236
XLOC_037819	5	0.207	0.21339	0.565722	169	2	-0.54613	0.74483	0.71065	0.929884	374	1	0.33138
ENSG00000224093	5	0.21159	0.21339	0.565722	170	1	-0.38344	0.15477	0.29149	0.833546	150	2	0.63621
ENSG00000227252	5	0.21301	0.21339	0.565722	171	1	-0.14752	0.38381	0.48702	0.929884	268	2	0.49229
XLOC_047429	5	0.21442	0.21339	0.565722	172	1	-0.37203	0.34711	0.41449	0.850715	249	1	0.11179
ENSG00000281207	5	0.22006	0.21339	0.565722	173	1	-0.33939	0.86064	0.85264	0.980362	429	0	0.17187
ENSG00000203499	10	0.22073	0.23861	0.622831	174	3	-1.8036	0.32508	0.56119	0.929884	238	3	0.56886
ENSG00000204876	5	0.22253	0.21339	0.565722	175	2	-0.48411	0.053267	0.13536	0.833546	72	3	0.48002
XLOC_019749	5	0.22566	0.21339	0.565722	176	1	0.17002	0.20876	0.2915	0.833546	174	1	0.2965
ENSG00000225361	10	0.22594	0.23861	0.622831	177	2	-1.6935	0.05838	0.25297	0.833546	78	2	0.96186
ENSG00000224739	5	0.22706	0.2134	0.565722	178	2	-0.62299	0.27887	0.34442	0.838807	209	2	0.362
ENSG00000267317	10	0.22789	0.23861	0.622831	179	3	-1.0308	0.035406	0.23344	0.833546	53	3	0.61258
ENSG00000273729	5	0.22984	0.2134	0.565722	180	2	-0.64322	0.034637	0.12138	0.833546	51	1	0.10226
ENSG00000254343	9	0.22995	0.24629	0.636376	181	2	-0.73869	0.0015411	0.019284	0.832669	6	3	0.66279
ENSG00000273445	5	0.23209	0.2134	0.565722	182	2	-0.56691	0.96146	0.95355	0.986496	489	0	-0.16177
ENSG00000261716	5	0.23262	0.2134	0.565722	183	1	-0.59652	0.42475	0.52377	0.929884	276	1	0.32064
ENSG00000278484	5	0.23952	0.2134	0.565722	184	2	-0.84184	0.078784	0.18018	0.833546	94	2	0.40801
ENSG00000260711	5	0.24105	0.2134	0.565722	185	2	-0.93218	0.10417	0.21863	0.833546	115	2	0.49496
ENSG00000277182	5	0.24174	0.2134	0.565722	186	2	-0.93018	0.58825	0.59779	0.929884	318	1	0.083675
ENSG00000214293	5	0.24227	0.2134	0.565722	187	1	0.007099	0.19569	0.2915	0.833546	167	2	0.63638
XLOC_057259	15	0.24238	0.25695	0.651866	188	3	-1.1904	0.019639	0.090011	0.833546	31	6	0.95042
ENSG00000234171	5	0.24365	0.2134	0.565722	189	1	0.18035	0.28241	0.34442	0.838807	210	2	0.38482
ENSG00000260418	4	0.24506	0.27552	0.667809	190	2	-0.46139	0.74895	0.69859	0.929884	376	0	-0.34364
ENSG00000276248	5	0.2459	0.2134	0.565722	191	2	-0.49502	0.11821	0.29149	0.833546	126	2	0.47166
AXIN1	5	0.24659	0.2134	0.565722	192	2	-0.78285	0.13359	0.29149	0.833546	135	1	0.13172
XLOC_059535	5	0.24729	0.2134	0.565722	193	2	-0.63078	0.94122	0.93361	0.986496	469	0	0.037145
ENSG00000280303	5	0.24868	0.2134	0.565722	194	2	-0.49861	0.33901	0.41449	0.850715	245	2	0.40703
ENSG00000224265	5	0.25007	0.2134	0.565722	195	2	-0.80187	0.81575	0.77646	0.980362	403	0	0.36046
ENSG00000183308	5	0.25047	0.2134	0.565722	196	1	-0.44499	0.55612	0.59779	0.929884	309	1	0.36383
ENSG00000254528	5	0.25455	0.2134	0.565722	197	1	-0.29084	0.097467	0.21862	0.833546	107	3	0.3906
ENSG00000232445	5	0.25495	0.2134	0.565722	198	2	-0.70933	0.26532	0.34441	0.838807	201	1	-0.16254
ENSG00000249867	9	0.2588	0.2463	0.636376	199	1	-0.37905	0.47464	0.59852	0.929884	286	2	0.55438
ENSG00000117242	5	0.25984	0.26765	0.651866	200	2	-0.46801	0.82865	0.80424	0.980362	411	0	-0.27154
ENSG00000275549	5	0.26264	0.26765	0.651866	201	2	-0.65627	0.65869	0.635	0.929884	339	1	0.025217
ENSG00000261220	5	0.26476	0.26765	0.651866	202	2	-0.54191	0.1151	0.29149	0.833546	125	1	0.70583
ENSG00000233016	5	0.26799	0.26766	0.651866	203	1	-0.35866	0.5685	0.59779	0.929884	311	1	0.1503
ENSG00000272588	5	0.27109	0.26766	0.651866	204	2	-0.46296	0.36756	0.4506	0.906566	259	1	-0.055207
ENSG00000203706	5	0.27199	0.26766	0.651866	205	1	-0.39112	0.26666	0.34441	0.838807	203	1	0.011578
ENSG00000259306	5	0.27321	0.26766	0.651866	206	2	-0.63779	0.60889	0.59779	0.929884	322	1	0.037875
ENSG00000268006	5	0.27462	0.26766	0.651866	207	2	-0.85897	0.041282	0.12813	0.833546	61	2	0.6403
ENSG00000273314	5	0.27464	0.26766	0.651866	208	1	-0.25384	0.90956	0.9067	0.986496	457	0	-0.046085
ENSG00000259088	5	0.27533	0.26766	0.651866	209	2	-0.74561	0.47875	0.59778	0.929884	288	1	0.26623
XLOC_023698	5	0.27604	0.26766	0.651866	210	2	-0.64704	0.35056	0.41449	0.850715	250	2	0.43246
ENSG00000266401	5	0.28028	0.3348	0.714111	211	2	-0.80937	0.26616	0.34441	0.838807	202	2	0.59711
ENSG00000223979	5	0.28383	0.3348	0.714111	212	2	-0.83822	0.71352	0.71065	0.929884	358	1	0.35358
ENSG00000254837	5	0.28454	0.3348	0.714111	213	2	-0.32985	0.30845	0.41448	0.850715	230	1	0.20648
XLOC_015014	30	0.28524	0.32158	0.714111	214	10	-1.603	0.67222	0.91642	0.986496	342	5	0.64004
ENSG00000271997	5	0.28525	0.3348	0.714111	215	2	-0.49401	0.46953	0.59778	0.929884	285	1	-0.085592
ENSG00000248538	5	0.28596	0.3348	0.714111	216	2	-0.48379	0.37297	0.45061	0.906566	262	2	0.47783
ENSG00000258175	5	0.2878	0.3348	0.714111	217	2	-0.77223	0.58741	0.59779	0.929884	317	1	0.37801
ENSG00000261253	10	0.28812	0.30321	0.714111	218	2	-0.49938	0.83526	0.85324	0.980362	416	1	0.25325
ENSG00000258867	5	0.28911	0.3348	0.714111	219	1	-0.22907	0.29948	0.41448	0.850715	222	1	0.34663
ENSG00000226029	5	0.28952	0.3348	0.714111	220	2	-0.4818	0.44963	0.56053	0.929884	279	1	0.27255
XLOC_061564	5	0.29236	0.3348	0.714111	221	2	-0.61899	0.37875	0.48702	0.929884	264	2	0.35265
ENSG00000269044	5	0.2945	0.3348	0.714111	222	2	-0.79135	0.29664	0.37681	0.850715	220	2	0.29483
ENSG00000274173	5	0.30205	0.3348	0.714111	223	2	-0.63096	0.87969	0.85265	0.980362	446	0	0.068952
ENSG00000228109	5	0.3131	0.33481	0.714111	224	2	-0.51816	0.75722	0.71066	0.929884	379	1	-0.24178
ENSG00000261578	5	0.31354	0.33481	0.714111	225	1	0.1599	0.10162	0.21863	0.833546	111	2	0.59099
ENSG00000253395	5	0.31607	0.33481	0.714111	226	1	-0.38749	0.83073	0.80424	0.980362	413	0	0.19276
ENSG00000273084	5	0.31849	0.33481	0.714111	227	2	-0.60095	0.84434	0.83046	0.980362	421	0	0.13218
ENSG00000236255	5	0.31849	0.33481	0.714111	228	2	-0.93069	0.23123	0.31562	0.83674	189	2	0.56251
XLOC_067344	5	0.32029	0.33481	0.714111	229	2	-0.74096	0.011088	0.036579	0.833546	20	1	0.35679
ENSG00000225030	5	0.32112	0.33481	0.714111	230	2	-0.84184	0.82057	0.77647	0.980362	408	0	0.28499
ENSG00000236137	5	0.32613	0.33481	0.714111	231	1	0.023602	0.12173	0.29149	0.833546	128	2	0.74031
ENSG00000234949	5	0.33036	0.35073	0.714111	232	2	-0.37224	0.69873	0.67361	0.929884	353	1	0.059706
ENSG00000231612	5	0.33108	0.35073	0.714111	233	2	-0.35081	0.89031	0.90669	0.986496	448	0	0.11252
ENSG00000260563	5	0.33252	0.35073	0.714111	234	2	-0.44318	0.94536	0.94436	0.986496	474	0	-0.08286
ENSG00000273038	5	0.33421	0.35073	0.714111	235	1	-0.24955	0.39441	0.48703	0.929884	271	1	0.34503
ENSG00000272417	5	0.33469	0.35073	0.714111	236	2	-0.70893	0.42144	0.52377	0.929884	275	1	-0.15113
ENSG00000261379	5	0.33685	0.35073	0.714111	237	2	-0.72057	0.93851	0.93361	0.986496	468	0	-0.008871
XLOC_045237	5	0.33757	0.35073	0.714111	238	2	-0.54351	0.55162	0.59779	0.929884	307	1	-0.029972
ENSG00000280832	5	0.33901	0.35073	0.714111	239	2	-0.62822	0.016173	0.12137	0.833546	28	2	0.76601
ENSG00000269439	5	0.34099	0.35073	0.714111	240	1	0.019555	0.25984	0.31563	0.83674	198	2	0.46857
ENSG00000231131	5	0.3437	0.35073	0.714111	241	2	-0.66735	0.23898	0.31562	0.83674	191	2	0.34816
ENSG00000227374	5	0.34695	0.35074	0.714111	242	2	-0.71063	0.52768	0.59778	0.929884	300	1	0.13486
XLOC_042703	5	0.34768	0.35074	0.714111	243	2	-0.46564	0.8523	0.85264	0.980362	424	0	0.20461
ENSG00000235052	5	0.34984	0.35074	0.714111	244	2	-0.50156	0.95912	0.95355	0.986496	485	0	0.023852
ENSG00000250271	5	0.35129	0.35074	0.714111	245	2	-0.60609	0.35197	0.41449	0.850715	251	1	0.39973
ENSG00000259209	5	0.35273	0.35074	0.714111	246	2	-0.52894	0.35418	0.41449	0.850715	252	2	0.45163
XLOC_020190	5	0.35318	0.35074	0.714111	247	1	0.042521	0.27321	0.34441	0.838807	206	2	0.51693
ENSG00000243155	5	0.35635	0.35074	0.714111	248	2	-0.53737	0.19156	0.2915	0.833546	164	2	0.41685
ENSG00000233532	5	0.35679	0.35074	0.714111	249	1	-0.39052	0.20233	0.2915	0.833546	172	2	0.46976
XLOC_042706	5	0.35707	0.35074	0.714111	250	2	-0.5101	0.92895	0.9336	0.986496	463	0	0.12505
ENSG00000245573	5	0.3643	0.39851	0.765456	251	2	-0.49157	0.18912	0.2915	0.833546	163	2	0.55051
ENSG00000259977	5	0.36502	0.39851	0.765456	252	2	-0.65825	0.030769	0.12138	0.833546	45	3	0.81192
ENSG00000262160	5	0.36637	0.39851	0.765456	253	1	-0.37131	0.29878	0.41448	0.850715	221	2	0.32627
XLOC_003148	5	0.36874	0.39851	0.765456	254	1	-0.44537	0.096257	0.21862	0.833546	104	2	0.57182
ENSG00000225434	5	0.36993	0.39851	0.765456	255	1	-0.14837	0.86792	0.85265	0.980362	434	0	0.12335
ENSG00000275413	5	0.3708	0.39851	0.765456	256	2	-0.45514	0.67084	0.6736	0.929884	341	1	-0.19357
ENSG00000264235	5	0.37152	0.39851	0.765456	257	2	-0.6722	0.81128	0.74469	0.959615	402	0	-0.20146
ENSG00000234432	5	0.3717	0.39851	0.765456	258	1	0.25831	0.10976	0.24273	0.833546	122	3	0.45883
ENSG00000226200	5	0.37934	0.39852	0.765456	259	1	0.042728	0.33829	0.41449	0.850715	244	2	0.38954
ENSG00000278834	5	0.38164	0.39852	0.765456	260	2	-0.50682	0.94926	0.95354	0.986496	478	0	-0.011454
ENSG00000267288	5	0.38285	0.39852	0.765456	261	1	0.11436	0.19589	0.2915	0.833546	168	2	0.36104
ENSG00000237188	5	0.38417	0.39852	0.765456	262	2	-0.36108	0.69675	0.67361	0.929884	351	1	0.35728
ENSG00000226380	5	0.39175	0.4143	0.77442	263	2	-0.51142	0.026279	0.12137	0.833546	38	1	0.35554
ENSG00000262769	5	0.39248	0.4143	0.77442	264	2	-0.64433	0.86927	0.85265	0.980362	437	0	0.1183
ENSG00000229728	5	0.39326	0.4143	0.77442	265	1	-0.072592	0.32029	0.41448	0.850715	236	2	0.68341
ENSG00000223725	4	0.395	0.38908	0.765456	266	1	-0.06096	0.20944	0.28784	0.833546	175	1	-0.031224
XLOC_042997	5	0.3967	0.41431	0.77442	267	1	-0.32005	0.45808	0.56053	0.929884	282	1	-0.19724
ENSG00000234608	5	0.39753	0.41431	0.77442	268	2	-0.42492	0.76593	0.71066	0.929884	382	1	0.056077
ENSG00000255337	5	0.39969	0.41431	0.77442	269	2	-0.61913	0.86826	0.85265	0.980362	435	0	0.082861
ENSG00000234684	5	0.40012	0.41431	0.77442	270	1	-0.4929	0.6901	0.67361	0.929884	350	1	-0.045477
ENSG00000273137	5	0.40126	0.43286	0.785281	271	1	-0.31239	0.95978	0.95355	0.986496	487	0	-0.019855
ENSG00000271320	5	0.40239	0.43286	0.785281	272	1	-0.09016	0.36574	0.4506	0.906566	258	2	0.32024
ENSG00000247796	5	0.40466	0.43287	0.785281	273	1	0.27341	0.038786	0.12138	0.833546	59	3	0.77047
ENSG00000269974	5	0.40618	0.43287	0.785281	274	2	-0.39064	0.63866	0.63499	0.929884	333	1	0.11669
XLOC_067810	5	0.40762	0.45522	0.785281	275	2	-0.57225	0.97604	0.9788	1	494	0	-0.20772
ENSG00000225733	5	0.40805	0.45522	0.785281	276	1	-0.39315	0.22006	0.2915	0.833546	182	1	-0.047009
ENSG00000258512	5	0.41194	0.48134	0.785281	277	2	-0.34135	0.95234	0.95354	0.986496	482	0	-0.043817
ENSG00000259925	10	0.412	0.41536	0.77442	278	3	-0.70403	0.0045601	0.030566	0.832669	12	4	0.97623
XLOC_044948	5	0.41589	0.48134	0.785281	279	1	-0.33863	0.68673	0.67361	0.929884	347	1	-0.11035
ENSG00000255774	5	0.41625	0.48134	0.785281	280	2	-0.41497	0.036301	0.12138	0.833546	56	1	0.11579
ENSG00000259623	5	0.41769	0.48134	0.785281	281	2	-0.54166	0.15177	0.29149	0.833546	146	1	0.18383
ENSG00000255521	5	0.41841	0.48134	0.785281	282	2	-0.38287	0.3708	0.45061	0.906566	260	2	0.32885
ENSG00000237133	4	0.41999	0.38908	0.765456	283	1	-0.32649	0.10081	0.22166	0.833546	109	1	0.4564
ENSG00000233589	5	0.42255	0.48134	0.785281	284	1	-0.23327	0.91056	0.9067	0.986496	458	0	-0.01948
XLOC_057820	4	0.42272	0.38908	0.765456	285	1	0.39266	0.038189	0.10978	0.833546	58	3	0.66152
ENSG00000233845	5	0.42585	0.48134	0.785281	286	1	-0.44963	0.87683	0.85265	0.980362	444	0	0.065246
ENSG00000272906	5	0.43024	0.48134	0.785281	287	1	-0.31233	0.62086	0.59779	0.929884	326	1	0.23024
ENSG00000235609	5	0.43351	0.48134	0.785281	288	1	-0.079705	0.87457	0.85265	0.980362	440	0	0.10836
XLOC_037802	5	0.43568	0.48134	0.785281	289	1	-0.3643	0.38749	0.48702	0.929884	270	1	0.027909
ENSG00000257588	5	0.44537	0.48134	0.785281	290	1	-0.44546	0.72346	0.71065	0.929884	366	1	0.31016
ENSG00000256034	5	0.45175	0.48134	0.785281	291	1	-0.18418	0.096419	0.21862	0.833546	106	3	0.48343
ENSG00000259891	5	0.45808	0.48134	0.785281	292	1	-0.045848	0.129	0.29149	0.833546	132	1	0.24139
ENSG00000240731	5	0.45913	0.48134	0.785281	293	1	-0.5583	0.69807	0.67361	0.929884	352	1	-0.01722
ENSG00000230896	5	0.46331	0.48134	0.785281	294	1	-0.44584	0.77646	0.71066	0.929884	387	1	0.13582
ENSG00000246640	5	0.46435	0.48134	0.785281	295	1	-0.30829	0.037964	0.12138	0.833546	57	1	0.36143
ENSG00000170919	10	0.46612	0.48917	0.794231	296	1	-0.24701	0.12693	0.33362	0.838807	130	4	0.77147
ENSG00000265246	5	0.46746	0.48135	0.785281	297	1	-0.33979	0.87489	0.85265	0.980362	441	0	0.082902
ENSG00000246982	5	0.47056	0.48135	0.785281	298	1	-0.53059	0.76486	0.71066	0.929884	381	1	-0.055423
ENSG00000254632	5	0.48281	0.48135	0.785281	299	1	-0.10861	0.83564	0.80425	0.980362	417	0	0.25266
ENSG00000236017	5	0.48382	0.48135	0.785281	300	1	0.41576	0.015545	0.12137	0.833546	27	4	0.55188
ENSG00000271930	5	0.48483	0.48135	0.785281	301	1	-0.37681	0.75612	0.71066	0.929884	378	1	-0.085844
ENSG00000260877	5	0.48583	0.48135	0.785281	302	1	-0.0092976	0.68537	0.67361	0.929884	345	1	0.12257
ENSG00000248265	5	0.48684	0.48135	0.785281	303	1	0.28919	0.068093	0.16983	0.833546	84	3	0.5452
ENSG00000231365	5	0.48784	0.48135	0.785281	304	1	-0.37611	0.14788	0.29149	0.833546	145	2	0.52456
XLOC_010489	5	0.48885	0.48135	0.785281	305	1	-0.28	0.50467	0.59778	0.929884	294	1	-0.090472
ENSG00000278035	5	0.49977	0.48135	0.785281	306	1	-0.42324	0.18454	0.2915	0.833546	159	2	0.48356
ENSG00000273226	5	0.50272	0.48135	0.785281	307	1	-0.20267	0.23004	0.31562	0.83674	188	2	0.50349
ENSG00000263893	5	0.50565	0.48135	0.785281	308	1	-0.15152	0.24775	0.31563	0.83674	195	2	0.48156
ENSG00000206337	10	0.50746	0.57889	0.811021	309	2	-0.84325	0.084031	0.29056	0.833546	96	3	0.59692
ENSG00000262877	7	0.51231	0.53375	0.794231	310	2	-0.35414	0.043544	0.20326	0.833546	62	3	0.96203
ENSG00000254610	5	0.5134	0.48135	0.785281	311	1	-0.10538	0.417	0.52376	0.929884	274	1	0.039331
XLOC_035800	15	0.51678	0.55321	0.799953	312	4	-0.92191	0.8545	0.94067	0.986496	425	2	0.36649
ENSG00000222017	4	0.51788	0.45815	0.785281	313	1	-0.37052	0.8913	0.88619	0.986496	450	0	-0.35354
ENSG00000274979	5	0.52296	0.51473	0.794231	314	1	0.013052	0.04773	0.13535	0.833546	65	2	1.0086
ENSG00000271533	5	0.52955	0.51473	0.794231	315	1	-0.46941	0.8299	0.80424	0.980362	412	0	-0.055546
ENSG00000224635	5	0.53236	0.51473	0.794231	316	1	0.19889	0.74368	0.71065	0.929884	372	1	0.40134
ENSG00000272155	4	0.53277	0.45815	0.785281	317	1	-0.0063488	0.91196	0.91472	0.986496	459	0	0.00058632
ENSG00000258920	5	0.53329	0.51473	0.794231	318	1	-0.60414	0.9644	0.95355	0.986496	490	0	-0.26269
ENSG00000233930	5	0.53608	0.51473	0.794231	319	1	-0.089944	0.53515	0.59778	0.929884	301	1	0.19081
XLOC_057748	5	0.53977	0.51473	0.794231	320	1	-0.025474	0.0099307	0.031082	0.832669	19	3	0.88137
XLOC_036256	5	0.5407	0.51473	0.794231	321	1	-0.2018	0.84893	0.85264	0.980362	423	0	0.1659
CSNK1A1	5	0.54253	0.51473	0.794231	322	1	-0.29623	0.63024	0.59779	0.929884	329	1	0.13839
ENSG00000277763	5	0.54891	0.51473	0.794231	323	1	-0.13329	0.18715	0.2915	0.833546	161	2	0.39317
ENSG00000273257	5	0.55522	0.51474	0.794231	324	1	-0.097418	0.79877	0.71066	0.929884	394	0	0.30398
ENSG00000270820	10	0.56083	0.64049	0.853436	325	2	-0.63418	0.43617	0.61154	0.929884	277	2	0.37511
ENSG00000225489	10	0.56453	0.64049	0.853436	326	2	-0.74765	0.021354	0.087798	0.833546	33	5	0.80431
XLOC_029245	5	0.56763	0.51474	0.794231	327	1	-0.13757	0.93018	0.9336	0.986496	465	0	0.028934
XLOC_013489	5	0.5685	0.51474	0.794231	328	1	-0.33322	0.87293	0.85265	0.980362	439	0	0.1409
ENSG00000206417	5	0.57025	0.51474	0.794231	329	1	-0.27966	0.57199	0.59779	0.929884	312	1	0.19353
ENSG00000273001	5	0.57286	0.51474	0.794231	330	1	-0.44915	0.81883	0.77647	0.980362	406	0	0.1994
ENSG00000260807	5	0.57372	0.51474	0.794231	331	1	-0.23807	0.89687	0.90669	0.986496	454	0	0.16285
XLOC_043997	4	0.57898	0.45816	0.785281	332	1	-0.33215	0.19322	0.26373	0.833546	165	2	0.3671
ENSG00000268129	4	0.58327	0.45816	0.785281	333	1	0.1601	0.17031	0.24131	0.833546	154	2	0.46491
ENSG00000249395	5	0.58656	0.54768	0.794231	334	1	-0.1356	0.82143	0.77647	0.980362	409	0	0.037156
ENSG00000267698	5	0.58825	0.54768	0.794231	335	1	-0.29663	0.70716	0.71065	0.929884	354	1	0.12235
XLOC_004360	10	0.58897	0.6405	0.853436	336	2	-0.5434	0.5474	0.64789	0.929884	305	2	0.57936
ENSG00000272341	5	0.58909	0.54768	0.794231	337	1	-0.16522	0.58571	0.59779	0.929884	316	1	0.21841
ENSG00000253641	5	0.59161	0.54768	0.794231	338	1	-0.36143	0.2117	0.2915	0.833546	177	2	0.7
ENSG00000267530	5	0.59328	0.54768	0.794231	339	1	-0.099613	0.089255	0.19679	0.833546	102	3	0.57882
ENSG00000272462	5	0.60564	0.54768	0.794231	340	1	-0.21394	0.0025676	0.0066034	0.428451	7	2	0.55969
ENSG00000258056	5	0.60564	0.54768	0.794231	341	1	-0.27933	0.21237	0.2915	0.833546	178	2	0.78455
ENSG00000269176	5	0.60727	0.54768	0.794231	342	1	-0.41779	0.95219	0.95354	0.986496	481	0	0.024142
ENSG00000251143	5	0.60808	0.54768	0.794231	343	1	-0.073151	0.1424	0.29149	0.833546	143	2	0.67097
ENSG00000269929	4	0.61368	0.49329	0.794231	344	1	0.26649	0.07523	0.17498	0.833546	91	2	0.3144
XLOC_059943	10	0.6168	0.68172	0.885211	345	2	-0.63823	0.0052602	0.030576	0.832669	13	4	1.2808
ENSG00000232533	5	0.6177	0.54768	0.794231	346	1	-0.10055	0.10243	0.21863	0.833546	113	3	0.47644
ENSG00000233906	5	0.62244	0.54768	0.794231	347	1	0.04782	0.63485	0.59779	0.929884	331	1	0.37664
ENSG00000251307	5	0.62479	0.54768	0.794231	348	1	-0.16329	0.66302	0.635	0.929884	340	1	0.47789
ENSG00000232645	5	0.62713	0.54768	0.794231	349	1	0.055851	0.56411	0.59779	0.929884	310	1	0.33289
ENSG00000232600	10	0.63878	0.68173	0.885211	350	1	-0.31821	0.0029889	0.025277	0.832669	8	6	1.3476
XLOC_060344	5	0.64469	0.54769	0.794231	351	1	-0.065119	0.03297	0.12138	0.833546	48	2	0.89098
XLOC_033478	5	0.64916	0.54769	0.794231	352	1	-0.27668	0.7627	0.71066	0.929884	380	1	-0.097077
ENSG00000226644	5	0.65138	0.54769	0.794231	353	1	0.013118	0.49878	0.59778	0.929884	292	1	0.48926
XLOC_064390	10	0.66309	0.69211	0.891874	354	2	-0.63887	0.062088	0.25297	0.833546	81	5	0.61169
ENSG00000272654	5	0.67014	0.54769	0.794231	355	1	-0.062171	0.89548	0.90669	0.986496	453	0	0.00090918
ENSG00000244733	5	0.67155	0.54769	0.794231	356	1	-0.2049	0.7831	0.71066	0.929884	391	0	0.30474
ENSG00000281404	5	0.67574	0.54769	0.794231	357	1	0.0264	0.38285	0.48702	0.929884	266	1	0.21084
ENSG00000273012	5	0.6799	0.54769	0.794231	358	1	-0.42458	0.58993	0.59779	0.929884	319	1	0.27412
ENSG00000235092	10	0.68017	0.69212	0.891874	359	2	-0.52372	0.92973	0.91631	0.986496	464	1	0.27044
ENSG00000241469	5	0.68673	0.54769	0.794231	360	1	-0.36054	0.13053	0.29149	0.833546	133	1	0.12582
ENSG00000242516	5	0.6901	0.58157	0.811021	361	1	-0.50941	0.73669	0.71065	0.929884	370	1	0.36821
XLOC_014205	5	0.69144	0.58157	0.811021	362	1	-0.28124	0.52106	0.59778	0.929884	298	1	0.37266
ENSG00000273987	5	0.69211	0.58157	0.811021	363	1	0.14849	0.046969	0.13535	0.833546	64	3	0.59111
ENSG00000233967	10	0.69486	0.69212	0.891874	364	2	-0.55911	0.030561	0.23007	0.833546	44	5	0.66438
ENSG00000177337	5	0.69675	0.58157	0.811021	365	1	-0.29333	0.79007	0.71066	0.929884	393	0	0.39544
XLOC_051479	5	0.70329	0.58157	0.811021	366	1	-0.073487	0.068724	0.16983	0.833546	85	2	0.65799
XLOC_067341	5	0.70459	0.58157	0.811021	367	1	-0.34013	0.63178	0.59779	0.929884	330	1	-0.026131
XLOC_044944	5	0.70652	0.58157	0.811021	368	1	0.39526	0.00076267	0.0056707	0.428451	4	4	1.5862
ENSG00000277511	5	0.71099	0.58158	0.811021	369	1	-0.46023	0.035874	0.12138	0.833546	54	2	1.3047
ENSG00000270959	5	0.71352	0.58158	0.811021	370	1	0.24592	0.09852	0.21862	0.833546	108	3	0.43053
ENSG00000240291	5	0.71478	0.58158	0.811021	371	1	-0.4443	0.17259	0.2915	0.833546	156	1	0.28727
ENSG00000253948	4	0.72165	0.66793	0.88077	372	1	-0.15639	0.033063	0.10977	0.833546	49	2	0.70433
ENSG00000261116	5	0.72224	0.58158	0.811021	373	1	-0.49459	0.71728	0.71065	0.929884	361	1	0.3067
ENSG00000227744	5	0.72773	0.58158	0.811021	374	1	-0.26019	0.81037	0.74469	0.959615	401	0	0.068426
XLOC_039523	5	0.73134	0.61399	0.824612	375	1	-0.14992	0.2559	0.31563	0.83674	197	1	0.22731
ENSG00000229348	5	0.73253	0.61399	0.824612	376	1	-0.37434	0.8638	0.85264	0.980362	431	0	0.11456
XLOC_004265	15	0.73263	0.77553	0.943272	377	2	-1.0656	0.64074	0.79791	0.980362	335	1	0.30626
ENSG00000230266	5	0.7361	0.61399	0.824612	378	1	0.14962	2.3709e-05	0.00019349	0.098485	1	3	1.7723
XLOC_066446	5	0.7402	0.61399	0.824612	379	1	-0.15882	0.89378	0.90669	0.986496	452	0	0.035605
ENSG00000256802	5	0.75722	0.614	0.824612	380	1	-0.30829	0.20163	0.2915	0.833546	171	1	0.095207
XLOC_044001	10	0.75828	0.70607	0.907554	381	2	-0.63453	0.4816	0.61154	0.929884	290	3	0.40649
ENSG00000254166	5	0.75942	0.614	0.824612	382	1	-0.22505	0.058421	0.14515	0.833546	79	3	0.62419
ENSG00000261654	5	0.76215	0.614	0.824612	383	1	-0.26035	0.057734	0.14515	0.833546	75	2	0.77567
XLOC_016133	5	0.76324	0.614	0.824612	384	1	-0.22257	0.71977	0.71065	0.929884	363	1	0.31787
ENSG00000255468	5	0.76647	0.614	0.824612	385	1	-0.32202	0.73194	0.71065	0.929884	368	1	0.23172
XLOC_004135	4	0.76784	0.7339	0.925428	386	0	-0.13912	0.54276	0.51534	0.929884	303	1	-0.11014
ENSG00000246089	5	0.77019	0.614	0.824612	387	1	-0.17373	0.18721	0.2915	0.833546	162	1	0.14768
ENSG00000235501	5	0.77124	0.614	0.824612	388	1	0.17633	0.0093888	0.031072	0.832669	18	2	0.51081
ENSG00000217258	5	0.77517	0.614	0.824612	389	1	-0.322	0.35635	0.41449	0.850715	253	2	0.29414
XLOC_029539	5	0.77517	0.614	0.824612	390	1	-0.43175	0.78158	0.71066	0.929884	390	0	0.34902
ENSG00000237753	5	0.77698	0.614	0.824612	391	1	-0.40702	0.93777	0.93361	0.986496	467	0	0.0065141
ENSG00000270055	5	0.78158	0.64694	0.855313	392	1	-0.43649	0.67295	0.6736	0.929884	343	1	0.45441
ENSG00000257252	5	0.78209	0.64694	0.855313	393	1	-0.30918	0.13164	0.29149	0.833546	134	2	0.84686
ENSG00000275180	5	0.7836	0.64695	0.855313	394	1	0.08098	0.7431	0.71065	0.929884	371	1	0.24032
ENSG00000251059	5	0.78711	0.68113	0.885211	395	1	0.33875	0.0080454	0.024613	0.832669	16	4	0.71656
ENSG00000272489	5	0.7881	0.68113	0.885211	396	1	0.017639	0.38164	0.48702	0.929884	265	2	0.35414
ENSG00000273399	5	0.78884	0.68114	0.885211	397	1	0.0048126	0.030406	0.12138	0.833546	43	3	0.75582
XLOC_009234	5	0.78884	0.68114	0.885211	398	1	0.021193	0.025101	0.12137	0.833546	36	3	0.74587
ENSG00000225302	5	0.79203	0.71432	0.913551	399	1	0.1023	0.06219	0.14516	0.833546	82	3	0.99448
XLOC_054465	5	0.793	0.71433	0.913551	400	1	-0.52073	0.067497	0.16982	0.833546	83	1	0.23156
XLOC_049817	5	0.79542	0.74724	0.925428	401	1	-0.30653	0.63942	0.63499	0.929884	334	1	0.16326
ENSG00000244479	5	0.79638	0.74724	0.925428	402	1	-0.41017	0.8631	0.85264	0.980362	430	0	0.15191
ENSG00000243926	5	0.80066	0.74724	0.925428	403	0	-0.3319	0.039624	0.12138	0.833546	60	3	0.47641
XLOC_043108	5	0.80114	0.74724	0.925428	404	0	-0.070033	0.14575	0.29149	0.833546	144	2	0.31382
ENSG00000272666	5	0.80254	0.74724	0.925428	405	0	-0.2499	0.80161	0.71066	0.929884	397	0	0.12442
ENSG00000242086	5	0.80534	0.74725	0.925428	406	0	-0.30345	0.19834	0.2915	0.833546	169	2	0.52961
XLOC_001140	5	0.8081	0.74725	0.925428	407	0	0.11219	0.54527	0.59778	0.929884	304	1	0.51615
ENSG00000272824	5	0.80992	0.74725	0.925428	408	0	-0.19265	0.3614	0.41449	0.850715	256	2	0.40006
XLOC_035165	5	0.81128	0.74725	0.925428	409	0	-0.39191	0.15627	0.29149	0.833546	151	2	0.38602
ENSG00000261888	5	0.81218	0.74725	0.925428	410	0	0.094596	0.050791	0.13535	0.833546	70	3	0.58393
XLOC_061068	5	0.81352	0.74725	0.925428	411	0	-0.38727	0.92472	0.9336	0.986496	461	0	0.11748
ENSG00000232756	5	0.81397	0.74725	0.925428	412	0	-0.29943	0.30737	0.41448	0.850715	229	2	0.39598
ENSG00000267905	5	0.81663	0.77833	0.943272	413	0	-0.0098203	0.10716	0.24272	0.833546	117	3	0.7999
ENSG00000277287	5	0.81795	0.77833	0.943272	414	0	-0.31807	0.61849	0.59779	0.929884	324	1	0.16649
ENSG00000267481	5	0.81926	0.77833	0.943272	415	0	-0.42563	0.080388	0.18018	0.833546	95	2	0.38415
XLOC_036020	5	0.8197	0.77833	0.943272	416	0	-0.20892	0.87161	0.85265	0.980362	438	0	-0.02344
ENSG00000263470	5	0.82013	0.77833	0.943272	417	0	-0.38762	0.29593	0.37681	0.850715	219	2	0.36869
ENSG00000229642	5	0.82401	0.77834	0.943272	418	0	-0.316	0.25285	0.31563	0.83674	196	2	0.38882
ENSG00000255050	5	0.82486	0.77834	0.943272	419	0	-0.1389	0.71478	0.71065	0.929884	359	1	0.14932
XLOC_062627	5	0.82613	0.77834	0.943272	420	0	0.10424	0.10874	0.24272	0.833546	119	2	0.70094
XLOC_056036	5	0.8274	0.80595	0.954035	421	0	-0.017203	0.5239	0.59778	0.929884	299	1	0.13334
ENSG00000271971	5	0.83115	0.80595	0.954035	422	0	-0.23958	0.20449	0.2915	0.833546	173	2	0.53873
XLOC_010319	5	0.83442	0.80595	0.954035	423	0	0.15795	0.055244	0.13536	0.833546	73	3	1.3989
ENSG00000260658	5	0.83564	0.80595	0.954035	424	0	-0.25794	0.79925	0.71066	0.929884	395	0	0.11457
ENSG00000237976	5	0.83845	0.80595	0.954035	425	0	-0.18098	0.90855	0.9067	0.986496	456	0	0.072659
ENSG00000273196	5	0.84004	0.80596	0.954035	426	0	0.13671	0.63714	0.63499	0.929884	332	1	0.69954
ENSG00000272851	5	0.84161	0.80596	0.954035	427	0	0.089259	0.16846	0.29149	0.833546	153	2	0.46844
XLOC_063079	5	0.84665	0.80596	0.954035	428	0	0.41068	0.0091783	0.031072	0.832669	17	4	0.62243
XLOC_059961	5	0.84817	0.80596	0.954035	429	0	-0.29771	0.87651	0.85265	0.980362	443	0	0.10743
XLOC_042354	5	0.85156	0.80596	0.954035	430	0	-0.023064	0.13819	0.29149	0.833546	140	2	0.97375
ENSG00000259772	4	0.85213	0.83432	0.968506	431	0	-0.19845	0.49199	0.51534	0.929884	291	1	0.050601
ENSG00000223482	5	0.85378	0.83171	0.968506	432	0	-0.18571	0.73373	0.71065	0.929884	369	1	0.18417
ENSG00000273113	5	0.85414	0.83171	0.968506	433	0	-0.2431	0.13969	0.29149	0.833546	141	2	0.38334
ENSG00000236384	5	0.85706	0.83171	0.968506	434	0	-0.05688	0.2452	0.31563	0.83674	193	2	0.42826
ENSG00000253522	5	0.85814	0.83172	0.968506	435	0	-0.14118	0.38309	0.48702	0.929884	267	2	0.33495
ENSG00000271646	5	0.8624	0.83172	0.968506	436	0	-0.34119	0.68875	0.67361	0.929884	348	1	0.27777
ENSG00000173727	5	0.86449	0.85455	0.968506	437	0	-0.094501	0.45387	0.56053	0.929884	281	1	0.28672
ENSG00000271868	5	0.86484	0.85455	0.968506	438	0	-0.058006	0.72039	0.71065	0.929884	364	1	0.2475
XLOC_069337	4	0.8693	0.85416	0.968506	439	0	0.53078	0.00087371	0.0028725	0.428451	5	3	1.3826
ENSG00000231298	5	0.87028	0.85456	0.968506	440	0	0.1576	0.30379	0.41448	0.850715	225	2	0.70802
ENSG00000227070	5	0.87359	0.85456	0.968506	441	0	0.044027	0.86621	0.85265	0.980362	432	0	0.14766
ENSG00000277459	5	0.87424	0.85456	0.968506	442	0	0.030008	0.096071	0.21862	0.833546	103	3	0.38023
ENSG00000226808	5	0.87554	0.85456	0.968506	443	0	-0.27402	0.68943	0.67361	0.929884	349	1	0.16807
ENSG00000253187	5	0.87779	0.87426	0.968506	444	0	0.063749	0.26898	0.34441	0.838807	205	2	0.38555
ENSG00000270246	5	0.87937	0.87426	0.968506	445	0	-0.15869	0.24451	0.31563	0.83674	192	2	0.45631
ENSG00000261338	5	0.88063	0.87427	0.968506	446	0	-0.038824	0.02828	0.12138	0.833546	41	3	0.67484
ENSG00000237857	4	0.88682	0.85417	0.968506	447	0	0.11556	0.05831	0.14027	0.833546	77	2	1.0987
ENSG00000260793	5	0.88736	0.89137	0.968506	448	0	0.16288	0.07396	0.18017	0.833546	89	2	0.48099
ENSG00000254461	5	0.88795	0.89137	0.968506	449	0	0.39912	0.05202	0.13536	0.833546	71	3	0.49099
ENSG00000238120	5	0.88884	0.89137	0.968506	450	0	-0.16929	0.85993	0.85264	0.980362	428	0	0.29209
XLOC_004908	5	0.89177	0.89137	0.968506	451	0	-0.015206	0.074433	0.18017	0.833546	90	2	0.66949
XLOC_039943	5	0.89234	0.89137	0.968506	452	0	-0.25984	0.10887	0.24273	0.833546	120	1	0.049234
ENSG00000233393	4	0.8931	0.85417	0.968506	453	0	0.31441	0.03596	0.10977	0.833546	55	3	0.37885
XLOC_002769	5	0.89463	0.89137	0.968506	454	0	-0.15707	0.17807	0.2915	0.833546	158	2	0.52436
ENSG00000223812	10	0.89531	0.83463	0.968506	455	1	-0.037824	0.37267	0.61153	0.929884	261	2	0.58409
ENSG00000274444	5	0.89743	0.89137	0.968506	456	0	0.49638	0.015535	0.12137	0.833546	26	4	0.55724
ENSG00000261270	5	0.89908	0.89137	0.968506	457	0	-0.1667	0.29094	0.34442	0.838807	216	2	0.52304
XLOC_056714	5	0.90285	0.89138	0.968506	458	0	0.042703	0.46122	0.56053	0.929884	283	1	0.25225
ENSG00000262294	5	0.90312	0.89138	0.968506	459	0	0.12169	0.072791	0.18017	0.833546	86	3	0.54131
ENSG00000267614	5	0.90417	0.89138	0.968506	460	0	-0.092542	0.11944	0.29149	0.833546	127	2	0.72896
XLOC_008747	5	0.90496	0.89138	0.968506	461	0	-0.1438	0.22984	0.31562	0.83674	187	1	-0.072609
XLOC_065844	5	0.90651	0.89138	0.968506	462	0	-0.0090482	0.8906	0.90669	0.986496	449	0	0.12889
ENSG00000223393	5	0.90881	0.89138	0.968506	463	0	0.014773	0.31239	0.41448	0.850715	232	2	0.34817
ENSG00000224959	5	0.91105	0.89138	0.968506	464	0	0.11063	0.12746	0.29149	0.833546	131	2	0.52762
ENSG00000250410	5	0.9147	0.89138	0.968506	465	0	0.21487	0.076863	0.18018	0.833546	92	2	0.64773
XLOC_034640	5	0.91613	0.90761	0.968506	466	0	-0.04709	0.077179	0.18018	0.833546	93	2	0.33213
ENSG00000228223	5	0.91869	0.90761	0.968506	467	0	-0.16419	0.22525	0.2915	0.833546	185	2	0.47366
ENSG00000261468	5	0.91915	0.90761	0.968506	468	0	-0.10011	0.55432	0.59779	0.929884	308	1	0.31551
XLOC_005971	5	0.92297	0.90761	0.968506	469	0	-0.17305	0.11208	0.29149	0.833546	123	2	0.57764
ENSG00000182165	5	0.92407	0.90761	0.968506	470	0	-0.2011	0.027763	0.12138	0.833546	40	3	0.69896
ENSG00000229124	5	0.92601	0.90761	0.968506	471	0	0.14151	0.30462	0.41448	0.850715	226	1	0.32793
XLOC_011078	5	0.92664	0.90761	0.968506	472	0	0.21752	0.62244	0.59779	0.929884	327	1	0.43014
ENSG00000246334	5	0.92895	0.90762	0.968506	473	0	-0.015056	0.013903	0.044447	0.833546	23	3	0.90547
ENSG00000236833	5	0.93018	0.90762	0.968506	474	0	0.4277	0.0070276	0.024603	0.832669	15	4	0.69788
XLOC_001143	5	0.93159	0.90762	0.968506	475	0	0.47905	0.0042444	0.0075758	0.428451	10	4	0.70099
ENSG00000274825	5	0.93179	0.90762	0.968506	476	0	0.030273	0.04581	0.13535	0.833546	63	3	0.49067
ENSG00000177640	5	0.93869	0.90762	0.968506	477	0	-0.089851	0.08562	0.19678	0.833546	98	3	0.32331
ENSG00000276851	5	0.94315	0.94486	0.98755	478	0	0.19469	0.28525	0.34442	0.838807	213	2	0.48839
XLOC_027413	5	0.94619	0.94486	0.98755	479	0	0.10847	0.28383	0.34442	0.838807	211	2	0.42906
ENSG00000258701	5	0.94669	0.94486	0.98755	480	0	1.7035e-05	0.234	0.31562	0.83674	190	1	0.02338
ENSG00000263325	5	0.94685	0.94486	0.98755	481	0	0.042851	0.073691	0.18017	0.833546	88	3	0.46591
XLOC_010325	5	0.94701	0.94486	0.98755	482	0	-0.10508	0.10929	0.24273	0.833546	121	2	0.56812
ENSG00000231483	5	0.94847	0.94487	0.98755	483	0	-0.081589	0.65285	0.63499	0.929884	337	1	0.30561
ENSG00000281649	5	0.94926	0.94487	0.98755	484	0	0.025178	0.57975	0.59779	0.929884	313	1	0.19508
XLOC_058076	5	0.95005	0.94487	0.98755	485	0	-0.039422	0.0042764	0.0075758	0.428451	11	2	0.76404
ENSG00000263826	5	0.9502	0.94487	0.98755	486	0	-0.083918	0.13401	0.29149	0.833546	136	2	0.71937
ENSG00000228817	7	0.95519	0.95563	0.992687	487	0	-0.23938	0.30243	0.43406	0.887297	223	2	0.54532
ENSG00000225335	5	0.9603	0.95443	0.992687	488	0	0.063462	0.54982	0.59779	0.929884	306	1	0.27127
ENSG00000270557	5	0.96043	0.95443	0.992687	489	0	0.27125	0.02126	0.12137	0.833546	32	3	0.61199
ENSG00000272088	5	0.96295	0.96253	0.997814	490	0	0.021875	0.10172	0.21863	0.833546	112	3	0.30354
ENSG00000244055	10	0.96506	0.9356	0.98755	491	0	-0.24991	0.72187	0.85323	0.980362	365	1	0.43562
ENSG00000272512	5	0.96638	0.96906	0.998208	492	0	0.11208	0.027252	0.12137	0.833546	39	3	0.85783
ENSG00000273017	5	0.96954	0.97954	0.998208	493	0	-0.011206	0.77749	0.71066	0.929884	388	0	0.2563
ENSG00000253669	5	0.97543	0.97954	0.998208	494	0	0.15614	0.21575	0.2915	0.833546	179	2	0.5084
ENSG00000234771	5	0.97681	0.97954	0.998208	495	0	0.17824	0.22146	0.2915	0.833546	183	1	0.36408
XLOC_041010	5	0.98131	0.97954	0.998208	496	0	0.09112	0.019413	0.12137	0.833546	29	3	1.2859
ENSG00000269958	5	0.98282	0.98378	0.998208	497	0	0.25073	0.034738	0.12138	0.833546	52	3	0.81621
ENSG00000255177	5	0.98302	0.98378	0.998208	498	0	0.11589	0.04789	0.13535	0.833546	66	3	0.61852
ENSG00000261512	5	0.98354	0.98379	0.998208	499	0	0.20261	0.050061	0.13535	0.833546	69	3	0.47005
ENSG00000278291	5	0.98907	0.98739	0.998208	500	0	0.13511	0.15327	0.29149	0.833546	147	1	0.19287
ENSG00000273474	5	0.98939	0.98739	0.998208	501	0	0.30657	0.29236	0.3768	0.850715	217	2	0.46487
ENSG00000228037	5	0.99014	0.98739	0.998208	502	0	0.19213	0.13817	0.29149	0.833546	139	2	0.52321
ENSG00000228395	5	0.991	0.99232	0.998208	503	0	0.22098	0.033767	0.12138	0.833546	50	3	0.52191
XLOC_060916	5	0.99154	0.99232	0.998208	504	0	0.24642	0.0054074	0.019026	0.832669	14	3	0.98175
ENSG00000266258	10	0.99264	0.9885	0.998208	505	0	-0.18419	0.29414	0.54494	0.929884	218	3	0.72892
ENSG00000196167	5	0.99357	0.99233	0.998208	506	0	0.24735	0.0033137	0.0075658	0.428451	9	3	1.043
ENSG00000198221	5	0.9987	0.99952	1	507	0	0.32588	0.00074512	0.0056707	0.428451	3	4	1.1151
ENSG00000257378	5	0.99934	0.99953	1	508	0	0.684	0.00065503	0.0056607	0.428451	2	5	1.2885

## Sheet: lncRNA library3 in vitro screen
id	num	neg|score	neg|p-value	neg|fdr	neg|rank	neg|goodsgrna	neg|lfc	pos|score	pos|p-value	pos|fdr	pos|rank	pos|goodsgrna	pos|lfc
CTNNB1	5	1.9307e-10	4.9727e-06	0.001276	1	5	-3.5793	1	1	1	512	0	-2.9179
RPS27	5	4.399e-08	4.9727e-06	0.001276	2	4	-2.608	0.30547	0.32351	0.666533	239	1	-1.7681
POLR2A	5	3.238e-05	0.00025361	0.032526	3	5	-0.98426	0.99997	0.99975	1	511	0	-0.46225
ENSG00000247844	5	3.7625e-05	0.00025361	0.032526	4	4	-0.99165	0.99872	0.99519	1	509	0	-0.89098
PSMA7	5	4.9301e-05	0.00047241	0.040391	5	4	-1.8348	0.91835	0.89256	0.974224	469	0	-0.49525
FZD5	5	5.1683e-05	0.00047241	0.040391	6	4	-1.2719	0.99845	0.99379	1	508	0	-0.49798
ENSG00000233895	5	0.00027559	0.0021532	0.157799	7	3	-1.1753	0.57803	0.61543	0.848672	358	1	-0.052935
ENSG00000272142	5	0.00047665	0.0039235	0.224206	8	3	-0.5836	0.99307	0.9795	0.995014	506	0	-0.15985
SF3A3	5	0.000584	0.0039334	0.224206	9	5	-1.6899	0.99942	0.99747	1	510	0	-0.28002
ENSG00000227279	5	0.0023257	0.020314	0.94782	10	4	-0.33967	0.7846	0.73679	0.906733	411	1	-0.21081
XLOC_056123	5	0.002638	0.020324	0.94782	11	2	-0.68961	0.31054	0.32352	0.666533	241	2	0.21973
PORCN	10	0.0040119	0.051692	1	12	3	-1.2078	0.96259	0.95552	0.986811	492	1	0.080847
XLOC_069338	5	0.0056433	0.029553	1	13	3	-0.79983	0.83209	0.78477	0.906733	432	1	-0.17122
ENSG00000273796	5	0.0076374	0.035938	1	14	1	-0.11007	0.27572	0.27666	0.627991	222	2	0.22524
ENSG00000279949	5	0.0081769	0.039697	1	15	4	-0.64859	0.99699	0.98695	1	507	0	-0.33858
ENSG00000272502	5	0.0082169	0.039707	1	16	3	-0.40535	0.66323	0.64022	0.848672	378	1	-0.09768
ENSG00000235106	5	0.0091171	0.044551	1	17	4	-0.28885	0.96701	0.96179	0.986811	494	0	-0.16045
ENSG00000229152	5	0.011851	0.060503	1	18	3	-0.67583	0.034416	0.030766	0.272124	54	2	0.1353
XLOC_067345	5	0.012403	0.068659	1	19	4	-0.40964	0.047586	0.054467	0.328782	75	1	-0.21996
ENSG00000272269	5	0.013542	0.076058	1	20	3	-0.29549	0.84705	0.78477	0.906733	438	1	-0.16446
ENSG00000269887	5	0.013813	0.076058	1	21	3	-0.83721	0.9617	0.95392	0.986811	491	0	-0.018735
ENSG00000261542	5	0.014179	0.085009	1	22	4	-0.25877	0.41152	0.48994	0.822919	289	1	-0.12269
ENSG00000268205	5	0.014938	0.085009	1	23	4	-0.59804	0.9294	0.92242	0.985847	473	0	-0.21257
XLOC_010326	5	0.015493	0.085009	1	24	3	-0.62851	0.95194	0.93463	0.986811	485	0	-0.09333
ENSG00000272979	5	0.016069	0.085009	1	25	2	-0.37611	0.13884	0.17623	0.541382	143	2	0.21959
ENSG00000273138	5	0.016494	0.085019	1	26	2	-0.57144	0.098861	0.11402	0.471754	117	2	0.42586
ENSG00000223546	5	0.016843	0.085019	1	27	3	-0.3785	0.95572	0.94484	0.986811	487	0	-0.22021
CSNK1A1	5	0.017738	0.085019	1	28	3	-0.42757	0.61823	0.61544	0.848672	364	1	-0.23401
XLOC_034655	5	0.017783	0.085019	1	29	3	-0.65791	0.56507	0.61543	0.848672	353	1	0.14563
ENSG00000273356	10	0.018215	0.14624	1	30	6	-0.52765	0.88801	0.87736	0.970009	454	1	-0.070219
ENSG00000273216	5	0.019388	0.096466	1	31	2	-0.53922	0.36952	0.43508	0.797148	272	2	0.22481
ENSG00000177406	5	0.020773	0.096466	1	32	2	-0.63391	0.83574	0.78477	0.906733	435	1	0.10346
XLOC_026627	5	0.021055	0.096466	1	33	3	-1.8376	0.91603	0.89255	0.974224	468	0	-0.026799
PCNA	5	0.0211	0.096466	1	34	2	-0.31745	0.91074	0.89255	0.974224	466	0	-0.13014
ENSG00000269937	5	0.022772	0.096476	1	35	3	-0.55596	0.72932	0.66478	0.872221	392	1	-0.030645
ENSG00000274528	5	0.027047	0.11566	1	36	2	-0.50736	0.94902	0.93463	0.986811	481	0	0.027065
ENSG00000273117	5	0.027776	0.13137	1	37	1	0.038769	0.6524	0.64022	0.848672	374	1	0.12967
ENSG00000222033	5	0.027781	0.13137	1	38	3	-0.32583	0.82797	0.78476	0.906733	431	1	-0.18371
XLOC_067337	5	0.027952	0.13137	1	39	3	-0.63655	0.98515	0.97438	0.991785	502	0	-0.15604
ENSG00000273271	5	0.0311	0.13943	1	40	2	-0.36894	0.5308	0.59241	0.848672	346	1	0.018843
ENSG00000277959	5	0.032307	0.13943	1	41	2	-0.55367	0.071667	0.066143	0.35717	92	2	0.31979
ENSG00000267274	5	0.035441	0.13944	1	42	3	-0.89676	0.54002	0.61543	0.848672	349	1	0.029288
XLOC_003856	5	0.03607	0.13944	1	43	2	-0.21208	0.64725	0.64022	0.848672	373	1	0.048593
ENSG00000272807	5	0.036287	0.13944	1	44	3	-0.33891	0.36913	0.43508	0.797148	271	1	-0.020222
ENSG00000229953	5	0.037236	0.13944	1	45	2	-0.53664	0.53911	0.61543	0.848672	348	1	0.26092
ENSG00000232774	5	0.037722	0.13944	1	46	1	-0.011296	0.77701	0.73679	0.906733	407	1	0.079036
ENSG00000223396	5	0.03811	0.13944	1	47	3	-0.44497	0.51669	0.57236	0.848672	338	1	-0.12875
ENSG00000260285	5	0.041316	0.15009	1	48	2	-0.53176	0.34036	0.37729	0.747291	255	1	-0.0081761
ENSG00000269959	5	0.041695	0.15009	1	49	3	-0.52581	0.39034	0.43509	0.797148	282	2	0.27045
ENSG00000225535	10	0.042317	0.2387	1	50	5	-0.55691	0.45605	0.56646	0.848672	313	1	0.14011
ENSG00000244041	5	0.044307	0.1501	1	51	1	-0.15552	0.24903	0.27665	0.627991	213	2	0.19486
XLOC_021573	15	0.044491	0.31588	1	52	5	-0.72987	0.079403	0.08485	0.426746	101	4	0.53054
ENSG00000261662	5	0.045018	0.1501	1	53	3	-0.44844	0.57717	0.61543	0.848672	357	1	-0.15872
ENSG00000179523	5	0.045245	0.16365	1	54	3	-0.52453	0.67029	0.64022	0.848672	381	1	-0.1439
ENSG00000276853	5	0.047161	0.16365	1	55	3	-0.51496	0.8895	0.85494	0.955532	455	0	-0.11286
ENSG00000281026	5	0.047965	0.16366	1	56	3	-0.93665	0.9697	0.96179	0.986811	496	0	-0.055139
ENSG00000275234	5	0.048252	0.16366	1	57	3	-0.56608	0.8212	0.78476	0.906733	428	1	0.056774
ENSG00000226266	5	0.048369	0.16366	1	58	2	-0.41249	0.82588	0.78476	0.906733	430	1	0.14108
ENSG00000260025	5	0.048774	0.16366	1	59	2	-0.41515	0.62137	0.61544	0.848672	367	1	0.01209
ENSG00000258884	5	0.049223	0.18077	1	60	1	-0.20143	0.024443	0.030756	0.272124	40	1	0.16795
ENSG00000232956	10	0.049609	0.26059	1	61	3	-0.44667	0.76733	0.83965	0.955532	404	1	0.13312
ENSG00000260837	5	0.049678	0.18077	1	62	3	-0.44036	0.94918	0.93463	0.986811	482	0	-0.16593
ENSG00000272894	15	0.050194	0.33124	1	63	5	-0.7215	0.99218	0.99124	1	505	1	0.20033
ENSG00000273415	5	0.050409	0.18077	1	64	2	-0.65839	0.2994	0.32351	0.666533	235	2	0.29098
ENSG00000251602	5	0.050856	0.18077	1	65	2	-0.38384	0.81818	0.78476	0.906733	424	1	-0.035285
ENSG00000255121	5	0.052483	0.18077	1	66	2	-0.5174	0.93181	0.92242	0.985847	476	0	-0.032607
ENSG00000261175	5	0.052488	0.18077	1	67	1	-0.15228	0.45518	0.51332	0.822919	311	2	0.22615
ENSG00000272599	5	0.054118	0.18077	1	68	1	-0.34821	0.36559	0.43508	0.797148	267	1	-0.015913
ENSG00000253978	5	0.055875	0.18078	1	69	3	-0.54622	0.97508	0.9618	0.986811	500	0	-0.028592
ENSG00000229180	5	0.056389	0.18078	1	70	3	-1.2764	0.30928	0.32352	0.666533	240	2	0.32891
ENSG00000278238	5	0.060613	0.20034	1	71	1	-0.10213	0.46645	0.51332	0.822919	315	2	0.24285
XLOC_044945	5	0.061112	0.20034	1	72	2	-1.2276	0.29266	0.32351	0.666533	230	2	0.19954
XLOC_044458	5	0.061557	0.20034	1	73	2	-0.62594	0.8093	0.78476	0.906733	419	1	-0.1093
ENSG00000274987	5	0.062004	0.20034	1	74	2	-1.0326	0.28488	0.27666	0.627991	226	1	-0.068755
ENSG00000226812	5	0.062762	0.20034	1	75	3	-0.53608	0.95939	0.94485	0.986811	490	0	-0.15702
XLOC_042481	5	0.062901	0.20034	1	76	2	-0.45205	0.11204	0.11403	0.471754	124	3	0.32069
ENSG00000261254	5	0.063586	0.20034	1	77	3	-0.40515	0.17886	0.17624	0.541382	169	2	0.37584
ENSG00000247572	5	0.063847	0.20034	1	78	2	-0.31084	0.29373	0.32351	0.666533	231	2	0.23926
ENSG00000269202	5	0.064416	0.20034	1	79	3	-0.5084	0.23584	0.27665	0.627991	202	2	0.2348
ENSG00000281406	5	0.065461	0.20034	1	80	2	-0.35061	0.082276	0.082582	0.419453	102	3	0.27992
XLOC_042998	5	0.066094	0.20034	1	81	3	-1.1105	0.81991	0.78476	0.906733	427	1	6.2299e-05
ENSG00000203993	5	0.067226	0.20034	1	82	3	-0.31166	0.51096	0.57235	0.848672	332	2	0.22686
ENSG00000267226	5	0.067795	0.20034	1	83	3	-0.2837	0.22017	0.26204	0.627991	194	1	-0.071702
ENSG00000271936	5	0.068682	0.20034	1	84	1	-0.13506	0.46785	0.51332	0.822919	316	2	0.20751
ENSG00000278309	5	0.068851	0.20034	1	85	2	-0.33931	0.2436	0.27665	0.627991	211	2	0.13354
ENSG00000257702	5	0.073496	0.20035	1	86	1	0.030049	0.10353	0.11402	0.471754	120	2	0.26378
ENSG00000225506	5	0.074241	0.20035	1	87	3	-0.34406	0.021624	0.026937	0.272124	36	2	0.39713
ENSG00000260798	5	0.076972	0.20035	1	88	3	-0.3909	0.71527	0.64023	0.848672	389	1	-0.05126
ENSG00000270972	5	0.080069	0.21472	1	89	3	-0.23645	0.86814	0.83172	0.954532	449	0	-0.042593
ENSG00000257621	5	0.081011	0.25324	1	90	3	-0.48618	0.93664	0.92243	0.985847	478	0	-0.15431
ENSG00000261488	5	0.081361	0.25324	1	91	2	-0.31687	0.14336	0.17623	0.541382	145	1	0.1217
XLOC_068018	5	0.081477	0.25324	1	92	2	-0.839	0.42695	0.51331	0.822919	297	2	0.20252
XLOC_018544	5	0.082355	0.25324	1	93	2	-0.36279	0.011017	0.0074044	0.189923	21	2	0.52765
XLOC_043111	5	0.083856	0.25324	1	94	2	-0.77348	0.09098	0.10328	0.468869	111	2	0.4242
ENSG00000237380	5	0.085872	0.25325	1	95	2	-1.0125	0.098839	0.11402	0.471754	116	1	0.23383
ENSG00000277342	5	0.086238	0.25325	1	96	1	0.073272	0.049223	0.054467	0.328782	76	1	0.10799
XLOC_045608	5	0.086886	0.25325	1	97	2	-0.32904	0.54548	0.61543	0.848672	351	1	0.12244
ENSG00000274002	5	0.089402	0.27604	1	98	1	-0.19518	0.078291	0.082573	0.419453	100	1	-0.018468
ENSG00000226137	5	0.09098	0.27605	1	99	2	-0.42535	0.23951	0.27665	0.627991	206	1	0.20075
ENSG00000175147	5	0.091432	0.27605	1	100	3	-0.33527	0.97288	0.96179	0.986811	498	0	-0.13731
RUNX2	10	0.092039	0.36038	1	101	3	-0.83752	0.19369	0.2119	0.627991	178	5	0.41615
ENSG00000254614	5	0.096205	0.29306	1	102	3	-0.66489	0.38173	0.43509	0.797148	279	2	0.38236
ENSG00000249923	5	0.096739	0.29306	1	103	2	-0.43059	0.59976	0.61544	0.848672	360	1	0.19643
XLOC_063115	5	0.097268	0.29306	1	104	2	-0.67302	0.70962	0.64023	0.848672	388	1	-0.048986
ENSG00000253352	26	0.09741	0.61995	1	105	7	-1.4968	0.10186	0.1107	0.471754	119	9	0.52047
ENSG00000240498	5	0.09864	0.29306	1	106	3	-0.20377	0.7841	0.73679	0.906733	410	1	0.15273
ENSG00000264247	5	0.098839	0.29306	1	107	2	-0.63105	0.74223	0.71316	0.906733	397	1	0.10624
XLOC_008978	5	0.10361	0.29307	1	108	3	-0.40167	0.57546	0.61543	0.848672	356	1	0.072688
ENSG00000244968	5	0.10397	0.29307	1	109	3	-0.32715	0.16101	0.17624	0.541382	154	2	0.39904
ENSG00000258199	5	0.10433	0.29307	1	110	3	-0.37982	0.76337	0.73678	0.906733	401	1	0.084973
ENSG00000273009	5	0.10696	0.3123	1	111	2	-0.41425	0.092544	0.10328	0.468869	112	2	0.39865
ENSG00000269910	5	0.1082	0.31231	1	112	1	-0.15317	0.42824	0.51331	0.822919	298	2	0.17215
XLOC_010322	5	0.10975	0.31231	1	113	1	-0.21093	0.20152	0.22765	0.627991	185	2	0.29609
ENSG00000248771	5	0.1113	0.31231	1	114	1	-0.23361	0.51364	0.57236	0.848672	334	2	0.23587
XLOC_016453	9	0.11748	0.40497	1	115	1	-0.097396	0.036014	0.03735	0.294738	57	4	0.40665
ENSG00000263335	5	0.11902	0.33325	1	116	2	-0.44377	0.51021	0.57235	0.848672	331	2	0.1621
EP300	5	0.12056	0.33325	1	117	2	-0.23913	0.21457	0.26204	0.627991	190	2	0.33647
XLOC_055536	10	0.12128	0.44107	1	118	2	-0.48663	0.10586	0.12045	0.494347	122	3	0.51252
ENSG00000224745	5	0.12209	0.33326	1	119	1	0.0069892	0.25846	0.27666	0.627991	216	1	0.2677
ENSG00000258077	5	0.12266	0.33326	1	120	2	-0.27109	0.68811	0.64023	0.848672	384	1	-0.012523
XLOC_059861	5	0.12668	0.33326	1	121	1	-0.084219	0.93041	0.92242	0.985847	474	0	-0.022969
ENSG00000237883	5	0.12974	0.33326	1	122	1	0.010064	0.38962	0.43509	0.797148	281	2	0.23258
ENSG00000228140	5	0.13311	0.3572	1	123	2	-0.45827	0.8111	0.78476	0.906733	420	1	0.0048047
ENSG00000277692	5	0.13581	0.3572	1	124	2	-0.26839	0.9891	0.97439	0.991785	504	0	-0.075471
XLOC_006262	11	0.14003	0.51894	1	125	4	-0.51867	0.90845	0.90388	0.984483	464	2	0.17637
ENSG00000260735	5	0.14185	0.3572	1	126	1	-0.21296	0.83534	0.78477	0.906733	434	1	0.020015
XLOC_058077	5	0.14486	0.35721	1	127	1	0.089522	0.81687	0.78476	0.906733	422	1	0.14511
ENSG00000223891	5	0.14626	0.35721	1	128	2	-0.34125	0.36162	0.43508	0.797148	265	2	0.16559
ENSG00000272872	5	0.14786	0.35721	1	129	1	0.030044	0.02677	0.030756	0.272124	43	3	0.4344
ENSG00000259985	5	0.15235	0.35721	1	130	1	-0.1108	0.047315	0.054467	0.328782	74	3	0.22094
ENSG00000255310	5	0.15296	0.35721	1	131	2	-0.22652	0.63144	0.64022	0.848672	370	1	0.071003
ENSG00000277247	5	0.15728	0.41458	1	132	2	-0.57731	0.94012	0.92243	0.985847	480	0	0.028058
ENSG00000271721	5	0.1583	0.41458	1	133	1	0.085148	0.1583	0.17624	0.541382	153	2	0.52262
ENSG00000234264	5	0.16163	0.41458	1	134	2	-0.25764	0.083232	0.087446	0.427284	103	3	0.34005
ENSG00000238039	5	0.16539	0.41459	1	135	2	-0.2506	0.98381	0.97438	0.991785	501	0	-0.092166
ENSG00000255474	5	0.16569	0.41459	1	136	1	-0.069694	0.39234	0.43509	0.797148	283	1	0.19766
ENSG00000236263	5	0.16601	0.41459	1	137	2	-0.23956	0.95711	0.94485	0.986811	488	0	0.013106
ENSG00000256050	5	0.16716	0.41459	1	138	1	0.13583	0.028695	0.030756	0.272124	47	4	0.25662
ENSG00000257135	5	0.17302	0.44009	1	139	1	-0.13914	0.2285	0.27665	0.627991	196	2	0.37751
XLOC_058081	5	0.17488	0.44009	1	140	2	-0.92698	0.078202	0.082573	0.419453	99	3	0.27086
ENSG00000267751	10	0.17655	0.55844	1	141	2	-0.30331	0.66276	0.72242	0.906733	377	2	0.27278
ENSG00000255449	5	0.17936	0.44009	1	142	2	-0.3958	0.56594	0.61543	0.848672	354	1	0.062533
ENSG00000251417	5	0.18031	0.44009	1	143	1	0.064315	0.4048	0.46875	0.822919	288	2	0.16967
XLOC_000053	5	0.18064	0.44009	1	144	2	-0.36571	0.68339	0.64023	0.848672	383	1	-0.019557
ENSG00000236039	5	0.18193	0.44009	1	145	2	-0.36992	0.84284	0.78477	0.906733	437	1	-0.099399
XLOC_057749	5	0.18257	0.44009	1	146	2	-0.36803	0.8508	0.78477	0.906733	443	1	-0.048711
XLOC_036121	5	0.18321	0.44009	1	147	2	-0.65584	0.23038	0.27665	0.627991	199	2	0.28958
ENSG00000272438	5	0.18466	0.44009	1	148	1	-0.32038	0.13311	0.17623	0.541382	139	2	0.43954
ENSG00000227165	10	0.18605	0.58385	1	149	4	-0.49991	0.56038	0.65893	0.86898	352	3	0.3051
ENSG00000177738	5	0.1897	0.44009	1	150	2	-0.3146	0.84969	0.78477	0.906733	441	1	0.068935
ENSG00000235321	5	0.19042	0.44009	1	151	1	-0.24807	0.43454	0.51331	0.822919	303	1	0.092972
ENSG00000273162	5	0.19101	0.44009	1	152	2	-0.45464	0.96554	0.95393	0.986811	493	0	0.0074874
HDAC1	5	0.19186	0.44009	1	153	1	-0.016816	0.43777	0.51331	0.822919	304	2	0.14455
ENSG00000263843	5	0.19559	0.44009	1	154	2	-0.28485	0.32682	0.3385	0.689089	252	2	0.33428
ENSG00000246174	5	0.19759	0.44009	1	155	1	-0.069212	0.79197	0.76124	0.906733	414	1	0.042369
ENSG00000275569	5	0.19954	0.44009	1	156	2	-0.38421	0.23814	0.27665	0.627991	205	1	0.14729
XLOC_042793	5	0.20086	0.44009	1	157	2	-0.31429	0.060226	0.054476	0.328782	86	2	0.34827
ENSG00000228630	5	0.20152	0.44009	1	158	2	-0.43471	0.17594	0.17624	0.541382	165	2	0.19719
ENSG00000212694	10	0.20172	0.60591	1	159	4	-0.30279	0.063566	0.072528	0.383574	90	3	0.58837
ENSG00000267034	5	0.20218	0.44009	1	160	2	-0.27972	0.2047	0.26203	0.627991	186	1	0.037995
ENSG00000196810	5	0.20284	0.44009	1	161	2	-0.26201	0.34726	0.37729	0.747291	258	2	0.23762
XLOC_052391	5	0.20549	0.4401	1	162	2	-0.32214	0.13278	0.17623	0.541382	138	1	0.10809
ENSG00000276278	5	0.20612	0.4401	1	163	1	-0.095471	0.6618	0.64022	0.848672	376	1	0.06557
ENSG00000271976	5	0.21082	0.4401	1	164	2	-0.31342	0.92607	0.92242	0.985847	472	0	0.074852
ENSG00000235513	5	0.21176	0.4401	1	165	1	0.042912	0.075972	0.066143	0.35717	97	2	0.60677
ENSG00000278175	5	0.21317	0.4401	1	166	1	-0.096451	0.51638	0.57236	0.848672	337	2	0.21604
ENSG00000248112	5	0.21417	0.4401	1	167	2	-0.19193	0.24087	0.27665	0.627991	208	1	-0.051772
XLOC_015304	5	0.21457	0.4401	1	168	2	-0.24977	0.94934	0.93463	0.986811	483	0	0.077145
ENSG00000225177	5	0.21484	0.4401	1	169	2	-0.29818	0.17009	0.17624	0.541382	162	1	0.28273
ENSG00000218510	5	0.2182	0.4401	1	170	2	-0.35605	0.45579	0.51332	0.822919	312	2	0.11872
RUNX3	10	0.22115	0.60591	1	171	4	-0.35657	0.52846	0.62354	0.848672	343	3	0.38845
ENSG00000264301	10	0.22116	0.60591	1	172	2	-0.57826	0.0013783	0.0010592	0.069834	8	4	0.75557
XLOC_006786	5	0.22295	0.4401	1	173	2	-0.33305	0.98725	0.97438	0.991785	503	0	-0.15291
ENSG00000231890	10	0.22308	0.60592	1	174	3	-0.43672	0.22954	0.28111	0.63253	197	4	0.44511
ENSG00000243479	5	0.22427	0.4401	1	175	2	-0.3243	0.014387	0.013809	0.272124	25	2	0.43088
ENSG00000263718	15	0.22677	0.68354	1	176	2	-0.9477	0.017193	0.018941	0.272124	27	8	0.43305
XLOC_001144	5	0.22834	0.4401	1	177	2	-0.23683	0.78905	0.73679	0.906733	413	1	-0.097541
XLOC_006783	5	0.2297	0.4401	1	178	2	-0.26784	0.97122	0.96179	0.986811	497	0	-0.091373
ENSG00000275857	5	0.22989	0.4401	1	179	1	0.027548	0.024498	0.030756	0.272124	41	3	0.33496
XLOC_010104	5	0.23106	0.4401	1	180	2	-0.26461	0.83971	0.78477	0.906733	436	1	0.13078
ENSG00000268061	5	0.23127	0.4401	1	181	1	-0.017525	0.21954	0.26204	0.627991	193	2	0.34933
ENSG00000262903	5	0.23402	0.4401	1	182	1	-0.012384	0.41897	0.51331	0.822919	292	2	0.20355
ENSG00000272669	5	0.23677	0.4401	1	183	1	-0.25694	0.39348	0.43509	0.797148	285	1	0.21464
ENSG00000250842	5	0.23951	0.46893	1	184	2	-0.23903	0.78559	0.73679	0.906733	412	1	0.014971
ENSG00000231172	5	0.24087	0.46893	1	185	1	-0.12925	0.11734	0.11403	0.471754	125	3	0.44252
ENSG00000272993	5	0.24339	0.46894	1	186	2	-0.36793	0.19759	0.22765	0.627991	181	1	-0.042575
XLOC_001141	5	0.2436	0.46894	1	187	1	-0.23855	0.4902	0.54298	0.848672	325	2	0.43143
ENSG00000244649	8	0.24494	0.59381	1	188	3	-0.29607	0.57057	0.64921	0.858359	355	2	0.16323
XLOC_044857	25	0.2473	0.82086	1	189	8	-0.84615	0.15783	0.16855	0.541382	152	9	0.72481
ENSG00000233396	5	0.24752	0.49415	1	190	2	-0.63193	0.75409	0.73678	0.906733	398	1	0.31489
XLOC_049356	5	0.25098	0.49415	1	191	2	-0.22596	0.76604	0.73678	0.906733	403	1	0.13252
ENSG00000236499	5	0.25174	0.49416	1	192	1	-0.21165	0.20948	0.26203	0.627991	189	2	0.28262
ENSG00000232306	5	0.25306	0.49416	1	193	2	-0.41625	0.60627	0.61544	0.848672	362	1	0.34641
ENSG00000263680	5	0.25444	0.49416	1	194	2	-0.23981	0.72328	0.64023	0.848672	391	1	-0.033055
ENSG00000250764	5	0.25792	0.52053	1	195	2	-0.31946	0.7563	0.73678	0.906733	399	1	0.16174
ENSG00000235899	5	0.25931	0.52053	1	196	2	-0.22187	0.90151	0.85495	0.955532	463	0	0.092478
ENSG00000258667	5	0.26	0.52053	1	197	2	-0.1638	0.24224	0.27665	0.627991	209	1	0.055489
ENSG00000197182	10	0.26232	0.63642	1	198	3	-0.6211	0.15109	0.18705	0.567791	149	5	0.3068
ENSG00000187013	5	0.26628	0.52054	1	199	2	-0.23637	0.33436	0.37728	0.747291	254	2	0.25195
ENSG00000267309	5	0.26908	0.54697	1	200	2	-0.28038	0.95886	0.94485	0.986811	489	0	0.048891
ENSG00000266970	10	0.27288	0.63642	1	201	3	-0.60953	0.84824	0.86465	0.962177	440	2	0.13253
ENSG00000246523	5	0.27469	0.54697	1	202	2	-0.28452	0.035297	0.030766	0.272124	56	3	0.34213
ENSG00000229855	15	0.27577	0.76237	1	203	4	-0.35601	0.011254	0.013789	0.272124	22	5	0.83722
ENSG00000256940	10	0.27641	0.63643	1	204	2	-0.57684	0.006853	0.0084089	0.205418	14	6	0.81416
ENSG00000224961	5	0.2782	0.54697	1	205	2	-0.30141	0.35301	0.40043	0.787073	260	2	0.24979
ENSG00000185168	5	0.2789	0.54697	1	206	2	-0.24119	0.77855	0.73679	0.906733	409	1	0.098375
ENSG00000280693	5	0.28101	0.54697	1	207	2	-0.29149	0.32434	0.33849	0.689089	251	1	0.071886
ENSG00000269976	5	0.28172	0.54697	1	208	2	-0.20936	0.18317	0.17624	0.541382	171	3	0.19618
XLOC_012976	5	0.28242	0.54698	1	209	2	-0.36829	0.60384	0.61544	0.848672	361	1	0.089747
XLOC_043002	5	0.28358	0.54698	1	210	1	0.21453	0.041276	0.038494	0.294738	67	4	0.35472
ENSG00000245556	5	0.29019	0.54698	1	211	2	-0.22583	0.34583	0.37729	0.747291	257	2	0.22935
ENSG00000273478	5	0.29585	0.57052	1	212	2	-0.26625	0.51911	0.57236	0.848672	339	2	0.22205
ENSG00000233621	5	0.29798	0.57052	1	213	2	-0.59732	0.039372	0.038484	0.294738	61	1	-0.027531
ENSG00000236914	5	0.30292	0.57052	1	214	1	0.26902	0.024297	0.030756	0.272124	39	4	0.35214
XLOC_008926	5	0.30651	0.57053	1	215	2	-0.20239	0.89772	0.85495	0.955532	460	0	0.11386
ENSG00000267838	5	0.31054	0.57053	1	216	2	-0.18984	0.40029	0.43509	0.797148	286	1	0.090803
ENSG00000272913	5	0.31181	0.57053	1	217	2	-0.4491	0.87213	0.83173	0.954532	451	0	0.13227
XLOC_064137	5	0.31433	0.59428	1	218	1	-0.10537	0.85006	0.78477	0.906733	442	1	0.048975
XLOC_006206	5	0.31434	0.59428	1	219	2	-0.23593	0.7405	0.71315	0.906733	396	1	-0.12797
ENSG00000205611	5	0.31506	0.59428	1	220	2	-0.29011	0.083856	0.087456	0.427284	104	2	0.41461
XLOC_001149	5	0.3206	0.61801	1	221	2	-0.33554	0.89963	0.85495	0.955532	462	0	-0.044267
ENSG00000228486	5	0.32362	0.61801	1	222	2	-0.21456	0.50884	0.57235	0.848672	330	2	0.15839
XLOC_057728	5	0.32577	0.61801	1	223	2	-0.36354	0.31506	0.32352	0.666533	244	2	0.38927
ENSG00000228952	5	0.32648	0.61802	1	224	2	-0.23601	0.85448	0.78477	0.906733	444	1	-0.10242
ENSG00000254477	5	0.32935	0.61802	1	225	2	-0.3034	0.62294	0.61544	0.848672	368	1	-0.045287
ENSG00000126005	5	0.33054	0.61802	1	226	1	-0.17284	0.0211	0.026937	0.272124	35	2	0.23785
ENSG00000251194	5	0.33149	0.61802	1	227	2	-0.40007	0.41397	0.48994	0.822919	290	2	0.15921
ENSG00000259744	5	0.33177	0.61802	1	228	1	-0.23755	0.47346	0.51332	0.822919	320	2	0.23194
ENSG00000260604	5	0.33221	0.61802	1	229	2	-0.20246	0.3172	0.32352	0.666533	246	2	0.24569
XLOC_038910	5	0.33293	0.61802	1	230	2	-0.17268	0.44312	0.51331	0.822919	307	1	-0.081273
ENSG00000231412	5	0.333	0.61802	1	231	1	-0.12712	0.061112	0.066133	0.35717	88	2	0.52555
ENSG00000267436	5	0.33669	0.64509	1	232	1	0.31668	0.0078309	0.0055247	0.177136	17	4	0.41883
ENSG00000270482	5	0.33794	0.64509	1	233	2	-0.23835	0.18387	0.22764	0.627991	173	2	0.27885
ENSG00000257057	5	0.34036	0.64509	1	234	1	-0.2104	0.9085	0.87503	0.970009	465	0	0.08314
ENSG00000230555	5	0.34158	0.64509	1	235	1	-0.062658	0.093586	0.10328	0.468869	113	2	0.42888
ENSG00000230325	5	0.34511	0.64509	1	236	2	-0.27004	0.0042488	0.0037445	0.160077	11	1	0.1113
ENSG00000232536	5	0.34583	0.64509	1	237	2	-0.16941	0.14486	0.17623	0.541382	147	2	0.17866
ENSG00000224152	5	0.34644	0.64509	1	238	1	-0.15211	0.1004	0.11402	0.471754	118	2	0.27072
XLOC_014314	5	0.34798	0.64509	1	239	2	-0.2157	0.075097	0.066143	0.35717	96	1	0.016932
XLOC_002888	5	0.34942	0.64509	1	240	2	-0.26234	0.30011	0.32351	0.666533	236	2	0.21564
ENSG00000203709	10	0.34973	0.75023	1	241	2	-0.30771	0.36891	0.45183	0.813292	270	3	0.22764
ENSG00000259865	5	0.35157	0.64509	1	242	2	-0.43801	0.36677	0.43508	0.797148	269	2	0.14933
XLOC_010672	5	0.35247	0.64509	1	243	1	-0.15079	0.50815	0.57235	0.848672	329	2	0.21146
ENSG00000266554	5	0.35588	0.64509	1	244	2	-0.2265	0.18322	0.22764	0.627991	172	2	0.46646
ENSG00000238123	5	0.35607	0.64509	1	245	2	-0.30603	0.88261	0.85494	0.955532	453	0	0.017455
ENSG00000272345	5	0.35803	0.64509	1	246	2	-0.19499	0.25443	0.27665	0.627991	215	1	-0.082444
ENSG00000235023	5	0.35846	0.64509	1	247	1	-0.11981	0.73876	0.71315	0.906733	394	1	0.12535
XLOC_004274	5	0.36019	0.64509	1	248	2	-0.30711	0.89522	0.85495	0.955532	458	0	0.18145
ENSG00000246273	5	0.36162	0.64509	1	249	2	-0.33154	0.29231	0.32351	0.666533	229	2	0.30436
ENSG00000182648	5	0.36306	0.64509	1	250	2	-0.14001	0.37383	0.43508	0.797148	276	2	0.16794
XLOC_052899	16	0.36514	0.83831	1	251	2	-0.37801	0.36672	0.45111	0.813292	268	6	0.43172
XLOC_021451	5	0.36795	0.6451	1	252	1	0.076541	0.42966	0.51331	0.822919	299	2	0.19774
ENSG00000206573	5	0.36913	0.6451	1	253	1	0.094884	0.40324	0.46874	0.822919	287	2	0.17654
ENSG00000234694	5	0.37148	0.6451	1	254	1	-0.019522	0.073496	0.066143	0.35717	95	2	0.42182
XLOC_045229	10	0.37724	0.75024	1	255	3	-0.38304	0.52963	0.62354	0.848672	344	3	0.2861
ENSG00000230176	5	0.38082	0.6451	1	256	1	-0.091674	0.66819	0.64022	0.848672	380	1	0.24285
ENSG00000224660	5	0.38314	0.6451	1	257	1	0.31495	0.0074956	0.0055247	0.177136	15	4	0.45207
XLOC_038684	10	0.38649	0.76807	1	258	3	-0.50039	0.35501	0.45182	0.813292	261	2	0.27702
ENSG00000235703	10	0.38871	0.76807	1	259	3	-0.48781	0.2305	0.28112	0.63253	200	3	0.31571
XLOC_061695	10	0.39561	0.76808	1	260	2	-0.2614	0.057952	0.063616	0.35717	83	6	0.40875
ENSG00000242861	5	0.39916	0.6451	1	261	1	-0.12453	0.15235	0.17623	0.541382	151	2	0.28753
ENSG00000266208	5	0.40029	0.6451	1	262	1	0.013042	0.81861	0.78476	0.906733	425	1	0.08163
ENSG00000264207	5	0.40593	0.66384	1	263	1	-0.026085	0.10509	0.11402	0.471754	121	2	0.34339
XLOC_040910	15	0.40995	0.85677	1	264	2	-0.344	0.17593	0.21226	0.627991	164	6	0.49792
ENSG00000258929	10	0.41117	0.78469	1	265	3	-0.23988	0.84812	0.86465	0.962177	439	1	0.15769
ENSG00000196421	15	0.41307	0.85677	1	266	3	-0.29579	0.37343	0.46266	0.822919	275	5	0.24619
XLOC_005718	5	0.41374	0.68313	1	267	1	0.028856	0.73992	0.71315	0.906733	395	1	0.10176
ENSG00000270189	5	0.41817	0.68313	1	268	1	-0.05023	0.52987	0.5924	0.848672	345	1	-0.039087
ENSG00000258736	5	0.4313	0.68314	1	269	1	-0.059468	0.35803	0.40044	0.787073	263	2	0.17748
XLOC_019000	5	0.43346	0.68314	1	270	1	-0.14772	0.52143	0.57236	0.848672	340	1	0.14222
ENSG00000254539	5	0.44525	0.70265	1	271	1	0.086846	0.36521	0.43508	0.797148	266	2	0.32397
ENSG00000260352	5	0.44631	0.70265	1	272	1	-0.016755	0.38545	0.43509	0.797148	280	2	0.16433
ENSG00000260934	5	0.44949	0.70266	1	273	1	-0.11037	0.043615	0.054467	0.328782	70	2	0.48989
XLOC_008618	5	0.45054	0.70266	1	274	1	-0.17053	0.47131	0.51332	0.822919	319	1	0.12027
ENSG00000257509	5	0.45159	0.70266	1	275	1	-0.33528	0.086238	0.10327	0.468869	107	2	0.79616
ENSG00000257925	5	0.45892	0.72218	1	276	1	-0.021523	0.1678	0.17624	0.541382	160	3	0.25233
ENSG00000269463	5	0.461	0.72218	1	277	1	-0.13898	0.89634	0.85495	0.955532	459	0	0.0048669
XLOC_022655	10	0.46313	0.8552	1	278	2	-0.30187	0.37084	0.45183	0.813292	274	4	0.20214
ENSG00000254635	5	0.46411	0.72219	1	279	1	-0.021417	0.33364	0.37728	0.747291	253	2	0.1686
XLOC_012209	5	0.46721	0.72219	1	280	1	-0.082372	0.19042	0.22764	0.627991	176	2	0.44142
ENSG00000262001	5	0.46926	0.72219	1	281	1	-0.036668	0.030587	0.030766	0.272124	51	3	0.36274
ENSG00000237357	10	0.46934	0.8552	1	282	2	-0.28587	0.01857	0.02099	0.272124	31	4	0.43781
XLOC_013826	5	0.47233	0.741	1	283	1	-0.13006	0.13429	0.17623	0.541382	140	2	0.2467
ENSG00000253414	5	0.47335	0.741	1	284	1	0.0040727	0.51433	0.57236	0.848672	335	2	0.17792
ENSG00000240137	5	0.47437	0.741	1	285	1	9.6695e-06	0.010512	0.0074044	0.189923	20	2	0.49036
ENSG00000273451	5	0.47741	0.741	1	286	1	0.15349	0.030049	0.030756	0.272124	50	4	0.32536
ENSG00000253738	5	0.48045	0.741	1	287	1	-0.020044	0.30508	0.32351	0.666533	238	2	0.19167
ENSG00000258559	5	0.48145	0.741	1	288	1	-0.23426	0.055745	0.054476	0.328782	81	2	0.5225
XLOC_051259	5	0.48346	0.741	1	289	1	-0.084469	0.69012	0.64023	0.848672	385	1	0.35146
ENSG00000251450	10	0.48487	0.85521	1	290	2	-0.44904	0.45516	0.56646	0.848672	310	3	0.27058
XLOC_066130	5	0.48846	0.74101	1	291	1	-0.30723	0.30292	0.32351	0.666533	237	2	0.40712
ENSG00000249279	10	0.4886	0.85521	1	292	2	-0.62265	0.14351	0.18705	0.567791	146	4	0.60309
XLOC_060179	5	0.49243	0.74101	1	293	1	0.25545	0.020785	0.026927	0.272124	33	4	0.32159
ENSG00000273059	5	0.49539	0.74101	1	294	1	-0.2541	0.29652	0.32351	0.666533	232	1	0.19941
XLOC_042704	5	0.49638	0.74101	1	295	1	-0.12561	0.86127	0.78477	0.906733	447	1	0.12877
ENSG00000245648	5	0.49736	0.74101	1	296	1	-0.19002	0.95444	0.94484	0.986811	486	0	-0.0068358
ENSG00000224597	5	0.49932	0.74101	1	297	1	-0.032989	0.29656	0.32351	0.666533	233	2	0.33466
ENSG00000265349	5	0.50225	0.74101	1	298	1	-0.15831	0.7765	0.73679	0.906733	406	1	0.044625
ENSG00000273014	5	0.5042	0.75944	1	299	1	-0.11798	0.1113	0.11403	0.471754	123	1	0.15187
ENSG00000272825	5	0.50517	0.75944	1	300	1	-0.05089	0.53543	0.61543	0.848672	347	1	-0.028288
XLOC_035208	5	0.51096	0.75944	1	301	1	-0.12769	0.16126	0.17624	0.541382	155	2	0.20695
ENSG00000225377	5	0.51479	0.75944	1	302	1	0.076839	0.047082	0.054467	0.328782	73	3	0.30942
ENSG00000267547	5	0.51765	0.75944	1	303	1	-0.2052	0.69212	0.64023	0.848672	386	1	0.26762
ENSG00000233030	5	0.51954	0.75944	1	304	1	-0.03448	0.34886	0.37729	0.747291	259	2	0.16797
ENSG00000227857	5	0.52143	0.75944	1	305	1	-0.047076	0.81467	0.78476	0.906733	421	1	0.16354
ENSG00000273026	5	0.52332	0.75944	1	306	1	-0.066394	0.022772	0.030756	0.272124	38	2	0.4566
ENSG00000276571	5	0.53266	0.75945	1	307	1	0.099824	0.19817	0.22765	0.627991	182	3	0.35993
ENSG00000271392	5	0.53635	0.75945	1	308	1	0.030368	0.28878	0.27666	0.627991	228	2	0.25736
ENSG00000268906	5	0.54002	0.75945	1	309	1	-0.053219	0.16274	0.17624	0.541382	157	1	0.14271
XLOC_033591	5	0.54729	0.77848	1	310	1	-0.064226	0.47843	0.51332	0.822919	322	1	0.090249
ENSG00000235831	5	0.54909	0.77848	1	311	1	-0.11214	0.03607	0.030766	0.272124	58	2	0.23624
XLOC_057199	5	0.56507	0.79778	1	312	1	-0.092137	0.38029	0.43509	0.797148	278	2	0.35464
XLOC_037755	5	0.56942	0.79778	1	313	1	0.089029	0.44387	0.51331	0.822919	308	2	0.19923
ENSG00000265055	5	0.57202	0.79778	1	314	1	0.067184	0.52614	0.57236	0.848672	342	1	0.088159
ENSG00000277873	5	0.5746	0.79778	1	315	1	0.080866	0.31433	0.32352	0.666533	243	2	0.28621
ENSG00000234840	5	0.57888	0.79778	1	316	1	-0.059995	0.47556	0.51332	0.822919	321	2	0.25818
ENSG00000261092	5	0.58228	0.79778	1	317	1	0.029494	0.12151	0.1309	0.520547	127	2	0.48025
ENSG00000171889	5	0.58397	0.79778	1	318	1	-0.18828	0.85593	0.78477	0.906733	445	1	0.15351
XLOC_061422	5	0.58481	0.79778	1	319	1	-0.22638	0.059785	0.054476	0.328782	85	2	0.53993
ENSG00000271324	5	0.58734	0.79778	1	320	1	-0.11486	0.65893	0.64022	0.848672	375	1	0.039317
ENSG00000270060	5	0.58901	0.79778	1	321	1	-0.026061	0.4204	0.51331	0.822919	293	2	0.27537
ENSG00000260911	5	0.59812	0.79778	1	322	1	-0.083167	0.28383	0.27666	0.627991	225	2	0.2864
ENSG00000259146	5	0.59894	0.79778	1	323	1	-0.048771	0.13581	0.17623	0.541382	141	1	0.1161
XLOC_045005	5	0.59976	0.79778	1	324	1	0.1715	0.033484	0.030766	0.272124	53	4	0.29998
ENSG00000230753	10	0.60762	0.88554	1	325	2	-0.29731	0.35765	0.45182	0.813292	262	4	0.45946
ENSG00000253200	5	0.61109	0.79779	1	326	1	-0.098856	0.073343	0.066143	0.35717	94	3	0.31736
ENSG00000258944	5	0.61744	0.79779	1	327	1	0.026078	0.034517	0.030766	0.272124	55	3	0.57627
ENSG00000259330	5	0.62137	0.79779	1	328	1	-0.37172	0.96789	0.96179	0.986811	495	0	-0.04943
ENSG00000235663	5	0.62605	0.79779	1	329	1	0.10838	0.29798	0.32351	0.666533	234	2	0.33334
ENSG00000271870	5	0.62682	0.79779	1	330	1	-0.20587	0.93122	0.92242	0.985847	475	0	-0.0045896
ENSG00000236751	5	0.62991	0.79779	1	331	1	-0.047668	0.79294	0.76124	0.906733	415	1	0.11669
ENSG00000227082	5	0.63067	0.79779	1	332	1	0.042957	0.28358	0.27666	0.627991	224	1	0.17116
ENSG00000234134	5	0.63221	0.79779	1	333	1	-0.17088	0.62449	0.61544	0.848672	369	1	0.13853
ENSG00000251136	5	0.63526	0.79779	1	334	1	-0.096533	0.24752	0.27665	0.627991	212	2	0.27831
XLOC_052031	5	0.64129	0.79779	1	335	1	-0.079692	0.054118	0.054476	0.328782	80	3	0.75587
ENSG00000225969	5	0.64204	0.79779	1	336	1	-0.067526	0.66607	0.64022	0.848672	379	1	0.035354
ENSG00000271553	5	0.64279	0.79779	1	337	1	-0.23319	0.94949	0.93463	0.986811	484	0	0.058258
ENSG00000272659	5	0.64503	0.79779	1	338	1	0.081437	0.050409	0.054467	0.328782	77	3	0.48651
ENSG00000231948	5	0.64651	0.79779	1	339	1	-0.12458	0.20113	0.22765	0.627991	184	3	0.27857
XLOC_039542	5	0.64946	0.81642	1	340	1	-0.10528	0.095702	0.11402	0.471754	114	3	0.54984
ENSG00000274849	5	0.65459	0.81642	1	341	1	-0.090425	0.31577	0.32352	0.666533	245	2	0.34646
ENSG00000272379	5	0.65604	0.81642	1	342	1	0.049199	0.039812	0.038484	0.294738	62	3	0.48835
ENSG00000254827	14	0.65889	0.95531	1	343	2	-0.25183	0.036166	0.042592	0.321316	59	7	0.56565
ENSG00000231074	5	0.66323	0.81643	1	344	1	-0.15735	0.32148	0.32352	0.666533	248	2	0.19562
ENSG00000226659	5	0.66465	0.81643	1	345	1	-0.16182	0.26558	0.27666	0.627991	218	2	0.20905
ENSG00000231013	5	0.66536	0.81643	1	346	1	0.010997	0.34296	0.37729	0.747291	256	2	0.1579
ENSG00000223784	5	0.67029	0.81643	1	347	1	-0.24602	0.044307	0.054467	0.328782	71	2	0.23921
ENSG00000272763	5	0.67099	0.81643	1	348	1	-0.16867	0.37024	0.43508	0.797148	273	2	0.2902
ENSG00000226419	5	0.67169	0.81643	1	349	1	-0.1349	0.47975	0.51332	0.822919	324	2	0.23251
ENSG00000232931	5	0.67239	0.81643	1	350	1	0.052441	0.22989	0.27665	0.627991	198	2	0.19085
ENSG00000254290	5	0.67378	0.81643	1	351	1	-0.021693	0.2379	0.27665	0.627991	204	2	0.37633
ENSG00000276136	5	0.67448	0.81643	1	352	1	0.058619	0.26768	0.27666	0.627991	219	2	0.37529
ENSG00000227486	5	0.68067	0.8355	1	353	1	-0.15977	0.2598	0.27666	0.627991	217	1	0.14068
ENSG00000229368	5	0.68271	0.8355	1	354	1	-0.059403	0.64577	0.64022	0.848672	372	1	0.11531
ENSG00000198468	5	0.68339	0.8355	1	355	1	-0.072543	0.037722	0.030766	0.272124	60	2	0.20699
ENSG00000268751	5	0.6861	0.8355	1	356	1	-0.1842	0.4389	0.51331	0.822919	305	2	0.19012
XLOC_060349	5	0.68945	0.8355	1	357	1	0.044056	0.1216	0.1309	0.520547	128	3	0.47712
ENSG00000261286	5	0.69804	0.8355	1	358	1	-0.10615	0.057597	0.054476	0.328782	82	3	0.45733
ENSG00000260698	5	0.70064	0.83551	1	359	1	-0.084767	0.096211	0.11402	0.471754	115	2	0.46424
ENSG00000277476	5	0.70258	0.83551	1	360	1	0.089509	0.027364	0.030756	0.272124	45	3	0.42433
ENSG00000260259	5	0.70644	0.83551	1	361	1	0.13297	0.15085	0.17623	0.541382	148	3	0.36622
XLOC_002548	5	0.70707	0.83551	1	362	1	-0.16092	0.83372	0.78477	0.906733	433	1	0.12827
XLOC_029237	5	0.70898	0.83551	1	363	1	-0.12406	0.32362	0.33849	0.689089	250	2	0.16081
XLOC_027806	5	0.70962	0.83551	1	364	1	0.22274	0.019425	0.023805	0.272124	32	3	0.53448
ENSG00000230439	5	0.71214	0.83551	1	365	1	-0.15102	0.19616	0.22765	0.627991	179	2	0.14238
XLOC_036743	5	0.71402	0.83551	1	366	1	0.34834	0.00086741	0.00077078	0.065901	6	4	0.47795
XLOC_053924	5	0.71589	0.83551	1	367	1	0.16778	0.028818	0.030756	0.272124	48	4	0.4899
ENSG00000248491	10	0.72048	0.95105	1	368	1	-0.13618	0.87188	0.87735	0.970009	450	2	0.17664
ENSG00000186594	10	0.72584	0.95105	1	369	1	-0.093571	0.41538	0.48896	0.822919	291	3	0.2237
ENSG00000276116	5	0.72631	0.8541	1	370	1	-0.17351	0.21877	0.26204	0.627991	192	2	0.17997
ENSG00000242147	5	0.72752	0.8541	1	371	1	-0.16101	0.058906	0.054476	0.328782	84	2	0.40839
XLOC_064378	16	0.72957	0.97254	1	372	3	-0.33821	0.47031	0.55567	0.848672	318	5	0.53061
ENSG00000273230	5	0.73111	0.85411	1	373	1	0.041585	0.6793	0.64023	0.848672	382	1	0.11138
ENSG00000237686	5	0.73348	0.85411	1	374	1	-0.13197	0.39321	0.43509	0.797148	284	2	0.24921
ENSG00000259248	5	0.73876	0.87288	1	375	1	-0.055087	0.22712	0.27665	0.627991	195	1	0.078085
ENSG00000269386	5	0.73934	0.87288	1	376	1	-0.16986	0.42681	0.51331	0.822919	296	2	0.26433
ENSG00000272092	5	0.74108	0.87288	1	377	1	0.058316	0.7963	0.76125	0.906733	417	1	0.13394
ENSG00000275703	5	0.74395	0.87288	1	378	1	-0.068404	0.12438	0.14341	0.541382	132	2	0.36219
ENSG00000272638	5	0.74452	0.87288	1	379	1	0.046592	0.043228	0.04831	0.328782	69	2	0.41347
ENSG00000250282	5	0.74737	0.87288	1	380	1	-0.10373	0.018046	0.023795	0.272124	29	2	0.73119
ENSG00000247081	5	0.7485	0.87288	1	381	1	-0.20764	0.32185	0.32352	0.666533	249	1	0.030521
ENSG00000238258	5	0.75353	0.87288	1	382	1	-0.12345	0.50225	0.57235	0.848672	328	1	0.1839
XLOC_016416	5	0.75685	0.87288	1	383	1	-0.17788	0.51479	0.57236	0.848672	336	1	0.049734
ENSG00000224397	10	0.75895	0.95568	1	384	1	-0.1384	0.1774	0.19095	0.576215	167	5	0.60342
ENSG00000227053	5	0.75904	0.87288	1	385	1	-0.04849	0.54185	0.61543	0.848672	350	1	0.092992
ENSG00000232453	5	0.76013	0.87288	1	386	1	-0.089391	0.91994	0.89256	0.974224	471	0	0.043988
ENSG00000248323	5	0.76121	0.87288	1	387	1	0.0068591	0.17986	0.17624	0.541382	170	3	0.22648
ENSG00000254973	5	0.76444	0.87289	1	388	1	-0.05261	0.21597	0.26204	0.627991	191	2	0.16012
ENSG00000227640	5	0.76551	0.87289	1	389	1	0.043614	0.041019	0.038494	0.294738	64	1	0.17718
ENSG00000233184	5	0.76657	0.87289	1	390	1	-0.19972	0.62059	0.61544	0.848672	365	1	-0.095173
XLOC_015300	5	0.7708	0.87289	1	391	0	-0.18917	0.18645	0.22764	0.627991	174	2	0.309
ENSG00000244459	5	0.77236	0.87289	1	392	0	-0.15848	0.89909	0.85495	0.955532	461	0	0.11613
ENSG00000231770	5	0.77444	0.87289	1	393	0	0.017877	0.068682	0.066133	0.35717	91	1	0.12558
ENSG00000248494	5	0.77599	0.87289	1	394	0	-0.0088908	0.93976	0.92243	0.985847	479	0	0.041208
ENSG00000268287	5	0.77855	0.87289	1	395	0	-0.10963	0.52456	0.57236	0.848672	341	2	0.11064
XLOC_046391	5	0.77906	0.87289	1	396	0	-0.17293	0.45054	0.51332	0.822919	309	1	0.14584
ENSG00000269068	5	0.77957	0.87289	1	397	0	-0.011042	0.73111	0.66479	0.872221	393	1	0.12709
ENSG00000259456	5	0.78007	0.87289	1	398	0	-0.11974	0.12901	0.16177	0.541382	134	2	0.39638
ENSG00000233539	5	0.78058	0.87289	1	399	0	0.086312	0.47944	0.51332	0.822919	323	1	0.13685
ENSG00000267169	5	0.7841	0.87289	1	400	0	-0.020119	0.16569	0.17624	0.541382	159	1	0.13123
XLOC_062628	5	0.78658	0.87289	1	401	0	-0.024166	0.13155	0.17623	0.541382	136	3	0.5378
ENSG00000274245	5	0.78905	0.87289	1	402	0	-0.098863	0.97436	0.9618	0.986811	499	0	-0.0021151
ENSG00000265943	5	0.79051	0.89116	1	403	0	-0.18717	0.79534	0.76125	0.906733	416	1	-0.13307
XLOC_024134	5	0.791	0.89116	1	404	0	0.042188	0.021025	0.026927	0.272124	34	3	0.50224
ENSG00000260461	4	0.79198	0.90079	1	405	0	0.35904	0.072675	0.078266	0.409699	93	3	0.47338
ENSG00000234614	5	0.79294	0.89116	1	406	0	-0.15507	0.31149	0.32352	0.666533	242	2	0.29655
ENSG00000225762	5	0.79582	0.89116	1	407	0	-0.053704	0.20611	0.26203	0.627991	188	3	0.2444
ENSG00000274758	5	0.79772	0.89116	1	408	0	0.10723	0.43109	0.51331	0.822919	300	2	0.3702
ENSG00000234139	6	0.79919	0.91859	1	409	1	-0.096042	0.49778	0.55948	0.848672	327	2	0.27678
XLOC_041428	5	0.79961	0.89116	1	410	0	-0.047295	0.86713	0.83172	0.954532	448	0	0.10438
ENSG00000247317	5	0.80335	0.89117	1	411	0	-0.088638	0.76551	0.73678	0.906733	402	1	0.10582
ENSG00000261357	5	0.80427	0.89117	1	412	0	-0.059258	0.89095	0.85494	0.955532	457	0	0.060565
ENSG00000278709	5	0.80885	0.89117	1	413	0	-0.15675	0.59483	0.61544	0.848672	359	1	0.067875
ENSG00000249685	5	0.8093	0.89117	1	414	0	0.084694	0.27966	0.27666	0.627991	223	1	0.17498
XLOC_038019	5	0.81334	0.90682	1	415	0	-0.010251	0.085366	0.094408	0.456897	106	2	0.4107
ENSG00000270562	5	0.81378	0.90682	1	416	0	0.086682	0.089402	0.10327	0.468869	110	3	0.32993
ENSG00000272468	5	0.81422	0.90682	1	417	0	-0.1332	0.89066	0.85494	0.955532	456	0	-0.0027872
XLOC_067342	5	0.81643	0.90683	1	418	0	-0.1165	0.12362	0.14341	0.541382	130	2	0.19146
ENSG00000236144	5	0.8173	0.90683	1	419	0	0.019386	0.12209	0.1309	0.520547	129	3	0.49881
ENSG00000261613	5	0.82334	0.93267	1	420	0	0.061092	0.76869	0.73678	0.906733	405	1	0.098112
ENSG00000267632	5	0.82672	0.93267	1	421	0	-0.11133	0.82291	0.78476	0.906733	429	1	0.018049
ENSG00000274383	5	0.82755	0.93267	1	422	0	0.11737	0.12752	0.16176	0.541382	133	3	0.27222
ENSG00000256628	5	0.83372	0.93267	1	423	0	0.084604	0.12974	0.17623	0.541382	135	2	0.23727
ENSG00000255666	5	0.83493	0.93267	1	424	0	-0.13376	0.25309	0.27665	0.627991	214	1	-0.072836
ENSG00000257261	5	0.83614	0.93267	1	425	0	-0.066648	0.88014	0.85494	0.955532	452	0	0.11563
ENSG00000260196	5	0.83654	0.93267	1	426	0	0.033538	0.19279	0.22765	0.627991	177	3	0.20315
ENSG00000225470	5	0.84399	0.93268	1	427	0	-0.048127	0.31809	0.32352	0.666533	247	1	-0.030598
ENSG00000268568	5	0.84515	0.93268	1	428	0	-0.2104	0.076695	0.066143	0.35717	98	2	0.42168
ENSG00000228784	5	0.84591	0.93268	1	429	0	0.22208	0.041118	0.038494	0.294738	66	4	0.38503
XLOC_020029	5	0.85117	0.93268	1	430	0	0.075264	0.19669	0.22765	0.627991	180	3	0.3512
ENSG00000267493	5	0.85265	0.93268	1	431	0	-0.12324	0.13733	0.17623	0.541382	142	1	0.10134
XLOC_040000	5	0.85339	0.93268	1	432	0	-0.044726	0.27328	0.27666	0.627991	221	2	0.23989
XLOC_057852	5	0.85666	0.94329	1	433	0	-0.072192	0.0081365	0.0073945	0.189923	18	3	0.49828
XLOC_011085	5	0.85809	0.94329	1	434	0	-0.093049	0.8588	0.78477	0.906733	446	1	-0.0081368
XLOC_011079	5	0.85845	0.94329	1	435	0	-0.032209	0.17657	0.17624	0.541382	166	3	0.22729
ENSG00000270696	5	0.85916	0.94329	1	436	0	-0.072961	0.014284	0.013809	0.272124	24	2	0.58015
ENSG00000250413	5	0.86022	0.9433	1	437	0	-0.0973	0.72022	0.64023	0.848672	390	1	0.034958
ENSG00000253552	5	0.86057	0.9433	1	438	0	-0.051372	0.81948	0.78476	0.906733	426	1	0.11741
XLOC_060917	5	0.86611	0.95284	1	439	0	-0.13123	0.04105	0.038494	0.294738	65	3	0.3891
ENSG00000277548	5	0.86645	0.95284	1	440	0	-0.021017	0.76013	0.73678	0.906733	400	1	0.1122
ENSG00000232098	5	0.87115	0.95284	1	441	0	-0.097588	0.77804	0.73679	0.906733	408	1	0.068893
ENSG00000257878	5	0.87279	0.95284	1	442	0	-0.064266	0.16163	0.17624	0.541382	156	2	0.33434
ENSG00000233912	5	0.87409	0.95284	1	443	0	0.086101	0.039985	0.038484	0.294738	63	3	0.29484
XLOC_061632	5	0.87762	0.95284	1	444	0	-0.062498	0.44174	0.51331	0.822919	306	2	0.22146
ENSG00000231324	5	0.87951	0.95284	1	445	0	-0.086418	0.93607	0.92243	0.985847	477	0	0.038792
ENSG00000231566	5	0.88076	0.95284	1	446	0	-0.022151	0.28878	0.27666	0.627991	227	2	0.31065
ENSG00000260778	5	0.88107	0.95284	1	447	0	0.11071	0.42367	0.51331	0.822919	294	1	0.18272
ENSG00000272576	5	0.882	0.95284	1	448	0	0.064172	0.13194	0.17623	0.541382	137	2	0.381
ENSG00000229656	5	0.88655	0.95285	1	449	0	-0.0036385	0.45892	0.51332	0.822919	314	1	0.089559
ENSG00000251169	5	0.8895	0.95285	1	450	0	-0.02989	0.14185	0.17623	0.541382	144	1	0.058505
ENSG00000237152	5	0.89095	0.95285	1	451	0	0.030311	0.43238	0.51331	0.822919	302	1	0.18556
ENSG00000241544	5	0.89381	0.95285	1	452	0	-0.080272	0.8173	0.78476	0.906733	423	1	0.10478
ENSG00000214353	5	0.89438	0.95285	1	453	0	-0.02172	0.084653	0.087456	0.427284	105	2	0.29102
ENSG00000232656	5	0.89466	0.95285	1	454	0	-0.012166	0.1871	0.22764	0.627991	175	2	0.30475
XLOC_001137	5	0.89881	0.95285	1	455	0	0.025307	0.26908	0.27666	0.627991	220	2	0.26698
ENSG00000273344	5	0.89909	0.95285	1	456	0	0.023049	0.12056	0.1309	0.520547	126	2	0.35302
XLOC_037807	5	0.90177	0.95285	1	457	0	0.14354	0.027015	0.030756	0.272124	44	4	0.36967
ENSG00000231683	5	0.90204	0.95285	1	458	0	0.04372	0.20014	0.22765	0.627991	183	3	0.43247
ENSG00000234477	5	0.9031	0.95285	1	459	0	0.0065428	0.91485	0.89255	0.974224	467	0	0.087179
ENSG00000259953	5	0.90414	0.95285	1	460	0	-0.098024	0.51192	0.57235	0.848672	333	1	0.11499
ENSG00000253649	5	0.90544	0.96112	1	461	0	0.23848	0.013737	0.011512	0.268437	23	4	0.28307
ENSG00000259933	5	0.9095	0.96112	1	462	0	0.060416	0.042459	0.038494	0.294738	68	2	0.34243
XLOC_006051	10	0.91077	0.97427	1	463	1	-0.18937	0.62091	0.69107	0.904382	366	1	0.15629
ENSG00000224914	5	0.91147	0.96112	1	464	0	-0.041969	0.053743	0.054476	0.328782	79	2	0.38414
ENSG00000214900	5	0.91461	0.96112	1	465	0	-0.056187	0.4313	0.51331	0.822919	301	1	-0.030064
XLOC_029246	5	0.91719	0.96112	1	466	0	0.13346	0.17798	0.17624	0.541382	168	3	0.21171
XLOC_006759	15	0.92255	0.9944	1	467	1	-0.19402	0.46863	0.59294	0.848672	317	2	0.38408
ENSG00000233936	5	0.92283	0.96112	1	468	0	0.2602	0.086463	0.10327	0.468869	108	3	0.28999
XLOC_001857	5	0.92816	0.96113	1	469	0	-0.029763	0.60868	0.61544	0.848672	363	1	0.13121
ENSG00000273096	5	0.93001	0.96113	1	470	0	0.0064461	0.3785	0.43508	0.797148	277	1	0.09145
ENSG00000198590	17	0.9301	0.99551	1	471	2	-0.16396	0.00439	0.0046893	0.177136	13	11	0.60986
ENSG00000275484	5	0.93241	0.96113	1	472	0	0.1237	0.16863	0.17624	0.541382	161	1	0.13875
CBFB	5	0.93455	0.96113	1	473	0	0.040001	0.69542	0.64023	0.848672	387	1	0.13625
ENSG00000254854	5	0.93607	0.96113	1	474	0	0.16467	0.088433	0.10327	0.468869	109	3	0.29327
ENSG00000184224	5	0.94083	0.96113	1	475	0	0.17669	0.027441	0.030756	0.272124	46	4	0.36429
ENSG00000225328	5	0.94118	0.96113	1	476	0	0.062738	0.2427	0.27665	0.627991	210	2	0.39037
ENSG00000240859	5	0.94258	0.96113	1	477	0	0.10126	0.045245	0.054467	0.328782	72	3	0.29099
APC	10	0.94349	0.98384	1	478	1	-0.082177	1.1488e-09	4.9727e-06	0.00085	1	8	1.4204
ENSG00000228389	5	0.94378	0.96113	1	479	0	0.19327	0.061673	0.066133	0.35717	89	3	0.50033
ENSG00000267919	5	0.94727	0.96804	1	480	0	0.010218	0.16461	0.17624	0.541382	158	3	0.2569
ENSG00000182057	5	0.94839	0.96804	1	481	0	0.17216	0.018442	0.023795	0.272124	30	4	0.31506
XLOC_032503	5	0.95011	0.96805	1	482	0	-0.012968	0.23677	0.27665	0.627991	203	1	0.11078
XLOC_030041	5	0.95042	0.96805	1	483	0	0.03785	0.36019	0.43508	0.797148	264	2	0.35656
ENSG00000256268	5	0.95224	0.96805	1	484	0	0.026063	0.80055	0.78476	0.906733	418	1	0.12766
ENSG00000244567	5	0.95444	0.97358	1	485	0	0.025308	0.23995	0.27665	0.627991	207	2	0.29369
ENSG00000272068	5	0.9567	0.97358	1	486	0	0.010041	0.20511	0.26203	0.627991	187	3	0.3194
ENSG00000271826	5	0.96244	0.97359	1	487	0	0.16466	0.12395	0.14341	0.541382	131	3	0.37324
ENSG00000281332	5	0.96366	0.97359	1	488	0	0.12856	0.15174	0.17623	0.541382	150	3	0.30655
ENSG00000256894	5	0.96949	0.97359	1	489	0	0.11145	0.64279	0.64022	0.848672	371	1	0.1501
ENSG00000261437	5	0.97249	0.97839	1	490	0	0.32901	0.017387	0.019508	0.272124	28	4	0.48202
ENSG00000226496	5	0.97325	0.9784	1	491	0	0.053035	0.022646	0.030756	0.272124	37	3	0.44684
ENSG00000276672	5	0.97353	0.9784	1	492	0	0.053808	0.42586	0.51331	0.822919	295	2	0.21061
XLOC_054466	5	0.97508	0.9784	1	493	0	0.088267	0.91881	0.89256	0.974224	470	0	0.097265
ENSG00000275185	5	0.97714	0.9828	1	494	0	0.080944	0.23402	0.27665	0.627991	201	2	0.14071
ENSG00000262468	5	0.98142	0.98638	1	495	0	0.23679	0.0043272	0.0037445	0.160077	12	4	0.619
ENSG00000214106	5	0.98431	0.98931	1	496	0	0.18782	0.029188	0.030756	0.272124	49	4	0.49132
ENSG00000261061	5	0.98578	0.98931	1	497	0	0.096494	0.49643	0.54298	0.848672	326	2	0.31763
ENSG00000249592	5	0.98584	0.98931	1	498	0	0.086099	0.052488	0.054476	0.328782	78	3	0.54126
ENSG00000224046	5	0.98617	0.98931	1	499	0	0.18839	0.0001269	4.9727e-06	0.00085	3	3	0.84975
ENSG00000261416	10	0.98643	0.99778	1	500	0	-0.037156	0.060885	0.072518	0.383574	87	6	0.33781
ENSG00000237781	5	0.98661	0.98932	1	501	0	0.2063	0.026664	0.030756	0.272124	42	4	0.32424
ENSG00000228084	5	0.98714	0.98932	1	502	0	0.16376	0.17147	0.17624	0.541382	163	3	0.17409
ENSG00000262188	5	0.98999	0.99359	1	503	0	0.19394	0.016876	0.019508	0.272124	26	4	0.31138
ENSG00000255874	5	0.99151	0.9936	1	504	0	0.2526	0.007734	0.0055247	0.177136	16	4	0.34574
ENSG00000270001	5	0.99294	0.99623	1	505	0	0.15056	0.030703	0.030766	0.272124	52	4	0.3099
ENSG00000277013	5	0.99332	0.99623	1	506	0	0.39505	0.0085435	0.0073945	0.189923	19	4	0.60386
ENSG00000261730	5	0.99618	0.99822	1	507	0	0.15574	0.0038194	0.002919	0.149745	10	5	0.38345
ENSG00000258404	5	0.99694	0.99875	1	508	0	0.24343	0.0030571	0.0024118	0.137472	9	5	0.58918
ENSG00000215256	5	0.99892	0.99946	1	509	0	0.23388	0.0010751	0.001089	0.069834	7	5	0.62642
AXIN1	5	0.99931	0.99966	1	510	0	0.3367	0.00069266	0.00059176	0.060714	5	5	0.74416
ENSG00000249042	5	0.99967	0.99997	1	511	0	0.29094	0.00032853	0.00011437	0.014668	4	5	0.55261
ENSG00000246889	5	0.99997	1	1	512	0	0.30745	2.7862e-05	4.9727e-06	0.00085	2	5	0.66449

## Sheet: lncRNA library3 in vivo screen
id	num	neg|score	neg|p-value	neg|fdr	neg|rank	neg|goodsgrna	neg|lfc	pos|score	pos|p-value	pos|fdr	pos|rank	pos|goodsgrna	pos|lfc
CTNNB1	5	8.1446e-10	4.9727e-06	0.00085	1	5	-3.2009	1	1	1	512	0	-3.0015
RPS27	5	5.968e-07	4.9727e-06	0.00085	2	4	-2.7329	0.92733	0.83333	0.9038	471	0	-1.2777
ENSG00000247844	5	1.0737e-06	4.9727e-06	0.00085	3	5	-1.199	1	1	1	511	0	-1.0368
POLR2A	5	3.9576e-05	8.4537e-05	0.010842	4	4	-1.0529	0.92607	0.83332	0.9038	469	0	-0.59464
ENSG00000233895	5	6.4878e-05	0.00014421	0.014796	5	2	-1.6521	0.98951	0.97955	0.993098	505	0	-0.13981
FZD5	5	0.0001449	0.00022377	0.019133	6	3	-1.5418	0.17302	0.12476	0.335411	177	1	0.21815
SF3A3	5	0.00074082	0.0011288	0.082726	7	3	-1.2792	0.99348	0.98679	0.9965	508	0	-0.074288
CSNK1A1	5	0.001039	0.001825	0.117028	8	3	-0.6329	0.97031	0.93501	0.965112	493	0	-0.033684
XLOC_058081	5	0.0050434	0.0055943	0.318878	9	2	-1.5256	0.88714	0.71157	0.811185	446	0	0.21561
XLOC_040000	5	0.0069167	0.0077923	0.399745	10	3	-0.64073	0.39576	0.29407	0.531214	282	1	0.13882
ENSG00000228630	5	0.0083587	0.011542	0.538265	11	2	-1.3862	0.099928	0.035003	0.132034	118	2	0.41573
ENSG00000231013	5	0.010113	0.018981	0.634961	12	3	-0.76969	0.98639	0.96873	0.987985	501	0	-0.20098
ENSG00000274987	5	0.011057	0.018981	0.634961	13	3	-0.71027	0.13126	0.051722	0.160838	151	1	0.040059
ENSG00000261286	5	0.011351	0.018981	0.634961	14	3	-0.82538	0.21149	0.13729	0.335411	196	2	0.32248
ENSG00000247572	5	0.01312	0.018991	0.634961	15	2	-0.75852	0.63144	0.3812	0.568523	343	1	0.16666
ENSG00000229180	5	0.014284	0.025983	0.634961	16	2	-1.455	0.65093	0.43109	0.568523	348	1	0.22341
PSMA7	5	0.014387	0.025983	0.634961	17	2	-0.76586	0.8941	0.7792	0.863363	453	0	-0.0652
ENSG00000233396	5	0.015741	0.025983	0.634961	18	2	-1.5135	0.34522	0.2816	0.515935	261	1	-0.15658
ENSG00000237380	5	0.019202	0.025993	0.634961	19	3	-0.7077	0.087821	0.035003	0.132034	105	1	0.2465
PORCN	10	0.019497	0.034287	0.640002	20	3	-0.71519	0.36524	0.26393	0.515935	270	3	0.35622
ENSG00000272502	5	0.020214	0.025993	0.634961	21	2	-0.69326	0.73407	0.4311	0.568523	379	1	-0.033936
PCNA	5	0.0211	0.025993	0.634961	22	1	-0.13914	0.62759	0.3812	0.568523	342	1	0.18318
XLOC_010326	5	0.0219	0.035003	0.640002	23	3	-0.57041	0.62372	0.3812	0.568523	339	1	-0.37856
ENSG00000273796	5	0.022772	0.035003	0.640002	24	1	-0.29914	0.081477	0.034993	0.132034	94	1	0.18414
ENSG00000273117	5	0.024183	0.035013	0.640002	25	3	-0.35025	0.57115	0.33088	0.532108	323	1	0.094501
ENSG00000235321	5	0.02434	0.035013	0.640002	26	3	-1.162	0.97201	0.93501	0.965112	495	0	-0.20295
ENSG00000271721	5	0.025134	0.046132	0.640002	27	3	-0.66588	0.30292	0.28159	0.515935	242	1	0.14497
ENSG00000258559	5	0.026937	0.046132	0.640002	28	3	-0.82311	0.96366	0.935	0.965112	489	0	-0.26969
ENSG00000261254	5	0.027776	0.046132	0.640002	29	1	-0.26809	0.95401	0.935	0.965112	486	0	0.041924
ENSG00000235023	5	0.030228	0.046132	0.640002	30	3	-0.51465	0.99792	0.99217	0.998014	509	0	-0.33539
ENSG00000233621	5	0.0311	0.046132	0.640002	31	1	-0.28045	0.10944	0.035003	0.132034	130	3	0.50907
ENSG00000269959	5	0.032759	0.046142	0.640002	32	2	-0.46732	0.95313	0.935	0.965112	485	0	0.040021
XLOC_067337	5	0.033338	0.046142	0.640002	33	2	-0.69151	0.084653	0.035003	0.132034	100	1	-0.060277
ENSG00000206573	5	0.034416	0.046142	0.640002	34	2	-0.68813	0.55891	0.33088	0.532108	317	1	0.14416
ENSG00000275703	5	0.035797	0.046142	0.640002	35	2	-0.841	0.086886	0.035003	0.132034	104	2	0.41872
ENSG00000255121	5	0.037722	0.046142	0.640002	36	1	-0.18245	0.11584	0.035003	0.132034	137	2	0.42319
ENSG00000246273	5	0.039068	0.052388	0.640002	37	2	-1.0816	0.070289	0.034993	0.132034	83	2	0.56405
ENSG00000261175	5	0.039372	0.052388	0.640002	38	1	0.19383	0.78609	0.48126	0.625026	402	1	0.32591
ENSG00000249042	5	0.041019	0.052388	0.640002	39	1	-0.21283	0.1717	0.12476	0.335411	176	2	0.35044
ENSG00000273344	5	0.045571	0.052398	0.640002	40	2	-0.97995	0.72932	0.4311	0.568523	376	1	0.24617
XLOC_001857	5	0.045948	0.052398	0.640002	41	1	-0.14991	0.8102	0.5815	0.718816	415	0	0.10996
ENSG00000223891	5	0.050856	0.052398	0.640002	42	2	-0.56997	0.9922	0.98679	0.9965	506	0	-0.11859
ENSG00000246889	5	0.052065	0.063785	0.681813	43	2	-0.72999	0.62605	0.3812	0.568523	341	1	0.21292
ENSG00000258944	5	0.053322	0.063785	0.681813	44	2	-0.84367	0.82672	0.6288	0.755455	420	0	0.24177
ENSG00000275234	5	0.054118	0.063785	0.681813	45	2	-0.56386	0.98412	0.95499	0.979821	500	0	-0.32408
ENSG00000267274	5	0.055871	0.063785	0.681813	46	2	-0.62318	0.94727	0.90957	0.965112	477	0	-0.070446
ENSG00000250764	5	0.056301	0.063785	0.681813	47	2	-0.60306	0.56068	0.33088	0.532108	319	1	0.39607
ENSG00000256940	10	0.058012	0.109	0.728614	48	1	-0.46377	0.34923	0.26392	0.515935	264	1	0.244
ENSG00000214900	5	0.058992	0.063795	0.681813	49	2	-0.25424	0.69804	0.43109	0.568523	367	1	0.18034
ENSG00000260911	5	0.065461	0.079181	0.728614	50	1	-0.19726	0.81422	0.6288	0.755455	417	0	0.22652
ENSG00000264247	5	0.067072	0.079181	0.728614	51	2	-0.58069	0.94596	0.90957	0.965112	476	0	-0.028731
ENSG00000272894	15	0.067798	0.14803	0.728614	52	4	-0.8953	0.5005	0.38142	0.568523	306	4	0.47246
ENSG00000244041	5	0.068682	0.079191	0.728614	53	2	-0.34894	0.097272	0.035003	0.132034	114	2	0.36528
ENSG00000228952	5	0.070289	0.079191	0.728614	54	1	-0.1022	0.57288	0.33088	0.532108	324	1	0.19399
ENSG00000271392	5	0.071894	0.098893	0.728614	55	1	-0.18162	0.039372	0.033034	0.132034	49	2	0.25765
ENSG00000254290	5	0.073496	0.098893	0.728614	56	2	-0.84475	0.072155	0.034993	0.132034	86	3	0.4079
ENSG00000257057	5	0.074047	0.098893	0.728614	57	2	-0.59701	0.80195	0.58149	0.718816	408	0	-0.073171
XLOC_026627	5	0.075097	0.098893	0.728614	58	2	-0.88228	0.77701	0.4311	0.568523	397	1	0.3445
ENSG00000269463	5	0.075972	0.098893	0.728614	59	2	-0.68024	0.90698	0.77921	0.863363	461	0	0.13656
ENSG00000281026	5	0.079385	0.098903	0.728614	60	2	-0.62543	0.10806	0.035003	0.132034	128	2	0.55253
ENSG00000272913	5	0.079877	0.098903	0.728614	61	2	-0.72637	0.23402	0.1373	0.335411	209	2	0.38468
ENSG00000269937	5	0.079885	0.098903	0.728614	62	2	-0.45896	0.76551	0.4311	0.568523	393	1	0.16652
ENSG00000223396	5	0.080371	0.098903	0.728614	63	2	-0.54192	0.67309	0.43109	0.568523	356	1	0.12623
ENSG00000270189	5	0.083355	0.12369	0.728614	64	2	-0.43443	0.95164	0.935	0.965112	483	0	-0.0099125
ENSG00000259146	5	0.084653	0.12369	0.728614	65	1	-0.13355	0.002551	0.0018946	0.062875	9	1	0.22127
ENSG00000260285	5	0.085872	0.12369	0.728614	66	2	-0.45537	0.85375	0.67237	0.782157	432	0	0.045654
XLOC_016453	9	0.08685	0.13886	0.728614	67	3	-0.42849	0.55022	0.48045	0.625026	315	2	0.32308
ENSG00000214106	5	0.087821	0.12369	0.728614	68	1	-0.18204	0.20284	0.13729	0.335411	189	2	0.38472
XLOC_062628	5	0.09098	0.12369	0.728614	69	1	-0.35675	0.98324	0.95499	0.979821	499	0	-0.12961
ENSG00000226812	5	0.090988	0.12369	0.728614	70	2	-0.43959	0.92151	0.80772	0.883496	467	0	0.033219
ENSG00000259248	5	0.092556	0.12369	0.728614	71	1	-0.069466	0.042459	0.033044	0.132034	53	3	0.53369
XLOC_055536	10	0.092908	0.14364	0.728614	72	3	-0.55245	0.97661	0.8926	0.95997	497	0	0.23473
ENSG00000267547	5	0.09413	0.12369	0.728614	73	1	-0.062014	0.37966	0.2816	0.515935	277	1	0.13225
ENSG00000251602	5	0.1004	0.1237	0.728614	74	2	-0.27677	0.27679	0.28159	0.515935	226	2	0.24786
ENSG00000259985	5	0.101	0.1237	0.728614	75	2	-0.80304	0.0056264	0.0020736	0.062875	13	3	0.60354
XLOC_034655	5	0.10197	0.1237	0.728614	76	1	-0.40026	0.86336	0.67238	0.782157	438	0	0.17399
ENSG00000229152	5	0.10207	0.1237	0.728614	77	2	-0.3965	0.84089	0.62881	0.755455	427	0	0.061157
RUNX2	10	0.10222	0.14364	0.728614	78	1	-0.29225	0.93815	0.70088	0.809805	474	1	0.20624
XLOC_036743	5	0.10315	0.1237	0.728614	79	2	-0.48501	0.88891	0.74723	0.846212	448	0	0.16498
ENSG00000177738	5	0.10509	0.1237	0.728614	80	1	0.093506	0.099693	0.035003	0.132034	117	3	0.27439
ENSG00000272825	5	0.10696	0.1237	0.728614	81	2	-0.4853	0.35487	0.2816	0.515935	266	1	0.051397
ENSG00000247317	5	0.1082	0.15196	0.728614	82	2	-0.44394	0.79534	0.58149	0.718816	406	0	-0.16762
ENSG00000229855	15	0.10978	0.2007	0.77809	83	4	-0.65286	0.69361	0.63458	0.760603	363	3	0.37244
ENSG00000253649	5	0.1113	0.15196	0.728614	84	1	0.070836	0.40897	0.33087	0.532108	287	2	0.26192
ENSG00000257621	5	0.11285	0.15196	0.728614	85	1	-0.22692	0.65676	0.43109	0.568523	350	1	0.35837
XLOC_003856	5	0.1136	0.15196	0.728614	86	2	-0.49539	0.71214	0.43109	0.568523	372	1	0.089041
ENSG00000231172	5	0.1144	0.15196	0.728614	87	1	-0.057252	0.024443	0.0074641	0.11262	32	1	0.24286
ENSG00000225535	10	0.11456	0.17368	0.77809	88	3	-0.73673	0.99263	0.96144	0.984465	507	0	0.14072
ENSG00000269910	5	0.11641	0.15196	0.728614	89	2	-0.59183	0.083066	0.035003	0.132034	98	2	0.28594
XLOC_058077	5	0.11867	0.15196	0.728614	90	2	-0.6463	0.7734	0.4311	0.568523	396	1	0.1682
ENSG00000240498	5	0.11902	0.15196	0.728614	91	1	0.20751	0.088763	0.035003	0.132034	107	3	0.4908
XLOC_006786	5	0.12266	0.15196	0.728614	92	2	-0.43315	0.086238	0.035003	0.132034	102	1	0.0015363
ENSG00000277247	5	0.12323	0.15196	0.728614	93	2	-0.74034	0.80566	0.5815	0.718816	411	0	0.070549
XLOC_001137	5	0.12496	0.15196	0.728614	94	2	-0.53732	0.86679	0.67238	0.782157	441	0	0.099833
ENSG00000272269	5	0.12516	0.15196	0.728614	95	1	-0.31196	0.66323	0.43109	0.568523	352	1	0.24086
ENSG00000232306	5	0.12668	0.15197	0.728614	96	1	-0.35444	0.36521	0.2816	0.515935	269	2	0.29724
ENSG00000271324	5	0.12901	0.15197	0.728614	97	2	-0.61789	0.62137	0.3812	0.568523	337	1	0.025987
ENSG00000272763	5	0.12974	0.15197	0.728614	98	1	-0.14965	0.1343	0.051722	0.160838	152	1	0.1855
ENSG00000267919	5	0.13018	0.15197	0.728614	99	2	-0.57104	0.28313	0.28159	0.515935	228	2	0.33053
ENSG00000238123	5	0.13194	0.15197	0.728614	100	2	-0.39303	0.65313	0.43109	0.568523	349	1	-0.099418
ENSG00000234134	5	0.13311	0.15197	0.728614	101	2	-0.56097	0.88773	0.71157	0.811185	447	0	0.14904
ENSG00000263843	5	0.1343	0.15197	0.728614	102	1	-0.32869	0.21737	0.1373	0.335411	200	1	-0.091706
ENSG00000234694	5	0.13607	0.15197	0.728614	103	2	-0.48361	0.081858	0.034993	0.132034	95	2	0.47038
ENSG00000263335	5	0.13666	0.15197	0.728614	104	2	-0.45825	0.3487	0.2816	0.515935	262	2	0.30712
ENSG00000278175	5	0.13733	0.15197	0.728614	105	1	-0.26845	0.11748	0.038414	0.141811	140	2	0.32271
ENSG00000273356	10	0.13857	0.18851	0.77809	106	2	-1.04	0.60656	0.52498	0.671618	333	2	0.40559
XLOC_057852	5	0.13884	0.15197	0.728614	107	1	-0.15112	0.39751	0.29408	0.531214	283	2	0.27314
ENSG00000254477	5	0.13964	0.15197	0.728614	108	2	-0.53136	0.83493	0.62881	0.755455	424	0	-0.13054
ENSG00000253352	26	0.14033	0.26666	0.77809	109	5	-1.9428	0.027118	0.018494	0.132034	38	6	0.73082
ENSG00000276136	5	0.14083	0.15197	0.728614	110	2	-0.34455	0.83614	0.62881	0.755455	425	0	0.086306
XLOC_001149	5	0.14143	0.15197	0.728614	111	2	-0.63183	0.97891	0.94559	0.974075	498	0	-0.22405
XLOC_018544	5	0.14747	0.18467	0.77809	112	2	-0.57153	0.37733	0.2816	0.515935	275	1	-0.076984
APC	10	0.14751	0.18852	0.77809	113	2	-0.67644	0.20506	0.12439	0.335411	191	2	0.55253
XLOC_051259	5	0.14786	0.18468	0.77809	114	1	0.37268	0.10723	0.035003	0.132034	126	3	0.46766
ENSG00000274002	5	0.14808	0.18468	0.77809	115	2	-0.2842	0.18387	0.12477	0.335411	184	2	0.45263
ENSG00000255666	5	0.14868	0.18468	0.77809	116	2	-0.57635	0.73817	0.4311	0.568523	380	1	0.070554
XLOC_042998	5	0.14936	0.18468	0.77809	117	2	-0.5068	0.99852	0.99218	0.998014	510	0	-0.27475
ENSG00000203993	5	0.1499	0.18468	0.77809	118	2	-0.44119	0.32792	0.2816	0.515935	251	2	0.36222
ENSG00000273230	5	0.15174	0.23474	0.77809	119	2	-0.58751	0.35127	0.2816	0.515935	265	1	0.084156
ENSG00000258404	5	0.15358	0.23474	0.77809	120	2	-0.52952	0.011566	0.0055048	0.104064	21	2	0.75673
ENSG00000244459	5	0.15533	0.23475	0.77809	121	1	-0.062747	0.27966	0.28159	0.515935	227	1	0.3314
ENSG00000278238	5	0.15681	0.23475	0.77809	122	1	-0.093161	0.037965	0.033034	0.132034	48	3	0.48773
XLOC_044458	5	0.15976	0.26845	0.77809	123	2	-0.39537	0.50225	0.33088	0.532108	307	1	0.1941
ENSG00000245556	5	0.15978	0.26845	0.77809	124	1	-0.20194	0.74962	0.4311	0.568523	384	1	0.10669
ENSG00000274758	5	0.16126	0.26845	0.77809	125	1	-0.17442	0.14336	0.051732	0.160838	157	2	0.2913
ENSG00000259865	5	0.16274	0.26845	0.77809	126	2	-0.44944	0.57029	0.33088	0.532108	322	1	0.11232
ENSG00000244968	5	0.16716	0.26845	0.77809	127	1	-0.13951	0.94759	0.90958	0.965112	479	0	0.021661
RUNX3	10	0.16741	0.22587	0.77809	128	2	-0.57607	0.28479	0.16003	0.38542	229	3	0.53044
ENSG00000274849	5	0.16853	0.26845	0.77809	129	2	-0.42847	0.17594	0.12477	0.335411	179	1	-0.013038
XLOC_013826	5	0.16863	0.26845	0.77809	130	1	-0.14679	0.95913	0.935	0.965112	488	0	0.018302
XLOC_059861	5	0.17009	0.26845	0.77809	131	1	-0.19076	0.93976	0.87502	0.943036	475	0	0.028311
ENSG00000254614	5	0.17233	0.26845	0.77809	132	2	-0.40146	0.062231	0.034993	0.132034	77	1	-0.094542
ENSG00000227857	5	0.17302	0.26845	0.77809	133	1	-0.36772	0.58058	0.33088	0.532108	326	1	0.25875
XLOC_057199	5	0.1736	0.26845	0.77809	134	2	-0.54464	0.85448	0.67237	0.782157	433	0	0.096024
XLOC_043002	5	0.1774	0.26845	0.77809	135	1	-0.2715	0.25174	0.28159	0.515935	218	1	0.21027
XLOC_012209	5	0.17743	0.26845	0.77809	136	2	-0.56169	0.045967	0.033044	0.132034	59	3	0.47916
ENSG00000269068	5	0.17886	0.26845	0.77809	137	1	-0.23605	0.73051	0.4311	0.568523	378	1	0.20975
ENSG00000266554	5	0.18321	0.26845	0.77809	138	1	0.16069	0.59894	0.38119	0.568523	331	1	0.34103
ENSG00000254635	5	0.18466	0.26845	0.77809	139	1	0.12792	0.18898	0.13729	0.335411	185	2	0.22684
ENSG00000271870	5	0.1861	0.26845	0.77809	140	1	-0.53084	0.72991	0.4311	0.568523	377	1	0.294
ENSG00000271976	5	0.18754	0.26845	0.77809	141	1	-0.29505	0.909	0.80771	0.883496	462	0	0.15636
ENSG00000236263	5	0.18898	0.26845	0.77809	142	1	-0.33005	0.7552	0.4311	0.568523	387	1	-0.084549
XLOC_021573	15	0.19172	0.35553	0.908285	143	3	-0.7542	0.059775	0.058475	0.180708	74	5	0.69467
XLOC_015300	5	0.19329	0.26845	0.77809	144	1	-0.2973	0.86474	0.67238	0.782157	440	0	-0.13851
ENSG00000237883	5	0.19473	0.26845	0.77809	145	1	0.082888	0.20616	0.13729	0.335411	193	2	0.40688
XLOC_037755	5	0.19616	0.26845	0.77809	146	1	-0.25379	0.48346	0.33087	0.532108	302	1	0.16834
ENSG00000272345	5	0.20328	0.26845	0.77809	147	1	-0.21238	0.29231	0.28159	0.515935	238	2	0.35245
ENSG00000277959	5	0.2047	0.26845	0.77809	148	1	-0.075051	0.33364	0.2816	0.515935	256	2	0.3002
ENSG00000276571	5	0.20753	0.26845	0.77809	149	1	-0.13194	0.26628	0.28159	0.515935	224	2	0.47694
ENSG00000266208	5	0.21035	0.26845	0.77809	150	1	-0.1101	0.16853	0.12476	0.335411	173	2	0.36383
ENSG00000260698	5	0.21317	0.26845	0.77809	151	1	-0.32813	0.16863	0.12476	0.335411	174	1	0.29858
ENSG00000273271	5	0.21597	0.26845	0.77809	152	1	-0.28783	0.94743	0.90958	0.965112	478	0	-0.00076516
ENSG00000276278	5	0.22017	0.26845	0.77809	153	1	-0.2644	0.098839	0.035003	0.132034	116	1	0.12185
ENSG00000267838	5	0.22989	0.26846	0.77809	154	1	0.0061681	0.38604	0.2816	0.515935	279	2	0.24554
XLOC_004274	5	0.23127	0.26846	0.77809	155	1	-0.50558	0.70707	0.43109	0.568523	370	1	0.015837
ENSG00000273415	5	0.23402	0.26846	0.77809	156	1	-0.13881	0.10046	0.035003	0.132034	119	2	0.4401
ENSG00000227082	5	0.23677	0.26846	0.77809	157	1	-0.065228	0.17936	0.12477	0.335411	180	2	0.42812
XLOC_010672	5	0.23814	0.26846	0.77809	158	1	-0.42709	0.89963	0.7792	0.863363	456	0	0.18642
ENSG00000253738	5	0.23951	0.26846	0.77809	159	1	-0.031125	0.85155	0.67237	0.782157	431	0	0.15873
ENSG00000249279	10	0.23998	0.35385	0.908285	160	1	-0.15143	0.1603	0.12439	0.335411	170	4	0.5291
XLOC_046391	5	0.2436	0.26846	0.77809	161	1	0.068357	0.36952	0.2816	0.515935	272	2	0.30202
ENSG00000259953	5	0.24496	0.26846	0.77809	162	1	-0.16239	0.91949	0.80772	0.883496	466	0	0.070796
XLOC_061422	5	0.24768	0.26846	0.77809	163	1	-0.30637	0.98854	0.97955	0.993098	504	0	-0.15475
ENSG00000175147	5	0.24903	0.26846	0.77809	164	1	-0.34592	0.92712	0.83333	0.9038	470	0	0.10013
ENSG00000261662	5	0.25039	0.26846	0.77809	165	1	-0.036625	0.00085092	0.00010443	0.017857	2	2	0.2982
XLOC_001144	5	0.25174	0.26846	0.77809	166	1	-0.13984	0.2916	0.28159	0.515935	237	2	0.33648
XLOC_053924	5	0.25309	0.26846	0.77809	167	1	-0.00097496	0.088929	0.035003	0.132034	108	2	0.43049
ENSG00000227165	10	0.25318	0.35386	0.908285	168	2	-0.34172	0.45206	0.473	0.62059	296	3	0.36435
ENSG00000225328	5	0.25443	0.26846	0.77809	169	1	-0.3915	0.042664	0.033044	0.132034	54	2	0.51875
ENSG00000274245	5	0.25578	0.26846	0.77809	170	1	-0.24741	0.68878	0.43109	0.568523	359	1	0.072472
ENSG00000222033	5	0.25712	0.26846	0.77809	171	1	-0.25124	0.90414	0.77921	0.863363	459	0	0.06673
ENSG00000233030	5	0.25846	0.26846	0.77809	172	1	-0.44346	0.95793	0.935	0.965112	487	0	0.038776
ENSG00000272599	5	0.26247	0.26846	0.77809	173	1	-0.41745	0.26558	0.28159	0.515935	223	2	0.26992
ENSG00000248491	10	0.26496	0.39423	0.908285	174	2	-0.64603	0.10222	0.070131	0.214149	121	2	0.34359
XLOC_008926	5	0.26514	0.26846	0.77809	175	1	-0.30149	0.5746	0.33088	0.532108	325	1	0.01115
XLOC_049356	5	0.26647	0.26846	0.77809	176	1	-0.058869	0.90257	0.77921	0.863363	458	0	0.17419
ENSG00000231890	10	0.26874	0.39423	0.908285	177	1	-0.27777	0.79505	0.57956	0.718816	405	1	0.22968
ENSG00000236499	5	0.27309	0.26846	0.77809	178	1	-0.33003	0.079885	0.034993	0.132034	91	2	0.4562
ENSG00000227279	5	0.27441	0.26846	0.77809	179	1	-0.050237	0.14808	0.051732	0.160838	162	2	0.46151
ENSG00000205611	5	0.27704	0.26846	0.77809	180	1	-0.070912	0.95254	0.935	0.965112	484	0	0.094215
ENSG00000225506	5	0.28358	0.26846	0.77809	181	1	-0.27661	0.7468	0.4311	0.568523	383	1	0.17936
ENSG00000269386	5	0.28488	0.26846	0.77809	182	1	-0.22358	0.045948	0.033044	0.132034	58	2	0.51958
ENSG00000228140	5	0.29524	0.31331	0.85953	183	1	-0.27353	0.93626	0.87501	0.943036	472	0	-0.12367
ENSG00000250842	5	0.30292	0.31331	0.85953	184	1	-0.17547	0.77027	0.4311	0.568523	395	1	0.28277
ENSG00000187013	5	0.30547	0.31331	0.85953	185	1	0.065351	0.86406	0.67238	0.782157	439	0	0.1393
ENSG00000223784	5	0.30674	0.31331	0.85953	186	1	-0.44415	0.78007	0.4311	0.568523	399	1	-0.16787
ENSG00000279949	5	0.31054	0.31332	0.85953	187	1	-0.058708	0.63828	0.3812	0.568523	345	1	0.2679
ENSG00000258077	5	0.31558	0.31332	0.85953	188	1	0.005493	0.82755	0.6288	0.755455	421	0	0.08881
ENSG00000242861	5	0.32309	0.31332	0.85953	189	1	-0.34065	0.29137	0.28159	0.515935	236	1	0.18292
ENSG00000257925	5	0.32434	0.31332	0.85953	190	1	-0.085731	0.2909	0.28159	0.515935	235	2	0.34583
ENSG00000248771	5	0.32806	0.31332	0.85953	191	1	-0.18758	0.61428	0.38119	0.568523	335	1	0.10047
ENSG00000272092	5	0.33054	0.31332	0.85953	192	1	-0.28711	0.28618	0.28159	0.515935	231	1	-0.039214
ENSG00000251417	5	0.33546	0.35791	0.908285	193	1	-0.11258	0.36913	0.2816	0.515935	271	1	0.25093
ENSG00000223546	5	0.33914	0.35791	0.908285	194	1	-0.14575	0.30437	0.28159	0.515935	243	2	0.24375
ENSG00000226419	5	0.34158	0.35791	0.908285	195	1	-0.28135	0.29007	0.28159	0.515935	234	2	0.39194
ENSG00000278709	5	0.34401	0.35791	0.908285	196	1	0.033216	0.69739	0.43109	0.568523	366	1	0.1452
ENSG00000264301	10	0.34577	0.48975	0.908285	197	2	-0.43073	0.89175	0.70087	0.809805	450	1	0.28457
ENSG00000276672	5	0.34765	0.35791	0.908285	198	1	-0.12161	0.065621	0.034993	0.132034	81	2	0.42711
ENSG00000242147	5	0.34886	0.35791	0.908285	199	1	-0.10831	0.69012	0.43109	0.568523	361	1	0.043414
ENSG00000259933	5	0.35487	0.35792	0.908285	200	1	-0.15276	0.012703	0.0055048	0.104064	22	2	0.64995
ENSG00000261613	5	0.35846	0.35792	0.908285	201	1	0.30025	0.15235	0.051732	0.160838	165	2	0.56444
ENSG00000231683	5	0.36559	0.35792	0.908285	202	1	-0.18413	0.27572	0.28159	0.515935	225	1	0.06928
ENSG00000272872	5	0.36677	0.35792	0.908285	203	1	0.10892	0.38316	0.2816	0.515935	278	2	0.24625
XLOC_038019	5	0.36795	0.35792	0.908285	204	1	-0.20343	0.22573	0.1373	0.335411	203	1	0.17553
ENSG00000260798	5	0.37266	0.40326	0.908285	205	1	0.24975	0.32362	0.2816	0.515935	250	2	0.32257
ENSG00000243479	5	0.37733	0.40326	0.908285	206	1	0.0096728	0.14747	0.051732	0.160838	160	2	0.41174
ENSG00000261542	5	0.37966	0.40327	0.908285	207	1	-0.23852	0.52894	0.33088	0.532108	313	1	0.11345
ENSG00000255310	5	0.38198	0.40327	0.908285	208	1	-0.21936	0.9498	0.92314	0.965112	482	0	-0.069241
ENSG00000224397	10	0.38388	0.48976	0.908285	209	2	-0.49476	0.94818	0.70088	0.809805	481	1	0.26723
ENSG00000182648	5	0.38429	0.40327	0.908285	210	1	-0.0054777	0.81643	0.6288	0.755455	418	0	0.18982
XLOC_014314	5	0.38775	0.44928	0.908285	211	1	-0.21675	0.84322	0.62881	0.755455	428	0	0.27598
ENSG00000258929	10	0.3878	0.48976	0.908285	212	2	-0.47982	0.66304	0.52498	0.671618	351	2	0.39626
ENSG00000257878	5	0.39348	0.44928	0.908285	213	1	-0.10273	0.17156	0.12476	0.335411	175	1	0.19575
ENSG00000249685	5	0.39576	0.44928	0.908285	214	1	0.097696	0.33149	0.2816	0.515935	253	2	0.38452
ENSG00000275569	5	0.39803	0.44929	0.908285	215	1	-0.17678	0.85117	0.67237	0.782157	430	0	0.24321
XLOC_064137	5	0.39916	0.44929	0.908285	216	1	-0.28475	0.33177	0.2816	0.515935	254	1	0.20711
XLOC_041428	5	0.40142	0.44929	0.908285	217	1	-0.36908	0.41183	0.33087	0.532108	288	2	0.27
ENSG00000273009	5	0.40255	0.44929	0.908285	218	1	-0.30217	0.14786	0.051732	0.160838	161	2	0.36032
ENSG00000272659	5	0.40817	0.44929	0.908285	219	1	-0.21555	0.89268	0.74724	0.846212	451	0	0.10879
ENSG00000261092	5	0.41152	0.49341	0.908285	220	1	-0.046917	0.37958	0.2816	0.515935	276	2	0.28809
ENSG00000273059	5	0.41485	0.49341	0.908285	221	1	-0.31896	0.49342	0.33087	0.532108	304	1	-0.049546
ENSG00000238258	5	0.41817	0.49341	0.908285	222	1	-0.42199	0.093065	0.035003	0.132034	110	2	0.39883
XLOC_006262	11	0.41983	0.54455	0.908285	223	2	-0.41576	0.083717	0.040175	0.147212	99	5	0.46707
XLOC_006206	5	0.42038	0.49341	0.908285	224	1	-0.23992	0.081361	0.034993	0.132034	92	2	0.5918
ENSG00000281332	5	0.42147	0.49341	0.908285	225	1	-0.14238	0.49638	0.33087	0.532108	305	1	0.10244
XLOC_027806	5	0.42257	0.49341	0.908285	226	1	-0.29104	0.31149	0.28159	0.515935	246	2	0.40011
ENSG00000232098	5	0.42476	0.49341	0.908285	227	1	-0.28016	0.073496	0.034993	0.132034	87	1	-0.12192
ENSG00000273138	5	0.42586	0.49341	0.908285	228	1	-0.11237	0.56331	0.33088	0.532108	320	1	0.17821
ENSG00000212694	10	0.43164	0.53728	0.908285	229	2	-0.58597	0.6901	0.52499	0.671618	360	2	0.3472
XLOC_024134	5	0.43238	0.49341	0.908285	230	1	-0.0056298	0.81818	0.6288	0.755455	419	0	0.22207
ENSG00000236751	5	0.43346	0.49341	0.908285	231	1	0.24757	0.16101	0.12476	0.335411	171	2	0.43251
ENSG00000251194	5	0.43454	0.49341	0.908285	232	1	-0.20195	0.12056	0.038424	0.141811	142	2	0.67711
ENSG00000250282	5	0.43562	0.49341	0.908285	233	1	-0.46678	0.23379	0.1373	0.335411	208	2	0.47608
ENSG00000260735	5	0.43777	0.49342	0.908285	234	1	-0.088705	0.14324	0.051732	0.160838	156	2	0.48249
ENSG00000248112	5	0.43884	0.49342	0.908285	235	1	-0.19213	0.28807	0.28159	0.515935	233	2	0.31529
ENSG00000240137	5	0.44098	0.49342	0.908285	236	1	0.22191	0.23677	0.1373	0.335411	211	2	0.28443
ENSG00000235663	5	0.44205	0.49342	0.908285	237	1	-0.11326	0.10424	0.035003	0.132034	123	2	0.47834
ENSG00000270972	5	0.44631	0.49342	0.908285	238	1	-0.05733	0.89494	0.7792	0.863363	454	0	0.093144
ENSG00000233912	5	0.44737	0.49342	0.908285	239	1	-0.22523	0.0032972	0.0019344	0.062875	10	3	0.66035
ENSG00000246174	5	0.45159	0.49342	0.908285	240	1	-0.20264	0.61823	0.3812	0.568523	336	1	0.29384
ENSG00000186594	10	0.45211	0.59171	0.908285	241	1	-0.40019	0.23529	0.12826	0.335411	210	3	0.52354
ENSG00000262188	5	0.4537	0.49342	0.908285	242	1	-0.35936	0.48045	0.33087	0.532108	301	1	0.058004
ENSG00000197182	10	0.45408	0.59171	0.908285	243	1	-0.35518	0.14164	0.12438	0.335411	155	4	0.83033
ENSG00000272669	5	0.45579	0.49342	0.908285	244	1	-0.098541	0.92564	0.83332	0.9038	468	0	0.11513
XLOC_068018	5	0.45684	0.49342	0.908285	245	1	-0.12481	0.40324	0.31053	0.532108	285	2	0.2996
ENSG00000234264	5	0.45788	0.49342	0.908285	246	1	0.21578	0.018395	0.0055148	0.104064	27	3	0.53828
ENSG00000272438	5	0.45892	0.49342	0.908285	247	1	-0.37496	0.085872	0.035003	0.132034	101	2	0.55231
ENSG00000262903	5	0.45997	0.49342	0.908285	248	1	0.3512	0.0025124	0.0018946	0.062875	8	4	0.48237
XLOC_044945	5	0.461	0.49342	0.908285	249	1	-0.26275	0.87857	0.71157	0.811185	444	0	0.13307
XLOC_006051	10	0.46388	0.59171	0.908285	250	1	-0.19076	0.24793	0.12826	0.335411	214	3	0.61227
XLOC_052899	16	0.46483	0.68255	0.967267	251	3	-0.54852	0.0050391	0.0019443	0.062875	12	7	0.6622
ENSG00000225470	5	0.46514	0.53798	0.908285	252	1	0.010065	0.23106	0.1373	0.335411	207	2	0.32262
ENSG00000267436	5	0.46823	0.53798	0.908285	253	1	-0.24148	0.24903	0.28159	0.515935	217	1	0.2363
ENSG00000171889	5	0.46926	0.53798	0.908285	254	1	-0.13018	0.4764	0.33087	0.532108	298	1	0.20471
ENSG00000273096	5	0.47028	0.53798	0.908285	255	1	-0.23044	0.79914	0.58149	0.718816	407	0	0.063716
ENSG00000274528	5	0.47131	0.53798	0.908285	256	1	-0.036316	0.34886	0.2816	0.515935	263	1	0.29395
ENSG00000260196	5	0.47233	0.53798	0.908285	257	1	0.20446	0.39536	0.29407	0.531214	281	2	0.28282
XLOC_043111	5	0.47741	0.53798	0.908285	258	1	-0.26387	0.12362	0.043835	0.156161	145	1	0.067368
ENSG00000280693	5	0.47843	0.53798	0.908285	259	1	-0.26118	0.86302	0.67238	0.782157	437	0	0.054924
XLOC_019000	5	0.48647	0.53798	0.908285	260	1	-0.26461	0.30793	0.28159	0.515935	245	2	0.35341
ENSG00000265349	5	0.48747	0.53798	0.908285	261	1	0.12134	0.044307	0.033044	0.132034	57	2	0.31525
ENSG00000255474	5	0.48846	0.53798	0.908285	262	1	-0.36188	0.66394	0.43109	0.568523	353	1	0.05577
XLOC_010322	5	0.49342	0.53798	0.908285	263	1	-0.11412	0.37598	0.2816	0.515935	274	2	0.29958
ENSG00000258736	5	0.49638	0.53799	0.908285	264	1	-0.10726	0.15543	0.051732	0.160838	168	2	0.36053
ENSG00000269887	5	0.49834	0.53799	0.908285	265	1	-0.2589	0.94775	0.90958	0.965112	480	0	0.004633
ENSG00000273014	5	0.49932	0.53799	0.908285	266	1	-0.076755	0.80749	0.5815	0.718816	412	0	0.36638
ENSG00000251450	10	0.50692	0.62508	0.908285	267	1	-0.098397	0.67534	0.52498	0.671618	357	2	0.35647
ENSG00000272142	5	0.50903	0.53799	0.908285	268	1	-0.29697	0.70194	0.43109	0.568523	368	1	-0.0064359
ENSG00000268205	5	0.51192	0.53799	0.908285	269	1	-0.04496	0.032759	0.032368	0.132034	43	3	0.54423
XLOC_061632	5	0.51479	0.53799	0.908285	270	1	0.18986	0.053097	0.034993	0.132034	66	3	0.43549
XLOC_032503	5	0.51574	0.53799	0.908285	271	1	-0.095081	0.58901	0.38119	0.568523	327	1	0.25529
XLOC_006783	5	0.51669	0.53799	0.908285	272	1	0.14203	0.1076	0.035003	0.132034	127	3	0.39211
ENSG00000256894	5	0.51765	0.53799	0.908285	273	1	0.10646	0.054118	0.034993	0.132034	69	2	0.25664
ENSG00000256268	5	0.51954	0.53799	0.908285	274	1	0.030249	0.12516	0.051722	0.160838	148	1	0.19367
ENSG00000234840	5	0.52238	0.53799	0.908285	275	1	-0.072019	0.90492	0.77921	0.863363	460	0	0.10791
ENSG00000240859	5	0.5252	0.53799	0.908285	276	1	-0.10768	0.1583	0.051732	0.160838	169	1	0.10655
XLOC_057749	5	0.52801	0.58329	0.908285	277	1	-0.31532	0.75353	0.4311	0.568523	385	1	0.21266
ENSG00000255874	5	0.52987	0.58329	0.908285	278	1	7.2659e-05	0.4367	0.33087	0.532108	292	1	0.2447
ENSG00000230325	5	0.53358	0.58329	0.908285	279	1	-0.10274	0.98756	0.97954	0.993098	503	0	-0.027729
ENSG00000226659	5	0.53635	0.5833	0.908285	280	1	-0.28679	0.79294	0.58149	0.718816	403	1	-0.19614
ENSG00000225177	5	0.53819	0.5833	0.908285	281	1	-0.23568	0.61348	0.38119	0.568523	334	1	0.32431
ENSG00000244567	5	0.54458	0.5833	0.908285	282	1	0.053791	0.69476	0.43109	0.568523	365	1	0.13553
XLOC_069338	5	0.54639	0.62853	0.908285	283	1	-0.18385	0.17448	0.12477	0.335411	178	2	0.35591
ENSG00000256050	5	0.54999	0.62853	0.908285	284	1	0.094707	0.026937	0.016713	0.132034	37	3	0.37923
ENSG00000260604	5	0.55089	0.62853	0.908285	285	1	-0.23564	0.03129	0.032368	0.132034	41	2	0.57999
ENSG00000251169	5	0.55179	0.62853	0.908285	286	1	-0.39334	0.10975	0.035003	0.132034	131	1	0.2391
ENSG00000224745	5	0.55358	0.62853	0.908285	287	1	-0.46556	0.063847	0.034993	0.132034	80	1	0.073523
ENSG00000237357	10	0.55511	0.65932	0.947429	288	1	-0.056223	0.83783	0.66077	0.782157	426	1	0.20386
ENSG00000259456	5	0.55536	0.62853	0.908285	289	1	0.18319	0.20152	0.13729	0.335411	188	2	0.41624
ENSG00000248494	5	0.55714	0.62853	0.908285	290	1	-0.15354	0.091096	0.035003	0.132034	109	3	0.52173
XLOC_002548	5	0.56244	0.62853	0.908285	291	1	-0.28976	0.82921	0.6288	0.755455	422	0	0.027377
XLOC_040910	15	0.5686	0.71038	0.991453	292	2	-0.49373	0.21784	0.23381	0.515935	201	5	0.46488
XLOC_060349	5	0.57288	0.62853	0.908285	293	1	-0.096344	0.29652	0.28159	0.515935	239	2	0.3684
ENSG00000269202	5	0.57546	0.62853	0.908285	294	1	-0.1021	0.87667	0.71156	0.811185	443	0	0.15139
ENSG00000254973	5	0.57632	0.62853	0.908285	295	0	0.062782	0.75409	0.4311	0.568523	386	1	0.18246
XLOC_045229	10	0.57758	0.65932	0.947429	296	1	-0.17864	0.71831	0.52499	0.671618	374	2	0.31639
ENSG00000233539	5	0.57803	0.62853	0.908285	297	0	-0.3587	0.8325	0.62881	0.755455	423	0	-0.10529
ENSG00000227486	5	0.57888	0.62853	0.908285	298	0	-0.071019	0.35965	0.2816	0.515935	267	1	0.032021
XLOC_016416	5	0.58058	0.62853	0.908285	299	0	-0.25928	0.26279	0.28159	0.515935	220	2	0.319
ENSG00000229953	5	0.58143	0.62853	0.908285	300	0	-0.3578	0.32309	0.2816	0.515935	249	1	0.27556
ENSG00000260352	5	0.58397	0.62853	0.908285	301	0	-0.016238	0.15384	0.051732	0.160838	167	1	0.20926
ENSG00000277873	5	0.58481	0.62853	0.908285	302	0	-0.016096	0.19759	0.13729	0.335411	186	1	0.12032
ENSG00000265055	5	0.58817	0.62853	0.908285	303	0	-0.29977	0.96789	0.93501	0.965112	491	0	0.027347
ENSG00000271553	5	0.58985	0.62853	0.908285	304	0	-0.22718	0.91269	0.80771	0.883496	464	0	-0.014994
ENSG00000226266	5	0.59317	0.62853	0.908285	305	0	0.16842	0.71339	0.43109	0.568523	373	1	0.30295
ENSG00000226137	5	0.594	0.62853	0.908285	306	0	-0.17035	0.39894	0.29408	0.531214	284	2	0.33791
ENSG00000224597	5	0.59483	0.62853	0.908285	307	0	-0.13682	0.053743	0.034993	0.132034	67	2	0.53349
ENSG00000272807	5	0.59648	0.62853	0.908285	308	0	-0.2228	0.027776	0.032358	0.132034	39	2	0.56506
XLOC_000053	5	0.5973	0.62853	0.908285	309	0	-0.15457	0.1113	0.035003	0.132034	132	1	0.3585
ENSG00000225377	5	0.60058	0.62853	0.908285	310	0	-0.20919	0.15085	0.051732	0.160838	164	2	0.32545
ENSG00000267226	5	0.60221	0.62853	0.908285	311	0	-0.23794	0.026438	0.016703	0.132034	35	3	0.41607
ENSG00000234614	5	0.60302	0.62853	0.908285	312	0	-0.19853	0.079133	0.034993	0.132034	90	3	0.40196
ENSG00000260934	5	0.60627	0.62853	0.908285	313	0	0.14151	0.7841	0.48125	0.625026	400	1	0.15601
ENSG00000238039	5	0.61109	0.62853	0.908285	314	0	-0.45757	0.60546	0.38119	0.568523	332	1	0.2096
ENSG00000267632	5	0.61189	0.62853	0.908285	315	0	-0.32922	0.7851	0.48126	0.625026	401	1	0.21837
ENSG00000258667	5	0.61348	0.62853	0.908285	316	0	-0.21237	0.64354	0.3812	0.568523	347	1	-0.03521
ENSG00000232956	10	0.61373	0.69302	0.976697	317	1	-0.14621	0.075166	0.032278	0.132034	89	5	0.43885
XLOC_067342	5	0.61586	0.62853	0.908285	318	0	-0.37003	0.43992	0.33087	0.532108	293	1	0.043946
ENSG00000260259	5	0.61665	0.62853	0.908285	319	0	-0.071789	0.20483	0.13729	0.335411	190	2	0.38628
ENSG00000228084	5	0.61744	0.62853	0.908285	320	0	-0.11689	0.075097	0.034993	0.132034	88	2	0.30797
ENSG00000203709	10	0.61948	0.69302	0.976697	321	1	0.017433	0.081451	0.032288	0.132034	93	5	0.50823
XLOC_020029	5	0.61981	0.62853	0.908285	322	0	0.024074	0.74223	0.4311	0.568523	381	1	0.279
ENSG00000281406	5	0.62059	0.62853	0.908285	323	0	-0.030864	0.89772	0.7792	0.863363	455	0	0.06939
ENSG00000253552	5	0.62137	0.62853	0.908285	324	0	-0.43255	0.88383	0.71157	0.811185	445	0	0.11924
ENSG00000273451	5	0.62294	0.62853	0.908285	325	0	0.096678	0.8093	0.5815	0.718816	414	0	0.23772
ENSG00000268568	5	0.62372	0.62853	0.908285	326	0	-0.028136	0.12496	0.043835	0.156161	146	2	0.50209
ENSG00000244649	8	0.63143	0.71545	0.994656	327	1	-0.012232	0.47866	0.43331	0.56997	300	2	0.28785
ENSG00000230176	5	0.63221	0.62854	0.908285	328	0	-0.16757	0.10587	0.035003	0.132034	125	2	0.44262
ENSG00000234477	5	0.63297	0.62854	0.908285	329	0	0.21251	0.001318	0.00012432	0.017857	4	3	0.95937
XLOC_038910	5	0.63526	0.62854	0.908285	330	0	-0.21063	0.67029	0.43109	0.568523	355	1	0.21183
ENSG00000246523	5	0.63828	0.62854	0.908285	331	0	-0.0063545	0.70516	0.43109	0.568523	369	1	0.22802
ENSG00000249923	5	0.63979	0.62854	0.908285	332	0	-0.057052	0.81245	0.5815	0.718816	416	0	0.15985
ENSG00000227053	5	0.64204	0.62854	0.908285	333	0	-0.27683	0.90151	0.77921	0.863363	457	0	0.14861
ENSG00000273162	5	0.64279	0.62854	0.908285	334	0	-0.053444	0.86848	0.71156	0.811185	442	0	0.087181
ENSG00000232453	5	0.64428	0.62854	0.908285	335	0	-0.42355	0.59317	0.38119	0.568523	328	1	0.23345
ENSG00000261357	5	0.64577	0.62854	0.908285	336	0	0.062231	0.18321	0.12477	0.335411	183	1	0.23018
XLOC_044857	25	0.64582	0.81991	1	337	2	-0.66672	0.12496	0.06666	0.204769	147	7	0.49441
XLOC_010104	5	0.64725	0.62854	0.908285	338	0	-0.050519	0.51383	0.33088	0.532108	310	1	0.19747
ENSG00000231566	5	0.6502	0.62854	0.908285	339	0	0.071095	0.094828	0.035003	0.132034	111	3	0.30885
ENSG00000272638	5	0.6524	0.62854	0.908285	340	0	-0.10551	0.43346	0.33087	0.532108	291	1	0.19276
ENSG00000275857	5	0.65313	0.62854	0.908285	341	0	-0.072161	0.22157	0.1373	0.335411	202	2	0.30036
XLOC_066130	5	0.65386	0.62854	0.908285	342	0	-0.22482	0.26514	0.28159	0.515935	222	1	0.17798
ENSG00000267169	5	0.65459	0.62854	0.908285	343	0	-0.15471	0.14083	0.051722	0.160838	154	2	0.45637
XLOC_030041	5	0.65676	0.62854	0.908285	344	0	-0.21759	0.72631	0.4311	0.568523	375	1	0.23992
XLOC_056123	5	0.65821	0.62854	0.908285	345	0	-0.16486	0.068682	0.034993	0.132034	82	1	0.21078
ENSG00000260778	5	0.65965	0.62854	0.908285	346	0	-0.37668	0.9865	0.96873	0.987985	502	0	-0.10472
XLOC_021451	5	0.66394	0.62854	0.908285	347	0	-0.12488	0.85845	0.67238	0.782157	435	0	0.13689
XLOC_008618	5	0.66465	0.62854	0.908285	348	0	-0.1588	0.25443	0.28159	0.515935	219	2	0.44353
ENSG00000231412	5	0.67029	0.62854	0.908285	349	0	0.052671	0.55447	0.33088	0.532108	316	1	0.18802
ENSG00000268906	5	0.67239	0.62854	0.908285	350	0	-0.08379	0.20549	0.13729	0.335411	192	2	0.37751
ENSG00000255449	5	0.67586	0.62854	0.908285	351	0	-0.11949	0.42257	0.33087	0.532108	289	1	0.033534
ENSG00000260837	5	0.67999	0.62854	0.908285	352	0	-0.13884	0.69278	0.43109	0.568523	362	1	0.11073
ENSG00000215256	5	0.68271	0.62854	0.908285	353	0	-0.10042	0.63221	0.3812	0.568523	344	1	0.27814
XLOC_057728	5	0.68339	0.62854	0.908285	354	0	-0.20819	0.18129	0.12477	0.335411	181	2	0.3899
ENSG00000270482	5	0.68542	0.62854	0.908285	355	0	-0.012534	0.016069	0.0055148	0.104064	25	2	0.34696
ENSG00000273478	5	0.68811	0.62854	0.908285	356	0	-0.030976	0.16274	0.12476	0.335411	172	1	0.32376
ENSG00000264207	5	0.68878	0.62854	0.908285	357	0	0.025907	0.24891	0.28159	0.515935	216	2	0.36456
ENSG00000182057	5	0.69344	0.62854	0.908285	358	0	-0.0076306	0.060613	0.034993	0.132034	75	1	0.13733
ENSG00000236144	5	0.69476	0.62854	0.908285	359	0	-0.19208	0.37383	0.2816	0.515935	273	1	0.083839
ENSG00000230753	10	0.69577	0.76107	1	360	1	-0.35173	0.28764	0.16003	0.38542	232	3	0.53413
XLOC_033591	5	0.69739	0.62854	0.908285	361	0	-0.17213	0.47131	0.33087	0.532108	297	1	-0.078019
ENSG00000271936	5	0.70129	0.62854	0.908285	362	0	-0.18215	0.02611	0.0074641	0.11262	34	2	0.62066
ENSG00000275484	5	0.70194	0.62854	0.908285	363	0	-0.059749	0.97052	0.93501	0.965112	494	0	0.0077962
XLOC_036121	5	0.70387	0.62854	0.908285	364	0	-0.10456	0.66889	0.43109	0.568523	354	1	0.1512
ENSG00000265943	5	0.70644	0.67164	0.954456	365	0	-0.1883	0.21317	0.1373	0.335411	197	1	-0.10427
ENSG00000254539	5	0.70898	0.67164	0.954456	366	0	-0.10884	0.89008	0.74723	0.846212	449	0	0.065363
ENSG00000276116	5	0.71025	0.67164	0.954456	367	0	-0.075655	0.20749	0.13729	0.335411	194	2	0.30857
XLOC_052391	5	0.71402	0.67165	0.954456	368	0	0.010788	0.056132	0.034993	0.132034	71	3	0.65584
XLOC_012976	5	0.72083	0.71121	0.991453	369	0	-0.20074	0.93775	0.87502	0.943036	473	0	0.060235
XLOC_015304	5	0.72206	0.71122	0.991453	370	0	-0.21096	0.89325	0.7792	0.863363	452	0	0.22866
ENSG00000225969	5	0.72328	0.74682	1	371	0	0.19159	0.00076577	9.4482e-05	0.017857	1	3	0.7912
XLOC_008978	5	0.72631	0.74683	1	372	0	-0.15645	0.049223	0.034993	0.132034	61	1	0.24396
ENSG00000234139	6	0.72703	0.69576	0.97788	373	0	-0.21382	0.84547	0.59769	0.737055	429	1	0.24868
XLOC_011085	5	0.73051	0.77855	1	374	0	0.097894	0.51574	0.33088	0.532108	312	1	0.23588
XLOC_002888	5	0.73111	0.77855	1	375	0	-0.14358	0.70835	0.43109	0.568523	371	1	0.18791
ENSG00000268061	5	0.73229	0.77855	1	376	0	-0.17557	0.26488	0.28159	0.515935	221	2	0.37408
XLOC_060917	5	0.73583	0.77856	1	377	0	-0.17496	0.62216	0.3812	0.568523	338	1	0.27454
XLOC_063115	5	0.73759	0.77856	1	378	0	-0.0078111	0.11137	0.035003	0.132034	133	2	0.50864
XLOC_064378	16	0.73804	0.85949	1	379	2	-0.39961	0.43035	0.3926	0.568523	290	4	0.44298
EP300	5	0.73817	0.77856	1	380	0	-0.030355	0.48946	0.33087	0.532108	303	1	0.088604
XLOC_029246	5	0.73876	0.77856	1	381	0	-0.13285	0.14444	0.051732	0.160838	158	2	0.45611
ENSG00000253200	5	0.73992	0.77856	1	382	0	-0.2055	0.8052	0.5815	0.718816	410	0	0.11964
XLOC_067345	5	0.7405	0.77856	1	383	0	-0.066109	0.15358	0.051732	0.160838	166	2	0.50002
ENSG00000266970	10	0.74238	0.79352	1	384	1	-0.36555	0.53599	0.5112	0.662241	314	3	0.26637
ENSG00000272468	5	0.7428	0.77856	1	385	0	0.062383	0.097798	0.035003	0.132034	115	2	0.55298
ENSG00000260461	4	0.74332	0.85304	1	386	0	0.082494	0.62423	0.36179	0.568523	340	1	0.28866
ENSG00000224046	5	0.74452	0.8064	1	387	0	-0.12083	0.037722	0.033034	0.132034	47	2	0.35953
ENSG00000277476	5	0.74793	0.83193	1	388	0	-0.051421	0.96473	0.93501	0.965112	490	0	0.011941
ENSG00000232656	5	0.75019	0.83193	1	389	0	0.091565	0.22766	0.1373	0.335411	205	2	0.40736
ENSG00000272576	5	0.75075	0.83193	1	390	0	0.2703	0.016376	0.0055148	0.104064	26	4	0.35365
ENSG00000233184	5	0.7552	0.83193	1	391	0	0.083283	0.058992	0.034993	0.132034	73	1	0.26212
ENSG00000259330	5	0.75958	0.83193	1	392	0	0.065765	0.50807	0.33088	0.532108	309	1	0.19879
ENSG00000258884	5	0.76067	0.83194	1	393	0	0.24086	0.11285	0.035003	0.132034	134	2	0.33495
ENSG00000228784	5	0.76229	0.83194	1	394	0	-0.053083	0.75958	0.4311	0.568523	389	1	0.20799
ENSG00000229368	5	0.76337	0.83194	1	395	0	-0.088384	0.049998	0.034993	0.132034	63	2	0.4305
ENSG00000230439	5	0.76444	0.83194	1	396	0	-0.10983	0.1082	0.035003	0.132034	129	2	0.4706
ENSG00000268751	5	0.76764	0.83194	1	397	0	0.012119	0.7639	0.4311	0.568523	391	1	0.29011
XLOC_054466	5	0.77027	0.83194	1	398	0	-0.054222	0.77804	0.4311	0.568523	398	1	0.073669
ENSG00000198468	5	0.77184	0.83194	1	399	0	0.039189	0.44205	0.33087	0.532108	295	1	0.081932
ENSG00000269976	5	0.77288	0.83194	1	400	0	-0.10485	0.05737	0.034993	0.132034	72	2	0.25535
ENSG00000196421	15	0.77307	0.87303	1	401	1	-0.33734	0.0011231	0.0014371	0.062875	3	9	0.56611
ENSG00000228389	5	0.7734	0.83194	1	402	0	-0.0079802	0.39034	0.2816	0.515935	280	2	0.27206
ENSG00000272379	5	0.77392	0.83194	1	403	0	0.0085777	0.010307	0.0020836	0.062875	18	2	0.74559
ENSG00000229656	5	0.77444	0.83194	1	404	0	0.10676	0.11658	0.035003	0.132034	139	3	0.37371
XLOC_035208	5	0.77599	0.85427	1	405	0	0.0051445	0.34036	0.2816	0.515935	259	1	0.07194
ENSG00000277548	5	0.7765	0.85427	1	406	0	0.05573	0.59648	0.38119	0.568523	330	1	0.16482
ENSG00000268287	5	0.77753	0.85427	1	407	0	0.0035051	0.29781	0.28159	0.515935	240	1	0.12585
ENSG00000237781	5	0.77957	0.85427	1	408	0	-0.16928	0.043228	0.033044	0.132034	55	2	0.54466
ENSG00000237686	5	0.78108	0.85427	1	409	0	-0.093388	0.96854	0.93501	0.965112	492	0	-0.0067359
ENSG00000227640	5	0.78658	0.85428	1	410	0	-0.11176	0.12668	0.051722	0.160838	149	1	0.30743
ENSG00000247081	5	0.78708	0.85428	1	411	0	-0.17593	0.34401	0.2816	0.515935	260	1	0.028876
ENSG00000273216	5	0.79003	0.8747	1	412	0	-0.10705	0.33423	0.2816	0.515935	257	1	-0.048718
ENSG00000253978	5	0.79051	0.8747	1	413	0	-0.0040064	0.055745	0.034993	0.132034	70	1	0.3073
XLOC_038684	10	0.79991	0.8606	1	414	1	-0.063742	0.096043	0.033322	0.132034	112	4	0.4816
XLOC_039542	5	0.80102	0.90821	1	415	0	0.14651	0.019425	0.0058828	0.104064	28	3	0.73906
ENSG00000261416	10	0.80699	0.8606	1	416	1	-0.1169	0.036466	0.020304	0.132034	46	4	0.62314
ENSG00000261488	5	0.8102	0.90821	1	417	0	-0.10024	0.47741	0.33087	0.532108	299	1	0.37804
ENSG00000228486	5	0.81065	0.90821	1	418	0	0.012693	0.082854	0.034993	0.132034	97	2	0.42242
ENSG00000235703	10	0.81083	0.8606	1	419	1	-0.2576	0.082783	0.032288	0.132034	96	4	0.72799
ENSG00000254854	5	0.81378	0.90822	1	420	0	-0.045022	0.44098	0.33087	0.532108	294	1	0.11531
ENSG00000231324	5	0.81422	0.90822	1	421	0	-0.14269	0.56507	0.33088	0.532108	321	1	0.20628
ENSG00000273026	5	0.81555	0.90822	1	422	0	-0.091302	0.041019	0.033044	0.132034	52	2	0.33943
XLOC_060179	5	0.81599	0.90822	1	423	0	-0.018832	0.11416	0.035003	0.132034	135	2	0.55447
ENSG00000257135	5	0.81774	0.90822	1	424	0	0.19975	0.050856	0.034993	0.132034	64	2	0.33725
ENSG00000235106	5	0.81861	0.90822	1	425	0	0.11019	0.85701	0.67237	0.782157	434	0	0.14077
XLOC_045608	5	0.82034	0.90822	1	426	0	-0.081173	0.34009	0.2816	0.515935	258	2	0.30829
ENSG00000235831	5	0.82588	0.90822	1	427	0	-0.08973	0.24087	0.15393	0.37425	212	1	0.23922
ENSG00000235899	5	0.82921	0.90822	1	428	0	-0.018974	0.75794	0.4311	0.568523	388	1	0.069225
ENSG00000267034	5	0.83168	0.92171	1	429	0	-0.074823	0.74452	0.4311	0.568523	382	1	0.056004
ENSG00000231074	5	0.83291	0.92171	1	430	0	0.082292	0.039985	0.033034	0.132034	50	3	0.41146
ENSG00000263680	5	0.83413	0.92171	1	431	0	-0.13105	0.03607	0.033034	0.132034	44	1	0.21787
ENSG00000224961	5	0.83453	0.92171	1	432	0	0.28014	0.054098	0.034993	0.132034	68	3	0.45172
ENSG00000261061	5	0.83574	0.92171	1	433	0	0.034795	0.063351	0.034993	0.132034	78	3	0.78272
ENSG00000267309	5	0.83694	0.92171	1	434	0	-0.036878	0.55979	0.33088	0.532108	318	1	0.2404
ENSG00000196810	5	0.83892	0.92171	1	435	0	-0.056835	0.011549	0.0055048	0.104064	20	3	0.59542
ENSG00000257702	5	0.84128	0.92171	1	436	0	-0.010305	0.76498	0.4311	0.568523	392	1	0.10346
ENSG00000272068	5	0.84322	0.92171	1	437	0	0.11441	0.1216	0.043825	0.156161	143	3	0.28831
XLOC_042481	5	0.84399	0.92171	1	438	0	-0.047512	0.14486	0.051732	0.160838	159	1	0.16621
ENSG00000262001	5	0.84629	0.92172	1	439	0	-0.12436	0.76337	0.4311	0.568523	390	1	0.25129
ENSG00000272979	5	0.84856	0.92172	1	440	0	0.0062152	0.020492	0.0064695	0.107061	31	2	0.61405
ENSG00000249592	5	0.84894	0.92172	1	441	0	0.12776	0.10325	0.035003	0.132034	122	3	0.3529
ENSG00000232774	5	0.84969	0.92172	1	442	0	-0.0038965	0.33221	0.2816	0.515935	255	2	0.37166
ENSG00000225762	5	0.85593	0.92172	1	443	0	0.018426	0.24683	0.21723	0.515935	213	2	0.44134
ENSG00000278309	5	0.86232	0.93392	1	444	0	0.17988	0.11849	0.038414	0.141811	141	3	0.39747
XLOC_042704	5	0.86302	0.93392	1	445	0	-0.030518	0.019662	0.0058828	0.104064	29	2	0.55436
ENSG00000185168	5	0.86949	0.93392	1	446	0	-0.021683	0.76975	0.4311	0.568523	394	1	0.18756
XLOC_052031	5	0.87048	0.93392	1	447	0	-0.10491	0.97463	0.93501	0.965112	496	0	-0.039703
ENSG00000237152	5	0.87082	0.93392	1	448	0	0.029446	0.28488	0.28159	0.515935	230	2	0.48491
ENSG00000257509	5	0.87312	0.93392	1	449	0	-0.062672	0.24821	0.28159	0.515935	215	2	0.40455
ENSG00000126005	5	0.87667	0.93392	1	450	0	0.038717	0.50614	0.33088	0.532108	308	1	0.22642
ENSG00000261730	5	0.88505	0.93392	1	451	0	-0.073004	0.30547	0.28159	0.515935	244	1	0.16605
ENSG00000235513	5	0.88625	0.93392	1	452	0	-0.056843	0.80474	0.5815	0.718816	409	0	0.13593
ENSG00000254827	14	0.88758	0.91624	1	453	1	-0.20743	0.21427	0.21004	0.503517	198	5	0.39448
XLOC_011079	5	0.8895	0.93393	1	454	0	0.12508	0.21457	0.1373	0.335411	199	2	0.34738
ENSG00000232931	5	0.88979	0.93393	1	455	0	-0.077668	0.36378	0.2816	0.515935	268	2	0.33156
XLOC_005718	5	0.89008	0.93393	1	456	0	0.011984	0.91437	0.80771	0.883496	465	0	0.15422
XLOC_001141	5	0.89037	0.93393	1	457	0	0.093467	0.0033174	0.0019344	0.062875	11	2	0.81128
ENSG00000274383	5	0.89381	0.93393	1	458	0	0.068031	0.18176	0.12477	0.335411	182	1	0.17125
ENSG00000245648	5	0.89494	0.93393	1	459	0	-0.014791	0.011017	0.0055048	0.104064	19	3	0.61845
ENSG00000270696	5	0.89522	0.93393	1	460	0	0.12013	0.026106	0.0074641	0.11262	33	3	0.62905
ENSG00000236914	5	0.89606	0.93393	1	461	0	0.28374	0.088416	0.035003	0.132034	106	3	0.50179
ENSG00000233936	5	0.89963	0.93393	1	462	0	0.1525	0.6941	0.43109	0.568523	364	1	0.37603
ENSG00000261437	5	0.90097	0.93393	1	463	0	0.059865	0.80794	0.5815	0.718816	413	0	0.24264
HDAC1	5	0.90414	0.93393	1	464	0	0.011187	0.03261	0.032368	0.132034	42	3	0.42692
ENSG00000253414	5	0.90467	0.93393	1	465	0	0.11266	0.68339	0.43109	0.568523	358	1	0.25909
XLOC_037807	5	0.90518	0.93393	1	466	0	0.15958	0.051861	0.034993	0.132034	65	3	0.34523
XLOC_061695	10	0.90561	0.86061	1	467	0	-0.26342	0.040066	0.020304	0.132034	51	4	0.52133
ENSG00000230555	5	0.90825	0.93393	1	468	0	-0.047986	0.91	0.80771	0.883496	463	0	0.17287
ENSG00000257261	5	0.9085	0.93393	1	469	0	0.02676	0.64129	0.3812	0.568523	346	1	0.22645
ENSG00000272993	5	0.90975	0.93393	1	470	0	-0.018183	0.036155	0.033034	0.132034	45	2	0.63742
ENSG00000270060	5	0.91049	0.93393	1	471	0	0.0088868	0.30011	0.28159	0.515935	241	2	0.42297
ENSG00000270562	5	0.91317	0.93393	1	472	0	0.26887	0.020396	0.0064695	0.107061	30	4	0.46536
ENSG00000258199	5	0.91437	0.93393	1	473	0	0.095106	0.015733	0.0055148	0.104064	24	3	0.97463
ENSG00000267493	5	0.91508	0.93393	1	474	0	0.048223	0.049588	0.034993	0.132034	62	2	0.53257
ENSG00000277013	5	0.91532	0.93393	1	475	0	0.089682	0.2263	0.1373	0.335411	204	2	0.35632
ENSG00000263718	15	0.91673	0.94786	1	476	1	-0.50274	0.51483	0.38143	0.568523	311	4	0.42848
ENSG00000231770	5	0.91789	0.94429	1	477	0	0.018611	0.0311	0.032368	0.132034	40	2	0.30509
ENSG00000271826	5	0.91812	0.94429	1	478	0	0.1072	0.047782	0.033044	0.132034	60	3	0.56325
XLOC_045005	5	0.91858	0.94429	1	479	0	0.087905	0.79342	0.58149	0.718816	404	1	0.25207
ENSG00000270001	5	0.91971	0.9443	1	480	0	-0.015325	0.32077	0.28159	0.515935	248	2	0.31911
AXIN1	5	0.92691	0.95392	1	481	0	0.21586	0.10532	0.035003	0.132034	124	2	0.50398
ENSG00000214353	5	0.92733	0.95392	1	482	0	-0.011991	0.40682	0.31054	0.532108	286	2	0.3406
ENSG00000241544	5	0.92754	0.95392	1	483	0	0.097495	0.063586	0.034993	0.132034	79	3	0.70336
ENSG00000259744	5	0.92919	0.95393	1	484	0	0.014369	0.14929	0.051732	0.160838	163	2	0.47162
ENSG00000236039	5	0.9296	0.95393	1	485	0	0.13339	0.071894	0.034993	0.132034	85	1	0.17757
ENSG00000224152	5	0.93041	0.95393	1	486	0	0.16341	0.11594	0.035003	0.132034	138	2	0.31761
ENSG00000248323	5	0.93081	0.95393	1	487	0	0.17907	0.32935	0.2816	0.515935	252	2	0.33463
XLOC_022655	10	0.93296	0.95109	1	488	0	0.017699	0.0075759	0.0029488	0.084042	15	5	0.66875
ENSG00000256628	5	0.93493	0.96912	1	489	0	0.13594	0.12901	0.051722	0.160838	150	2	0.52292
ENSG00000276853	5	0.93569	0.96912	1	490	0	0.15077	0.59483	0.38119	0.568523	329	1	0.29734
ENSG00000277342	5	0.9372	0.96913	1	491	0	0.25542	0.11468	0.035003	0.132034	136	3	0.42077
ENSG00000198590	17	0.9434	0.96504	1	492	1	-0.19774	0.043745	0.01916	0.132034	56	7	0.6521
ENSG00000232536	5	0.94361	0.97936	1	493	0	0.36793	0.0013964	0.00015416	0.017857	5	4	0.62555
XLOC_006759	15	0.94899	0.94787	1	494	0	-0.16696	0.02681	0.012835	0.132034	36	6	0.87465
ENSG00000231948	5	0.94949	0.97937	1	495	0	0.273	0.061133	0.034993	0.132034	76	3	0.40372
ENSG00000177406	5	0.95027	0.97937	1	496	0	0.1967	0.070393	0.034993	0.132034	84	3	0.32057
ENSG00000251136	5	0.95134	0.97937	1	497	0	0.26272	0.20894	0.13729	0.335411	195	2	0.30879
ENSG00000267751	10	0.95317	0.97908	1	498	0	0.10392	0.22912	0.12825	0.335411	206	4	0.54559
XLOC_042793	5	0.95656	0.98353	1	499	0	0.10907	0.31934	0.28159	0.515935	247	2	0.2582
ENSG00000275185	5	0.95766	0.98713	1	500	0	0.062602	0.19888	0.13729	0.335411	187	2	0.3355
ENSG00000262468	5	0.97001	0.98714	1	501	0	0.10957	0.0090483	0.0020836	0.062875	16	3	0.56145
ENSG00000218510	5	0.97042	0.98714	1	502	0	0.1083	0.85951	0.67238	0.782157	436	0	0.2279
ENSG00000260025	5	0.97092	0.98714	1	503	0	0.1665	0.13733	0.051722	0.160838	153	2	0.34283
XLOC_029237	5	0.97132	0.98714	1	504	0	0.1518	0.086379	0.035003	0.132034	103	2	0.49609
ENSG00000226496	5	0.97211	0.98714	1	505	0	0.28009	0.096551	0.035003	0.132034	113	3	0.37405
ENSG00000184224	5	0.98425	0.99408	1	506	0	0.25792	0.010133	0.0020836	0.062875	17	4	0.52075
ENSG00000224914	5	0.98946	0.9977	1	507	0	0.19324	0.12316	0.043825	0.156161	144	3	0.33819
ENSG00000179523	5	0.99463	0.99956	1	508	0	0.30407	0.10217	0.035003	0.132034	120	3	0.38252
ENSG00000277692	5	0.99616	0.99977	1	509	0	0.4498	0.0020929	0.0018847	0.062875	7	4	0.495
CBFB	5	0.99684	0.99978	1	510	0	0.34104	0.015015	0.0055148	0.104064	23	4	0.41395
ENSG00000250413	5	0.9977	0.99991	1	511	0	0.31609	0.0059443	0.0020736	0.062875	14	4	0.42529
ENSG00000224660	5	0.998	0.99991	1	512	0	0.48107	0.0014243	0.00017405	0.017857	6	4	0.56712

## Sheet: PCG in vitro screen
id	num	neg|score	neg|p-value	neg|fdr	neg|rank	neg|goodsgrna	neg|lfc	pos|score	pos|p-value	pos|fdr	pos|rank	pos|goodsgrna	pos|lfc
ATP6AP1	5	1.0836e-07	4.9679e-06	0.000791	1	5	-2.2978	1	1	1	636	0	-1.9993
CTNNB1	5	1.9285e-06	4.9679e-06	0.000791	2	5	-3.6107	1	1	1	635	0	-2.5839
RPL14	4	2.0816e-06	4.9679e-06	0.000791	3	4	-2.9184	0.99999	1	1	634	0	-2.7045
CDC20	5	1.8259e-05	4.9679e-06	0.000791	4	5	-1.1809	0.99928	0.99802	1	630	0	-1.0084
KIF23	5	2.5353e-05	2.484e-05	0.001978	5	4	-3.5827	0.98012	0.99115	1	608	0	-1.5897
EIF3J	5	3.3106e-05	2.484e-05	0.001978	6	5	-2.0888	0.99997	0.99998	1	633	0	-1.056
RPS6	5	3.6154e-05	2.484e-05	0.001978	7	4	-3.2497	0.99278	0.99479	1	622	0	-1.4278
VPS28	4	0.000106	2.484e-05	0.001978	8	4	-3.7462	0.99049	0.9914	1	619	0	-1.9315
MRPL20	5	0.00011542	0.00016394	0.011603	9	5	-1.6492	0.99988	0.99984	1	632	0	-0.89035
RAB1B	4	0.00058604	0.00044214	0.028165	14	2	-0.56913	0.57525	0.53392	0.909155	396	1	-0.14744
POLR2L	5	0.00037795	0.0007899	0.039192	10	4	-1.4588	0.93608	0.92824	1	572	0	-0.36118
POLD3	5	0.00040127	0.00079983	0.039192	11	4	-2.8801	0.98099	0.99115	1	609	0	-1.9467
PHB2	5	0.00042869	0.00079983	0.039192	12	5	-2.9186	0.99957	0.99921	1	631	0	-1.0417
FLVCR1	5	0.00051609	0.0013463	0.061257	13	4	-1.0876	0.37739	0.53685	0.909155	315	1	-0.45648
SOD1	5	0.00061494	0.0016444	0.069012	15	4	-1.8834	0.99517	0.99734	1	625	0	-0.9097
VPS36	5	0.0008517	0.0022703	0.069012	16	4	-2.0112	0.72712	0.62371	0.909155	456	1	-1.7644
TIPARP	5	0.00089013	0.0022703	0.069012	17	3	-1.196	0.98977	0.99116	1	618	0	-0.2094
PSMA7	5	0.00093389	0.0028069	0.069012	18	4	-1.6793	0.41745	0.55636	0.909155	336	1	-0.71152
ATP5O	5	0.0013014	0.0028069	0.069012	19	4	-1.1351	0.88405	0.86339	1	531	0	-0.75676
RPL10	5	0.0017313	0.0028168	0.069012	21	3	-3.3169	0.35328	0.52065	0.909155	302	2	0.28329
KMT2E	5	0.0018019	0.0028168	0.069012	22	4	-0.93052	0.91094	0.88244	1	553	0	-0.37064
TEFM	5	0.0019088	0.0028168	0.069012	23	4	-1.5048	0.46968	0.59038	0.909155	364	1	-0.57054
GINS2	5	0.0019899	0.0028168	0.069012	24	5	-2.7369	0.99801	0.99801	1	629	0	-0.36638
PSMB3	5	0.0021957	0.0028168	0.069012	25	4	-3.426	0.81996	0.7564	0.957904	495	0	-0.38986
ADRBK1	5	0.0022672	0.0028168	0.069012	26	5	-0.80387	0.99773	0.99801	1	628	0	-0.44722
MRPL35	5	0.0022955	0.0028168	0.069012	27	4	-1.462	0.95308	0.95729	1	583	0	-0.64956
ZCCHC9	4	0.001666	0.0037706	0.088959	20	2	-1.3648	0.9823	0.98577	1	611	0	-0.39859
KRT18	5	0.0026756	0.004337	0.098666	28	5	-1.1378	0.99732	0.99735	1	627	0	-0.33486
MRPS7	5	0.0029363	0.006811	0.149607	29	4	-0.95939	0.99135	0.99309	1	620	0	-0.48536
MVD	4	0.0037095	0.0074071	0.157278	34	3	-2.8265	0.91045	0.91999	1	552	0	-0.55812
IRF2	5	0.0032726	0.0088081	0.160488	30	4	-0.86954	0.96425	0.98841	1	592	0	-0.2101
FAM83H	5	0.0033739	0.0088081	0.160488	31	4	-1.7412	0.96683	0.98841	1	596	0	-0.3177
TONSL	5	0.0034535	0.0088081	0.160488	32	3	-2.1261	0.9687	0.98841	1	598	0	-0.18775
SUGT1	5	0.0035242	0.008818	0.160488	33	4	-0.95677	0.78045	0.72282	0.957904	473	1	-0.49911
SMARCE1	4	0.0040969	0.0081424	0.160488	35	3	-0.84239	0.90394	0.91998	1	548	0	-0.26794
MTX1	5	0.0046473	0.011471	0.198118	36	4	-2.2562	0.11386	0.32888	0.909155	152	1	-0.68257
COPS8	5	0.0054378	0.011809	0.198118	38	3	-1.4279	0.98951	0.99116	1	617	0	-0.19003
POLR2A	5	0.0058351	0.011819	0.198118	39	4	-1.039	0.93461	0.92824	1	570	0	-0.39117
AAR2	4	0.0082421	0.014044	0.22939	43	3	-1.3252	0.57339	0.49787	0.909155	395	1	-1.0214
FZD5	5	0.0075866	0.016638	0.230531	41	4	-1.5405	0.99167	0.99478	1	621	0	-0.55717
TRIM37	5	0.0078772	0.016647	0.230531	42	4	-0.60756	0.52863	0.59038	0.909155	380	1	-0.37818
EHD1	5	0.0083498	0.016647	0.230531	44	4	-0.5685	0.92275	0.89918	1	561	0	-0.44118
ALG8	5	0.0085266	0.016647	0.230531	45	4	-1.7018	0.97212	0.98842	1	602	0	-0.56359
CUL1	5	0.0086529	0.016647	0.230531	46	4	-1.2606	0.29512	0.45008	0.909155	275	1	-0.5391
EIF6	5	0.0088697	0.016647	0.230531	47	3	-0.93024	0.28509	0.45008	0.909155	269	1	0.016559
RBPMS	5	0.0090732	0.016647	0.230531	48	4	-1.0664	0.58584	0.59039	0.909155	400	1	-0.72424
NXF1	10	0.0050392	0.017413	0.235995	37	4	-2.6281	0.53498	0.73598	0.957904	383	2	0.20722
DDOST	3	0.011651	0.018317	0.243078	50	3	-1.0896	0.98835	0.98169	1	616	0	-1.0896
NDUFV1	10	0.0071399	0.022589	0.293658	40	5	-1.7696	0.32495	0.65173	0.928773	294	3	0.39789
PNISR	10	0.009398	0.023513	0.299557	49	6	-2.4017	0.50158	0.71937	0.957904	372	2	0.21546
CDKN2A	10	0.012078	0.034015	0.328	51	7	-1.2954	0.78962	0.85711	1	478	1	0.28388
CREB1	5	0.013553	0.032336	0.328	52	4	-1.0742	0.98196	0.99115	1	610	0	-0.41641
IDS	5	0.013744	0.032336	0.328	53	4	-0.79064	0.98668	0.99116	1	614	0	-0.40695
PLS3	5	0.014916	0.036549	0.328	54	4	-0.76545	0.97613	0.98842	1	606	0	-0.48546
NUP153	5	0.01525	0.036549	0.328	55	4	-0.39753	0.98705	0.99116	1	615	0	-0.33152
UXT	5	0.015292	0.036549	0.328	56	3	-0.87271	0.70019	0.62371	0.909155	444	1	-0.11788
SP5	5	0.015454	0.036549	0.328	57	4	-1.556	0.93175	0.92824	1	568	0	-0.62783
ESRP1	5	0.015635	0.036549	0.328	58	3	-1.6828	0.89267	0.88243	1	539	0	-0.039285
CCDC84	5	0.018432	0.036549	0.328	59	4	-0.72454	0.99616	0.99735	1	626	0	-0.49327
MORC2	5	0.022233	0.036559	0.328	60	3	-0.45126	0.27041	0.45008	0.909155	259	2	0.12975
MIF4GD	5	0.022589	0.036559	0.328	62	4	-0.59792	0.4608	0.59038	0.909155	362	1	-0.20576
PMEPA1	5	0.022857	0.036559	0.328	63	4	-0.8122	0.9937	0.99479	1	623	0	-0.3121
INF2	5	0.023538	0.036559	0.328	64	3	-1.3198	0.41363	0.55636	0.909155	333	1	-0.090956
UBE2I	5	0.024047	0.036559	0.328	65	4	-0.71682	0.75542	0.69063	0.957904	462	1	-0.50492
WAC	5	0.024141	0.036559	0.328	66	4	-0.59994	0.91731	0.88244	1	556	0	-0.25135
PCNA	5	0.025383	0.036559	0.328	68	2	-0.57614	0.7698	0.72281	0.957904	469	1	0.16451
FBXO5	5	0.026204	0.036559	0.328	69	3	-2.2928	0.48537	0.59038	0.909155	368	1	-0.21823
LIMS1	5	0.026426	0.036559	0.328	70	3	-0.91207	0.7957	0.75639	0.957904	482	1	-0.26323
SLFNL1	5	0.028168	0.036559	0.328	71	3	-1.2073	0.86247	0.81653	0.999617	520	0	-0.35467
PTGES2	5	0.02819	0.036559	0.328	72	4	-0.55442	0.21046	0.38762	0.909155	232	1	-0.22286
GALNT8	5	0.028294	0.036559	0.328	73	4	-0.6663	0.76339	0.69064	0.957904	464	1	-0.20942
C11orf30	4	0.024567	0.041904	0.366438	67	2	-0.82536	0.70504	0.63739	0.920671	447	1	-0.32173
SIRT7	5	0.029792	0.041994	0.366438	74	2	-0.46326	0.85945	0.81653	0.999617	519	0	0.14679
ELF3	4	0.032197	0.051353	0.442054	76	3	-0.68831	0.93166	0.9721	1	567	0	-0.30598
WARS2	5	0.032924	0.06421	0.538183	77	4	-0.67771	0.81846	0.7564	0.957904	494	0	-0.22585
HIST2H2AA4	5	0.034458	0.06421	0.538183	79	4	-0.62358	0.82144	0.7564	0.957904	497	0	-0.18108
ZEB1	10	0.022422	0.070947	0.586923	61	6	-0.39268	0.41492	0.65174	0.928773	334	2	0.31609
C17orf49	10	0.031854	0.089189	0.601694	75	6	-1.2328	0.58532	0.77246	0.970533	399	2	0.50363
ACACB	10	0.033042	0.089189	0.601694	78	6	-0.58231	0.21147	0.55694	0.909155	233	3	0.50081
IRF2BPL	5	0.034791	0.074921	0.601694	80	3	-0.49701	0.62749	0.59039	0.909155	417	1	0.089155
KLC2	5	0.037011	0.077246	0.601694	81	3	-0.92422	0.22967	0.38762	0.909155	238	1	-0.2856
STK3	5	0.03771	0.077256	0.601694	82	3	-0.62723	0.42124	0.55636	0.909155	340	1	0.035699
SAMD11	10	0.038869	0.089199	0.601694	83	5	-1.3717	0.5722	0.77245	0.970533	393	3	0.30767
KAT8	10	0.039902	0.089199	0.601694	84	4	-2.2541	0.0712	0.22895	0.909155	111	5	0.48029
ZNF703	5	0.039944	0.090669	0.601694	85	3	-1.1314	0.88613	0.86339	1	532	0	0.020283
GPBP1L1	5	0.041072	0.090669	0.601694	86	1	-0.21523	0.44634	0.59038	0.909155	357	1	0.033258
EMG1	5	0.043903	0.090669	0.601694	87	2	-0.59343	0.079885	0.18268	0.909155	119	3	0.63692
PEX26	5	0.044379	0.090669	0.601694	88	3	-0.62205	0.63475	0.59039	0.909155	419	1	0.02012
NRP1	4	0.045438	0.084618	0.601694	89	3	-1.0112	0.67079	0.60244	0.909155	432	1	-0.42648
MLIP	4	0.048907	0.084618	0.601694	91	3	-0.60338	0.88988	0.87686	1	536	0	-0.16576
TTF2	5	0.049332	0.090679	0.601694	92	3	-0.53135	0.79856	0.75639	0.957904	485	1	0.016185
YEATS4	5	0.049538	0.090679	0.601694	93	3	-0.40399	0.32798	0.499	0.909155	296	2	0.56941
HOXD8	5	0.050573	0.090679	0.601694	94	3	-0.5199	0.12816	0.33688	0.909155	164	2	0.48718
DARS	5	0.050951	0.090679	0.601694	95	2	-1.1021	0.83119	0.7564	0.957904	505	0	0.14348
MOCOS	4	0.051526	0.084628	0.601694	96	3	-0.8097	0.88183	0.87685	1	527	0	-0.61831
GTPBP6	5	0.053539	0.090679	0.601694	97	3	-1.2379	0.4027	0.55635	0.909155	328	2	0.40789
LMF1	10	0.047182	0.11075	0.672289	90	3	-0.961	0.70096	0.8102	0.999617	445	1	0.39114
DNAJC3	5	0.056559	0.10639	0.672289	98	3	-0.44408	0.17827	0.38761	0.909155	210	2	0.4541
DUSP5	5	0.05789	0.11187	0.672289	99	3	-0.78739	0.76477	0.69064	0.957904	466	1	-0.16063
SMG1	4	0.058259	0.10519	0.672289	100	3	-0.59586	0.69409	0.63738	0.920671	442	1	-0.33966
SLC44A3	5	0.059395	0.11187	0.672289	101	3	-0.82705	0.90924	0.88244	1	550	0	0.0029702
SYNJ1	5	0.060534	0.11187	0.672289	102	2	-0.81811	0.39131	0.53686	0.909155	321	2	0.36024
CRLS1	5	0.060748	0.11187	0.672289	103	2	-0.19997	0.27241	0.45008	0.909155	260	2	0.22851
SNTB1	5	0.061682	0.11187	0.672289	104	3	-1.1887	0.97127	0.98842	1	601	0	-0.28989
TFIP11	5	0.062141	0.11187	0.672289	105	1	-0.23585	0.97992	0.98842	1	607	0	-0.19158
RASL10A	4	0.070193	0.1052	0.672289	106	3	-0.40348	0.79868	0.73903	0.957904	486	0	-0.36084
ZNF143	5	0.070464	0.1203	0.703025	107	2	-0.77771	0.9475	0.95728	1	580	0	-0.14683
BRPF3	5	0.071979	0.1203	0.703025	108	2	-0.8888	0.11519	0.32888	0.909155	155	2	0.34513
FOSL2	4	0.081568	0.11943	0.703025	116	2	-0.5977	0.62361	0.53393	0.909155	416	1	0.12774
ARMC5	5	0.072388	0.13761	0.706947	109	2	-0.36239	0.70298	0.62371	0.909155	446	1	0.05303
ANXA11	5	0.072797	0.13761	0.706947	110	3	-0.43739	0.26578	0.45008	0.909155	257	2	0.26438
RSBN1L	5	0.074398	0.13761	0.706947	111	3	-0.59214	0.23796	0.38762	0.909155	246	1	-0.32316
LIN9	5	0.07807	0.13761	0.706947	112	3	-0.84305	0.4688	0.59038	0.909155	363	1	-0.012345
DHX35	5	0.079942	0.13762	0.706947	113	3	-1.3678	0.53739	0.59038	0.909155	384	1	-0.025188
CPSF3L	5	0.080099	0.13762	0.706947	114	1	-0.17506	0.19672	0.38761	0.909155	218	2	0.40533
RRN3	5	0.081567	0.13762	0.706947	115	3	-0.54324	0.9547	0.95729	1	585	0	0.0090727
PGLS	5	0.082875	0.13762	0.706947	118	2	-0.42018	0.19955	0.38761	0.909155	223	2	0.42416
ARID2	5	0.084868	0.13762	0.706947	119	3	-1.01	0.91968	0.88244	1	559	0	0.069619
RNF19A	5	0.085569	0.13762	0.706947	120	1	-0.19412	0.7487	0.69063	0.957904	458	1	-0.054691
HIST2H3A	4	0.088901	0.13265	0.706947	124	1	-0.11997	0.13921	0.31474	0.909155	181	2	0.19069
KLK7	4	0.10077	0.13266	0.706947	140	2	-0.72522	0.03528	0.080704	0.73617	71	2	0.72715
PPP1R3B	4	0.10675	0.13266	0.706947	143	2	-0.31662	0.68827	0.63738	0.920671	437	1	-0.15597
ADAP2	4	0.11272	0.13266	0.706947	148	2	-0.52265	0.14386	0.31474	0.909155	187	2	0.41179
RNASEK	1	0.14727	0.12305	0.706947	174	1	0	0.85273	0.87695	1	518	0	0
MRPS35	5	0.086265	0.14899	0.712945	121	3	-0.47085	0.80538	0.75639	0.957904	489	1	-0.10002
CD151	5	0.086778	0.14899	0.712945	122	2	-0.54054	0.089381	0.26568	0.909155	124	3	0.61327
EFHD2	5	0.088241	0.149	0.712945	123	3	-0.96991	0.1569	0.33689	0.909155	197	1	0.15133
INSIG1	5	0.088976	0.16953	0.712945	125	2	-1.8678	0.31267	0.45009	0.909155	286	1	-0.091752
USF2	5	0.089654	0.16954	0.712945	126	1	-0.032835	0.20582	0.38762	0.909155	229	2	0.27172
EPHA2	5	0.091013	0.18327	0.712945	127	2	-0.40799	0.036814	0.0936	0.73617	74	2	0.69423
KLHDC7B	5	0.091193	0.18327	0.712945	128	2	-0.39567	0.11152	0.32887	0.909155	150	2	0.78654
HES4	5	0.091684	0.18327	0.712945	129	3	-0.5971	0.58075	0.59039	0.909155	397	1	-0.1632
SLC25A23	5	0.09237	0.18327	0.712945	130	2	-0.76878	0.32453	0.45009	0.909155	293	1	0.034783
RAB11FIP2	5	0.092532	0.18327	0.712945	131	2	-1.3227	0.4011	0.55635	0.909155	327	1	0.24781
VIM	5	0.093725	0.18327	0.712945	132	1	-0.11171	0.88194	0.86338	1	528	0	0.088431
NELFB	5	0.093726	0.18327	0.712945	133	3	-1.2508	0.13885	0.33689	0.909155	179	1	-0.47828
CSNK1A1	5	0.094781	0.18327	0.712945	134	2	-0.59937	0.93344	0.92824	1	569	0	0.037292
NUDT4	5	0.098418	0.18327	0.712945	135	3	-0.4888	0.028251	0.071265	0.73617	63	2	0.13033
FAIM3	5	0.099387	0.18327	0.712945	136	3	-0.7854	0.95616	0.965	1	586	0	-0.33987
ADNP	5	0.099565	0.18327	0.712945	137	2	-1.2508	0.91009	0.88244	1	551	0	0.0016635
HIST1H2AG	5	0.099565	0.18327	0.712945	138	3	-1.7774	0.90772	0.88244	1	549	0	0.05837
ASCC3	5	0.10072	0.18328	0.712945	139	3	-0.32702	0.95396	0.95729	1	584	0	-0.034191
LEMD3	5	0.10429	0.18328	0.712945	141	3	-0.46834	0.9187	0.88244	1	558	0	-0.3885
PDX1	5	0.1046	0.18328	0.712945	142	3	-0.66888	0.59303	0.59039	0.909155	403	1	0.018117
TM4SF1	5	0.10678	0.18328	0.712945	144	3	-0.41644	0.10585	0.32887	0.909155	143	1	0.028544
MVP	5	0.10819	0.18328	0.712945	145	2	-0.53757	0.20639	0.38762	0.909155	230	2	0.24699
BSG	5	0.11059	0.18328	0.712945	146	3	-0.69482	0.97375	0.98842	1	605	0	-0.37138
CRIM1	5	0.11253	0.20033	0.712945	147	1	-0.18064	0.06631	0.12395	0.75922	107	2	0.33166
ZYX	5	0.11284	0.20033	0.712945	149	3	-0.63716	0.75015	0.69063	0.957904	459	1	-0.12327
STARD10	5	0.11414	0.20033	0.712945	150	3	-0.4615	0.2647	0.45008	0.909155	256	1	0.10966
CAPRIN2	5	0.11545	0.20033	0.712945	151	3	-0.75197	0.99443	0.99619	1	624	0	-0.23047
TUBA1B	5	0.11709	0.20033	0.712945	153	3	-0.52999	0.39715	0.55635	0.909155	324	2	0.17025
ACTR1B	4	0.11751	0.14886	0.712945	154	2	-0.34604	0.13106	0.31474	0.909155	168	2	0.26871
CDPF1	5	0.11974	0.20033	0.712945	155	3	-0.70224	0.1227	0.33688	0.909155	159	2	0.46576
RAP2A	5	0.12122	0.20033	0.712945	156	2	-0.48887	0.79155	0.75639	0.957904	479	1	0.14184
ANKMY1	5	0.12513	0.20033	0.712945	157	3	-0.61381	0.92627	0.92823	1	562	0	0.0548
SYNE4	5	0.12718	0.20033	0.712945	158	3	-0.41614	0.39032	0.53686	0.909155	319	1	-0.0145
P4HA1	5	0.12787	0.20033	0.712945	159	3	-0.22533	0.84419	0.7564	0.957904	513	0	-0.15329
TPD52L2	5	0.12925	0.20033	0.712945	160	3	-0.3646	0.92826	0.92823	1	564	0	-0.15396
IFITM3	5	0.13064	0.20033	0.712945	162	3	-0.35053	0.90169	0.88243	1	546	0	-0.14664
VRTN	5	0.13309	0.20033	0.712945	164	3	-0.62851	0.83711	0.7564	0.957904	509	0	-0.063118
HNF4A	5	0.13364	0.20033	0.712945	165	2	-0.5943	0.98441	0.99115	1	612	0	-0.12804
SOCS3	5	0.13371	0.20033	0.712945	166	2	-1.5271	0.95212	0.95729	1	582	0	0.00080927
UNC79	5	0.13494	0.20033	0.712945	167	1	-0.05193	0.53023	0.59038	0.909155	381	1	0.052666
BST2	5	0.13625	0.20033	0.712945	168	2	-0.67207	0.3794	0.53685	0.909155	317	1	0.20807
ATP6V0E2	5	0.13806	0.20034	0.712945	169	3	-0.45776	0.96556	0.98841	1	594	0	-0.052524
IRS1	5	0.13881	0.20034	0.712945	171	2	-0.96365	0.81583	0.7564	0.957904	492	1	0.0027985
TNRC18	5	0.14129	0.20034	0.712945	172	3	-0.62744	0.91771	0.88244	1	557	0	-0.056151
POMZP3	5	0.14384	0.20034	0.712945	173	3	-0.59818	0.93559	0.92824	1	571	0	-0.098929
RIPK2	5	0.15048	0.20034	0.712945	176	3	-0.44808	0.44907	0.59038	0.909155	359	1	-0.12322
FOXJ1	5	0.15198	0.20034	0.712945	177	3	-0.3076	0.92237	0.89917	1	560	0	-0.017122
MICA	5	0.15434	0.20034	0.712945	178	1	0.33901	0.0072246	0.041308	0.73617	21	4	0.62603
LY6E	5	0.15462	0.20034	0.712945	179	3	-1.0424	0.66997	0.6237	0.909155	430	1	0.3001
CHPF2	5	0.155	0.20034	0.712945	180	3	-0.59797	0.28452	0.45008	0.909155	268	2	0.23076
B4GALT6	5	0.15537	0.20034	0.712945	181	3	-0.32306	0.4269	0.59038	0.909155	344	1	-0.07217
MIB2	5	0.15659	0.20034	0.712945	182	2	-0.40707	0.89631	0.88243	1	542	0	-0.11307
PCGF1	5	0.15995	0.20034	0.712945	183	3	-0.4013	0.48709	0.59038	0.909155	369	1	-0.033826
EVA1B	5	0.162	0.20034	0.712945	184	1	-0.080572	0.40825	0.55635	0.909155	330	2	0.20451
CLDN20	5	0.16327	0.20034	0.712945	185	1	-0.30953	0.17333	0.38761	0.909155	207	2	0.2861
CRB3	4	0.1308	0.20984	0.742598	163	1	-0.33742	0.85194	0.81758	0.999617	516	0	-0.24495
PORCN	10	0.081715	0.21999	0.746417	117	3	-0.83745	0.58692	0.77246	0.970533	401	2	0.2929
RAP2C	5	0.16421	0.22145	0.746417	186	3	-0.51542	0.41071	0.55636	0.909155	332	2	0.21397
NR2F1	5	0.16499	0.22145	0.746417	187	3	-0.324	0.68479	0.6237	0.909155	436	1	-0.21379
NNT	5	0.16538	0.22145	0.746417	188	3	-0.2489	0.91712	0.88244	1	555	0	-0.0052676
CEP72	5	0.16577	0.22145	0.746417	189	3	-0.55177	0.49137	0.59038	0.909155	370	1	-0.020057
SMARCC2	5	0.1693	0.22146	0.746417	190	3	-0.93661	0.61877	0.59039	0.909155	410	1	-0.1699
ESRP2	5	0.16961	0.22146	0.746417	191	1	-0.092156	0.1035	0.32299	0.909155	138	2	0.52746
PRTFDC1	5	0.17087	0.22146	0.746417	192	2	-0.47795	0.13102	0.33688	0.909155	167	2	0.3133
CXorf40A	5	0.17213	0.22146	0.746417	193	2	-0.71072	0.045316	0.09361	0.73617	83	1	-0.024505
SLX1A	3	0.18255	0.23161	0.776499	204	2	-0.56748	0.86999	0.93227	1	523	0	-0.56748
CMTM8	4	0.14964	0.23577	0.783236	175	1	0.029413	0.76937	0.67235	0.956	468	0	0.20758
ABHD11	5	0.17287	0.23976	0.783236	194	3	-0.51712	0.45901	0.59038	0.909155	361	1	0.034777
C2orf49	5	0.17662	0.23977	0.783236	197	2	-0.47059	0.15024	0.33689	0.909155	193	2	0.18566
ADRM1	5	0.17717	0.23977	0.783236	198	2	-0.41813	0.80459	0.75639	0.957904	488	1	0.18217
RASGRF2	5	0.17827	0.23977	0.783236	199	2	-1.2652	0.89316	0.88243	1	540	0	0.028604
MROH6	10	0.11565	0.25898	0.834798	152	4	-0.89489	0.27833	0.57484	0.909155	263	2	0.19637
LETM2	10	0.1301	0.25899	0.834798	161	3	-0.62899	0.41025	0.65174	0.928773	331	3	0.26959
GATA2	10	0.13853	0.26341	0.834798	170	3	-1.1921	0.23263	0.56368	0.909155	240	3	0.52717
ZNF131	4	0.17631	0.26337	0.834798	196	2	-0.5798	0.14302	0.31474	0.909155	185	2	0.39364
AMN1	5	0.1793	0.26142	0.834798	200	3	-1.0819	0.67058	0.6237	0.909155	431	1	-0.0036931
PYGB	4	0.18237	0.26337	0.834798	202	1	-0.15116	0.878	0.87685	1	526	0	0.026638
USP34	5	0.18173	0.28514	0.869102	201	3	-0.50905	0.82328	0.7564	0.957904	498	0	0.17658
DPP3	5	0.18255	0.28514	0.869102	203	3	-0.32387	0.2165	0.38762	0.909155	234	1	0.10857
GZF1	5	0.18437	0.28514	0.869102	205	2	-0.70672	0.39653	0.55635	0.909155	323	2	0.32071
TNFRSF14	5	0.18465	0.28514	0.869102	206	1	0.1006	0.30036	0.45009	0.909155	279	2	0.2845
TPT1	5	0.18493	0.28514	0.869102	207	2	-1.0802	0.15659	0.33689	0.909155	196	2	0.49955
SP140L	5	0.18714	0.28514	0.869102	208	1	0.23452	0.053829	0.12394	0.75922	95	3	0.55028
MMADHC	5	0.18716	0.28514	0.869102	209	2	-0.67438	0.96536	0.98841	1	593	0	-0.12554
RHOF	5	0.18828	0.28515	0.869102	210	2	-0.40766	0.96943	0.98841	1	600	0	-0.073139
F2R	4	0.21513	0.29384	0.891305	224	1	0.12508	0.17377	0.3247	0.909155	208	2	0.51933
PSMG3	10	0.17555	0.30625	0.912469	195	2	-1.7971	0.10691	0.26557	0.909155	144	2	0.65949
C1orf198	10	0.18956	0.30625	0.912469	211	3	-1.0825	0.59066	0.77246	0.970533	402	2	0.27836
EXO5	5	0.19502	0.31242	0.912469	213	2	-1.145	0.97286	0.98842	1	603	0	-0.12179
PRR7	5	0.19559	0.31242	0.912469	214	2	-0.73716	0.72452	0.62371	0.909155	454	1	-0.10301
HRASLS2	5	0.19702	0.31242	0.912469	215	1	0.27289	0.026458	0.071265	0.73617	61	4	0.89851
HOXA2	5	0.20012	0.31243	0.912469	217	2	-0.26206	0.514	0.59038	0.909155	375	1	0.087617
CKB	5	0.20681	0.34091	0.912469	220	2	-0.58231	0.88792	0.86339	1	535	0	-0.045343
FRG2C	5	0.20811	0.34091	0.912469	221	2	-0.38591	0.43064	0.59038	0.909155	346	1	0.067008
SCO2	5	0.21046	0.34091	0.912469	222	2	-0.60477	0.62012	0.59039	0.909155	412	1	0.15054
ELK1	5	0.21409	0.34091	0.912469	223	2	-0.36791	0.93019	0.92823	1	566	0	0.033447
ALKBH6	5	0.21732	0.34091	0.912469	225	2	-0.91777	0.17716	0.38761	0.909155	209	1	-0.05728
LRIF1	5	0.21848	0.34091	0.912469	226	2	-1.0031	0.10451	0.323	0.909155	140	1	0.42727
ZBED5	5	0.22131	0.34091	0.912469	227	1	-0.1259	0.47232	0.59038	0.909155	365	1	0.18349
GAD1	5	0.22371	0.34091	0.912469	228	2	-0.31508	0.72608	0.62371	0.909155	455	1	-0.040914
ACVR1	5	0.22488	0.34091	0.912469	229	2	-0.28532	0.73022	0.62371	0.909155	457	1	0.1653
HYI	5	0.23073	0.34092	0.912469	231	2	-0.62955	0.78861	0.75639	0.957904	476	1	0.076933
NOM1	5	0.23205	0.34092	0.912469	232	2	-0.62234	0.30526	0.45009	0.909155	281	2	0.22694
COL14A1	5	0.23383	0.34092	0.912469	233	1	-0.15998	0.3784	0.53685	0.909155	316	2	0.13439
PRSS22	5	0.23542	0.34092	0.912469	234	2	-0.3862	0.65772	0.6237	0.909155	426	1	0.14232
DPH5	5	0.23914	0.34092	0.912469	235	1	-0.16318	0.83154	0.7564	0.957904	506	0	0.14311
H1FX	5	0.24132	0.34092	0.912469	236	2	-0.32183	0.033281	0.0936	0.73617	68	3	0.5828
COASY	5	0.24636	0.34092	0.912469	238	2	-0.48458	0.96934	0.98841	1	599	0	-0.19494
TAF4	5	0.24852	0.34092	0.912469	239	1	-0.28863	0.83916	0.7564	0.957904	510	0	-0.059808
DDTL	5	0.25201	0.34092	0.912469	240	2	-0.82846	0.13574	0.33688	0.909155	173	2	0.92837
RGS6	5	0.25317	0.34092	0.912469	241	2	-0.63316	0.15499	0.33689	0.909155	195	2	0.37845
ZBTB11	5	0.25321	0.34092	0.912469	242	2	-0.6324	0.19728	0.38761	0.909155	220	2	0.51954
EPHA4	5	0.25549	0.34092	0.912469	243	1	-0.11682	0.047446	0.09361	0.73617	85	2	0.63355
BACE2	3	0.2705	0.3138	0.912469	250	1	0.1671	0.68827	0.63624	0.920671	438	0	0.1671
TNK2	10	0.19462	0.35392	0.94329	212	3	-1.4734	0.28026	0.60391	0.909155	265	3	0.43091
SLC25A6	10	0.1981	0.36336	0.94469	216	1	-0.21193	0.1371	0.31344	0.909155	174	2	0.70877
GCSAM	5	0.25858	0.37223	0.94469	244	2	-0.47443	0.16327	0.38761	0.909155	201	2	0.36246
ARHGEF5	5	0.26218	0.37223	0.94469	245	2	-0.36371	0.60363	0.59039	0.909155	404	1	0.044328
CXorf40B	5	0.2624	0.37223	0.94469	246	2	-0.56693	0.039655	0.0936	0.73617	78	1	0.15757
BHLHE40	5	0.26338	0.37223	0.94469	247	2	-0.30218	0.02756	0.071265	0.73617	62	2	0.46259
OSER1	5	0.26584	0.37223	0.94469	248	2	-0.16219	0.0030341	0.022092	0.73617	12	3	0.71294
KPTN	5	0.26819	0.37223	0.94469	249	2	-0.70121	0.87461	0.81654	0.999617	525	0	0.1201
2007-03-01	5	0.27362	0.37224	0.94469	251	2	-0.592	0.72084	0.62371	0.909155	452	1	0.16235
DVL1	5	0.27422	0.37224	0.94469	252	2	-0.86878	0.44015	0.59038	0.909155	353	2	0.19304
ST3GAL4	5	0.27543	0.37224	0.94469	253	2	-0.57487	0.88638	0.86339	1	533	0	-0.099083
PFKP	5	0.28149	0.37224	0.94469	254	2	-0.21505	0.14021	0.33689	0.909155	183	3	0.34521
CEACAM20	5	0.28209	0.37224	0.94469	255	2	-0.32559	0.66266	0.6237	0.909155	429	1	0.076582
NHSL1	10	0.20297	0.37858	0.956965	218	4	-0.86369	0.30413	0.65173	0.928773	280	2	0.21262
PROB1	4	0.29318	0.38551	0.970643	257	1	-0.23815	0.32199	0.46331	0.909155	292	2	0.24026
THBS3	9	0.23051	0.38734	0.971407	230	4	-0.65169	0.43502	0.67567	0.957904	348	3	0.17853
PSCA	10	0.20527	0.39778	0.990421	219	1	-0.20766	0.09247	0.25832	0.909155	126	5	0.63373
OXR1	5	0.28956	0.40424	0.990421	256	2	-0.67032	0.20296	0.38761	0.909155	225	2	0.62116
PAXIP1	5	0.29401	0.40425	0.990421	258	2	-0.39569	0.58294	0.59039	0.909155	398	1	-0.12851
ZNF691	5	0.29487	0.40425	0.990421	259	2	-1.019	0.62349	0.59039	0.909155	415	1	-0.023012
RAB6A	5	0.29609	0.40425	0.990421	260	2	-0.26791	0.89462	0.88243	1	541	0	0.11975
LHX1	5	0.29733	0.40425	0.990421	261	1	-0.23431	0.076101	0.18267	0.909155	116	2	0.58791
KRT8	10	0.24387	0.46262	0.995378	237	2	-0.83604	0.97358	0.9394	1	604	0	0.044849
CD63	5	0.30036	0.43711	0.995378	262	2	-0.40639	0.65834	0.6237	0.909155	427	1	0.082605
CD2AP	5	0.30284	0.43711	0.995378	263	2	-0.53335	0.56517	0.59039	0.909155	392	1	0.12718
PCGF2	9	0.30553	0.49096	0.995378	264	2	-1.0101	0.049237	0.18969	0.909155	87	4	1.2766
BICD1	5	0.30613	0.43711	0.995378	265	1	-0.42891	0.44268	0.59038	0.909155	355	1	-0.048801
MYL12A	9	0.31319	0.51972	0.995378	266	2	-0.33599	0.021911	0.12775	0.775015	47	4	1.0663
FOXQ1	5	0.31592	0.43711	0.995378	267	1	-0.25962	0.51482	0.59038	0.909155	376	1	0.41766
HOXD3	5	0.31916	0.43712	0.995378	268	1	-0.094689	0.79528	0.75639	0.957904	481	1	0.038493
KAZALD1	4	0.32097	0.41563	0.995378	269	2	-0.22194	0.81639	0.79382	0.989553	493	0	0.028619
ERBB2IP	4	0.32166	0.41563	0.995378	270	1	-0.13499	0.68037	0.60245	0.909155	434	1	0.10423
PROZ	4	0.32341	0.41563	0.995378	271	1	0.18984	0.025663	0.061378	0.73617	58	3	0.4246
PDK2	5	0.32346	0.43712	0.995378	272	1	0.068535	0.4187	0.55636	0.909155	338	2	0.44511
DUSP8	5	0.32613	0.43712	0.995378	273	2	-0.38672	0.61537	0.59039	0.909155	408	1	0.49108
SH2D4B	5	0.32613	0.43712	0.995378	274	2	-0.80582	0.010942	0.06572	0.73617	28	1	0.16336
MIOS	5	0.32773	0.43712	0.995378	275	1	-0.13113	0.5429	0.59039	0.909155	385	1	0.031998
NPPA	5	0.33093	0.43712	0.995378	276	2	-0.6738	0.55912	0.59039	0.909155	388	1	0.081141
LYZ	5	0.33229	0.43712	0.995378	277	2	-0.23339	0.093725	0.26569	0.909155	127	1	0.1157
PDCD6IP	5	0.33723	0.47164	0.995378	278	2	-0.62532	0.35707	0.52065	0.909155	305	1	0.2314
ID2	9	0.33914	0.51973	0.995378	279	3	-1.1816	0.10262	0.26377	0.909155	134	2	1.1002
TMEM147	5	0.33938	0.47164	0.995378	280	2	-0.86398	0.4353	0.59038	0.909155	349	1	0.1004
PCMTD1	5	0.34216	0.47164	0.995378	281	2	-0.39395	0.15393	0.33689	0.909155	194	2	0.39763
CAPN1	5	0.34463	0.47165	0.995378	282	2	-0.34408	0.013741	0.067131	0.73617	34	2	0.56964
EIF4A2	10	0.34521	0.5477	0.995378	283	3	-0.6043	0.23344	0.56368	0.909155	243	4	0.23622
FOXA2	5	0.3488	0.47165	0.995378	284	1	0.17497	0.042711	0.09361	0.73617	80	3	0.42038
CKAP2	5	0.34957	0.47165	0.995378	285	2	-0.27816	0.72137	0.62371	0.909155	453	1	0.27079
ATE1	5	0.35019	0.49759	0.995378	286	2	-0.4109	0.40498	0.55635	0.909155	329	1	0.15583
AGO2	5	0.35294	0.49759	0.995378	287	1	-0.0024378	0.37034	0.52066	0.909155	313	1	0.08455
ST3GAL1	5	0.35452	0.49759	0.995378	288	2	-0.53365	0.98612	0.99116	1	613	0	-0.20753
CROT	5	0.35604	0.49759	0.995378	289	1	-0.070034	0.053324	0.12394	0.75922	94	3	0.90202
BOLA2B	5	0.35637	0.49759	0.995378	290	2	-0.20134	0.96824	0.98841	1	597	0	-0.057594
FAM83A	5	0.35913	0.49759	0.995378	291	2	-0.44102	0.40085	0.55635	0.909155	326	2	0.35669
FOXF2	5	0.36626	0.4976	0.995378	292	2	-0.20424	0.9564	0.965	1	587	0	-0.0089342
AP2B1	4	0.36775	0.49734	0.995378	293	1	0.028722	0.0060246	0.029912	0.73617	19	2	0.88732
MAPK15	5	0.37135	0.4976	0.995378	294	1	-0.41994	0.0053084	0.040841	0.73617	17	2	1.0844
DDN	5	0.37368	0.4976	0.995378	295	2	-0.39496	0.52298	0.59038	0.909155	377	1	0.22636
NUP50	5	0.37739	0.52361	0.995378	296	2	-0.21932	0.20239	0.38761	0.909155	224	2	0.37284
TIAF1	5	0.37801	0.52361	0.995378	297	2	-0.79934	0.79815	0.75639	0.957904	484	1	0.025547
FOXE3	5	0.3784	0.52361	0.995378	298	1	-0.096265	0.11489	0.32888	0.909155	154	2	0.5538
SLMAP	5	0.3804	0.52361	0.995378	299	1	-0.0025024	0.14825	0.33689	0.909155	189	3	0.31848
GPBAR1	5	0.3811	0.52361	0.995378	300	2	-0.69482	0.23131	0.38762	0.909155	239	2	0.40371
MALT1	5	0.38239	0.52361	0.995378	301	2	-0.37133	0.4184	0.55636	0.909155	337	1	-0.035638
CA12	5	0.38418	0.52361	0.995378	302	2	-0.62049	0.7765	0.72282	0.957904	471	1	-0.1929
C7orf49	5	0.3848	0.52361	0.995378	303	2	-0.24878	0.6419	0.59039	0.909155	422	1	-0.0075307
TRAF7	9	0.38516	0.55409	0.995378	304	2	-0.39266	0.34176	0.60473	0.909155	300	3	0.47308
FXYD2	8	0.38842	0.53948	0.995378	305	3	-0.38345	0.1857	0.47111	0.909155	213	3	0.47149
AQP5	5	0.3916	0.52361	0.995378	306	2	-0.38307	0.78002	0.72282	0.957904	472	1	-0.024628
ARL4D	5	0.39592	0.52361	0.995378	307	2	-0.33115	0.67238	0.6237	0.909155	433	1	0.13335
CREB3L4	5	0.39622	0.52361	0.995378	308	1	0.08629	0.33291	0.49901	0.909155	297	2	0.2262
PXDC1	5	0.39653	0.52361	0.995378	309	2	-0.53852	0.39036	0.53686	0.909155	320	2	0.16424
NQO2	5	0.39715	0.52361	0.995378	310	2	-0.4602	0.86603	0.81653	0.999617	522	0	0.34654
MED26	5	0.4011	0.52362	0.995378	311	2	-0.51551	0.95897	0.9813	1	590	0	-0.073384
TET3	5	0.40304	0.52362	0.995378	312	1	-0.19798	0.13755	0.33688	0.909155	176	2	0.20649
RNPS1	5	0.40401	0.52362	0.995378	313	1	-0.26581	0.16355	0.38761	0.909155	202	2	0.42716
SIPA1L1	5	0.40546	0.52362	0.995378	314	1	-0.057924	0.81431	0.75639	0.957904	491	1	0.084445
AQP2	5	0.40546	0.52362	0.995378	315	1	-0.48225	0.90123	0.88243	1	545	0	-0.092333
C19orf71	5	0.40691	0.52362	0.995378	316	1	-0.38489	0.44725	0.59038	0.909155	358	1	0.11274
WHSC1L1	5	0.40787	0.52362	0.995378	317	1	-0.21428	0.42239	0.55636	0.909155	341	2	0.1787
CTTN	5	0.40886	0.52362	0.995378	318	2	-0.67319	0.9438	0.94891	1	578	0	-0.056458
FAM151B	4	0.41382	0.52448	0.995378	319	1	-0.15952	0.14339	0.31474	0.909155	186	1	0.10728
VPS9D1	5	0.41459	0.52362	0.995378	320	1	-0.21871	0.27483	0.45008	0.909155	262	2	0.40302
LARP6	5	0.41624	0.52362	0.995378	321	2	-0.66936	0.82546	0.7564	0.957904	500	0	-0.0024016
CTSD	5	0.41993	0.55087	0.995378	322	2	-0.32672	0.61944	0.59039	0.909155	411	1	0.14459
C21orf2	5	0.42029	0.55087	0.995378	323	1	-0.19319	0.96576	0.98841	1	595	0	-0.066258
GET4	5	0.42055	0.55087	0.995378	324	2	-0.60815	0.18962	0.38761	0.909155	215	2	0.479
HOXA9	5	0.42423	0.55088	0.995378	325	2	-0.3376	0.38357	0.53686	0.909155	318	2	0.19215
LENG8	5	0.42596	0.55088	0.995378	326	1	-0.32173	0.36441	0.52066	0.909155	309	2	0.24342
FAM207A	5	0.42668	0.55088	0.995378	327	2	-0.30862	0.93673	0.92824	1	574	0	-0.085211
RGS2	5	0.42791	0.57759	0.995378	328	2	-0.60087	0.76934	0.72281	0.957904	467	1	0.37005
BAHCC1	5	0.43709	0.57759	0.995378	329	2	-0.35612	0.82799	0.7564	0.957904	503	0	0.10077
MED13	5	0.4377	0.57759	0.995378	330	2	-0.54172	0.75351	0.69063	0.957904	460	1	0.25768
ARL2BP	5	0.44015	0.57759	0.995378	331	2	-0.23986	0.27362	0.45008	0.909155	261	2	0.24555
DUSP6	5	0.44084	0.57759	0.995378	332	1	-0.10983	0.20803	0.38762	0.909155	231	2	0.25791
ASXL1	5	0.4436	0.57759	0.995378	333	1	-0.12968	0.86277	0.81653	0.999617	521	0	0.089809
PANK1	9	0.44729	0.61696	0.995378	334	3	-0.93567	0.61764	0.73921	0.957904	409	2	0.22287
HERPUD2	5	0.44869	0.57759	0.995378	335	2	-0.26212	0.13985	0.33689	0.909155	182	3	0.3433
ID3	5	0.45234	0.5776	0.995378	336	2	-0.61927	0.13239	0.33688	0.909155	171	3	0.37647
GJD3	10	0.45322	0.62867	0.995378	337	3	-0.53922	0.018666	0.15377	0.909155	41	6	0.55909
GHRL	5	0.45477	0.5776	0.995378	338	2	-0.54377	0.49816	0.59038	0.909155	371	1	0.1388
NR2C2	5	0.45538	0.5776	0.995378	339	2	-0.17915	0.89938	0.88243	1	543	0	0.018519
ITGA3	5	0.45598	0.5776	0.995378	340	2	-0.53598	0.94365	0.94891	1	577	0	-0.051062
RASSF7	3	0.45619	0.5532	0.995378	341	1	-0.049612	0.13778	0.2457	0.909155	178	1	-0.049612
PPP1R14B	5	0.46023	0.5776	0.995378	342	2	-0.39475	0.16571	0.38761	0.909155	204	2	0.23427
RAI1	3	0.46926	0.55321	0.995378	343	1	0.50006	0.11348	0.24569	0.909155	151	2	0.50006
PELI2	5	0.46991	0.60429	0.995378	344	2	-0.21434	0.049545	0.09361	0.73617	88	3	1.0743
LIN7C	5	0.47232	0.6043	0.995378	345	2	-0.46506	0.038952	0.0936	0.73617	77	3	0.56105
ASF1B	5	0.47583	0.62748	0.995378	346	1	-0.23926	0.33833	0.50815	0.909155	299	1	0.42933
FCAMR	5	0.4767	0.62748	0.995378	347	1	-0.13406	0.16194	0.38761	0.909155	200	2	0.43784
BRMS1	5	0.47757	0.62748	0.995378	348	1	-0.54297	0.56064	0.59039	0.909155	389	1	0.20008
SH3BGRL2	5	0.48015	0.62748	0.995378	349	2	-0.47094	0.096431	0.27013	0.909155	129	2	0.63269
KCNA7	5	0.48734	0.62748	0.995378	350	2	-0.21108	0.056559	0.12394	0.75922	98	2	0.43126
RNASEH1	5	0.48966	0.62748	0.995378	351	1	-0.32416	0.35398	0.52065	0.909155	303	1	0.20824
COL18A1	5	0.49052	0.62748	0.995378	352	1	0.44495	0.0016217	0.0060559	0.642932	6	4	0.57192
CEBPB	5	0.49272	0.62748	0.995378	353	2	-0.23844	0.9364	0.92824	1	573	0	0.065531
NUDT13	5	0.49732	0.62748	0.995378	354	1	-0.1628	0.31375	0.45009	0.909155	287	2	0.21998
NTSR1	5	0.49809	0.62748	0.995378	355	2	-0.43507	0.85006	0.78806	0.986241	515	0	0.041583
ZNF566	5	0.49868	0.62748	0.995378	356	2	-0.32753	0.47408	0.59038	0.909155	366	1	0.099872
TMC5	5	0.49927	0.62748	0.995378	357	2	-0.30776	0.88221	0.86338	1	529	0	0.062741
PRKAB2	5	0.50069	0.62748	0.995378	358	1	0.045764	0.75779	0.69064	0.957904	463	1	0.091841
ZNF225	5	0.50284	0.62748	0.995378	359	2	-0.20415	0.29609	0.45009	0.909155	276	2	0.21178
BAIAP2	5	0.50343	0.62748	0.995378	360	2	-0.20472	0.50321	0.59038	0.909155	373	1	-0.043089
TUFT1	5	0.50404	0.62748	0.995378	361	1	-0.22462	0.8326	0.7564	0.957904	507	0	-0.074188
BHLHE41	5	0.50571	0.62748	0.995378	362	1	-0.11487	0.27948	0.45008	0.909155	264	1	0.044929
STIM1	4	0.50875	0.60464	0.995378	363	1	-0.077682	0.43626	0.49786	0.909155	351	1	-0.02732
HERPUD1	5	0.50987	0.62748	0.995378	364	1	-0.11998	0.78606	0.75639	0.957904	475	1	0.0049196
BAZ2B	4	0.51081	0.60464	0.995378	365	1	-0.028672	0.052284	0.093024	0.73617	91	2	0.51702
TTLL2	5	0.51152	0.62748	0.995378	366	1	-0.034507	0.070464	0.12395	0.75922	110	2	0.2393
PTOV1	5	0.51728	0.62748	0.995378	367	1	-0.20614	0.69114	0.6237	0.909155	440	1	0.022381
YAP1	5	0.52298	0.62749	0.995378	368	1	-0.042448	0.031112	0.071265	0.73617	66	2	0.34242
SHCBP1	5	0.52379	0.62749	0.995378	369	1	-0.091911	0.95088	0.95729	1	581	0	-0.013095
LIF	5	0.52702	0.62749	0.995378	370	1	0.10536	0.13734	0.33688	0.909155	175	3	0.31958
PIK3R3	5	0.53023	0.62749	0.995378	371	1	-0.22874	0.22491	0.38762	0.909155	236	2	0.26579
SETD5	5	0.53183	0.62749	0.995378	372	1	-0.34331	0.16961	0.38761	0.909155	206	2	0.49595
ELOVL1	5	0.53581	0.62749	0.995378	373	1	-0.2504	0.87236	0.81654	0.999617	524	0	0.18504
CPNE8	5	0.53976	0.62749	0.995378	374	1	-0.48225	0.94141	0.9489	1	575	0	-0.010479
GALNT3	5	0.54055	0.62749	0.995378	375	1	-0.20667	0.12313	0.33688	0.909155	160	1	0.0031839
TMEM165	5	0.5429	0.62749	0.995378	376	1	-0.1352	0.68884	0.6237	0.909155	439	1	0.16377
BTBD7	5	0.54603	0.62749	0.995378	377	1	-0.26553	0.22546	0.38762	0.909155	237	2	0.38493
PAPOLA	5	0.54758	0.62749	0.995378	378	1	-0.29041	0.36008	0.52066	0.909155	307	2	0.2078
PLA2G15	5	0.55836	0.62749	0.995378	379	1	-0.34118	0.086932	0.24183	0.909155	123	2	1.2055
HIST1H2BJ	3	0.5669	0.64171	0.995378	380	1	-0.064114	0.80384	0.79284	0.989553	487	0	-0.064114
ORC2	5	0.57635	0.67504	0.995378	381	1	-0.18995	0.07807	0.18268	0.909155	117	3	0.87799
IMMT	4	0.57648	0.65789	0.995378	382	1	-0.19988	0.96179	0.97729	1	591	0	-0.15449
TMEM184A	10	0.57938	0.76897	0.995378	383	2	-0.8995	0.24043	0.56368	0.909155	247	4	0.26274
LRRC49	4	0.58503	0.68508	0.995378	384	1	-0.23352	0.95855	0.97729	1	589	0	-0.10181
EHMT1	5	0.58512	0.69859	0.995378	385	1	0.17835	0.36873	0.52066	0.909155	311	2	0.20626
ISM1	5	0.5916	0.6986	0.995378	386	1	0.12784	0.024611	0.071255	0.73617	54	4	0.81801
BCAM	5	0.59871	0.72203	0.995378	387	1	-0.17597	0.16073	0.38761	0.909155	199	2	0.27252
MUC17	5	0.60223	0.72204	0.995378	388	1	0.10279	0.13913	0.33689	0.909155	180	3	0.4291
FZD4	5	0.61194	0.7448	0.995378	389	1	-0.27476	0.19702	0.38761	0.909155	219	1	0.1598
C17orf50	5	0.61571	0.7448	0.995378	390	1	-0.10767	0.78089	0.72282	0.957904	474	1	0.052831
JRK	9	0.616	0.7933	0.995378	391	2	-0.32601	0.095206	0.22009	0.909155	128	3	0.49783
C19orf24	5	0.61809	0.7448	0.995378	392	1	-0.15162	0.2041	0.38762	0.909155	227	2	0.53514
CSRP1	5	0.61877	0.7448	0.995378	393	1	-0.026089	0.12967	0.33688	0.909155	165	2	0.47345
APC	10	0.61979	0.8201	0.995378	394	1	-0.27712	8.2139e-07	5.4647e-05	0.03481	1	7	1.5551
ZNF276	5	0.6208	0.7448	0.995378	395	1	-0.18575	0.82763	0.7564	0.957904	502	0	0.29795
UPP2	5	0.62416	0.7448	0.995378	396	1	-0.10269	0.77115	0.72281	0.957904	470	1	0.044376
LY6H	5	0.62549	0.7448	0.995378	397	1	-0.48225	0.84812	0.78806	0.986241	514	0	-0.0013867
PRKG1	5	0.63541	0.7448	0.995378	398	1	-0.11056	0.89044	0.88243	1	537	0	0.12209
ZNF407	5	0.63606	0.7448	0.995378	399	1	-0.066782	0.18714	0.38761	0.909155	214	2	0.17632
COQ7	5	0.63769	0.74481	0.995378	400	1	-0.12668	0.33723	0.50815	0.909155	298	2	0.32693
KCNK1	5	0.63996	0.74481	0.995378	401	1	-0.48225	0.29844	0.45009	0.909155	278	1	-0.14118
TTC9	5	0.64125	0.74481	0.995378	402	1	-0.15466	0.31814	0.45009	0.909155	290	2	0.67918
ZMYND8	5	0.64254	0.74481	0.995378	403	1	0.0083579	0.078195	0.18268	0.909155	118	2	0.49937
RUSC1	10	0.64479	0.82011	0.995378	404	3	-0.57101	0.002233	0.029266	0.73617	9	4	1.3959
ARFGAP2	5	0.64575	0.74481	0.995378	405	1	0.0030822	0.28149	0.45008	0.909155	267	2	0.20625
SPATA24	4	0.64779	0.71306	0.995378	406	1	-0.20295	0.10519	0.26581	0.909155	141	2	0.2529
SAMD12	5	0.65554	0.74481	0.995378	407	1	-0.2165	0.24149	0.38762	0.909155	248	2	0.44345
MUC4	5	0.65554	0.74481	0.995378	408	1	0.1879	0.43158	0.59038	0.909155	347	2	0.56921
NUDT19	5	0.65554	0.74481	0.995378	409	1	-0.097637	0.2366	0.38762	0.909155	245	2	0.44854
ATG16L2	5	0.65958	0.74481	0.995378	410	1	-0.39026	0.883	0.86338	1	530	0	0.14722
PLCB3	5	0.66082	0.74481	0.995378	411	1	-0.092759	0.057957	0.12394	0.75922	102	3	0.58225
LBX2	4	0.66152	0.74084	0.995378	412	1	-0.30329	0.8874	0.87686	1	534	0	-0.0099595
CREBZF	5	0.66328	0.74481	0.995378	413	1	0.11217	0.10725	0.32887	0.909155	145	2	0.47576
PRRT3	5	0.6645	0.74481	0.995378	414	1	-0.13961	0.25739	0.40015	0.909155	252	2	0.30045
PLBD1	4	0.66464	0.74084	0.995378	415	1	-0.0087536	0.61337	0.53392	0.909155	407	1	0.14784
MICALL2	5	0.67058	0.7685	0.995378	416	1	0.023832	0.26819	0.45008	0.909155	258	2	0.25085
GTF3C2	5	0.67238	0.7685	0.995378	417	1	0.1301	0.14919	0.33689	0.909155	190	2	0.50057
NRSN2	4	0.67636	0.74084	0.995378	418	1	-0.086509	0.12985	0.31474	0.909155	166	2	0.76448
FZD6	5	0.67715	0.7685	0.995378	419	1	0.0072444	0.015292	0.067141	0.73617	37	2	0.2018
ZNF254	5	0.67834	0.7685	0.995378	420	1	-0.10498	0.28574	0.45008	0.909155	271	2	0.18014
ALOX12	5	0.6807	0.7685	0.995378	421	1	-0.37508	0.95699	0.96501	1	588	0	-0.14627
CCNL2	5	0.68421	0.7685	0.995378	422	1	-0.13408	0.62882	0.59039	0.909155	418	1	0.44297
KHDRBS1	4	0.68924	0.74084	0.995378	423	1	-0.23909	0.60643	0.53392	0.909155	405	1	0.27467
SLC1A5	10	0.68939	0.86251	0.995378	424	2	-0.40177	0.20368	0.55694	0.909155	226	3	0.40098
IGFBP1	5	0.68999	0.76851	0.995378	425	1	-0.032828	0.089667	0.26568	0.909155	125	3	0.62219
ATMIN	3	0.69028	0.67089	0.995378	426	0	1.0352	0.037918	0.061528	0.73617	75	2	1.0352
FGGY	5	0.69285	0.76851	0.995378	427	1	-0.052392	0.34463	0.50816	0.909155	301	2	0.33231
RDH16	5	0.69456	0.76851	0.995378	428	1	-0.31088	0.44381	0.59038	0.909155	356	2	0.16391
MVB12A	5	0.69513	0.76851	0.995378	429	1	-0.12609	0.82401	0.7564	0.957904	499	0	0.085027
XRCC6BP1	5	0.69963	0.76851	0.995378	430	1	-0.048342	0.1492	0.33689	0.909155	191	1	0.11584
FOXD2	5	0.70075	0.76851	0.995378	431	1	-0.084804	0.022567	0.071255	0.73617	50	2	0.42133
HIST4H4	5	0.70242	0.76851	0.995378	432	1	0.14992	0.75399	0.69063	0.957904	461	1	0.23407
OTUD6B	5	0.70903	0.79255	0.995378	433	1	-0.07226	0.18548	0.38761	0.909155	212	2	0.29568
RALA	5	0.70958	0.79255	0.995378	434	1	0.12913	0.44198	0.59038	0.909155	354	2	0.38939
SSPN	5	0.71283	0.79255	0.995378	435	1	0.19833	0.025721	0.071265	0.73617	59	3	0.43833
GNRH1	5	0.71337	0.79255	0.995378	436	1	-0.32433	0.023406	0.071255	0.73617	51	3	0.46611
SOX21	5	0.71713	0.79255	0.995378	437	1	0.066336	0.31138	0.45009	0.909155	285	2	0.43405
SLK	5	0.72084	0.79255	0.995378	438	1	-0.1219	0.9026	0.88243	1	547	0	0.02109
C9orf173	5	0.72452	0.79256	0.995378	439	1	0.0030661	0.43587	0.59038	0.909155	350	2	0.34484
MYL12B	5	0.72504	0.79256	0.995378	440	1	0.049448	0.12411	0.33688	0.909155	161	3	0.32058
H2AFJ	5	0.72919	0.79256	0.995378	441	1	-0.19754	0.91115	0.88244	1	554	0	-0.13829
ADAM15	5	0.7297	0.79256	0.995378	442	1	-0.12148	0.42423	0.59038	0.909155	342	2	0.16425
CCDC89	5	0.73278	0.79256	0.995378	443	1	-0.14357	0.11634	0.32888	0.909155	156	2	0.41679
VPS13B	5	0.73379	0.79256	0.995378	444	1	-0.19422	0.0039826	0.026901	0.73617	16	2	0.86771
JTB	4	0.73524	0.74085	0.995378	445	1	-0.1949	0.85222	0.81758	0.999617	517	0	-0.060282
TLCD2	5	0.73633	0.79256	0.995378	446	1	-0.26869	0.78945	0.75639	0.957904	477	1	0.099439
ATXN7L3	5	0.73733	0.79256	0.995378	447	1	-0.36495	0.28513	0.45008	0.909155	270	2	0.3932
TPRG1	9	0.74567	0.85497	0.995378	448	2	-0.12254	0.14942	0.44736	0.909155	192	4	0.49719
RNF32	5	0.74821	0.81593	0.995378	449	1	-0.13417	0.71925	0.62371	0.909155	451	1	0.060911
KRT86	5	0.7487	0.81593	0.995378	450	1	0.3036	0.10244	0.32299	0.909155	133	3	0.31088
SLC22A18	10	0.75099	0.88904	0.995378	451	2	-0.36693	0.32086	0.65173	0.928773	291	4	0.27083
MTA1	5	0.75495	0.81593	0.995378	452	1	-0.074593	0.70574	0.62371	0.909155	448	1	0.18916
MAFG	5	0.75684	0.81593	0.995378	453	1	-0.53206	0.0059041	0.041308	0.73617	18	3	0.85296
TMEM51	10	0.76058	0.88904	0.995378	454	1	-0.11589	0.29614	0.65037	0.928773	277	2	0.84068
C2CD4D	5	0.7606	0.81593	0.995378	455	1	0.01864	0.2578	0.40015	0.909155	253	2	0.16414
EFCAB8	5	0.76293	0.81593	0.995378	456	1	0.13875	0.36255	0.52066	0.909155	308	2	0.26232
VAMP1	5	0.76523	0.81593	0.995378	457	1	-0.026089	0.036313	0.0936	0.73617	73	2	0.47004
ARID4A	5	0.76615	0.81593	0.995378	458	1	0.021389	0.069081	0.12395	0.75922	108	2	0.61398
PLXNB2	5	0.76661	0.81593	0.995378	459	1	-0.1044	0.048137	0.09361	0.73617	86	3	0.3366
CCNO	5	0.76707	0.81593	0.995378	460	1	0.18239	0.05789	0.12394	0.75922	101	3	0.36973
MAGEB17	5	0.7698	0.81593	0.995378	461	1	-0.38802	0.046108	0.09361	0.73617	84	3	0.55327
MFNG	5	0.77115	0.81593	0.995378	462	1	-0.087087	0.19948	0.38761	0.909155	222	1	0.24006
HSD17B1	5	0.77295	0.81593	0.995378	463	1	-0.020154	0.051201	0.12091	0.75922	90	3	0.38609
HEXA	5	0.77295	0.81593	0.995378	464	1	-0.36991	0.30831	0.45009	0.909155	283	2	0.36421
BCAN	5	0.77295	0.81593	0.995378	465	1	0.079821	0.25619	0.40015	0.909155	251	2	0.35441
KLK10	5	0.7765	0.81593	0.995378	466	1	0.016115	0.10995	0.32887	0.909155	148	3	0.1734
CCRL2	5	0.77739	0.81593	0.995378	467	1	0.013059	0.36628	0.52066	0.909155	310	1	0.12232
KRT12	5	0.77827	0.81593	0.995378	468	1	-0.113	0.034791	0.0936	0.73617	69	3	0.34881
PKD1L1	3	0.77848	0.77396	0.995378	469	0	0.21449	0.12689	0.2457	0.909155	162	2	0.21449
P2RY2	4	0.7816	0.76779	0.995378	470	0	-0.22665	0.84043	0.81757	0.999617	511	0	-0.094103
ODF3B	4	0.78198	0.76779	0.995378	471	0	0.018583	0.20468	0.32471	0.909155	228	2	0.29241
RDH5	5	0.78262	0.81593	0.995378	472	1	-0.19863	0.2431	0.38762	0.909155	249	2	0.23129
FUT8	5	0.78734	0.81594	0.995378	473	1	-0.22394	0.10962	0.32887	0.909155	147	2	0.40937
GGA3	5	0.78776	0.81594	0.995378	474	1	-0.12518	0.8207	0.7564	0.957904	496	0	0.041762
TRMT61A	5	0.78818	0.81594	0.995378	475	1	-0.14543	0.35822	0.52065	0.909155	306	2	0.38262
TBC1D28	9	0.78888	0.87937	0.995378	476	1	-0.19428	0.45544	0.69066	0.957904	360	3	0.3717
MZB1	5	0.78945	0.81594	0.995378	477	1	-0.2696	0.25799	0.40015	0.909155	254	2	0.29427
GAS2L2	5	0.79071	0.81594	0.995378	478	1	-0.12991	0.52782	0.59038	0.909155	379	1	0.049937
LAMP5	5	0.79113	0.81594	0.995378	479	1	0.14054	0.10072	0.27014	0.909155	132	2	0.60347
ZNF850	5	0.79322	0.81594	0.995378	480	1	-0.23527	0.79611	0.75639	0.957904	483	1	-0.12908
TCTEX1D2	5	0.7957	0.81594	0.995378	481	1	-0.28625	0.56215	0.59039	0.909155	390	1	0.032077
DIO3	5	0.79611	0.81594	0.995378	482	1	-0.062717	0.25549	0.40015	0.909155	250	1	0.051074
ATXN1	5	0.80538	0.81594	0.995378	484	1	-0.057593	0.42783	0.59038	0.909155	345	1	0.063473
STK32A	5	0.80617	0.81594	0.995378	485	1	0.1613	0.12175	0.33688	0.909155	158	3	0.25502
CLCF1	5	0.80852	0.81594	0.995378	486	1	-0.10904	0.013844	0.067131	0.73617	35	1	0.23646
CORO1A	5	0.80969	0.81594	0.995378	487	1	-0.25832	0.081469	0.24182	0.909155	120	1	0.39023
LMNB2	5	0.81163	0.81594	0.995378	488	1	0.044376	0.12708	0.33688	0.909155	163	1	0.33436
ARAP1	10	0.81274	0.89905	0.995378	489	2	-0.2342	0.04304	0.17971	0.909155	81	4	0.74022
ENPP4	5	0.81469	0.81594	0.995378	490	1	-0.17125	0.69228	0.6237	0.909155	441	1	-0.044774
TMPO	5	0.81621	0.81594	0.995378	491	1	-0.09419	0.083209	0.24182	0.909155	121	3	0.3657
ARHGEF17	5	0.81659	0.81594	0.995378	492	1	-0.067612	0.56367	0.59039	0.909155	391	1	0.23828
WDR11	5	0.81696	0.81594	0.995378	493	1	-0.18875	0.23307	0.38762	0.909155	241	2	0.35738
HOXC11	5	0.81958	0.81594	0.995378	494	1	0.062476	0.075959	0.18267	0.909155	115	3	0.7755
RNPEPL1	5	0.82107	0.81594	0.995378	495	1	0.039976	0.2806	0.45008	0.909155	266	1	0.14513
SIX1	5	0.82291	0.81594	0.995378	496	1	-0.26751	0.050952	0.1209	0.75922	89	2	0.7466
TAGLN2	4	0.82637	0.79422	0.995378	497	0	0.28684	0.024158	0.058825	0.73617	53	2	0.5206
ANKRD42	5	0.82655	0.81594	0.995378	498	1	-0.2532	0.6208	0.59039	0.909155	413	1	0.3647
TOR1AIP1	5	0.82727	0.81594	0.995378	499	1	0.01497	0.19333	0.38761	0.909155	217	2	0.31365
CHRAC1	5	0.82763	0.81594	0.995378	500	1	-0.035102	0.48278	0.59038	0.909155	367	1	0.090709
AQP6	5	0.82799	0.81594	0.995378	501	1	-0.10555	0.19825	0.38761	0.909155	221	2	0.21379
UBTF	5	0.82977	0.81594	0.995378	502	1	-0.040996	0.28999	0.45008	0.909155	273	2	0.25167
RRM2B	5	0.83013	0.81594	0.995378	503	1	0.16572	0.29243	0.45008	0.909155	274	2	0.3773
PRDM16	4	0.83105	0.79423	0.995378	504	0	0.088159	0.52438	0.49787	0.909155	378	1	0.13508
SLCO4A1	5	0.83119	0.81594	0.995378	505	1	-0.10365	0.63606	0.59039	0.909155	420	1	0.059158
MAPKAPK5	5	0.8333	0.83964	0.995378	506	1	0.044376	0.064003	0.12395	0.75922	106	2	0.48361
DHRS3	5	0.83504	0.83964	0.995378	507	1	-0.031314	0.18381	0.38761	0.909155	211	2	0.44375
CDK10	4	0.83624	0.81859	0.995378	508	0	-0.25985	0.32603	0.46331	0.909155	295	1	-0.10278
CNN3	3	0.8363	0.77397	0.995378	509	0	0.38367	0.14825	0.26462	0.909155	188	2	0.38367
UBD	4	0.83805	0.81859	0.995378	510	0	-0.092411	0.16919	0.31475	0.909155	205	1	-0.029278
IGF2BP3	5	0.83916	0.83964	0.995378	511	1	-0.19962	0.68128	0.6237	0.909155	435	1	-0.0013707
KCTD13	5	0.8395	0.83964	0.995378	512	1	-0.34135	0.42607	0.59038	0.909155	343	2	0.24525
COLCA2	5	0.84152	0.83964	0.995378	513	1	0.10719	0.65083	0.59039	0.909155	424	1	0.18943
GSTT2B	5	0.84252	0.83964	0.995378	514	1	-0.13999	0.026204	0.071265	0.73617	60	2	0.75213
SERTAD4	5	0.84352	0.83964	0.995378	515	1	-0.064336	0.89193	0.88243	1	538	0	0.06955
TGFBRAP1	5	0.84452	0.83964	0.995378	516	1	-0.14668	0.37368	0.53685	0.909155	314	2	0.26458
CRTC2	5	0.84649	0.83964	0.995378	517	1	-0.39078	0.94276	0.94891	1	576	0	-0.013925
WDR81	9	0.84805	0.92332	0.995378	518	1	-0.28954	0.0065751	0.038218	0.73617	20	5	1.3412
TRIM39	5	0.84909	0.83964	0.995378	519	1	-0.37333	0.057516	0.12394	0.75922	100	2	0.55793
MYO1G	5	0.85038	0.83964	0.995378	520	0	-0.15438	0.57265	0.59039	0.909155	394	1	-0.13721
PVRL1	5	0.85229	0.83964	0.995378	521	0	-0.087046	0.70739	0.62371	0.909155	449	1	0.084081
ADAMTS6	5	0.85324	0.83964	0.995378	522	0	0.16696	0.013319	0.066277	0.73617	33	4	0.25552
USP43	5	0.85481	0.83964	0.995378	523	0	0.038982	0.31629	0.45009	0.909155	289	2	0.20575
MAP3K2	5	0.85513	0.83964	0.995378	524	0	-0.11759	0.16454	0.38761	0.909155	203	1	0.18729
TMEM167B	5	0.8573	0.83964	0.995378	525	0	-0.005287	0.69907	0.62371	0.909155	443	1	0.24544
SLC12A2	5	0.86157	0.83965	0.995378	526	0	-0.17895	0.82727	0.7564	0.957904	501	0	0.15762
HOXB2	5	0.86367	0.83965	0.995378	527	0	0.27021	0.012955	0.066277	0.73617	31	4	0.82252
ARRDC3	5	0.86367	0.83965	0.995378	528	0	-0.21427	0.052382	0.12394	0.75922	92	2	0.48217
HAS2	5	0.86367	0.83965	0.995378	529	0	-0.24044	0.66205	0.6237	0.909155	428	1	0.23386
DEPDC1	5	0.86691	0.83965	0.995378	530	0	-0.26436	0.83538	0.7564	0.957904	508	0	0.12968
ABCD4	5	0.86778	0.83965	0.995378	531	0	-0.056503	0.28817	0.45008	0.909155	272	2	0.31167
SEMA5A	5	0.86807	0.83965	0.995378	533	0	-0.24919	0.63801	0.59039	0.909155	421	1	-0.073663
ISG15	5	0.87009	0.83965	0.995378	534	0	-0.24526	0.94525	0.95728	1	579	0	-0.098322
CEP170B	5	0.87208	0.83965	0.995378	535	0	-0.029351	0.0016225	0.0060559	0.642932	7	3	0.76027
DOCK3	5	0.87264	0.83965	0.995378	536	0	0.085431	0.13233	0.33688	0.909155	170	2	0.5445
LIPT2	5	0.87474	0.83965	0.995378	538	0	-0.026726	0.83084	0.7564	0.957904	504	0	0.072261
EPS15	3	0.87751	0.79556	0.995378	539	0	0.36111	0.22171	0.36152	0.909155	235	1	0.36111
SCAMP1	5	0.87845	0.83965	0.995378	540	0	-0.078847	0.31592	0.45009	0.909155	288	1	0.059432
SUDS3	5	0.879	0.83965	0.995378	541	0	-0.27907	0.90008	0.88243	1	544	0	0.10218
ABHD16B	5	0.87981	0.83965	0.995378	542	0	-0.11524	0.038235	0.0936	0.73617	76	2	0.52388
TYMP	5	0.88221	0.83965	0.995378	543	0	-0.13908	0.0021962	0.0097421	0.73617	8	2	0.21797
MDM4	5	0.88664	0.86257	0.995378	545	0	-0.15047	0.15872	0.33689	0.909155	198	2	0.51359
MYEOV	5	0.88817	0.86257	0.995378	546	0	-0.0097109	0.0032955	0.022092	0.73617	13	3	0.99769
SETD1B	5	0.88868	0.86257	0.995378	547	0	-0.17208	0.071845	0.12395	0.75922	112	2	0.54157
TMEM44	5	0.88918	0.86258	0.995378	548	0	-0.042762	0.62282	0.59039	0.909155	414	1	0.10931
MCPH1	5	0.88969	0.86258	0.995378	549	0	-0.12287	0.92861	0.92823	1	565	0	0.11684
ZC3H12A	5	0.89242	0.86258	0.995378	550	0	0.18499	0.10305	0.32299	0.909155	136	3	0.3392
MCIDAS	5	0.89365	0.88288	0.995378	551	0	0.0056568	0.070355	0.12395	0.75922	109	2	0.46258
RAB42	5	0.89773	0.88288	0.995378	552	0	-0.10575	0.30648	0.45009	0.909155	282	2	0.21971
MOCS2	5	0.89868	0.88288	0.995378	553	0	0.14008	0.021819	0.071255	0.73617	46	3	0.4686
SDC4	4	0.90025	0.85957	0.995378	554	0	0.48946	0.025124	0.061378	0.73617	56	3	0.57542
HAL	5	0.90396	0.88289	0.995378	555	0	-0.12262	0.54525	0.59039	0.909155	387	1	0.065366
MEIS2	5	0.91137	0.88289	0.995378	556	0	-0.13436	0.53183	0.59038	0.909155	382	1	0.092675
PAGR1	5	0.91304	0.90032	0.995378	557	0	-0.090495	0.43893	0.59038	0.909155	352	2	0.12736
RAB11B	5	0.91611	0.90033	0.995378	558	0	-0.15621	0.39592	0.55635	0.909155	322	2	0.25706
ACAP3	5	0.91692	0.90033	0.995378	559	0	0.058653	0.0033365	0.022102	0.73617	14	3	1.2712
KCNJ11	5	0.91771	0.90033	0.995378	560	0	-0.15159	0.54368	0.59039	0.909155	386	1	-0.006662
ITGB2	5	0.9185	0.90033	0.995378	561	0	0.017483	0.65585	0.59039	0.909155	425	1	0.17385
MLLT4	5	0.91929	0.91573	0.995378	562	0	-0.066785	0.10317	0.32299	0.909155	137	2	0.35944
WDR34	5	0.91949	0.91573	0.995378	563	0	-0.10861	0.056029	0.12394	0.75922	96	2	0.35837
FAM213B	5	0.92007	0.91573	0.995378	564	0	0.088594	0.019627	0.071255	0.73617	43	3	0.48324
OR2A7	5	0.92313	0.91573	0.995378	565	0	-0.071336	0.50904	0.59038	0.909155	374	1	0.13126
PRRT2	5	0.92388	0.91573	0.995378	567	0	-0.10699	0.017345	0.068781	0.73617	39	3	0.74579
NXT1	5	0.92573	0.91573	0.995378	568	0	-0.14854	0.098418	0.27014	0.909155	130	2	0.68495
OSR2	5	0.92932	0.91573	0.995378	569	0	-0.082822	0.39915	0.55635	0.909155	325	1	0.41239
ODC1	5	0.9326	0.91573	0.995378	570	0	0.14134	0.10742	0.32887	0.909155	146	3	0.38681
ANXA2R	4	0.9355	0.87758	0.995378	571	0	-0.014959	0.79298	0.73903	0.957904	480	0	0.14625
SOX8	4	0.93565	0.87758	0.995378	572	0	0.0029013	0.31108	0.4633	0.909155	284	1	0.07997
RAB13	5	0.93673	0.91574	0.995378	573	0	0.13677	0.01497	0.067141	0.73617	36	3	0.86165
RAB43	5	0.93785	0.91574	0.995378	574	0	0.068535	0.059353	0.12394	0.75922	104	1	0.25469
GLIPR1L1	5	0.93879	0.91574	0.995378	575	0	-0.10771	0.14129	0.33689	0.909155	184	3	0.63316
IDI2	5	0.93895	0.91574	0.995378	576	0	0.1332	0.23324	0.38762	0.909155	242	2	0.35667
RFX5	5	0.94065	0.91574	0.995378	577	0	-0.030928	0.022509	0.071255	0.73617	49	2	0.29301
SLC35A3	4	0.94115	0.87758	0.995378	578	0	-0.0012986	0.073498	0.21568	0.909155	114	2	0.33161
MNX1	5	0.94156	0.91574	0.995378	579	0	0.12327	0.072343	0.12395	0.75922	113	3	0.2662
STT3B	5	0.94202	0.91574	0.995378	580	0	-0.041424	0.10443	0.323	0.909155	139	2	0.30746
DMTF1	4	0.94391	0.87758	0.995378	581	0	0.068691	0.035274	0.080704	0.73617	70	2	0.50548
FAM111A	7	0.9445	0.92318	0.995378	582	0	0.01492	0.099451	0.22834	0.909155	131	4	0.54619
PDE9A	5	0.94819	0.91574	0.995378	583	0	0.48433	0.0029923	0.022092	0.73617	11	4	0.568
GPR182	4	0.94823	0.89302	0.995378	584	0	0.088822	0.35688	0.49786	0.909155	304	1	0.20593
C14orf37	5	0.94942	0.91574	0.995378	585	0	0.14706	0.64766	0.59039	0.909155	423	1	0.22338
MID1IP1	5	0.94982	0.91574	0.995378	586	0	0.10115	0.042631	0.09361	0.73617	79	3	0.50331
MAZ	5	0.95048	0.91574	0.995378	587	0	-0.063969	0.41993	0.55636	0.909155	339	2	0.18448
SLC20A1	5	0.95257	0.91574	0.995378	588	0	0.023164	0.020726	0.071255	0.73617	45	3	0.68083
PCCA	5	0.95616	0.92974	0.995378	590	0	0.20692	0.0081601	0.041318	0.73617	22	3	0.51119
ZNF584	5	0.9584	0.92974	0.995378	591	0	0.060967	0.053104	0.12394	0.75922	93	3	0.41464
FAM71F2	5	0.95897	0.92974	0.995378	592	0	0.027831	0.36933	0.52066	0.909155	312	2	0.40474
HIAT1	5	0.96446	0.92975	0.995378	593	0	0.011275	0.13134	0.33688	0.909155	169	3	0.22688
FGF3	5	0.96546	0.92975	0.995378	595	0	0.036833	0.76431	0.69064	0.957904	465	1	0.28065
SEPT9	5	0.96595	0.92975	0.995378	596	0	0.14252	0.10274	0.32299	0.909155	135	3	0.45996
GCLC	5	0.96943	0.92975	0.995378	598	0	0.14007	0.71391	0.62371	0.909155	450	1	0.25906
SGMS1	5	0.96997	0.92975	0.995378	599	0	-0.017204	0.92808	0.92823	1	563	0	0.12071
FBXL22	5	0.97006	0.92975	0.995378	600	0	-0.003579	0.012394	0.066267	0.73617	30	3	0.40345
DHRS12	5	0.97229	0.92975	0.995378	602	0	-0.012092	0.063726	0.12395	0.75922	105	3	0.52585
SAPCD1	5	0.97262	0.92975	0.995378	603	0	0.048338	0.1112	0.32887	0.909155	149	2	0.22655
EDEM1	5	0.97327	0.92975	0.995378	604	0	0.033498	0.1377	0.33688	0.909155	177	3	0.5606
VSIG10L	10	0.86805	0.94464	0.999574	532	2	-0.41551	0.01667	0.099721	0.75922	38	6	0.37008
NTF4	10	0.87405	0.94465	0.999574	537	1	-0.037158	0.029813	0.15807	0.909155	64	5	0.93665
SLC16A1	10	0.88579	0.94465	0.999574	544	1	-0.14353	0.11931	0.31343	0.909155	157	3	0.57785
IHH	5	0.97477	0.94101	0.999574	605	0	0.29917	0.011294	0.06572	0.73617	29	4	0.86811
TMEM179B	5	0.97485	0.94101	0.999574	606	0	0.22654	0.010891	0.06572	0.73617	27	4	0.644
TMEM69	5	0.97568	0.94102	0.999574	607	0	0.18354	0.022233	0.071255	0.73617	48	3	0.45686
ARHGAP5	5	0.97583	0.94102	0.999574	608	0	0.094498	0.61126	0.59039	0.909155	406	1	0.15488
FOXP1	17	0.8038	0.95495	1	483	4	-0.47583	0.056035	0.33645	0.909155	97	8	1.0374
CGB7	10	0.92382	0.95928	1	566	1	-0.19936	0.010211	0.062332	0.73617	26	4	0.87825
USP2	10	0.95602	0.96696	1	589	1	-0.33098	0.80629	0.85711	1	490	1	0.42908
KLK11	10	0.96466	0.96696	1	594	1	-0.18189	0.23572	0.56368	0.909155	244	3	0.32056
LPP	10	0.96785	0.96696	1	597	1	-0.034125	0.0012016	0.022867	0.73617	4	6	0.92605
IL17D	10	0.97053	0.96696	1	601	1	-0.13999	0.023763	0.15506	0.909155	52	6	0.45302
DUSP28	5	0.97679	0.95962	1	609	0	0.10796	0.025383	0.071265	0.73617	57	2	0.48392
FAM166A	5	0.98075	0.97817	1	610	0	0.081986	0.41501	0.55636	0.909155	335	2	0.21513
ADAMTSL4	5	0.9813	0.97818	1	611	0	0.13964	0.056823	0.12394	0.75922	99	3	0.52463
CD44	5	0.98136	0.97818	1	612	0	0.18457	0.0034535	0.022102	0.73617	15	3	0.60615
PIGM	5	0.9826	0.97818	1	613	0	0.037772	0.26158	0.40015	0.909155	255	2	0.24268
ZNFX1	5	0.98328	0.97818	1	614	0	0.27668	0.05864	0.12394	0.75922	103	3	0.69309
RASSF5	5	0.9835	0.98219	1	615	0	0.070157	0.11479	0.32888	0.909155	153	3	0.69472
TTLL10	10	0.98356	0.97429	1	616	0	-0.13565	0.10542	0.26557	0.909155	142	5	0.27626
CHMP4B	5	0.98533	0.9822	1	617	0	0.34805	0.013136	0.066277	0.73617	32	4	0.39421
TINAGL1	5	0.98543	0.98597	1	618	0	0.51974	0.0026337	0.012763	0.73617	10	4	0.69494
TAOK3	10	0.98581	0.97429	1	619	0	-0.32525	0.019031	0.15377	0.909155	42	4	0.83955
ENO4	4	0.98596	0.98803	1	620	0	0.27498	0.045284	0.083088	0.73617	82	3	0.39102
SPTAN1	5	0.98621	0.98896	1	621	0	0.20035	0.0099895	0.046823	0.73617	25	4	0.25351
TSPAN4	10	0.98649	0.97429	1	622	0	-0.18274	0.19086	0.49313	0.909155	216	4	0.67911
KLK6	4	0.98689	0.99292	1	623	0	0.37947	0.032322	0.080704	0.73617	67	3	0.38824
TMEM223	5	0.98784	0.98897	1	624	0	0.11493	0.024878	0.071255	0.73617	55	3	0.50219
MAP3K9	5	0.98876	0.98897	1	625	0	0.10827	0.84118	0.7564	0.957904	512	0	0.44742
CST3	5	0.98916	0.98897	1	626	0	0.33142	0.0095476	0.041318	0.73617	24	4	0.7771
SLC4A11	5	0.98924	0.98897	1	627	0	0.22591	0.08376	0.24182	0.909155	122	3	0.78187
SLC39A1	5	0.98954	0.99363	1	628	0	0.15986	0.018184	0.068791	0.73617	40	4	1.0291
PPP1R26	5	0.98958	0.99363	1	629	0	0.20895	0.1332	0.33688	0.909155	172	2	0.33198
SDCBP2	5	0.99039	0.9952	1	630	0	0.079013	0.030077	0.071265	0.73617	65	3	0.77773
CTBP1	5	0.99177	0.9952	1	631	0	0.49729	0.0012447	0.005728	0.642932	5	4	1.3242
GDI1	5	0.99273	0.99521	1	632	0	0.19761	0.035466	0.0936	0.73617	72	3	0.68972
FKBP2	5	0.99387	0.99521	1	633	0	0.19537	0.02027	0.071255	0.73617	44	4	0.70671
TOR1AIP2	5	0.99592	0.9982	1	634	0	0.3962	0.0083938	0.041318	0.73617	23	4	0.42933
AXIN1	5	0.99597	0.9982	1	635	0	0.63533	0.00059556	0.0054697	0.642932	2	4	0.94965
CLDN9	5	0.99925	0.99988	1	636	0	0.43286	0.00074706	0.0054895	0.642932	3	5	0.7141

## Sheet: PCG in vivo screen
id	num	neg|score	neg|p-value	neg|fdr	neg|rank	neg|goodsgrna	neg|lfc	pos|score	pos|p-value	pos|fdr	pos|rank	pos|goodsgrna	pos|lfc
RPL14	4	2.3519e-06	4.9679e-06	0.003165	1	4	-1.5601	1	1	1	636	0	-1.4025
ATP6AP1	5	4.4402e-05	0.00024343	0.077532	2	3	-1.7171	0.99777	0.99715	1	632	0	-0.30259
GINS2	5	0.00017938	0.0015848	0.112869	6	3	-1.7317	0.82139	0.64548	0.798384	521	1	-0.42911
POLD3	5	0.00022324	0.0015947	0.112869	7	4	-2.0076	0.95621	0.90025	0.944753	606	0	-1.4254
VPS28	4	0.00044103	0.0010681	0.112869	9	3	-2.0372	0.97486	0.95917	0.996693	612	0	-1.3087
PHB2	5	7.7206e-05	0.0015848	0.112869	3	4	-1.7781	0.99098	0.98141	1	623	0	-1.4071
RPS6	5	7.7227e-05	0.0015848	0.112869	4	3	-1.6252	0.99884	0.99807	1	633	0	-0.54725
KIF23	5	0.00010098	0.0015848	0.112869	5	5	-2.396	0.99943	0.99897	1	635	0	-1.0525
CTNNB1	5	0.0002558	0.0015947	0.112869	8	4	-1.5062	0.99912	0.99807	1	634	0	-1.3502
VPS36	5	0.0011791	0.0046053	0.244989	11	4	-2.0656	0.36655	0.38349	0.658121	341	1	-0.69326
POLR2L	5	0.0014826	0.0046152	0.244989	12	3	-1.0547	0.98413	0.97166	0.996693	620	0	-0.047384
POLR2A	5	0.0011005	0.0046053	0.244989	10	3	-1.4313	0.99772	0.99714	1	631	0	-0.5699
NXT1	5	0.0046602	0.028272	0.665645	18	4	-1.3596	0.12587	0.075448	0.274665	172	1	-0.67782
PCNA	5	0.0021981	0.020185	0.665645	15	2	-2.2603	0.2084	0.26169	0.546576	257	2	0.599
FBXO5	5	0.0022927	0.020185	0.665645	16	3	-2.077	0.31073	0.31785	0.634707	314	2	0.53557
LIN9	5	0.0065828	0.030895	0.665645	26	3	-1.7225	0.43281	0.39687	0.658121	376	1	-0.36745
RGS2	5	0.0078386	0.033081	0.665645	28	3	-1.6734	0.56952	0.45975	0.658121	439	2	0.69351
HAS2	4	0.0096606	0.029922	0.665645	31	3	-0.86676	0.70352	0.52315	0.710413	478	1	-0.84832
CHRAC1	5	0.006467	0.029206	0.665645	25	3	-2.6196	0.76878	0.57092	0.733214	499	1	0.35908
PSMB3	5	0.0059757	0.028282	0.665645	23	3	-1.9843	0.82506	0.64548	0.798384	522	1	0.050873
TEFM	5	0.0020503	0.019698	0.665645	14	4	-1.0705	0.85354	0.72019	0.840236	535	1	-0.76517
C19orf71	5	0.0050069	0.028282	0.665645	19	3	-1.6058	0.83535	0.72019	0.840236	527	1	0.16806
ZYX	5	0.0078386	0.033081	0.665645	27	4	-1.2399	0.84516	0.72019	0.840236	532	1	-0.58537
NELFB	4	0.015587	0.033439	0.665645	38	3	-1.4392	0.85531	0.73833	0.858236	536	0	-0.85441
CMTM8	4	0.0063048	0.029912	0.665645	24	2	-2.4551	0.90177	0.79299	0.895985	565	0	-0.55434
ZCCHC9	4	0.014027	0.033429	0.665645	37	2	-1.0352	0.9109	0.793	0.895985	576	0	-0.19567
RPL10	5	0.0018879	0.019688	0.665645	13	3	-2.0016	0.94318	0.86277	0.912943	599	0	-0.37214
CRB3	4	0.0095074	0.029922	0.665645	30	2	-2.5784	0.92839	0.87643	0.925851	590	0	-0.17407
RAB11FIP2	5	0.0058514	0.028282	0.665645	22	4	-1.8458	0.96047	0.91518	0.958835	608	0	-0.68563
ITGA3	5	0.0026485	0.020185	0.665645	17	3	-1.6425	0.97697	0.97165	0.996693	615	0	-0.10062
CDC20	5	0.0051229	0.028282	0.665645	21	3	-0.90585	0.97789	0.97165	0.996693	616	0	-0.28382
EIF6	5	0.005107	0.028282	0.665645	20	4	-1.4733	0.99659	0.99483	1	630	0	-0.48565
CLCF1	5	0.009923	0.036201	0.678239	32	4	-1.0149	0.15447	0.21906	0.546576	198	1	-0.47865
HOXD3	5	0.0094973	0.036201	0.678239	29	2	-0.75583	0.36425	0.38349	0.658121	340	2	0.35423
C2CD4D	5	0.025783	0.057255	0.792859	49	3	-1.6745	0.094929	0.06891	0.274665	140	2	0.61718
SHCBP1	5	0.020776	0.057255	0.792859	43	3	-1.1435	0.24754	0.2617	0.546576	287	2	0.22552
TIAF1	5	0.020753	0.057255	0.792859	42	2	-2.4432	0.17968	0.23841	0.546576	226	3	0.55207
SP140L	5	0.013765	0.057245	0.792859	36	2	-2.6478	0.33753	0.38348	0.658121	327	1	-0.13738
PVRL1	5	0.010952	0.052844	0.792859	33	2	-1.0476	0.35868	0.38348	0.658121	337	2	0.32544
TONSL	5	0.01239	0.052854	0.792859	35	3	-2.1453	0.45287	0.41443	0.658121	388	2	0.54066
MTX1	5	0.019206	0.057245	0.792859	40	2	-1.8235	0.42904	0.39687	0.658121	371	2	0.59829
CCNO	5	0.023968	0.057255	0.792859	47	2	-0.82507	0.50459	0.45975	0.658121	411	2	0.3344
MAP3K9	5	0.023729	0.057255	0.792859	46	3	-0.99195	0.7642	0.57092	0.733214	495	1	-0.61782
DHX35	5	0.023463	0.057255	0.792859	45	3	-0.98968	0.89561	0.81439	0.895985	558	0	-0.42499
ALOX12	5	0.024396	0.057255	0.792859	48	2	-1.4697	0.91287	0.8144	0.895985	579	0	-0.028564
SOCS3	5	0.022416	0.057255	0.792859	44	3	-1.4995	0.91675	0.8395	0.898771	582	0	0.079852
MED26	5	0.028275	0.063882	0.847772	51	2	-1.6987	0.37848	0.38349	0.658121	353	2	0.69698
EHMT1	5	0.026841	0.063872	0.847772	50	3	-0.65276	0.98796	0.9814	1	622	0	-0.27608
SLC16A1	10	0.0117	0.066565	0.865345	34	4	-2.6131	0.29155	0.41229	0.658121	307	4	0.69556
ATMIN	3	0.081137	0.16162	1	110	2	-0.78728	0.0013195	0.00064086	0.087025	6	1	-0.78728
ID3	5	0.11794	0.30108	1	135	1	-0.3716	0.00023201	0.00021362	0.087025	1	3	1.7488
DUSP28	5	0.35939	0.57941	1	278	1	0.22492	0.00042888	0.0007899	0.087025	2	3	1.2635
SEPT9	5	0.94161	0.96537	1	578	0	0.041069	0.00073314	0.0008197	0.087025	5	3	0.6573
SPTAN1	5	0.94796	0.96538	1	587	0	0.28762	0.00057839	0.00079983	0.087025	3	3	1.007
ISM1	5	0.98713	0.99713	1	626	0	0.59248	0.00068537	0.00079983	0.087025	4	4	1.0873
FAM166A	5	0.99802	0.99978	1	636	0	0.41345	0.0019784	0.00098861	0.089964	7	5	0.73024
PRRT3	5	0.66302	0.63873	1	413	1	0.78147	0.0025859	0.0012966	0.091772	11	4	0.87026
TMPO	5	0.96639	0.97751	1	604	0	0.66524	0.0025117	0.0012867	0.091772	10	4	0.85427
THBS3	9	0.27469	0.57411	1	241	1	-0.0077635	0.0023117	0.0022703	0.131473	8	6	0.89456
WDR81	9	0.38543	0.63474	1	284	1	0.014305	0.0023788	0.0022703	0.131473	9	6	0.8763
PAGR1	5	0.74759	0.81453	1	464	0	0.082789	0.0030011	0.0029261	0.133137	13	3	1.1062
COL18A1	5	0.87544	0.91343	1	535	0	-0.025628	0.003038	0.0029261	0.133137	14	3	1.116
NUP50	5	0.99706	0.99946	1	635	0	0.40643	0.0029411	0.0029261	0.133137	12	5	0.73226
POMZP3	5	0.58402	0.63872	1	367	1	0.025031	0.0036614	0.0033533	0.142405	15	2	1.0185
MORC2	5	0.462	0.60911	1	320	1	-0.21357	0.0065828	0.0057379	0.166139	22	2	0.35743
STK3	5	0.76696	0.81453	1	473	0	-0.08685	0.0054241	0.005728	0.166139	20	3	0.92325
WDR11	5	0.94671	0.96537	1	585	0	0.20388	0.0051229	0.005728	0.166139	19	3	0.83203
TMEM44	5	0.67513	0.69735	1	423	1	0.39845	0.0076945	0.0057379	0.166139	23	4	0.77656
VAMP1	5	0.91893	0.94952	1	564	0	0.56559	0.0049548	0.005728	0.166139	17	4	0.8367
FBXL22	5	0.97072	0.9886	1	610	0	0.57152	0.006163	0.0057379	0.166139	21	4	0.76444
OR2A7	5	0.99498	0.99945	1	634	0	0.41108	0.0050219	0.005728	0.166139	18	5	0.80781
CEBPB	5	0.44756	0.57942	1	314	1	-0.16674	0.0094973	0.0088975	0.194455	24	1	-0.017577
FOXQ1	5	0.69378	0.72651	1	434	1	-0.28086	0.012405	0.018456	0.194455	31	1	0.0039096
UXT	5	0.053805	0.12717	1	83	2	-0.7368	0.028275	0.020453	0.194455	68	2	0.24642
ATXN1	5	0.24998	0.36649	1	222	2	-0.4032	0.010901	0.018048	0.194455	28	2	0.73154
HNF4A	5	0.30689	0.5577	1	264	2	-0.59656	0.016754	0.018466	0.194455	42	2	0.66896
YEATS4	5	0.62317	0.63873	1	390	1	-0.12314	0.015306	0.018456	0.194455	40	2	0.64564
HERPUD2	5	0.66486	0.66846	1	415	1	-0.37198	0.013856	0.018456	0.194455	33	2	0.80819
BAIAP2	5	0.69718	0.75635	1	437	1	-0.20614	0.025713	0.020443	0.194455	64	2	0.90334
PCMTD1	5	0.71211	0.75636	1	447	1	0.11354	0.022528	0.019191	0.194455	54	2	0.63424
BHLHE41	5	0.76924	0.81453	1	474	0	-0.028021	0.021087	0.019181	0.194455	51	2	0.39653
MVB12A	5	0.23815	0.36649	1	214	2	-0.65744	0.018741	0.019181	0.194455	46	3	0.99839
TAGLN2	4	0.40224	0.51402	1	292	1	0.47804	0.022004	0.015485	0.194455	52	3	0.91178
ZNF850	5	0.54089	0.60912	1	353	1	0.086855	0.024266	0.019191	0.194455	59	3	0.84232
ZNF566	5	0.61436	0.63873	1	385	1	0.2889	0.019448	0.019181	0.194455	49	3	0.87669
DUSP5	5	0.81196	0.81454	1	500	0	0.024892	0.019441	0.019181	0.194455	48	3	1.0277
MAZ	5	0.81653	0.8393	1	504	0	0.19286	0.013167	0.018456	0.194455	32	3	0.81389
CKB	5	0.82139	0.8393	1	506	0	0.15603	0.024657	0.019191	0.194455	61	3	1.0629
ATP6V0E2	5	0.9008	0.92685	1	547	0	0.22553	0.027059	0.020453	0.194455	65	3	1.1117
COLCA2	5	0.90622	0.92685	1	552	0	0.076424	0.019095	0.019181	0.194455	47	3	1.211
CLDN9	5	0.94296	0.96537	1	580	0	0.34604	0.023463	0.019191	0.194455	56	3	0.96448
TMEM167B	5	0.9437	0.96537	1	581	0	0.16993	0.014558	0.018456	0.194455	35	3	0.81515
ADAMTSL4	5	0.94824	0.96538	1	588	0	0.27589	0.019566	0.019181	0.194455	50	3	1.0872
SEMA5A	5	0.97063	0.9886	1	609	0	0.45722	0.025405	0.020443	0.194455	62	3	0.69416
IGFBP1	5	0.97654	0.99346	1	616	0	0.31571	0.012199	0.018058	0.194455	30	3	0.84409
AP2B1	4	0.97789	0.99335	1	617	0	0.62617	0.015271	0.013498	0.194455	38	3	0.9746
ERBB2IP	4	0.98071	0.99336	1	620	0	0.52041	0.014651	0.013488	0.194455	37	3	0.83733
TUBA1B	5	0.9901	0.99714	1	628	0	0.23825	0.016949	0.018466	0.194455	43	3	1.0944
KLK11	10	0.11528	0.3793	1	133	1	-0.50487	0.025435	0.013677	0.194455	63	4	1.0374
FKBP2	5	0.30087	0.5577	1	257	1	0.41366	0.023847	0.019191	0.194455	58	4	0.56383
PCGF1	5	0.61058	0.63873	1	382	1	0.51154	0.022043	0.019191	0.194455	53	4	0.70096
MIF4GD	5	0.64161	0.63873	1	401	1	0.36563	0.028177	0.020453	0.194455	67	4	0.87105
FAM111A	7	0.74687	0.77136	1	463	1	-0.12967	0.015299	0.015584	0.194455	39	4	0.69028
PEX26	5	0.80768	0.81454	1	496	0	0.49608	0.01627	0.018466	0.194455	41	4	0.71949
GPBP1L1	5	0.95958	0.97196	1	600	0	0.42138	0.01761	0.018466	0.194455	45	4	0.97739
RBPMS	5	0.97158	0.9886	1	612	0	0.45157	0.010365	0.018048	0.194455	27	4	1.0956
GNRH1	5	0.98416	0.99615	1	622	0	0.483	0.014569	0.018456	0.194455	36	4	0.80432
CHMP4B	5	0.9916	0.9979	1	630	0	0.63414	0.009923	0.018048	0.194455	25	4	0.66217
USP43	5	0.99442	0.99855	1	633	0	0.42048	0.022842	0.019191	0.194455	55	4	0.58626
SLC22A18	10	0.38861	0.66663	1	287	2	-0.84593	0.0037355	0.007745	0.194455	16	5	1.4062
ZEB1	9	0.58494	0.78875	1	368	2	-1.1224	0.014534	0.0089869	0.194455	34	5	0.70231
TSPAN4	9	0.85699	0.86102	1	526	1	-0.25005	0.017342	0.0089969	0.194455	44	5	1.0122
EIF4A2	10	0.97185	0.97373	1	613	0	-0.1196	0.010093	0.011123	0.194455	26	6	0.98944
TAOK3	10	0.97901	0.98565	1	619	0	-0.00084633	0.011603	0.011799	0.194455	29	6	1.2366
GJD3	10	0.29155	0.59544	1	249	1	-0.28875	0.023783	0.013239	0.194455	57	7	0.87188
ACACB	10	0.62743	0.81089	1	393	1	-0.40927	0.024368	0.013239	0.194455	60	7	0.78146
ZBED5	5	0.80052	0.81454	1	492	0	-0.1403	0.029708	0.0224	0.206797	69	2	0.73308
HOXC11	5	0.2959	0.55769	1	254	1	0.44656	0.029772	0.0224	0.206797	70	4	0.49928
SLMAP	5	0.9139	0.94952	1	561	0	-0.062201	0.033996	0.027527	0.219185	78	1	0.27527
PKD1L1	3	0.08171	0.16162	1	111	1	0.60139	0.056584	0.027219	0.219185	113	2	0.60139
RAI1	3	0.3256	0.4081	1	273	1	0.75483	0.054214	0.027219	0.219185	111	2	0.75483
HERPUD1	5	0.73211	0.78643	1	460	0	0.0047585	0.031568	0.027517	0.219185	73	3	0.77932
RDH5	5	0.8698	0.91343	1	530	0	0.10776	0.030412	0.024944	0.219185	71	3	0.78675
DVL1	5	0.95704	0.96538	1	598	0	0.20816	0.032568	0.027517	0.219185	74	3	0.72254
EPHA4	5	0.96327	0.97197	1	602	0	0.13314	0.032569	0.027517	0.219185	75	3	0.78173
EPS15	3	0.9727	0.98873	1	614	0	0.55999	0.027302	0.027209	0.219185	66	3	0.55999
SUDS3	5	0.87349	0.91343	1	534	0	0.34803	0.033031	0.027517	0.219185	76	4	0.67424
P4HA1	5	0.97132	0.9886	1	611	0	0.31473	0.033264	0.027517	0.219185	77	4	0.88625
MDM4	5	0.99125	0.99714	1	629	0	0.50731	0.031315	0.027517	0.219185	72	4	0.69786
DPH5	5	0.7254	0.78642	1	456	0	-0.31248	0.036846	0.03181	0.241297	85	1	0.17067
NR2F1	5	0.91635	0.94952	1	563	0	0.043405	0.035421	0.03181	0.241297	82	2	0.73042
DHRS3	5	0.60047	0.63872	1	378	1	0.35353	0.038051	0.031819	0.241297	86	4	0.54469
UBTF	5	0.95633	0.96538	1	597	0	0.48585	0.036157	0.03181	0.241297	83	4	0.58866
CD151	5	0.052828	0.12717	1	79	2	-0.74791	0.12192	0.075448	0.274665	165	1	0.17422
EMG1	5	0.086915	0.23317	1	113	2	-1.0815	0.11129	0.06892	0.274665	154	1	0.47704
BHLHE40	5	0.11262	0.30108	1	132	1	0.011069	0.049587	0.064578	0.274665	105	1	0.24868
OSR2	5	0.24938	0.36649	1	221	2	-0.61536	0.055207	0.064578	0.274665	112	1	0.19216
COL14A1	5	0.26615	0.52322	1	234	2	-0.62862	0.07742	0.064588	0.274665	129	1	0.14178
RNASEH1	5	0.31832	0.57941	1	270	1	-0.22687	0.12456	0.075448	0.274665	169	1	0.11258
ELF3	4	0.38775	0.48158	1	286	1	-0.91288	0.03531	0.038308	0.274665	81	1	-0.6677
VPS9D1	5	0.66791	0.66847	1	417	1	-0.3292	0.13505	0.075458	0.274665	184	1	0.24007
ATXN7L3	5	0.66852	0.66847	1	418	1	-0.14689	0.048178	0.045392	0.274665	102	1	0.31268
FOXJ1	5	0.89657	0.92684	1	543	0	0.2187	0.12982	0.075458	0.274665	177	1	0.28594
KCNJ11	5	0.037449	0.12716	1	63	3	-1.2309	0.052401	0.064578	0.274665	108	2	0.39846
ADNP	5	0.043207	0.12717	1	72	3	-1.2408	0.039843	0.045382	0.274665	88	2	0.75338
GDI1	5	0.066366	0.2063	1	93	2	-0.8463	0.13113	0.075458	0.274665	179	2	0.38262
ADAP2	5	0.074147	0.21772	1	104	2	-0.90415	0.071279	0.064588	0.274665	126	2	0.91284
ACTR1B	4	0.078647	0.22307	1	109	2	-0.98509	0.034374	0.038308	0.274665	80	2	0.75142
BRMS1	5	0.10319	0.28639	1	126	2	-1.2079	0.10134	0.06891	0.274665	147	2	0.51083
FCAMR	5	0.17633	0.36648	1	169	2	-0.74217	0.087006	0.064588	0.274665	137	2	0.34767
CUL1	5	0.21013	0.36649	1	196	2	-0.78124	0.042525	0.045382	0.274665	91	2	0.49687
GCSAM	5	0.26374	0.52322	1	232	2	-0.53053	0.1285	0.075458	0.274665	175	2	0.54597
FOXD2	5	0.28194	0.53813	1	246	1	-0.34208	0.12091	0.075448	0.274665	162	2	0.53952
ODF3B	4	0.2916	0.48157	1	250	1	0.1342	0.091162	0.062412	0.274665	138	2	0.46149
CTBP1	5	0.42813	0.57942	1	301	1	0.38857	0.084275	0.064588	0.274665	133	2	0.55784
RAB11B	4	0.46059	0.51403	1	319	1	0.31767	0.036792	0.038317	0.274665	84	2	0.63717
C17orf50	5	0.55679	0.63872	1	356	1	-0.013052	0.1219	0.075448	0.274665	164	2	0.61088
RASL10A	4	0.60795	0.64272	1	381	1	-0.015554	0.072682	0.048273	0.274665	127	2	0.7283
TM4SF1	5	0.65496	0.63873	1	408	1	0.19764	0.13188	0.075458	0.274665	180	2	0.64039
CDPF1	5	0.68223	0.7265	1	428	1	-0.21651	0.095159	0.06891	0.274665	141	2	0.63357
EXO5	5	0.6866	0.7265	1	429	1	0.16592	0.10594	0.06892	0.274665	150	2	0.43668
CRTC2	5	0.69207	0.72651	1	433	1	-0.55315	0.11458	0.06892	0.274665	156	2	1.0541
ABHD16B	5	0.69999	0.75635	1	440	1	-0.33159	0.11662	0.075448	0.274665	157	2	0.88718
PRSS22	5	0.72278	0.78642	1	452	0	0.15551	0.045465	0.045392	0.274665	96	2	1.3468
YAP1	5	0.72696	0.78642	1	459	0	0.11621	0.10056	0.06891	0.274665	145	2	0.34356
SAMD12	4	0.74542	0.76746	1	462	0	-0.050703	0.039281	0.038317	0.274665	87	2	0.93445
TRIM37	5	0.78036	0.81454	1	479	0	-0.092469	0.13748	0.075458	0.274665	186	2	0.70319
TYMP	5	0.78426	0.81454	1	485	0	-0.19296	0.068054	0.064578	0.274665	121	2	0.68955
ABHD11	5	0.78683	0.81454	1	486	0	-0.17826	0.058007	0.064578	0.274665	115	2	0.34039
ADRM1	5	0.85636	0.88052	1	525	0	0.12009	0.13375	0.075458	0.274665	182	2	0.61592
MFNG	5	0.87152	0.91343	1	532	0	-0.064621	0.081717	0.064588	0.274665	130	2	0.68227
HIST2H3A	4	0.90955	0.93313	1	556	0	0.20447	0.093988	0.062412	0.274665	139	2	0.58847
SLC39A1	5	0.9895	0.99714	1	627	0	0.34064	0.063587	0.064578	0.274665	117	2	0.53297
MYEOV	5	0.05319	0.12717	1	80	2	-1.4197	0.045355	0.045392	0.274665	95	3	0.82528
ZC3H12A	5	0.084959	0.23317	1	112	1	0.13414	0.12269	0.075448	0.274665	167	3	0.58912
IHH	5	0.12982	0.30109	1	143	1	0.14851	0.083398	0.064588	0.274665	131	3	1.0632
DDN	5	0.14416	0.30109	1	148	1	0.26155	0.096603	0.06891	0.274665	144	3	0.71642
MTA1	5	0.1703	0.36648	1	163	2	-0.8184	0.10883	0.06892	0.274665	151	3	1.1639
SDCBP2	5	0.1848	0.36648	1	176	1	-0.5036	0.074051	0.064588	0.274665	128	3	0.70615
SYNJ1	5	0.21184	0.36649	1	198	1	-0.35598	0.13087	0.075458	0.274665	178	3	0.6638
CEP72	5	0.26194	0.52322	1	229	2	-0.64046	0.13444	0.075458	0.274665	183	3	0.70902
OXR1	5	0.26948	0.52323	1	237	1	0.32687	0.067992	0.064578	0.274665	120	3	0.61143
SGMS1	5	0.30995	0.5577	1	266	2	-0.58507	0.070872	0.064588	0.274665	123	3	1.2143
GPBAR1	4	0.32976	0.48158	1	275	1	0.27074	0.10399	0.062422	0.274665	148	3	0.69992
EFHD2	5	0.34488	0.57941	1	277	1	-0.2399	0.11702	0.075448	0.274665	158	3	0.96774
CLDN20	5	0.36349	0.57941	1	279	1	0.0077342	0.052379	0.064578	0.274665	107	3	0.56266
KRT12	5	0.36756	0.57941	1	282	1	0.25999	0.12201	0.075448	0.274665	166	3	0.69238
KLC2	5	0.47963	0.60911	1	329	1	0.4971	0.095413	0.06891	0.274665	142	3	0.72345
PDE9A	5	0.52006	0.60912	1	343	1	-0.13298	0.12686	0.075448	0.274665	173	3	0.91936
WDR34	5	0.58908	0.63872	1	373	1	0.0010564	0.12919	0.075458	0.274665	176	3	0.57004
RNF32	5	0.68106	0.7265	1	426	1	-9.5854e-05	0.056862	0.064578	0.274665	114	3	0.63869
FGF3	5	0.68891	0.72651	1	431	1	-0.12114	0.086743	0.064588	0.274665	136	3	0.85232
BCAM	5	0.69831	0.75635	1	438	1	-0.37214	0.09571	0.06891	0.274665	143	3	0.60152
RNPEPL1	5	0.7233	0.78642	1	453	0	-0.0040122	0.045806	0.045392	0.274665	98	3	0.9104
LIN7C	5	0.74317	0.81453	1	461	0	-0.46525	0.10459	0.06892	0.274665	149	3	0.75146
CD63	5	0.77374	0.81453	1	475	0	0.1358	0.053019	0.064578	0.274665	110	3	0.82968
FGGY	5	0.79644	0.81454	1	491	0	0.24848	0.08618	0.064588	0.274665	135	3	0.53053
MNX1	5	0.80132	0.81454	1	493	0	0.19502	0.13621	0.075458	0.274665	185	3	0.48839
CEACAM20	5	0.82938	0.83931	1	508	0	0.13822	0.12101	0.075448	0.274665	163	3	0.54479
RAB13	5	0.83045	0.83931	1	509	0	0.22481	0.12404	0.075448	0.274665	168	3	0.65767
CEP170B	5	0.86005	0.88052	1	527	0	-0.20399	0.071238	0.064588	0.274665	125	3	0.80807
KCNK1	4	0.87189	0.90891	1	533	0	0.44267	0.042819	0.040354	0.274665	92	3	0.864
LIF	5	0.8987	0.92685	1	546	0	0.21822	0.041108	0.045382	0.274665	89	3	0.82803
SOX21	5	0.90753	0.93907	1	553	0	0.15531	0.047817	0.045392	0.274665	101	3	1.0747
EFCAB8	5	0.90905	0.93908	1	555	0	-0.030956	0.12815	0.075458	0.274665	174	3	0.49047
AXIN1	5	0.91098	0.94952	1	558	0	0.1348	0.1102	0.06892	0.274665	153	3	0.58441
HOXA9	5	0.92812	0.94953	1	569	0	0.25614	0.046768	0.045392	0.274665	100	3	0.47934
RIPK2	5	0.93023	0.94953	1	571	0	0.25008	0.12541	0.075448	0.274665	170	3	0.67358
PRKG1	5	0.93852	0.96537	1	576	0	0.33633	0.083868	0.064588	0.274665	132	3	0.91027
FAM213B	5	0.94384	0.96537	1	582	0	0.043295	0.13244	0.075458	0.274665	181	3	0.65981
CRLS1	5	0.95132	0.96538	1	590	0	0.1282	0.06998	0.064588	0.274665	122	3	0.58529
NR2C2	5	0.9752	0.99129	1	615	0	0.17036	0.052107	0.064578	0.274665	106	3	0.81103
CCRL2	5	0.98552	0.99615	1	623	0	0.29493	0.070986	0.064588	0.274665	124	3	0.59413
FAM71F2	5	0.98703	0.99713	1	625	0	0.33683	0.10113	0.06891	0.274665	146	3	0.66546
LPP	9	0.50822	0.75126	1	339	1	-0.6677	0.044202	0.069675	0.274665	94	4	0.80968
PPP1R14B	5	0.89752	0.92685	1	544	0	0.34248	0.049266	0.064578	0.274665	104	4	0.7739
ABCD4	5	0.94251	0.96537	1	579	0	0.28725	0.052621	0.064578	0.274665	109	4	0.56358
MYO1G	5	0.95093	0.96538	1	589	0	0.2817	0.041631	0.045382	0.274665	90	4	0.80042
ZNF584	5	0.96189	0.97196	1	601	0	0.26841	0.04602	0.045392	0.274665	99	4	0.35772
TMEM69	5	0.99267	0.99791	1	631	0	0.41425	0.049168	0.064578	0.274665	103	4	0.62784
GALNT3	5	0.99352	0.99791	1	632	0	0.38668	0.042874	0.045382	0.274665	93	4	0.71773
FXYD2	8	0.51353	0.73994	1	340	2	-0.6495	0.034082	0.057523	0.274665	79	5	0.80191
PSCA	10	0.39077	0.66663	1	288	3	-0.93129	0.045801	0.083754	0.303132	97	6	0.79178
NHSL1	10	0.030377	0.15388	1	53	1	-0.61782	0.059726	0.086367	0.310824	116	6	0.73791
NTF4	10	0.83291	0.88965	1	511	1	-0.83945	0.066066	0.088384	0.312781	119	3	0.84483
TRAF7	9	0.58516	0.78875	1	369	2	-0.87091	0.11297	0.087997	0.312781	155	5	0.49171
KRT8	10	0.3995	0.69152	1	290	1	-0.34264	0.064145	0.088374	0.312781	118	6	0.6214
MROH6	10	0.16893	0.48614	1	161	1	-0.2454	0.12052	0.094038	0.323794	161	2	0.33136
C1orf198	10	0.67068	0.84297	1	419	2	-0.58558	0.1099	0.094038	0.323794	152	2	0.99208
SLC1A5	10	0.30752	0.59545	1	265	2	-0.8214	0.085308	0.092577	0.323794	134	4	0.88698
TTLL10	10	0.15138	0.46551	1	153	1	-0.4914	0.12032	0.094038	0.323794	160	5	0.75402
TMEM184A	10	0.446	0.69153	1	312	1	0.031307	0.1179	0.094038	0.323794	159	5	0.58527
PORCN	10	0.26057	0.54452	1	228	3	-0.80339	0.14033	0.097922	0.333565	187	3	0.6028
RUSC1	10	0.47789	0.79176	1	328	2	-0.60405	0.12573	0.097912	0.333565	171	3	0.61502
BOLA2B	5	0.32691	0.57941	1	274	1	-0.10418	0.14932	0.15204	0.496673	196	1	0.0035979
ARID4A	5	0.23634	0.36649	1	213	2	-0.62767	0.14156	0.15203	0.496673	188	2	0.4692
ARHGEF5	5	0.49849	0.60911	1	334	1	-0.55088	0.14679	0.15204	0.496673	194	2	0.63122
KRT86	5	0.79021	0.81454	1	488	0	-0.30149	0.14471	0.15203	0.496673	191	2	0.72529
HYI	5	0.9521	0.96538	1	591	0	0.10433	0.14674	0.15204	0.496673	193	2	0.50665
TMEM223	5	0.8108	0.81454	1	499	0	-0.017891	0.14415	0.15203	0.496673	190	3	0.56282
ZNF407	5	0.90991	0.94952	1	557	0	0.257	0.14941	0.15204	0.496673	197	3	0.70014
ADAM15	5	0.94457	0.96537	1	583	0	0.47332	0.14306	0.15203	0.496673	189	3	0.64985
LETM2	10	0.29291	0.59544	1	252	3	-0.85632	0.16676	0.15878	0.513413	208	4	0.63517
IL17D	10	0.23244	0.54452	1	211	1	-0.20747	0.16514	0.15878	0.513413	206	5	0.57324
ZNF691	5	0.033634	0.12716	1	59	2	-1.5901	0.28307	0.2617	0.546576	304	1	0.046448
CPSF3L	5	0.043941	0.12717	1	74	1	-0.32022	0.20331	0.26169	0.546576	249	1	0.29982
DOCK3	5	0.053449	0.12717	1	81	3	-0.91876	0.2346	0.26169	0.546576	281	1	0.18211
FZD6	5	0.12586	0.30108	1	139	2	-0.88446	0.26146	0.2617	0.546576	294	1	0.63708
CORO1A	5	0.12785	0.30108	1	142	2	-1.094	0.19101	0.2476	0.546576	238	1	0.17925
SCO2	5	0.22345	0.36649	1	205	2	-0.65208	0.20819	0.26169	0.546576	256	1	-0.16401
DNAJC3	5	0.24107	0.36649	1	218	2	-0.30107	0.1773	0.23841	0.546576	223	1	0.39264
MRPS35	4	0.52473	0.54693	1	347	1	0.12603	0.20844	0.19833	0.546576	258	1	0.15483
UBD	5	0.59552	0.63872	1	375	1	-0.37214	0.22389	0.26169	0.546576	271	1	0.23573
HES4	5	0.63248	0.63873	1	396	1	0.065562	0.26719	0.2617	0.546576	297	1	0.63963
KAZALD1	4	0.65508	0.70637	1	409	0	-0.062931	0.16524	0.19832	0.546576	207	1	0.3322
NUDT19	4	0.65719	0.70637	1	411	0	-0.073351	0.24804	0.26139	0.546576	288	1	0.34651
RAB42	5	0.6787	0.69735	1	424	1	-0.22654	0.19964	0.26169	0.546576	246	1	0.40309
CAPN1	5	0.71802	0.75636	1	448	1	-0.35705	0.28082	0.2617	0.546576	302	1	0.21681
MLIP	4	0.72418	0.73837	1	454	0	-0.29123	0.18554	0.19833	0.546576	230	1	0.015755
MAPKAPK5	5	0.75577	0.81453	1	469	0	-0.37214	0.18605	0.24759	0.546576	232	1	0.25551
SLX1A	3	0.79272	0.83399	1	489	0	0.080293	0.20615	0.20943	0.546576	254	1	0.080293
ZNF254	5	0.83396	0.83931	1	512	0	0.02289	0.25915	0.2617	0.546576	293	1	0.18506
LHX1	5	0.85132	0.88052	1	521	0	-0.088703	0.26261	0.2617	0.546576	295	1	0.20015
ADAMTS6	5	0.90308	0.92685	1	548	0	0.065854	0.258	0.2617	0.546576	291	1	0.23727
TNFRSF14	5	0.90421	0.92685	1	549	0	-0.034304	0.21547	0.26169	0.546576	265	1	0.18294
DPP3	5	0.90577	0.92685	1	551	0	-0.091905	0.2763	0.2617	0.546576	301	1	0.38708
HIST1H2AG	5	0.036846	0.12716	1	62	2	-0.91288	0.16271	0.2384	0.546576	204	2	0.64046
PELI2	5	0.043207	0.12717	1	73	3	-1.2408	0.28551	0.2617	0.546576	305	2	0.56506
GLIPR1L1	5	0.096512	0.28638	1	120	1	0.047976	0.22149	0.26169	0.546576	268	2	0.60533
NDUFV1	10	0.12436	0.44322	1	137	4	-0.90891	0.18371	0.21755	0.546576	228	2	0.33012
ZNF143	5	0.15061	0.30109	1	152	1	-0.28402	0.17101	0.2384	0.546576	215	2	0.58125
INF2	5	0.17479	0.36648	1	167	1	-0.36168	0.23697	0.26169	0.546576	282	2	0.56512
SAPCD1	5	0.19348	0.36648	1	184	1	-0.080756	0.23222	0.26169	0.546576	278	2	0.66278
BSG	5	0.19728	0.36648	1	188	2	-1.3053	0.17085	0.2384	0.546576	214	2	0.74591
SOD1	5	0.20698	0.36648	1	194	1	-0.010196	0.2287	0.26169	0.546576	274	2	0.6279
NUDT13	5	0.21184	0.36649	1	197	1	-0.34884	0.29282	0.2617	0.546576	308	2	0.5121
PLS3	5	0.22988	0.36649	1	209	2	-0.47847	0.19841	0.26169	0.546576	242	2	0.4249
NRP1	4	0.25465	0.48157	1	224	1	0.021353	0.22963	0.19833	0.546576	276	2	0.64121
MYL12A	9	0.26935	0.558	1	236	3	-1.0651	0.16247	0.18172	0.546576	203	2	0.77732
VIM	5	0.27218	0.53812	1	239	2	-0.65942	0.22286	0.26169	0.546576	269	2	0.45686
PYGB	5	0.27399	0.53812	1	240	2	-0.61836	0.17227	0.23841	0.546576	219	2	0.52829
RAB6A	5	0.27974	0.53813	1	244	2	-0.64876	0.22929	0.26169	0.546576	275	2	0.70811
ENPP4	5	0.41105	0.57942	1	295	1	-0.91288	0.16975	0.2384	0.546576	210	2	0.42278
LAMP5	5	0.44573	0.57942	1	311	1	-0.2732	0.20382	0.26169	0.546576	251	2	0.55202
ANKRD42	5	0.46734	0.60911	1	322	1	-0.29005	0.18977	0.2476	0.546576	235	2	0.6237
VPS13B	5	0.47088	0.60911	1	325	1	-0.48036	0.28612	0.2617	0.546576	306	2	0.49107
HOXD8	4	0.50287	0.54693	1	337	1	-0.28266	0.19854	0.19833	0.546576	243	2	0.34845
C9orf173	5	0.55257	0.60912	1	355	1	-0.29121	0.24048	0.26169	0.546576	284	2	0.39741
KLK6	4	0.58539	0.57884	1	370	1	-0.064608	0.24043	0.21098	0.546576	283	2	0.55398
SDC4	5	0.59942	0.63872	1	377	1	-1.049	0.18575	0.24759	0.546576	231	2	0.90793
HOXA2	5	0.61572	0.63873	1	386	1	0.16372	0.20941	0.26169	0.546576	260	2	0.42753
NPPA	5	0.6338	0.63873	1	397	1	-0.17293	0.2522	0.2617	0.546576	289	2	0.39945
MICALL2	5	0.63837	0.63873	1	399	1	-0.29448	0.26856	0.2617	0.546576	298	2	0.41604
CHPF2	5	0.66609	0.66846	1	416	1	-0.15922	0.19023	0.2476	0.546576	237	2	0.47661
PRRT2	5	0.67094	0.69734	1	420	1	-0.42695	0.26615	0.2617	0.546576	296	2	0.73509
SOX8	5	0.67454	0.69734	1	422	1	-0.64032	0.24286	0.26169	0.546576	286	2	0.31815
MIB2	5	0.69435	0.72651	1	435	1	0.086176	0.21013	0.26169	0.546576	261	2	0.57651
ARMC5	5	0.71961	0.75636	1	450	1	0.079282	0.23281	0.26169	0.546576	279	2	0.4823
PDX1	5	0.76558	0.81453	1	471	0	-0.21003	0.24285	0.26169	0.546576	285	2	0.49376
STK32A	5	0.8065	0.81454	1	494	0	-0.10742	0.25774	0.2617	0.546576	290	2	0.49461
IDI2	5	0.80689	0.81454	1	495	0	0.0041299	0.25894	0.2617	0.546576	292	2	0.40576
PFKP	5	0.80846	0.81454	1	497	0	-0.16981	0.19472	0.2476	0.546576	239	2	0.42731
LIPT2	5	0.81368	0.82692	1	501	0	-0.24869	0.19927	0.26169	0.546576	245	2	0.5577
GAD1	5	0.81991	0.8393	1	505	0	-0.15655	0.26948	0.2617	0.546576	299	2	0.66885
GCLC	5	0.87009	0.91343	1	531	0	-0.1121	0.22461	0.26169	0.546576	272	2	0.84094
SSPN	5	0.92146	0.94952	1	565	0	0.15091	0.19813	0.26169	0.546576	241	2	0.49276
MCIDAS	5	0.93315	0.94953	1	574	0	0.021871	0.20554	0.26169	0.546576	252	2	0.48977
GPR182	4	0.9674	0.98863	1	605	0	0.31104	0.20873	0.19833	0.546576	259	2	0.53395
SLC44A3	5	0.96763	0.97752	1	606	0	0.19402	0.17523	0.23841	0.546576	220	2	0.67615
ENO4	4	0.97053	0.99138	1	608	0	0.3914	0.20779	0.19833	0.546576	255	2	0.54587
ALKBH6	5	0.093804	0.23318	1	117	1	0.10613	0.2196	0.26169	0.546576	266	3	0.49194
STT3B	5	0.09995	0.28638	1	123	2	-1.2131	0.18995	0.2476	0.546576	236	3	0.53201
MOCS2	5	0.14932	0.30109	1	150	1	0.045447	0.17204	0.23841	0.546576	218	3	0.62243
CGB7	10	0.17388	0.48615	1	166	3	-1.05	0.17687	0.21754	0.546576	222	3	0.68336
ORC2	5	0.19304	0.36648	1	183	2	-0.83628	0.16184	0.2384	0.546576	202	3	0.61772
INSIG1	5	0.24641	0.36649	1	219	2	-0.70709	0.213	0.26169	0.546576	262	3	0.64994
SERTAD4	5	0.26261	0.52322	1	231	1	0.18616	0.1854	0.24759	0.546576	229	3	0.61324
C2orf49	5	0.30417	0.5577	1	260	1	0.30866	0.21475	0.26169	0.546576	264	3	0.55527
RNF19A	5	0.3237	0.57941	1	272	1	-0.028346	0.17125	0.2384	0.546576	216	3	0.68019
C7orf49	5	0.41488	0.57942	1	297	1	0.32822	0.2236	0.26169	0.546576	270	3	0.59038
COPS8	5	0.45752	0.57942	1	318	1	0.094249	0.20347	0.26169	0.546576	250	3	0.47592
CRIM1	5	0.56777	0.63872	1	361	1	0.32241	0.15682	0.21906	0.546576	199	3	0.94872
PIGM	5	0.62384	0.63873	1	391	1	0.014367	0.17564	0.23841	0.546576	221	3	0.49795
TOR1AIP2	5	0.62752	0.63873	1	394	1	0.12087	0.17765	0.23841	0.546576	224	3	0.47997
TPD52L2	5	0.6866	0.7265	1	430	1	0.26646	0.18788	0.24759	0.546576	233	3	0.5786
CREB3L4	5	0.70278	0.75635	1	442	1	-0.35616	0.21388	0.26169	0.546576	263	3	0.4684
MAPK15	5	0.72173	0.78642	1	451	0	-0.34237	0.17045	0.2384	0.546576	213	3	0.57635
FAM207A	5	0.79021	0.81454	1	487	0	-0.27872	0.18954	0.2476	0.546576	234	3	0.57543
IRF2BPL	5	0.82506	0.8393	1	507	0	0.26019	0.15735	0.22743	0.546576	200	3	0.58314
SNTB1	5	0.84116	0.88051	1	516	0	-0.012686	0.1703	0.2384	0.546576	212	3	0.6179
ARFGAP2	5	0.84875	0.88051	1	519	0	0.095348	0.15914	0.22744	0.546576	201	3	0.65096
CD2AP	5	0.8548	0.88052	1	524	0	-0.1443	0.23306	0.26169	0.546576	280	3	0.45217
TOR1AIP1	5	0.87572	0.91343	1	536	0	0.14013	0.17909	0.23841	0.546576	225	3	0.59031
RASGRF2	5	0.89799	0.92685	1	545	0	-0.14451	0.1992	0.26169	0.546576	244	3	0.36172
RSBN1L	5	0.91307	0.94952	1	560	0	0.1462	0.18212	0.24759	0.546576	227	3	0.55546
RFX5	5	0.92522	0.94953	1	568	0	0.311	0.23215	0.26169	0.546576	277	3	0.59121
TPRG1	9	0.93302	0.95273	1	573	0	-0.39155	0.1492	0.17877	0.546576	195	3	0.55481
ARHGAP5	5	0.94755	0.96537	1	586	0	0.050763	0.16378	0.2384	0.546576	205	3	0.47833
RASSF5	5	0.95375	0.96538	1	594	0	0.38862	0.17006	0.2384	0.546576	211	3	0.67954
EDEM1	5	0.95728	0.96538	1	599	0	0.17911	0.16808	0.2384	0.546576	209	3	0.74181
HIST4H4	5	0.9646	0.97197	1	603	0	0.19541	0.22093	0.26169	0.546576	267	3	0.53797
H1FX	5	0.98269	0.99614	1	621	0	0.28853	0.20605	0.26169	0.546576	253	3	0.50614
CREBZF	5	0.98576	0.99615	1	624	0	0.35856	0.20133	0.26169	0.546576	247	3	0.69557
TNK2	10	0.017604	0.12202	1	39	5	-1.7362	0.22833	0.23724	0.546576	273	4	0.69054
KAT8	10	0.5234	0.79176	1	345	1	-0.45684	0.17162	0.21754	0.546576	217	4	0.76572
APC	10	0.96978	0.97373	1	607	0	-0.32373	0.1969	0.2203	0.546576	240	4	0.75435
VSIG10L	10	0.13607	0.45158	1	146	2	-0.862	0.20147	0.2203	0.546576	248	5	0.45944
JRK	9	0.24925	0.48471	1	220	3	-0.68969	0.14582	0.17877	0.546576	192	5	0.62396
BACE2	3	0.67388	0.72274	1	421	0	-0.15225	0.27285	0.27524	0.572961	300	1	-0.15225
PLA2G15	5	0.26834	0.52323	1	235	2	-0.49049	0.31724	0.31785	0.634707	318	1	0.32028
ZMYND8	5	0.92203	0.94953	1	566	0	0.19929	0.31616	0.31785	0.634707	317	1	0.27221
OTUD6B	5	0.18977	0.36648	1	180	2	-0.54464	0.29709	0.31784	0.634707	309	2	0.58405
PCCA	5	0.19101	0.36648	1	181	1	-0.034823	0.32163	0.31785	0.634707	321	2	0.45448
MYL12B	5	0.19718	0.36648	1	187	1	-0.11527	0.30689	0.31784	0.634707	312	2	0.39062
PRR7	5	0.20819	0.36648	1	195	2	-0.52016	0.29756	0.31784	0.634707	310	2	0.3802
TUFT1	5	0.21301	0.36649	1	200	2	-0.7919	0.30076	0.31784	0.634707	311	2	0.96472
ST3GAL4	5	0.22286	0.36649	1	204	2	-0.68146	0.32047	0.31785	0.634707	319	2	0.41471
MMADHC	5	0.4393	0.57942	1	309	1	-0.067386	0.32225	0.31785	0.634707	322	2	0.45677
SCAMP1	5	0.69605	0.75635	1	436	1	-0.58271	0.32102	0.31785	0.634707	320	2	0.36246
CCNL2	5	0.74856	0.81453	1	465	0	-0.14791	0.30873	0.31784	0.634707	313	2	0.50767
FZD4	5	0.94586	0.96537	1	584	0	0.054953	0.31487	0.31785	0.634707	316	2	0.42952
LRRC49	4	0.45392	0.51403	1	317	1	0.19052	0.31486	0.32198	0.640951	315	2	0.38242
RNASEK	1	0.51848	0.59508	1	342	0	0	0.48152	0.40492	0.658121	402	0	0
GHRL	5	0.031854	0.12716	1	57	2	-1.2194	0.37263	0.38349	0.658121	347	1	-0.18792
KHDRBS1	4	0.042145	0.10868	1	71	1	-0.91288	0.51661	0.4095	0.658121	416	1	0.048913
RASSF7	3	0.060896	0.16161	1	88	2	-1.4101	0.48104	0.34846	0.658121	401	1	-1.4101
XRCC6BP1	5	0.061397	0.14958	1	89	2	-1.0458	0.4805	0.45975	0.658121	400	1	0.42565
TMEM147	5	0.063716	0.20629	1	90	2	-1.2931	0.53773	0.45975	0.658121	430	1	0.21214
USF2	5	0.070231	0.21771	1	97	3	-0.565	0.37465	0.38349	0.658121	349	1	-0.011775
LIMS1	5	0.073793	0.21772	1	103	3	-0.78696	0.55103	0.45975	0.658121	431	1	0.1477
SH2D4B	5	0.078318	0.21772	1	108	2	-1.0553	0.43652	0.41442	0.658121	377	1	-0.37744
FOSL2	4	0.097155	0.22308	1	121	1	-0.1059	0.37052	0.37154	0.658121	346	1	-0.036904
ARL4D	5	0.10191	0.28639	1	125	2	-0.83265	0.5789	0.45975	0.658121	441	1	0.19996
SETD5	5	0.10325	0.28639	1	127	2	-0.74734	0.55257	0.45975	0.658121	432	1	0.21891
RNPS1	5	0.10789	0.30108	1	131	2	-1.1774	0.35527	0.38348	0.658121	335	1	0.19914
TPT1	5	0.14575	0.30109	1	149	2	-0.95563	0.38167	0.38349	0.658121	356	1	-0.17744
ZNF276	5	0.17479	0.36648	1	168	1	-0.40368	0.55564	0.45975	0.658121	433	1	0.14105
SIPA1L1	5	0.18186	0.36648	1	173	2	-0.89667	0.56098	0.45975	0.658121	435	1	0.17706
SLFNL1	5	0.19248	0.36648	1	182	2	-0.84764	0.52735	0.45975	0.658121	426	1	0.16729
GALNT8	5	0.1987	0.36648	1	189	2	-0.8308	0.48569	0.45975	0.658121	403	1	0.35518
C14orf37	5	0.24048	0.36649	1	216	2	-0.55798	0.52006	0.45975	0.658121	421	1	0.22186
F2R	5	0.24051	0.36649	1	217	1	-0.61782	0.40816	0.39686	0.658121	361	1	-0.091376
WAC	5	0.27517	0.53812	1	242	1	-0.3398	0.4968	0.45975	0.658121	408	1	0.20705
ZNF225	5	0.29977	0.55769	1	256	1	0.0096952	0.43001	0.39687	0.658121	373	1	0.16159
PPP1R26	5	0.30199	0.5577	1	259	2	-0.58705	0.37967	0.38349	0.658121	355	1	0.099156
RAP2A	5	0.30627	0.5577	1	263	2	-0.54534	0.51925	0.45975	0.658121	419	1	0.095568
ANXA2R	4	0.31751	0.48158	1	269	1	-0.30768	0.43198	0.37155	0.658121	375	1	0.21878
SMG1	4	0.39984	0.51402	1	291	1	-0.91288	0.65296	0.44812	0.658121	464	1	0.18222
NOM1	5	0.42437	0.57942	1	300	1	0.0076512	0.53456	0.45975	0.658121	428	1	0.35035
SPATA24	4	0.43504	0.51403	1	307	1	0.15954	0.36719	0.37154	0.658121	342	1	0.50921
LBX2	4	0.43809	0.51403	1	308	1	0.28285	0.6406	0.44812	0.658121	461	1	0.31269
HSD17B1	4	0.49938	0.54693	1	335	1	0.14181	0.62847	0.44812	0.658121	456	1	0.31585
TTLL2	5	0.5225	0.60912	1	344	1	-0.6677	0.56174	0.45975	0.658121	436	1	0.023802
PLXNB2	5	0.53615	0.60912	1	352	1	-0.20232	0.56927	0.45975	0.658121	438	1	0.34269
ZNF131	4	0.62735	0.67442	1	392	1	0.17285	0.5084	0.40949	0.658121	413	1	0.3534
GET4	5	0.66118	0.63873	1	412	1	-0.36493	0.41297	0.39686	0.658121	365	1	0.23513
PDCD6IP	5	0.66425	0.66846	1	414	1	-0.50978	0.32691	0.37393	0.658121	323	1	-0.10185
ANKMY1	5	0.71102	0.75636	1	446	1	-0.059635	0.38366	0.38349	0.658121	357	1	0.030312
C11orf30	4	0.71923	0.73837	1	449	0	-0.13944	0.59441	0.44812	0.658121	444	1	0.019091
CKAP2	5	0.72592	0.78642	1	457	0	-0.53184	0.57448	0.45975	0.658121	440	1	0.26208
TLCD2	5	0.72644	0.78642	1	458	0	-0.25286	0.40138	0.39686	0.658121	360	1	0.45476
PLBD1	4	0.78345	0.81833	1	484	0	-0.18361	0.37383	0.37154	0.658121	348	1	0.33123
MAFG	5	0.81616	0.8393	1	503	0	-0.15687	0.4934	0.45975	0.658121	405	1	0.053369
TMEM165	5	0.83981	0.88051	1	515	0	-0.16227	0.5587	0.45975	0.658121	434	1	0.065132
ELOVL1	4	0.85142	0.89409	1	522	0	0.036392	0.44113	0.37155	0.658121	381	1	0.15275
FOXA2	5	0.88717	0.91344	1	540	0	0.053487	0.44022	0.41442	0.658121	379	1	0.1733
MLLT4	5	0.90862	0.93908	1	554	0	-0.034435	0.53217	0.45975	0.658121	427	1	0.1982
CD44	5	0.91161	0.94952	1	559	0	-0.056812	0.49595	0.45975	0.658121	406	1	0.23309
CNN3	4	0.92871	0.9433	1	570	0	0.11304	0.46354	0.37155	0.658121	394	1	0.13468
KRT18	5	0.031854	0.12716	1	56	1	0.015687	0.46077	0.41443	0.658121	393	2	0.47777
ATE1	5	0.037934	0.12716	1	65	2	-1.6667	0.3333	0.37394	0.658121	326	2	0.38468
C19orf24	5	0.039689	0.12716	1	69	1	-0.13751	0.45895	0.41443	0.658121	392	2	0.46585
WHSC1L1	5	0.059404	0.13961	1	85	1	-0.34707	0.42413	0.39687	0.658121	369	2	0.42143
PSMA7	5	0.070467	0.21771	1	98	2	-0.98779	0.50933	0.45975	0.658121	414	2	0.31195
MUC17	5	0.074667	0.21772	1	105	1	-0.036803	0.32902	0.37393	0.658121	325	2	0.58473
CROT	5	0.095835	0.28638	1	119	2	-1.2232	0.45348	0.41443	0.658121	389	2	0.66606
GAS2L2	5	0.10594	0.30108	1	128	1	0.078542	0.43884	0.41442	0.658121	378	2	0.41361
SLC25A23	5	0.11555	0.30108	1	134	2	-0.77729	0.48009	0.45975	0.658121	399	2	0.36256
TNRC18	5	0.12437	0.30108	1	138	2	-1.0973	0.51817	0.45975	0.658121	418	2	0.28337
KLK10	5	0.12785	0.30108	1	141	1	0.010523	0.376	0.38349	0.658121	351	2	0.36268
SYNE4	5	0.16086	0.35094	1	156	1	-0.25298	0.34137	0.38348	0.658121	331	2	0.40599
FAIM3	5	0.1611	0.35094	1	157	2	-0.91277	0.36247	0.38348	0.658121	339	2	0.38346
P2RY2	5	0.18231	0.36648	1	174	1	-0.61782	0.33951	0.38348	0.658121	329	2	0.34758
KPTN	5	0.19474	0.36648	1	185	2	-0.68676	0.39517	0.39686	0.658121	359	2	0.50595
PRDM16	4	0.19709	0.33686	1	186	2	-0.54014	0.42678	0.37155	0.658121	370	2	0.31281
LENG8	5	0.19964	0.36648	1	190	2	-0.63749	0.4553	0.41443	0.658121	390	2	0.43284
IDS	5	0.20209	0.36648	1	192	1	-0.47517	0.56329	0.45975	0.658121	437	2	0.34333
UNC79	5	0.2064	0.36648	1	193	2	-0.75317	0.35806	0.38348	0.658121	336	2	0.40871
ESRP2	5	0.22986	0.36649	1	208	1	-0.1027	0.47528	0.45975	0.658121	396	2	0.32903
MID1IP1	5	0.25236	0.36649	1	223	2	-0.49701	0.37786	0.38349	0.658121	352	2	0.56504
SLC12A2	5	0.27176	0.53812	1	238	1	0.027202	0.37566	0.38349	0.658121	350	2	0.32945
LY6E	5	0.27732	0.53812	1	243	2	-1.1224	0.35002	0.38348	0.658121	334	2	0.56108
RRN3	5	0.31507	0.57941	1	267	1	-0.27845	0.50353	0.45975	0.658121	409	2	0.67512
PROB1	5	0.32262	0.57941	1	271	1	-0.61782	0.51287	0.45975	0.658121	415	2	0.40707
TGFBRAP1	5	0.39943	0.57942	1	289	1	-0.47419	0.50637	0.45975	0.658121	412	2	0.33367
NUP153	5	0.40333	0.57942	1	293	1	0.09405	0.49626	0.45975	0.658121	407	2	0.34888
ACAP3	5	0.42907	0.57942	1	302	1	-0.17671	0.36054	0.38348	0.658121	338	2	0.66045
LEMD3	5	0.43001	0.57942	1	303	1	0.048254	0.517	0.45975	0.658121	417	2	0.40709
MEIS2	5	0.44114	0.57942	1	310	1	0.18882	0.48827	0.45975	0.658121	404	2	0.40313
ARRDC3	5	0.44665	0.57942	1	313	1	-0.61782	0.34075	0.38348	0.658121	330	2	0.44966
HRASLS2	5	0.46557	0.60911	1	321	1	-0.37214	0.41921	0.39687	0.658121	366	2	0.35214
DEPDC1	5	0.46911	0.60911	1	323	1	0.041738	0.3791	0.38349	0.658121	354	2	0.52963
GTF3C2	5	0.47614	0.60911	1	327	1	-0.31225	0.44311	0.41442	0.658121	382	2	0.48391
COQ7	5	0.52412	0.60912	1	346	1	-0.61782	0.34446	0.38348	0.658121	333	2	0.43413
DIO3	5	0.5587	0.63872	1	357	1	-0.27495	0.45652	0.41443	0.658121	391	2	0.38066
ATP5O	5	0.56098	0.63872	1	359	1	-0.23724	0.52346	0.45975	0.658121	423	2	0.30811
PIK3R3	5	0.56326	0.63872	1	360	1	0.24878	0.45165	0.41443	0.658121	386	2	0.48062
MVP	5	0.57522	0.63872	1	365	1	-0.20678	0.51994	0.45975	0.658121	420	2	0.35163
TTC9	5	0.60188	0.63872	1	379	1	-0.50153	0.50399	0.45975	0.658121	410	2	0.43571
UPP2	5	0.60398	0.63872	1	380	1	-0.61782	0.44433	0.41442	0.658121	383	2	0.43072
PXDC1	5	0.61299	0.63873	1	384	1	-0.54658	0.53513	0.45975	0.658121	429	2	0.31918
CCDC89	5	0.63117	0.63873	1	395	1	-0.054232	0.45226	0.41443	0.658121	387	2	0.45451
STARD10	5	0.64611	0.63873	1	403	1	0.15979	0.44555	0.41442	0.658121	384	2	0.35127
ARL2BP	5	0.64675	0.63873	1	405	1	-0.3657	0.34384	0.38348	0.658121	332	2	0.44562
BCAN	5	0.65308	0.63873	1	407	1	-0.6677	0.44067	0.41442	0.658121	380	2	0.47611
LYZ	5	0.67929	0.69735	1	425	1	-0.52743	0.40998	0.39686	0.658121	362	2	0.33708
AAR2	4	0.70021	0.73837	1	441	0	-0.0091276	0.41949	0.37154	0.658121	367	2	0.2859
IGF2BP3	5	0.70637	0.75635	1	443	1	-0.31863	0.52111	0.45975	0.658121	422	2	0.33586
KCNA7	5	0.75482	0.81453	1	468	0	-0.15679	0.5258	0.45975	0.658121	424	2	0.32195
SLK	5	0.76374	0.81453	1	470	0	-0.047345	0.43088	0.39687	0.658121	374	2	0.53064
NTSR1	5	0.77861	0.81454	1	478	0	-0.35468	0.38714	0.38349	0.658121	358	2	0.53598
TET3	5	0.7821	0.81454	1	482	0	-0.16896	0.36982	0.38349	0.658121	344	2	0.48571
ARHGEF17	5	0.79355	0.81454	1	490	0	0.046125	0.36858	0.38349	0.658121	343	2	0.60746
IMMT	4	0.8915	0.93312	1	541	0	0.11257	0.3705	0.37154	0.658121	345	2	0.33819
HIAT1	5	0.91452	0.94952	1	562	0	0.2298	0.41244	0.39686	0.658121	364	2	0.42326
EIF3J	5	0.93127	0.94953	1	572	0	0.021269	0.47829	0.45975	0.658121	397	2	0.52211
RALA	5	0.95338	0.96538	1	592	0	0.11977	0.42167	0.39687	0.658121	368	2	0.43882
ASCC3	5	0.954	0.96538	1	595	0	0.088604	0.33828	0.38348	0.658121	328	2	0.3933
PRKAB2	5	0.95499	0.96538	1	596	0	0.15181	0.46501	0.43505	0.658121	395	2	0.29677
RGS6	5	0.97865	0.99487	1	618	0	0.2198	0.52638	0.45975	0.658121	425	2	0.32507
GATA2	10	0.050165	0.20715	1	76	3	-2.3253	0.44717	0.45245	0.658121	385	3	0.58882
PANK1	9	0.3859	0.63474	1	285	2	-0.5309	0.42991	0.40111	0.658121	372	3	0.60471
CDKN2A	10	0.63967	0.82532	1	400	2	-0.64387	0.41052	0.44395	0.658121	363	3	0.54289
LMF1	10	0.091348	0.22104	1	116	4	-2.0913	0.47848	0.45246	0.658121	398	4	0.56871
SLC25A6	10	0.16639	0.46552	1	160	3	-1.0423	0.32852	0.41803	0.658121	324	4	0.73752
TBC1D28	9	0.93697	0.95273	1	575	0	-0.052378	0.28169	0.39372	0.658121	303	4	0.62542
LRIF1	5	0.067655	0.21771	1	95	2	-1.4006	0.58764	0.4968	0.709549	442	1	0.10332
FZD5	5	0.029708	0.080545	1	52	1	-0.069317	0.63772	0.53419	0.710413	460	1	0.18903
FAM83A	5	0.033038	0.12716	1	58	3	-1.7476	0.62115	0.53419	0.710413	452	1	0.25304
SLC4A11	5	0.038884	0.12716	1	67	2	-1.5836	0.63051	0.53419	0.710413	457	1	0.24175
SLC20A1	5	0.041108	0.12716	1	70	2	-0.5572	0.65496	0.53419	0.710413	466	1	-0.13066
ZNF703	5	0.072127	0.21771	1	100	3	-1.4392	0.7254	0.5342	0.710413	481	1	-0.042703
CDK10	4	0.087881	0.22307	1	114	1	-0.56314	0.73517	0.52316	0.710413	486	1	-0.13618
ODC1	5	0.15511	0.35093	1	154	2	-0.62335	0.70555	0.5342	0.710413	479	1	0.071258
CXorf40B	5	0.16325	0.35094	1	158	2	-0.71592	0.61572	0.53419	0.710413	449	1	0.24427
BAHCC1	5	0.16595	0.36648	1	159	2	-0.66286	0.71802	0.5342	0.710413	480	1	-0.12677
DDTL	5	0.21821	0.36649	1	202	2	-0.75264	0.6198	0.53419	0.710413	451	1	0.28853
ISG15	5	0.22389	0.36649	1	206	1	-0.33711	0.66241	0.53419	0.710413	467	1	0.31793
AQP6	5	0.28531	0.53813	1	247	1	-0.46873	0.68863	0.5342	0.710413	475	1	0.092288
B4GALT6	5	0.37213	0.57941	1	283	1	-0.24556	0.68747	0.5342	0.710413	473	1	0.22749
KLK7	5	0.42059	0.57942	1	298	1	-0.6677	0.60538	0.53419	0.710413	447	1	0.33618
AGO2	5	0.43094	0.57942	1	304	1	-0.87091	0.69999	0.5342	0.710413	477	1	-0.015626
FRG2C	5	0.50604	0.60911	1	338	1	-0.2336	0.64419	0.53419	0.710413	463	1	-0.19716
RDH16	5	0.58547	0.63872	1	371	1	-0.41989	0.72799	0.5342	0.710413	482	1	0.036951
VRTN	5	0.58764	0.63872	1	372	1	-0.25403	0.68805	0.5342	0.710413	474	1	0.21211
MZB1	5	0.59195	0.63872	1	374	1	-0.2777	0.6225	0.53419	0.710413	453	1	-0.14853
PTOV1	5	0.61058	0.63873	1	383	1	-0.43278	0.69378	0.5342	0.710413	476	1	0.10523
EHD1	5	0.65056	0.63873	1	406	1	-0.42712	0.63248	0.53419	0.710413	458	1	0.0010549
HIST1H2BJ	3	0.69007	0.72275	1	432	0	0.10985	0.66758	0.53394	0.710413	468	1	0.10985
ANXA11	5	0.70637	0.75635	1	445	1	0.15215	0.6123	0.53419	0.710413	448	1	0.57951
EVA1B	5	0.77418	0.81453	1	476	0	-0.23796	0.60328	0.53419	0.710413	446	1	0.56473
GSTT2B	5	0.77685	0.81454	1	477	0	-0.44366	0.73006	0.5342	0.710413	483	1	0.23378
CAPRIN2	5	0.81368	0.82692	1	502	0	-0.1798	0.73109	0.5342	0.710413	484	1	0.36331
OSER1	5	0.83256	0.83931	1	510	0	-0.026989	0.73313	0.5342	0.710413	485	1	0.08526
CST3	5	0.84416	0.88051	1	517	0	-0.059134	0.63577	0.53419	0.710413	459	1	0.31376
NUDT4	5	0.88008	0.91344	1	538	0	-0.1167	0.68164	0.5342	0.710413	470	1	0.27861
HOXB2	5	0.88511	0.91344	1	539	0	-0.13933	0.68223	0.5342	0.710413	471	1	0.2557
H2AFJ	5	0.90488	0.92685	1	550	0	-0.077974	0.65434	0.53419	0.710413	465	1	0.214
MALT1	5	0.95363	0.96538	1	593	0	0.06875	0.67154	0.5342	0.710413	469	1	0.1297
HEXA	5	0.038597	0.12716	1	66	3	-0.98519	0.76833	0.57092	0.733214	498	1	-0.10238
LARP6	5	0.056608	0.13222	1	84	1	-0.6677	0.74759	0.57091	0.733214	491	1	0.31893
MAGEB17	5	0.064977	0.2063	1	91	1	-0.22016	0.7471	0.57091	0.733214	490	1	0.23896
AQP2	5	0.072127	0.21771	1	101	3	-1.5569	0.77641	0.57092	0.733214	503	1	0.40043
USP34	5	0.077058	0.21772	1	106	2	-1.8239	0.77195	0.57092	0.733214	500	1	-0.00028557
TRIM39	5	0.089557	0.23318	1	115	2	-1.1788	0.77685	0.57092	0.733214	504	1	0.32204
FOXF2	5	0.099213	0.28638	1	122	2	-0.91467	0.78036	0.57092	0.733214	506	1	0.014269
CA12	5	0.22695	0.36649	1	207	2	-0.75937	0.76604	0.57092	0.733214	496	1	-0.035263
ATG16L2	5	0.25973	0.48276	1	226	1	-0.5411	0.76787	0.57092	0.733214	497	1	-0.0092428
ACVR1	5	0.28126	0.53813	1	245	2	-0.63757	0.73869	0.57091	0.733214	488	1	0.1409
NQO2	5	0.36502	0.57941	1	280	1	-0.46572	0.77861	0.57092	0.733214	505	1	-0.071154
GGA3	5	0.51843	0.60912	1	341	1	-0.38346	0.75387	0.57091	0.733214	492	1	0.12299
IRF2	5	0.69943	0.75635	1	439	1	-0.42324	0.73969	0.57091	0.733214	489	1	0.14203
IFITM3	5	0.78253	0.81454	1	483	0	-0.42617	0.77507	0.57092	0.733214	501	1	0.29055
TTF2	5	0.87682	0.91344	1	537	0	-0.043117	0.73769	0.57091	0.733214	487	1	0.20739
NRSN2	4	0.4078	0.51402	1	294	1	-0.42478	0.75699	0.59928	0.768096	493	1	-0.33228
EPHA2	5	0.17358	0.36648	1	165	2	-0.72074	0.79272	0.60771	0.772689	510	1	0.089254
TINAGL1	5	0.21647	0.36649	1	201	2	-0.70625	0.80333	0.60772	0.772689	512	1	0.081747
TAF4	5	0.30566	0.5577	1	262	2	-0.61782	0.79726	0.60772	0.772689	511	1	0.0084432
KCTD13	5	0.63544	0.63873	1	398	1	-0.44864	0.78426	0.60771	0.772689	507	1	0.097491
ID2	9	0.59818	0.80676	1	376	2	-0.57476	0.64233	0.61671	0.78256	462	2	0.46468
SIX1	4	0.62172	0.67441	1	389	1	0.011685	0.82128	0.6369	0.797064	520	0	0.31074
SLC35A3	4	0.29431	0.48157	1	253	1	0.01009	0.80871	0.6369	0.797064	514	1	0.1547
PPP1R3B	4	0.61603	0.67441	1	387	1	-0.35718	0.81771	0.6369	0.797064	519	1	0.082093
MOCOS	4	0.64655	0.70636	1	404	0	-0.1911	0.78605	0.63689	0.797064	508	1	0.23432
ASF1B	4	0.83807	0.87802	1	514	0	0.14336	0.76342	0.63689	0.797064	494	1	0.164
PCGF2	10	0.16918	0.48614	1	162	4	-1.3805	0.5883	0.63276	0.797064	443	3	1.0058
ARAP1	10	0.57627	0.79177	1	366	1	-0.54614	0.59966	0.63276	0.797064	445	3	0.55404
SP5	5	0.03762	0.12716	1	64	2	-1.6814	0.81118	0.64547	0.798384	515	1	0.41191
NNT	5	0.06686	0.2063	1	94	2	-1.8979	0.81426	0.64547	0.798384	516	1	-0.12264
RAP2C	5	0.31616	0.57941	1	268	1	-0.062959	0.81653	0.64547	0.798384	517	1	0.15852
TMEM179B	5	0.86661	0.91343	1	529	0	0.050995	0.81766	0.64547	0.798384	518	1	0.29879
C17orf49	10	0.019565	0.15026	1	41	5	-1.23	0.62569	0.66668	0.818267	455	2	0.77717
PNISR	10	0.039336	0.16344	1	68	5	-1.8769	0.62481	0.66668	0.818267	454	2	0.496
TMEM51	10	0.57491	0.79177	1	364	1	-0.41836	0.68354	0.66669	0.818267	472	2	0.41823
SAMD11	10	0.84646	0.88966	1	518	1	-0.37559	0.61628	0.66668	0.818267	450	3	0.57908
FAM151B	4	0.17931	0.31717	1	170	2	-0.53279	0.82733	0.70769	0.840236	523	0	0.14396
CSRP1	5	0.57002	0.63872	1	362	1	-0.6677	0.88354	0.7202	0.840236	550	0	0.29897
MRPL20	5	0.050901	0.12717	1	77	3	-0.75938	0.87955	0.7202	0.840236	547	1	0.01854
ITGB2	5	0.10041	0.28639	1	124	2	-1.2195	0.876	0.7202	0.840236	545	1	-0.11469
PLCB3	5	0.13113	0.30109	1	144	1	-0.079535	0.87517	0.7202	0.840236	544	1	0.23315
C21orf2	5	0.13391	0.30109	1	145	2	-0.72393	0.85667	0.72019	0.840236	537	1	0.29222
USP2	10	0.1803	0.49226	1	171	3	-1.316	0.79066	0.69481	0.840236	509	1	0.31228
IRS1	5	0.18575	0.36648	1	178	2	-0.60238	0.88062	0.7202	0.840236	548	1	0.28541
RAB43	5	0.22083	0.36649	1	203	2	-1.2408	0.88195	0.7202	0.840236	549	1	-0.0084195
AQP5	5	0.28979	0.55769	1	248	1	-0.13063	0.87009	0.7202	0.840236	539	1	0.11761
BTBD7	5	0.36502	0.57941	1	281	1	-0.54543	0.84843	0.72019	0.840236	533	1	0.30973
LMNB2	5	0.43374	0.57942	1	306	1	-0.37214	0.86836	0.7202	0.840236	538	1	0.35721
ADRBK1	5	0.46999	0.60911	1	324	1	-0.17551	0.8718	0.7202	0.840236	541	1	0.044729
TCTEX1D2	5	0.48569	0.60911	1	330	1	-0.48997	0.84416	0.72019	0.840236	531	1	0.055872
SMARCC2	5	0.50186	0.60911	1	336	1	-0.40411	0.87066	0.7202	0.840236	540	1	0.082775
RHOF	5	0.52493	0.60912	1	348	1	-0.39733	0.84015	0.72019	0.840236	529	1	0.35217
PROZ	5	0.52655	0.60912	1	350	1	-0.37214	0.85196	0.72019	0.840236	534	1	0.23024
TMC5	5	0.53296	0.60912	1	351	1	0.17179	0.83045	0.72019	0.840236	524	1	0.29593
ASXL1	5	0.57448	0.63872	1	363	1	-0.20333	0.83186	0.72019	0.840236	525	1	0.19335
CTSD	5	0.65621	0.63873	1	410	1	-0.1874	0.83742	0.72019	0.840236	528	1	0.23544
KMT2E	5	0.72487	0.78642	1	455	0	-0.19878	0.87627	0.7202	0.840236	546	1	0.20424
MIOS	5	0.84972	0.88052	1	520	0	-0.14645	0.83291	0.72019	0.840236	526	1	0.29786
MICA	5	0.89391	0.92684	1	542	0	-0.03784	0.87321	0.7202	0.840236	542	1	0.29336
PSMG3	10	0.036052	0.16343	1	61	5	-1.1927	0.80771	0.69482	0.840236	513	2	0.47241
STIM1	4	0.92373	0.94329	1	567	0	0.32852	0.84281	0.73832	0.858236	530	0	0.34089
BAZ2B	4	0.86601	0.9089	1	528	0	0.011805	0.87512	0.76726	0.890243	543	0	0.099924
MVD	4	0.031798	0.09988	1	55	2	-0.93606	0.90197	0.79299	0.895985	566	0	-0.45374
TIPARP	5	0.053552	0.12717	1	82	2	-0.80213	0.90466	0.8144	0.895985	571	0	-0.15021
MRPL35	5	0.059899	0.13961	1	87	3	-0.60019	0.91203	0.8144	0.895985	578	0	-0.36053
GTPBP6	5	0.06948	0.21771	1	96	3	-1.0013	0.90533	0.8144	0.895985	572	0	-0.20168
MED13	5	0.12586	0.30108	1	140	2	-1.4683	0.906	0.8144	0.895985	573	0	-0.1749
UBE2I	5	0.14941	0.30109	1	151	2	-1.0025	0.89633	0.81439	0.895985	559	0	0.32614
SMARCE1	5	0.17101	0.36648	1	164	1	-0.94285	0.90421	0.8144	0.895985	569	0	0.039803
MUC4	5	0.18356	0.36648	1	175	1	-0.6677	0.9114	0.8144	0.895985	577	0	0.19127
AMN1	5	0.20154	0.36648	1	191	2	-0.78676	0.90444	0.8144	0.895985	570	0	0.14855
ST3GAL1	5	0.23105	0.36649	1	210	2	-0.74683	0.9008	0.81439	0.895985	563	0	0.33277
SIRT7	5	0.2387	0.36649	1	215	2	-0.6694	0.90948	0.8144	0.895985	575	0	0.021632
FOXE3	5	0.26434	0.52322	1	233	2	-0.54985	0.90308	0.81439	0.895985	568	0	-0.065067
CPNE8	5	0.45301	0.57942	1	316	1	-0.37214	0.88562	0.78596	0.895985	551	0	0.2573
PAPOLA	5	0.48741	0.60911	1	331	1	-0.020018	0.8892	0.78596	0.895985	554	0	0.2858
COASY	4	0.49658	0.54693	1	332	1	-0.37214	0.89106	0.79299	0.895985	556	0	0.25263
ZBTB11	5	0.52574	0.60912	1	349	1	-0.017293	0.90056	0.81439	0.895985	562	0	0.31323
GZF1	5	0.55946	0.63872	1	358	1	-0.90479	0.90263	0.81439	0.895985	567	0	0.17262
FLVCR1	5	0.6198	0.63873	1	388	1	-0.23265	0.90126	0.81439	0.895985	564	0	0.10379
CREB1	5	0.64354	0.63873	1	402	1	-0.2537	0.90797	0.8144	0.895985	574	0	0.30967
DHRS12	5	0.74953	0.81453	1	466	0	-0.31164	0.8994	0.81439	0.895985	561	0	0.24816
BICD1	5	0.75098	0.81453	1	467	0	-0.351	0.89391	0.78597	0.895985	557	0	-0.28312
ELK1	5	0.7665	0.81453	1	472	0	-0.20689	0.88717	0.78596	0.895985	552	0	-0.022689
PGLS	5	0.7808	0.81454	1	480	0	-0.1465	0.89071	0.78597	0.895985	555	0	0.16023
PAXIP1	5	0.80924	0.81454	1	498	0	-0.24773	0.89728	0.81439	0.895985	560	0	0.2393
CXorf40A	5	0.93884	0.96537	1	577	0	0.098087	0.88819	0.78596	0.895985	553	0	0.34047
FOXP1	17	0.10615	0.45262	1	129	5	-1.4392	0.77638	0.80334	0.895985	502	4	0.62408
PRTFDC1	5	0.030823	0.12716	1	54	3	-0.93859	0.91715	0.8395	0.898771	583	0	-0.07043
TRMT61A	5	0.14286	0.30109	1	147	2	-0.42163	0.92812	0.83951	0.898771	589	0	-0.18464
WARS2	5	0.15958	0.35094	1	155	1	-0.38084	0.93332	0.83951	0.898771	595	0	-0.26284
KLHDC7B	5	0.18075	0.36648	1	172	2	-0.88526	0.93179	0.83951	0.898771	592	0	0.086575
DARS	5	0.21185	0.36649	1	199	2	-0.57438	0.91513	0.8395	0.898771	581	0	-0.15313
HIST2H2AA4	5	0.2346	0.36649	1	212	1	-0.46904	0.93448	0.83951	0.898771	596	0	0.087557
FUT8	5	0.26014	0.48276	1	227	2	-0.6631	0.93162	0.83951	0.898771	591	0	-0.19575
MAP3K2	5	0.26254	0.52322	1	230	2	-0.41321	0.91991	0.8395	0.898771	586	0	0.2676
RRM2B	5	0.29282	0.55769	1	251	2	-0.58282	0.91972	0.8395	0.898771	584	0	0.19906
DUSP6	5	0.30444	0.5577	1	261	2	-0.45356	0.92146	0.8395	0.898771	587	0	0.15197
SH3BGRL2	5	0.33542	0.57941	1	276	1	-0.42161	0.91472	0.8395	0.898771	580	0	0.13978
DMTF1	4	0.68124	0.73836	1	427	0	-0.091005	0.91974	0.83817	0.898771	585	0	-0.07388
ALG8	5	0.70637	0.75635	1	444	1	-0.31932	0.93315	0.83951	0.898771	594	0	0.21603
SLCO4A1	5	0.83708	0.83931	1	513	0	-0.23425	0.93298	0.83951	0.898771	593	0	0.13086
FAM83H	5	0.85417	0.88052	1	523	0	0.0042734	0.92485	0.8395	0.898771	588	0	0.2664
CSNK1A1	5	0.050995	0.12717	1	78	2	-1.2465	0.94796	0.86278	0.912943	602	0	-0.28594
PMEPA1	5	0.30197	0.5577	1	258	1	-0.35183	0.93868	0.86277	0.912943	597	0	-0.047727
SETD1B	5	0.43374	0.57942	1	305	1	-0.55266	0.94318	0.86277	0.912943	600	0	-0.2231
LY6H	5	0.47352	0.60911	1	326	1	-0.61782	0.94116	0.86277	0.912943	598	0	0.053466
ZNFX1	5	0.49764	0.60911	1	333	1	-0.064649	0.94755	0.86278	0.912943	601	0	0.21083
2007-03-01	5	0.78123	0.81454	1	481	0	-0.30577	0.95249	0.86278	0.912943	603	0	-0.083875
PTGES2	5	0.059669	0.13961	1	86	3	-0.78052	0.95425	0.88283	0.931066	604	0	-0.23836
PDK2	5	0.41344	0.57942	1	296	1	-0.87091	0.95879	0.90026	0.944753	607	0	-0.048462
BST2	5	0.42248	0.57942	1	299	1	-0.19217	0.95609	0.90025	0.944753	605	0	0.0070267
NXF1	10	0.18528	0.54451	1	177	3	-0.93304	0.97846	0.91995	0.962249	617	1	0.37593
BRPF3	5	0.54948	0.60912	1	354	1	-0.29077	0.96358	0.92818	0.969262	609	0	0.096616
ESRP1	5	0.045527	0.12717	1	75	3	-0.63735	0.97275	0.96536	0.996693	611	0	-0.084629
TFIP11	5	0.065281	0.2063	1	92	2	-1.0822	0.97898	0.97165	0.996693	618	0	-0.11797
DUSP8	4	0.077975	0.22307	1	107	2	-0.9607	0.97694	0.95917	0.996693	614	0	-0.17086
DDOST	3	0.094125	0.16162	1	118	2	-0.57412	0.96727	0.95869	0.996693	610	0	-0.57412
SUGT1	5	0.10647	0.30108	1	130	2	-0.51344	0.98128	0.97165	0.996693	619	0	-0.094775
HAL	5	0.18967	0.36648	1	179	2	-0.7568	0.9752	0.96537	0.996693	613	0	-0.19674
MRPS7	5	0.29756	0.55769	1	255	2	-0.30948	0.98501	0.97166	0.996693	621	0	-0.081296
RAB1B	5	0.033996	0.12716	1	60	2	-0.91288	0.99494	0.99125	1	625	0	-0.32672
CCDC84	5	0.072127	0.21771	1	99	3	-1.0862	0.99548	0.99126	1	627	0	-0.3697
JTB	5	0.072127	0.21771	1	102	3	-0.71419	0.99657	0.99483	1	629	0	-0.41161
CTTN	5	0.11846	0.30108	1	136	2	-1.5878	0.99144	0.98141	1	624	0	-0.1181
ARID2	5	0.25714	0.42616	1	225	2	-0.51104	0.99535	0.99126	1	626	0	-0.27004
MCPH1	5	0.45211	0.57942	1	315	1	-0.55803	0.99647	0.99483	1	628	0	-0.41563
